# Supplementary material for: Single-cell transcriptomics and chromatin accessibility profiling elucidate the kidney-protective mechanism of mineralocorticoid receptor antagonists
Source: J Clin Invest. 2024 Jan 2;134(1):e157165. doi: 10.1172/JCI157165 (PMC10760974; doi:10.1172/JCI157165)
Supplement: Supplemental table 1 [file jci-134-157165-s010.xlsx]

## Sheet: Supplementary Table 1
Supplementary Table 1. Cell type marker genes in the snRNA-seq dataset.
gene	p_val	avg_log2FC	pct.1	pct.2	p_val_adj	cluster
Myh11	0	3.99014	0.447	0.06	0	MyoFib
Pde3a	0	2.70967	0.373	0.064	0	MyoFib
Dgkb	0	2.50307	0.283	0.028	0	MyoFib
Mrvi1	0	2.2756	0.284	0.021	0	MyoFib
Fry	0	2.14095	0.295	0.073	0	MyoFib
Ebf1	0	1.6	0.476	0.191	0	MyoFib
Slc8a1	0	0.880792	0.91	0.621	0	MyoFib
AY172581.23	4.51e-298	1.23157	0.776	0.482	1.06e-293	MyoFib
Kcnab1	5.93e-242	1.70133	0.295	0.11	1.39e-237	MyoFib
Srgap1	2.24e-235	1.05701	0.831	0.624	5.25e-231	MyoFib
AY172581.24	9.01e-224	0.39163	0.999	0.982	2.12e-219	MyoFib
Dmd	2.96e-192	2.07954	0.39	0.209	6.96e-188	MyoFib
Kcnma1	5.34e-163	1.24644	0.263	0.108	1.25e-158	MyoFib
Rcan2	4.3e-148	0.938045	0.51	0.315	1.01e-143	MyoFib
Mt-atp8	1.17e-141	0.72793	0.768	0.581	2.74e-137	MyoFib
Mdga2	2.36e-129	0.94007	0.587	0.415	5.54e-125	MyoFib
Mt-nd6	1.86e-123	0.906564	0.539	0.337	4.37e-119	MyoFib
Meis2	7.37e-110	0.544817	0.419	0.244	1.73e-105	MyoFib
Cntnap5c	4.64e-101	1.12739	0.44	0.29	1.09e-96	MyoFib
AY172581.8	3.69e-99	0.96211	0.344	0.196	8.66e-95	MyoFib
Lrig1	5.72e-98	0.999597	0.383	0.237	1.35e-93	MyoFib
Stag1	1.33e-94	0.815214	0.699	0.602	3.13e-90	MyoFib
Rbms3	1.3e-92	0.753323	0.484	0.332	3.05e-88	MyoFib
Zfhx3	2.37e-92	1.21411	0.319	0.192	5.57e-88	MyoFib
Slco3a1	3.99e-88	0.977468	0.364	0.232	9.37e-84	MyoFib
AABR07001382.1	4.43e-85	0.712057	0.512	0.372	1.04e-80	MyoFib
Hip1	4.76e-82	1.07299	0.338	0.209	1.12e-77	MyoFib
Tpm1	2.59e-78	0.960143	0.405	0.277	6.09e-74	MyoFib
Tmbim6	4.36e-78	0.870339	0.544	0.429	1.03e-73	MyoFib
Cald1	1.29e-73	1.09691	0.325	0.209	3.03e-69	MyoFib
Plce1	1.42e-71	0.823513	0.267	0.153	3.33e-67	MyoFib
Sorbs2	2.26e-67	1.02784	0.377	0.263	5.32e-63	MyoFib
AABR07059258.1	9.8e-56	0.524945	0.424	0.294	2.3e-51	MyoFib
Pck1	9.5e-46	0.661553	0.556	0.45	2.23e-41	MyoFib
Mylk	1.24e-38	0.866677	0.305	0.23	2.91e-34	MyoFib
Utrn	3.34e-36	0.836408	0.502	0.458	7.85e-32	MyoFib
Psd3	1.48e-29	0.551827	0.251	0.178	3.48e-25	MyoFib
Ptpro	2.61e-28	0.463595	0.253	0.176	6.13e-24	MyoFib
Gmds	2.19e-24	0.639743	0.25	0.19	5.15e-20	MyoFib
Pip5k1b	1.88e-23	0.836465	0.256	0.2	4.42e-19	MyoFib
Ralgapa2	6.34e-22	0.48049	0.444	0.405	1.49e-17	MyoFib
Calb1	5.08e-20	0.461741	0.275	0.208	1.19e-15	MyoFib
Cnnm2	6.79e-19	0.572389	0.292	0.242	1.6e-14	MyoFib
Pdzrn3	1.15e-18	0.825377	0.27	0.225	2.71e-14	MyoFib
Tead1	6.12e-18	0.530527	0.598	0.604	1.44e-13	MyoFib
Crim1	6.84e-15	0.40962	0.425	0.389	1.61e-10	MyoFib
Ppp1r12a	1.09e-14	0.849182	0.375	0.373	2.56e-10	MyoFib
Actb	2.5e-14	0.488726	0.264	0.22	5.88e-10	MyoFib
AC134224.2	2.97e-13	0.307834	0.791	0.785	6.99e-09	MyoFib
Kank1	4.95e-11	0.645154	0.31	0.288	1.16e-06	MyoFib
Pard3b	5.15e-10	0.324786	0.775	0.772	1.21e-05	MyoFib
Rock1	8.79e-10	0.56651	0.349	0.344	2.07e-05	MyoFib
Itgb1	2.81e-09	0.43366	0.316	0.293	6.6e-05	MyoFib
Tbc1d1	7.66e-09	0.462473	0.27	0.244	0.000180078	MyoFib
Myo1d	9.24e-09	0.385388	0.426	0.408	0.000217136	MyoFib
Defb1	8.46e-08	0.311306	0.288	0.248	0.00198928	MyoFib
Nrp1	1.31e-07	0.468006	0.253	0.229	0.00308763	MyoFib
Ahnak	4.65e-07	0.360574	0.289	0.265	0.0109198	MyoFib
Igfbp7	1.09e-06	0.257064	0.619	0.592	0.0256982	MyoFib
Atp5f1a	6e-06	0.437339	0.278	0.259	0.140987	MyoFib
Rasal2	2.01e-05	0.423987	0.313	0.312	0.471775	MyoFib
Myl6	0.000165609	0.302583	0.266	0.239	1	MyoFib
Ralgapa1	0.000474359	0.353681	0.324	0.331	1	MyoFib
Itpr1	0.000988372	0.264876	0.53	0.544	1	MyoFib
Aldob	0.00118683	0.282214	0.493	0.489	1	MyoFib
Kalrn	0.00182738	0.445359	0.302	0.309	1	MyoFib
Gpx3	0.00358547	0.42678	0.465	0.469	1	MyoFib
Ascc3	0.00516455	0.4579	0.33	0.352	1	MyoFib
Slc34a1	0	2.67645	0.624	0.274	0	PCT
AABR07004221.2	0	1.78943	0.432	0.144	0	PCT
Slc13a1	0	1.75005	0.555	0.263	0	PCT
Slc5a12	0	1.61752	0.285	0.085	0	PCT
RGD1564865	0	1.58421	0.446	0.179	0	PCT
Akr1c1	0	1.58198	0.431	0.144	0	PCT
Snx29	0	1.53861	0.694	0.483	0	PCT
Slc4a4	0	1.5242	0.78	0.484	0	PCT
Sult1c2a	0	1.52332	0.557	0.267	0	PCT
Bnc2	0	1.51058	0.492	0.227	0	PCT
Hnf4a	0	1.41707	0.533	0.246	0	PCT
Rab11fip3	0	1.39666	0.49	0.254	0	PCT
Slc7a9	0	1.35823	0.31	0.093	0	PCT
Xylb	0	1.35022	0.423	0.181	0	PCT
Nox4	0	1.33649	0.438	0.202	0	PCT
Dgkg	0	1.33019	0.339	0.126	0	PCT
Cpq	0	1.31648	0.619	0.386	0	PCT
Slc22a6	0	1.27339	0.356	0.153	0	PCT
RGD1562392	0	1.26114	0.294	0.102	0	PCT
Scly	0	1.25877	0.412	0.227	0	PCT
Slc7a7	0	1.23268	0.289	0.108	0	PCT
Pah	0	1.1947	0.449	0.189	0	PCT
Igsf11	0	1.14908	0.431	0.209	0	PCT
Acsm2	0	1.14548	0.623	0.346	0	PCT
Galnt14	0	1.14383	0.344	0.148	0	PCT
Cubn	0	1.12437	0.549	0.306	0	PCT
Slc22a23	0	1.09739	0.392	0.195	0	PCT
Gba3	0	1.08086	0.437	0.224	0	PCT
Lrp2	0	1.07512	0.885	0.63	0	PCT
Ass1	0	1.07486	0.378	0.171	0	PCT
Tmem106a	0	1.0624	0.269	0.09	0	PCT
Pter	0	1.03781	0.46	0.26	0	PCT
Hpd	0	1.01908	0.359	0.179	0	PCT
Pth1r	0	1.01877	0.415	0.245	0	PCT
Scpep1	0	1.01475	0.362	0.176	0	PCT
St6galnac3	0	1.01165	0.677	0.519	0	PCT
Glyat	0	1.0069	0.59	0.344	0	PCT
Slc22a25	0	0.99568	0.351	0.167	0	PCT
Slc27a2	0	0.989816	0.504	0.26	0	PCT
Slc13a3	0	0.976778	0.383	0.177	0	PCT
Kcnk5	0	0.971041	0.27	0.107	0	PCT
Slc12a8	0	0.969868	0.267	0.097	0	PCT
Errfi1	0	0.931807	0.469	0.312	0	PCT
Sord	0	0.926675	0.332	0.152	0	PCT
Gatm	0	0.924804	0.434	0.229	0	PCT
Acss3	0	0.906639	0.39	0.225	0	PCT
Frmd4b	0	0.892444	0.58	0.411	0	PCT
Pdzk1	0	0.890099	0.364	0.175	0	PCT
Kif12	0	0.885682	0.253	0.113	0	PCT
Srrm2	0	0.873865	0.654	0.59	0	PCT
Hao2	0	0.87228	0.79	0.517	0	PCT
Rimbp2	0	0.862432	0.27	0.12	0	PCT
Agxt2	0	0.837332	0.515	0.299	0	PCT
Ndrg1	0	0.82913	0.554	0.408	0	PCT
Glb1	0	0.823302	0.396	0.264	0	PCT
Sergef	0	0.809978	0.296	0.161	0	PCT
Rgl1	0	0.809118	0.394	0.232	0	PCT
Cyp2c23	0	0.805926	0.594	0.373	0	PCT
Ddah1	0	0.800412	0.475	0.295	0	PCT
Slc22a5	0	0.796485	0.346	0.207	0	PCT
Pyroxd2	0	0.79048	0.422	0.263	0	PCT
Ntn1	0	0.784251	0.353	0.177	0	PCT
Abhd17c	0	0.783945	0.288	0.161	0	PCT
Kynu	0	0.779664	0.263	0.12	0	PCT
Oplah	0	0.778129	0.32	0.173	0	PCT
Abcc4	0	0.772946	0.405	0.259	0	PCT
Pck1	0	0.761964	0.568	0.398	0	PCT
Bhmt2	0	0.75373	0.308	0.156	0	PCT
Lgmn	0	0.743895	0.322	0.201	0	PCT
Mapt	0	0.736589	0.49	0.339	0	PCT
Rhobtb1	0	0.725499	0.4	0.244	0	PCT
Napsa	0	0.708476	0.291	0.147	0	PCT
Msra	0	0.69841	0.469	0.32	0	PCT
Tns1	0	0.691825	0.734	0.669	0	PCT
Ust5r	0	0.691699	0.327	0.162	0	PCT
Trabd2b	0	0.687701	0.614	0.508	0	PCT
Ncoa7	0	0.686511	0.589	0.489	0	PCT
Cttnbp2	0	0.685903	0.261	0.132	0	PCT
Plcb1	0	0.683037	0.432	0.284	0	PCT
Map3k13	0	0.679026	0.297	0.177	0	PCT
Pcsk5	0	0.662516	0.314	0.185	0	PCT
Timp3	0	0.655506	0.425	0.296	0	PCT
Eps8	0	0.653323	0.507	0.378	0	PCT
Pgpep1	0	0.653109	0.274	0.157	0	PCT
Dnajc13	0	0.65254	0.421	0.305	0	PCT
Aspa	0	0.63975	0.351	0.198	0	PCT
Slc17a3	0	0.63899	0.359	0.196	0	PCT
Wdfy3	0	0.63334	0.614	0.534	0	PCT
Gk	0	0.630162	0.271	0.168	0	PCT
Aldob	0	0.629262	0.616	0.433	0	PCT
Tnfaip8	0	0.613766	0.263	0.156	0	PCT
Fggy	0	0.610486	0.351	0.249	0	PCT
Nrdc	0	0.609851	0.462	0.372	0	PCT
Tanc2	0	0.609597	0.472	0.361	0	PCT
Pabpn1	0	0.609319	0.343	0.258	0	PCT
Nr1h4	0	0.605365	0.314	0.201	0	PCT
Ndel1	0	0.603347	0.283	0.171	0	PCT
Nrg1	0	0.601141	0.355	0.235	0	PCT
Akap2	0	0.595482	0.288	0.188	0	PCT
Rbm25l1	0	0.58933	0.261	0.208	0	PCT
Tspan5	0	0.589114	0.349	0.227	0	PCT
Pm20d1	0	0.584697	0.274	0.14	0	PCT
Cpeb4	0	0.584359	0.486	0.389	0	PCT
Tox	0	0.583906	0.377	0.263	0	PCT
Slc1a1	0	0.568805	0.34	0.237	0	PCT
Cldn10	0	0.565461	0.279	0.174	0	PCT
Gpc4	0	0.563417	0.334	0.243	0	PCT
Ctsh	0	0.562888	0.363	0.232	0	PCT
Fbp1	0	0.559571	0.304	0.181	0	PCT
Dab2	0	0.555956	0.297	0.188	0	PCT
Pikfyve	0	0.55163	0.292	0.192	0	PCT
Slc16a12	0	0.547105	0.304	0.192	0	PCT
Gpx3	0	0.543582	0.596	0.413	0	PCT
Plekha7	0	0.542602	0.446	0.363	0	PCT
Prpf38b	0	0.532532	0.262	0.207	0	PCT
Clic4	0	0.532468	0.283	0.178	0	PCT
Fnip2	0	0.531549	0.482	0.404	0	PCT
Esr1	0	0.529845	0.293	0.172	0	PCT
LOC688389	0	0.524701	0.446	0.295	0	PCT
Dmxl2	0	0.520108	0.288	0.191	0	PCT
Slc7a12	0	0.5163	0.29	0.15	0	PCT
Col4a4	0	0.514114	0.534	0.445	0	PCT
Mgam	0	0.512075	0.316	0.211	0	PCT
Chd1l	0	0.510967	0.268	0.174	0	PCT
Ptprk	0	0.51076	0.499	0.43	0	PCT
Sh3d19	0	0.504142	0.379	0.271	0	PCT
Itga6	0	0.502042	0.324	0.248	0	PCT
Klhl29	0	0.494962	0.363	0.229	0	PCT
Hgd	0	0.49084	0.336	0.199	0	PCT
Atrnl1	0	0.488882	0.394	0.301	0	PCT
Hoga1	0	0.487403	0.349	0.251	0	PCT
Arhgap10	0	0.485347	0.349	0.26	0	PCT
Col4a3	0	0.477219	0.587	0.529	0	PCT
Mtss1	0	0.468987	0.507	0.428	0	PCT
Syn3	0	0.463498	0.252	0.177	0	PCT
St3gal5	0	0.46156	0.261	0.164	0	PCT
Nhsl1	0	0.449724	0.255	0.175	0	PCT
Tnfrsf21	0	0.449502	0.381	0.307	0	PCT
Rasa2	0	0.448619	0.322	0.242	0	PCT
Nfia	0	0.4425	0.518	0.425	0	PCT
Ccser2	0	0.442012	0.256	0.179	0	PCT
Sorbs1	0	0.435722	0.339	0.252	0	PCT
Mob3b	0	0.4328	0.348	0.279	0	PCT
Aurkaip1	0	0.430688	0.393	0.343	0	PCT
Pde4d	0	0.430346	0.811	0.754	0	PCT
Arsb	0	0.430297	0.25	0.172	0	PCT
Aldh8a1	0	0.427445	0.285	0.182	0	PCT
Osbpl8	0	0.421333	0.402	0.338	0	PCT
Igf1r	0	0.418606	0.585	0.522	0	PCT
AABR07000398.1	0	0.417758	0.989	0.967	0	PCT
Map7	0	0.410747	0.489	0.415	0	PCT
Slc25a13	0	0.407775	0.279	0.21	0	PCT
Arhgap17	0	0.401511	0.354	0.283	0	PCT
Exoc6	0	0.397372	0.39	0.323	0	PCT
Epb41	0	0.387638	0.466	0.395	0	PCT
Sdc2	0	0.38696	0.257	0.189	0	PCT
Phf3	0	0.381283	0.319	0.253	0	PCT
LOC501233	0	0.374399	0.279	0.194	0	PCT
Add3	0	0.368394	0.467	0.406	0	PCT
Parg	0	0.356963	0.28	0.214	0	PCT
Cflar	0	0.356838	0.311	0.24	0	PCT
Trps1	0	0.356089	0.595	0.509	0	PCT
Sntb2	0	0.354392	0.267	0.205	0	PCT
Cmip	0	0.353989	0.487	0.448	0	PCT
Miox	0	0.351397	0.342	0.249	0	PCT
Rufy3	0	0.346711	0.261	0.202	0	PCT
Nat8f5	0	0.345751	0.273	0.211	0	PCT
Cyp4a2	0	0.343268	0.622	0.445	0	PCT
Wdfy1	0	0.338766	0.271	0.209	0	PCT
Map3k5	0	0.337836	0.458	0.402	0	PCT
Myo6	0	0.335199	0.467	0.405	0	PCT
Tmem51	0	0.331676	0.26	0.199	0	PCT
Pign	0	0.328727	0.325	0.267	0	PCT
Stxbp5	0	0.327655	0.329	0.269	0	PCT
Eci3	0	0.327092	0.251	0.184	0	PCT
Cltrn	0	0.321725	0.323	0.228	0	PCT
Enpep	0	0.318814	0.309	0.221	0	PCT
Pdzrn3	0	0.318425	0.272	0.205	0	PCT
Tcaim	0	0.308952	0.253	0.196	0	PCT
Ccdc141	0	0.300575	0.363	0.298	0	PCT
Wwc1	0	0.295691	0.611	0.557	0	PCT
Sptbn1	0	0.292794	0.752	0.685	0	PCT
Npnt	0	0.283291	0.3	0.236	0	PCT
Aldh6a1	0	0.277625	0.369	0.297	0	PCT
Ank3	0	0.271021	0.788	0.722	0	PCT
Ghr	0	0.270374	0.482	0.415	0	PCT
Srsf5	2.98e-303	0.356354	0.337	0.281	7e-299	PCT
Rsrp1	4.31e-287	0.391304	0.345	0.296	1.01e-282	PCT
Itpr1	1.58e-285	0.273109	0.564	0.534	3.71e-281	PCT
Plekha5	1.6e-282	0.261279	0.463	0.414	3.77e-278	PCT
Washc4	3.22e-280	0.284142	0.276	0.22	7.58e-276	PCT
Rbpms	5.73e-262	0.302562	0.533	0.511	1.35e-257	PCT
Adgrg1	2.58e-254	0.315032	0.277	0.228	6.07e-250	PCT
Ggnbp2	1.87e-241	0.315213	0.303	0.254	4.4e-237	PCT
Ahcyl2	3.67e-238	0.287921	0.415	0.371	8.63e-234	PCT
Srek1	5.01e-237	0.37416	0.284	0.237	1.18e-232	PCT
Pnisr	2.24e-228	0.30703	0.51	0.479	5.25e-224	PCT
Zfp622	2.9e-224	0.304081	0.324	0.277	6.83e-220	PCT
Ccser1	1.99e-223	0.25411	0.308	0.257	4.68e-219	PCT
Sfmbt1	4.38e-219	0.266646	0.285	0.237	1.03e-214	PCT
Ezr	3.91e-214	0.290508	0.307	0.261	9.19e-210	PCT
Zc3h13	5.83e-214	0.360119	0.286	0.241	1.37e-209	PCT
Afdn	5.29e-203	0.271468	0.427	0.386	1.24e-198	PCT
Baz1b	3.14e-196	0.356068	0.284	0.242	7.39e-192	PCT
Nt5c2	2.85e-190	0.253403	0.256	0.212	6.69e-186	PCT
Scaf11	5.31e-180	0.289575	0.262	0.22	1.25e-175	PCT
Ankrd11	3.24e-163	0.369106	0.313	0.276	7.61e-159	PCT
Dnaja1	3.83e-148	0.266136	0.275	0.237	9.01e-144	PCT
Ubc	2.77e-143	0.315433	0.314	0.277	6.52e-139	PCT
Eif3a	2.48e-98	0.252578	0.34	0.314	5.83e-94	PCT
Hsp90ab1	3.48e-95	0.259382	0.532	0.515	8.17e-91	PCT
Hspa5	1.74e-79	0.251581	0.287	0.262	4.1e-75	PCT
Luc7l3	2.48e-67	0.289187	0.409	0.397	5.82e-63	PCT
Gclc	0	2.73563	0.771	0.27	0	PST
Slco1a6	0	2.52961	0.514	0.097	0	PST
Dhrs7l1	0	2.32424	0.615	0.156	0	PST
Slc7a13	0	2.30254	0.665	0.178	0	PST
Slc21a4	0	2.18766	0.566	0.121	0	PST
Kap	0	2.16013	0.693	0.252	0	PST
Slc5a10	0	2.11509	0.35	0.073	0	PST
Slc3a1	0	1.90212	0.742	0.33	0	PST
Etnppl	0	1.89041	0.308	0.039	0	PST
Aadat	0	1.88046	0.648	0.187	0	PST
Tff3	0	1.82	0.421	0.097	0	PST
Gclm	0	1.7702	0.702	0.298	0	PST
Hnmt	0	1.70508	0.32	0.051	0	PST
Slc22a2	0	1.64807	0.439	0.107	0	PST
Ggt1	0	1.61823	0.53	0.158	0	PST
Cyp4a2	0	1.60846	0.83	0.419	0	PST
Gramd1b	0	1.58406	0.536	0.274	0	PST
Slco1a1	0	1.58102	0.268	0.046	0	PST
Tmlhe	0	1.55972	0.491	0.239	0	PST
Slc6a18	0	1.55858	0.443	0.106	0	PST
Acss2	0	1.55619	0.397	0.121	0	PST
Fth1	0	1.5508	0.52	0.227	0	PST
Acy3	0	1.49182	0.398	0.079	0	PST
Akr1c12l1	0	1.45338	0.353	0.069	0	PST
Acy1	0	1.41601	0.499	0.147	0	PST
Rpl41	0	1.37234	0.357	0.146	0	PST
Slc7a12	0	1.34088	0.38	0.148	0	PST
Mat2a	0	1.33865	0.305	0.138	0	PST
Cox8a	0	1.33294	0.391	0.118	0	PST
Miox	0	1.28831	0.556	0.21	0	PST
Mep1b	0	1.28672	0.254	0.037	0	PST
Akr7a3	0	1.27672	0.347	0.077	0	PST
Pm20d1	0	1.2322	0.355	0.139	0	PST
Ggct	0	1.23084	0.454	0.172	0	PST
LOC688389	0	1.22968	0.598	0.278	0	PST
Gss	0	1.20976	0.329	0.117	0	PST
Mme	0	1.20084	0.426	0.177	0	PST
Atp5f1e	0	1.19798	0.369	0.126	0	PST
Gsta1	0	1.14661	0.369	0.126	0	PST
Ftl1	0	1.09865	0.351	0.104	0	PST
Mt-nd4l	0	1.08369	0.58	0.344	0	PST
Hgd	0	1.07886	0.449	0.19	0	PST
Ust5r	0	1.07309	0.359	0.177	0	PST
Slc22a12	0	1.07122	0.306	0.088	0	PST
Atp5f1b	0	1.05084	0.554	0.322	0	PST
Prlr	0	1.05007	0.416	0.183	0	PST
Ndufa4	0	1.04374	0.422	0.189	0	PST
Dpp4	0	1.0405	0.573	0.313	0	PST
Cycs	0	1.03897	0.387	0.154	0	PST
Slc17a3	0	1.03528	0.434	0.201	0	PST
Dpyd	0	1.0331	0.303	0.13	0	PST
Chchd10	0	1.02141	0.334	0.116	0	PST
Klk1.2	0	1.00247	0.374	0.13	0	PST
Mt-nd4	0	0.983122	0.593	0.399	0	PST
Esr1	0	0.981055	0.361	0.172	0	PST
Cat	0	0.950529	0.485	0.236	0	PST
Atp5me	0	0.935412	0.343	0.132	0	PST
Rida	0	0.929281	0.52	0.263	0	PST
Fmo3	0	0.920327	0.287	0.096	0	PST
Sod1	0	0.914766	0.346	0.148	0	PST
Cox4i1	0	0.907114	0.369	0.153	0	PST
Nat8f5	0	0.889115	0.409	0.187	0	PST
Fmo4	0	0.886803	0.263	0.093	0	PST
Khk	0	0.885219	0.337	0.13	0	PST
Atp5mg	0	0.880666	0.365	0.168	0	PST
Hsd11b1	0	0.865425	0.333	0.141	0	PST
Glul	0	0.861402	0.325	0.129	0	PST
Oat	0	0.86003	0.277	0.094	0	PST
Rpl35	0	0.857552	0.28	0.116	0	PST
Cyp4a8	0	0.857513	0.374	0.152	0	PST
Aspa	0	0.851361	0.404	0.207	0	PST
Cst3	0	0.841644	0.262	0.103	0	PST
Cox7b	0	0.833469	0.343	0.173	0	PST
Atp5mc3	0	0.826237	0.28	0.12	0	PST
Slc25a5	0	0.825216	0.31	0.137	0	PST
Gstt3	0	0.81505	0.357	0.16	0	PST
Cryz	0	0.814248	0.291	0.12	0	PST
Tpt1	0	0.812183	0.345	0.171	0	PST
Myl6	0	0.811056	0.413	0.197	0	PST
Ttc21b	0	0.804757	0.264	0.138	0	PST
Aqp1	0	0.798274	0.282	0.109	0	PST
Cox7c	0	0.797262	0.307	0.15	0	PST
Uba52	0	0.797048	0.301	0.126	0	PST
Cox6c	0	0.795722	0.302	0.139	0	PST
Cox5b	0	0.792219	0.262	0.096	0	PST
Bsg	0	0.789753	0.357	0.174	0	PST
Atp5po	0	0.77869	0.338	0.167	0	PST
Rplp1	0	0.778233	0.311	0.136	0	PST
Atp6v0c	0	0.775029	0.304	0.138	0	PST
Rpl37a	0	0.774413	0.282	0.12	0	PST
Hao2	0	0.767573	0.842	0.543	0	PST
Sorcs1	0	0.76449	0.266	0.126	0	PST
RGD1309534	0	0.757036	0.283	0.128	0	PST
Entpd5	0	0.756944	0.306	0.148	0	PST
Sh3tc2	0	0.74327	0.261	0.132	0	PST
Cd63	0	0.737699	0.393	0.22	0	PST
Trps1	0	0.72542	0.666	0.504	0	PST
Enpep	0	0.71729	0.405	0.209	0	PST
Nid1	0	0.716591	0.286	0.144	0	PST
Cisd1	0	0.714835	0.517	0.321	0	PST
Rpl19	0	0.712877	0.255	0.112	0	PST
Agxt2	0	0.712282	0.558	0.319	0	PST
Bhmt2	0	0.711399	0.348	0.167	0	PST
Gpm6a	0	0.709318	0.41	0.258	0	PST
Mt-nd5	0	0.696134	0.7	0.524	0	PST
Ctsl	0	0.694427	0.436	0.251	0	PST
Glyat	0	0.684608	0.638	0.367	0	PST
Aldh8a1	0	0.683986	0.36	0.178	0	PST
Atp5if1	0	0.680183	0.25	0.126	0	PST
Nme7	0	0.677834	0.31	0.171	0	PST
Ugt1a6	0	0.669346	0.359	0.215	0	PST
LOC501233	0	0.665828	0.359	0.186	0	PST
Aldoa	0	0.656202	0.273	0.138	0	PST
Atp11a	0	0.65132	0.381	0.247	0	PST
Aldh6a1	0	0.638467	0.465	0.284	0	PST
Cltrn	0	0.628506	0.394	0.224	0	PST
Chd1l	0	0.624818	0.308	0.177	0	PST
Mpc2	0	0.624252	0.273	0.154	0	PST
Rnls	0	0.622873	0.259	0.152	0	PST
Ddah1	0	0.6174	0.511	0.312	0	PST
Lrpap1	0	0.61645	0.264	0.138	0	PST
Cyp2c23	0	0.615955	0.641	0.393	0	PST
Eci3	0	0.609523	0.325	0.175	0	PST
Mt-nd2	0	0.605492	0.483	0.361	0	PST
Rpsa	0	0.593347	0.304	0.168	0	PST
Scp2	0	0.592937	0.353	0.205	0	PST
Umod	0	0.590744	0.48	0.303	0	PST
Slc22a25	0	0.589956	0.341	0.195	0	PST
Rplp0	0	0.589156	0.252	0.129	0	PST
Rpl7	0	0.578316	0.261	0.136	0	PST
Cyp4a3	0	0.573619	0.252	0.121	0	PST
Hspd1	0	0.565487	0.356	0.216	0	PST
Mdh1	0	0.564379	0.349	0.225	0	PST
Msra	0	0.555696	0.457	0.343	0	PST
Atp5f1a	0	0.546039	0.382	0.229	0	PST
Vdac1	0	0.544764	0.299	0.186	0	PST
LOC108348190	0	0.54238	0.376	0.226	0	PST
Thada	0	0.541486	0.383	0.296	0	PST
Pccb	0	0.539408	0.257	0.148	0	PST
Fbp1	0	0.538608	0.34	0.189	0	PST
Ghr	0	0.534447	0.52	0.415	0	PST
LOC100361457	0	0.530699	0.278	0.16	0	PST
Napsa	0	0.526494	0.3	0.165	0	PST
Gpx3	0	0.520365	0.609	0.435	0	PST
Ntn1	0	0.517212	0.327	0.208	0	PST
Tox	0	0.507756	0.398	0.273	0	PST
Oplah	0	0.507486	0.312	0.196	0	PST
Hoga1	0	0.506982	0.373	0.259	0	PST
Ubc	0	0.505691	0.418	0.257	0	PST
Sgms1	0	0.503098	0.487	0.411	0	PST
Akr1a1	0	0.499585	0.28	0.171	0	PST
Wwp1	0	0.498302	0.333	0.235	0	PST
Mt-atp8	0	0.496832	0.723	0.548	0	PST
Epcam	0	0.490613	0.287	0.183	0	PST
Ptms	0	0.489309	0.288	0.171	0	PST
Itm2b	0	0.48247	0.582	0.444	0	PST
Zbtb20	0	0.468617	0.895	0.821	0	PST
Lrp2	0	0.466144	0.904	0.661	0	PST
Slc27a2	0	0.454476	0.47	0.302	0	PST
Hpd	0	0.452626	0.365	0.202	0	PST
Pyroxd2	0	0.450364	0.425	0.285	0	PST
Hnf4a	0	0.450204	0.474	0.301	0	PST
Eif4g2	0	0.449767	0.454	0.327	0	PST
Lamp1	0	0.446561	0.37	0.265	0	PST
Etv6	0	0.445827	0.409	0.332	0	PST
Smarca2	0	0.442329	0.423	0.326	0	PST
Ddi2	0	0.431805	0.318	0.23	0	PST
Rhobtb1	0	0.431562	0.387	0.269	0	PST
Aco1	0	0.421045	0.253	0.159	0	PST
Sult1c2a	0	0.419646	0.479	0.327	0	PST
Dnase1	0	0.419476	0.283	0.139	0	PST
Cacnb4	0	0.418597	0.266	0.184	0	PST
Pbx3	0	0.410975	0.301	0.191	0	PST
Adk	0	0.406914	0.532	0.424	0	PST
Sdc2	0	0.398372	0.281	0.192	0	PST
Large1	0	0.391843	0.362	0.263	0	PST
Calr	0	0.390931	0.291	0.204	0	PST
Acox1	0	0.385851	0.254	0.163	0	PST
Igfbp5	0	0.38257	0.499	0.374	0	PST
Tet2	8.35e-119	0.379807	0.34	0.303	1.96e-114	PST
Mgam	0	0.378817	0.328	0.223	0	PST
Hspa8	0	0.378696	0.263	0.154	0	PST
Glud1	0	0.375971	0.34	0.242	0	PST
Cldn10	0	0.365166	0.289	0.187	0	PST
Nrg1	3.37e-277	0.364937	0.326	0.259	7.93e-273	PST
Hnf1b	0	0.364448	0.382	0.298	0	PST
Osbpl8	0	0.362823	0.423	0.342	0	PST
Tmem52b	0	0.361052	0.314	0.214	0	PST
Itgb8	0	0.356694	0.341	0.264	0	PST
Aldob	0	0.35206	0.647	0.451	0	PST
Acsm2	0	0.346948	0.577	0.396	0	PST
Igsf11	0	0.345949	0.373	0.254	0	PST
Arhgap42	0	0.34487	0.325	0.25	0	PST
Mpc1	0	0.344865	0.283	0.209	0	PST
Hsd17b4	0	0.344847	0.266	0.189	0	PST
Mt-cyb	5.51e-24	0.344369	0.337	0.328	1.29e-19	PST
Hibadh	0	0.339595	0.391	0.304	0	PST
Nfia	0	0.338755	0.517	0.438	0	PST
Pign	0	0.333667	0.345	0.27	0	PST
Slc1a1	0	0.332527	0.346	0.25	0	PST
Spint2	0	0.332508	0.387	0.305	0	PST
Oxr1	0	0.331439	0.671	0.573	0	PST
Etfa	0	0.324006	0.257	0.189	0	PST
Ankib1	2.08e-300	0.323969	0.339	0.271	4.9e-296	PST
Atp1b1	0	0.32346	0.814	0.707	0	PST
Hsp90ab1	0	0.321455	0.62	0.496	0	PST
RGD1564865	0	0.319174	0.332	0.244	0	PST
Pter	0	0.317196	0.422	0.297	0	PST
Tmsb4x	0	0.316957	0.251	0.171	0	PST
Tcaim	3.88e-279	0.316793	0.263	0.202	9.11e-275	PST
Pdzk1	0	0.315454	0.326	0.211	0	PST
Defb1	0	0.313476	0.325	0.23	0	PST
Tnfrsf21	0	0.313103	0.412	0.31	0	PST
Atp1a1	0	0.308342	0.73	0.665	0	PST
St13	2.4e-289	0.306443	0.264	0.2	5.64e-285	PST
Ipmk	0	0.303714	0.28	0.21	0	PST
Eps8l2	0	0.303323	0.259	0.173	0	PST
Fxyd2	0	0.299928	0.285	0.183	0	PST
Mt-nd6	0	0.29764	0.483	0.304	0	PST
Vcp	0	0.294595	0.278	0.206	0	PST
Pdzrn3	0	0.292529	0.289	0.21	0	PST
Sema5a	0	0.285016	0.314	0.221	0	PST
Rufy3	0	0.284318	0.276	0.206	0	PST
Atp2a2	0	0.283327	0.421	0.341	0	PST
Aif1l	2.2e-228	0.274684	0.27	0.21	5.18e-224	PST
Fchsd2	7.68e-243	0.265681	0.333	0.27	1.8e-238	PST
Abcd3	9.2e-285	0.26509	0.335	0.264	2.16e-280	PST
Slc13a3	0	0.262958	0.315	0.222	0	PST
Cflar	3.36e-259	0.260526	0.313	0.249	7.89e-255	PST
Tmbim6	0	0.259329	0.547	0.401	0	PST
Pth1r	0	0.254319	0.407	0.271	0	PST
Scnn1b	0	2.29212	0.489	0.054	0	PC
Mpped2	0	2.25992	0.555	0.119	0	PC
Adamts16	0	2.25291	0.596	0.154	0	PC
Kif26b	0	2.24913	0.509	0.133	0	PC
Slc8a1	0	2.20875	0.901	0.609	0	PC
Apcdd1l	0	2.2087	0.472	0.078	0	PC
Scnn1g	0	2.16837	0.477	0.063	0	PC
Tmem45b	0	2.10186	0.377	0.036	0	PC
Aqp2	0	2.03036	0.374	0.064	0	PC
Ifitm10	0	1.83504	0.273	0.027	0	PC
Rhcg	0	1.77768	0.626	0.197	0	PC
Pappa1	0	1.72274	0.589	0.239	0	PC
Hsd11b2	0	1.70402	0.43	0.085	0	PC
Gata3	0	1.70133	0.43	0.086	0	PC
Tmprss2	0	1.6841	0.731	0.339	0	PC
Rgl3	0	1.63281	0.501	0.159	0	PC
Acer2	0	1.5891	0.414	0.176	0	PC
Grik2	0	1.58627	0.539	0.265	0	PC
Clcnkb	0	1.49131	0.6	0.227	0	PC
Dcdc2	0	1.46068	0.418	0.137	0	PC
Pde3b	0	1.45805	0.39	0.163	0	PC
Tbc1d1	0	1.45738	0.541	0.228	0	PC
AABR07027306.1	0	1.45695	0.428	0.121	0	PC
Nr3c2	0	1.455	0.847	0.523	0	PC
Galnt18	0	1.41502	0.714	0.358	0	PC
Atp2b2	0	1.41365	0.334	0.072	0	PC
Kitlg	0	1.40491	0.445	0.15	0	PC
Sptbn2	0	1.35903	0.259	0.068	0	PC
Fras1	0	1.33707	0.506	0.239	0	PC
AABR07035437.1	0	1.33335	0.649	0.311	0	PC
Kcnq1	0	1.33283	0.751	0.362	0	PC
Tbc1d16	0	1.32719	0.309	0.092	0	PC
Tmem178a	0	1.32322	0.324	0.101	0	PC
Ppp2r2b	0	1.31538	0.455	0.169	0	PC
Itgb6	0	1.31243	0.497	0.218	0	PC
Pde7b	0	1.31137	0.846	0.605	0	PC
Arhgef3	0	1.30919	0.661	0.372	0	PC
Itpkb	0	1.29785	0.44	0.146	0	PC
Klhl3	0	1.2952	0.439	0.181	0	PC
Shroom3	0	1.27728	0.694	0.355	0	PC
Chst9	0	1.25569	0.446	0.188	0	PC
Tmtc2	0	1.25318	0.296	0.079	0	PC
Cyfip2	0	1.24595	0.604	0.269	0	PC
Boc	0	1.23986	0.305	0.077	0	PC
Tox3	0	1.23023	0.493	0.196	0	PC
Anxa4	0	1.22714	0.434	0.164	0	PC
Arhgap24	0	1.2187	0.822	0.603	0	PC
Ninl	0	1.19101	0.352	0.101	0	PC
Calb1	0	1.18798	0.38	0.2	0	PC
Veph1	0	1.17335	0.456	0.206	0	PC
Nedd9	0	1.1577	0.482	0.258	0	PC
Scnn1a	0	1.15463	0.306	0.087	0	PC
Myo3b	0	1.14665	0.371	0.115	0	PC
Slc25a43	0	1.13038	0.258	0.068	0	PC
Epb41l4b	0	1.12356	0.346	0.111	0	PC
Nipal1	0	1.11348	0.257	0.085	0	PC
Prkcz	0	1.11265	0.428	0.187	0	PC
Nudt4	0	1.1041	0.599	0.324	0	PC
Phactr2	0	1.10255	0.403	0.163	0	PC
Arl15	0	1.09608	0.852	0.714	0	PC
Mboat2	0	1.08709	0.283	0.081	0	PC
Srgap3	0	1.07614	0.307	0.102	0	PC
Ntn4	0	1.07534	0.345	0.156	0	PC
Dnm1	0	1.06787	0.257	0.089	0	PC
Mbp	0	1.06409	0.279	0.074	0	PC
Arhgef10l	0	1.05949	0.279	0.097	0	PC
Cdkl1	0	1.05836	0.575	0.327	0	PC
Myo5c	0	1.05415	0.256	0.058	0	PC
Dtnb	0	1.0407	0.564	0.305	0	PC
Cdk14	0	1.02986	0.692	0.438	0	PC
Atp10b	0	1.02549	0.345	0.12	0	PC
AABR07067023.1	0	1.009	0.491	0.241	0	PC
Ptpn3	0	1.00679	0.523	0.268	0	PC
Ahnak	0	0.993178	0.487	0.254	0	PC
Hoxb4	0	0.986122	0.348	0.147	0	PC
Mpp7	0	0.983284	0.28	0.085	0	PC
P3h2	0	0.981775	0.798	0.612	0	PC
Ivns1abp	0	0.971977	0.706	0.473	0	PC
Kif13b	0	0.969755	0.494	0.247	0	PC
Tanc1	0	0.967952	0.663	0.421	0	PC
Pik3r3	0	0.967129	0.342	0.135	0	PC
Pde10a	0	0.964124	0.306	0.104	0	PC
Tacc2	0	0.962858	0.673	0.457	0	PC
Syt17	0	0.960828	0.287	0.093	0	PC
Tmcc3	0	0.960575	0.375	0.151	0	PC
Pax2	0	0.956045	0.367	0.176	0	PC
Vav3	0	0.952849	0.523	0.312	0	PC
Myh10	0	0.950018	0.323	0.137	0	PC
Sipa1l2	0	0.939521	0.324	0.12	0	PC
Cdh1	0	0.935452	0.395	0.168	0	PC
Wwc1	0	0.926407	0.764	0.563	0	PC
Col18a1	0	0.924469	0.42	0.211	0	PC
Gulp1	0	0.895633	0.32	0.129	0	PC
Fam171a1	0	0.893854	0.331	0.15	0	PC
Me3	0	0.88505	0.399	0.183	0	PC
Alcam	0	0.882963	0.48	0.238	0	PC
Mboat1	0	0.881884	0.3	0.108	0	PC
Sox5	0	0.879056	0.347	0.147	0	PC
Fmn1	0	0.870133	0.286	0.105	0	PC
Rnf150	0	0.868204	0.406	0.178	0	PC
Gls	0	0.859393	0.668	0.444	0	PC
Aff1	0	0.857576	0.498	0.282	0	PC
Sort1	0	0.855846	0.313	0.122	0	PC
Stim2	0	0.85139	0.331	0.159	0	PC
Wsb1	0	0.834466	0.394	0.201	0	PC
Ap1s3	0	0.831381	0.352	0.159	0	PC
Tfcp2l1	0	0.821111	0.614	0.363	0	PC
Glis3	0	0.813953	0.838	0.683	0	PC
Heg1	0	0.80985	0.286	0.097	0	PC
Stard13	0	0.807729	0.378	0.188	0	PC
Dtna	0	0.807545	0.252	0.083	0	PC
Sorbs2	0	0.806514	0.485	0.252	0	PC
Tpm1	0	0.806306	0.464	0.268	0	PC
Resf1	0	0.80431	0.319	0.142	0	PC
Map4k3	0	0.80002	0.624	0.418	0	PC
Ctsc	0	0.797886	0.28	0.129	0	PC
Nup214.1	0	0.792669	0.328	0.166	0	PC
Tdrd3	0	0.785289	0.349	0.191	0	PC
Vdr	0	0.785162	0.331	0.199	0	PC
Nuak2	0	0.782117	0.284	0.144	0	PC
Lrba	0	0.781947	0.749	0.557	0	PC
Sim1	0	0.778364	0.442	0.241	0	PC
Ssh2	0	0.774885	0.432	0.236	0	PC
AC134224.3	0	0.759805	0.979	0.973	0	PC
Tmco4	0	0.757925	0.284	0.125	0	PC
Angpt1	0	0.747988	0.294	0.144	0	PC
Pacsin2	0	0.743356	0.558	0.375	0	PC
Sox6	0	0.740019	0.561	0.405	0	PC
Eps8l2	0	0.739567	0.339	0.182	0	PC
Kazn	0	0.733167	0.287	0.14	0	PC
Tmem52b	0	0.731477	0.403	0.225	0	PC
Stxbp6	0	0.731351	0.278	0.164	0	PC
Bicc1	0	0.719128	0.548	0.377	0	PC
Lnx1	0	0.71905	0.292	0.121	0	PC
Mecom	0	0.70983	0.484	0.255	0	PC
Efna5	0	0.709829	0.419	0.221	0	PC
Wls	0	0.697506	0.512	0.348	0	PC
Maml2	0	0.695596	0.629	0.435	0	PC
AABR07007032.1	0	0.695225	0.523	0.35	0	PC
Ctsd	0	0.694372	0.339	0.177	0	PC
Asap2	0	0.690768	0.326	0.161	0	PC
Efhd1	0	0.68311	0.359	0.192	0	PC
Blnk	0	0.679734	0.303	0.136	0	PC
Cnot6l	0	0.676155	0.345	0.208	0	PC
Cnnm2	0	0.676108	0.377	0.235	0	PC
Atp6v1b1	0	0.6756	0.328	0.162	0	PC
Camta1	0	0.673192	0.497	0.313	0	PC
Myof	0	0.670227	0.51	0.316	0	PC
Dmtn	0	0.669847	0.293	0.145	0	PC
AABR07070312.1	0	0.666586	0.253	0.125	0	PC
Dmd	0	0.665301	0.35	0.203	0	PC
Spata13	0	0.653457	0.295	0.151	0	PC
Eml4	0	0.652567	0.308	0.161	0	PC
Cmtm8	0	0.650192	0.299	0.139	0	PC
Deptor	0	0.646287	0.34	0.202	0	PC
Caln1	0	0.643114	0.53	0.384	0	PC
Rnf43	0	0.642574	0.258	0.122	0	PC
Dync2h1	0	0.640591	0.303	0.153	0	PC
Mal	0	0.638852	0.355	0.177	0	PC
Uba6	0	0.637446	0.285	0.144	0	PC
Igfbp7	0	0.628887	0.716	0.586	0	PC
Mitf	0	0.622183	0.575	0.364	0	PC
Cdh16	0	0.620365	0.349	0.189	0	PC
Stk32a	0	0.613757	0.299	0.171	0	PC
Plce1	0	0.610187	0.299	0.146	0	PC
Fam53b	0	0.606916	0.326	0.178	0	PC
Zmynd8	0	0.604146	0.556	0.391	0	PC
Ext1	0	0.601186	0.603	0.457	0	PC
Cdc42bpb	0	0.600441	0.433	0.288	0	PC
Frk	0	0.599084	0.262	0.113	0	PC
Aif1l	0	0.592779	0.395	0.212	0	PC
Scai	0	0.591088	0.272	0.14	0	PC
Magi2	0	0.590944	0.324	0.147	0	PC
Stat3	0	0.588531	0.422	0.262	0	PC
Iqgap1	0	0.58649	0.424	0.245	0	PC
Ralgps1	0	0.584701	0.256	0.125	0	PC
Samd5	0	0.583575	0.252	0.123	0	PC
Ptpn18	0	0.575664	0.284	0.134	0	PC
Ptprf	0	0.574272	0.318	0.182	0	PC
Sat1	0	0.566429	0.476	0.302	0	PC
LOC100361087	0	0.566255	0.458	0.301	0	PC
Fam160a1	0	0.564068	0.426	0.266	0	PC
Zfp704	0	0.551082	0.275	0.156	0	PC
Dlg5	0	0.546295	0.297	0.18	0	PC
Zfp618	0	0.540945	0.384	0.242	0	PC
Defb1	0	0.539748	0.432	0.239	0	PC
Ppp1r9a	0	0.535069	0.31	0.17	0	PC
Pik3c2a	0	0.529678	0.372	0.234	0	PC
Grk5	0	0.525479	0.268	0.144	0	PC
Stk39	0	0.524701	0.645	0.397	0	PC
Mtmr3	0	0.522222	0.509	0.362	0	PC
Lrrfip1	0	0.521312	0.305	0.161	0	PC
Tom1l2	0	0.518169	0.458	0.314	0	PC
Magi3	0	0.51549	0.396	0.253	0	PC
Snx2	0	0.513077	0.367	0.232	0	PC
Nfe2l2	0	0.512433	0.353	0.224	0	PC
Acvr1b	0	0.507699	0.262	0.145	0	PC
Nedd4l	0	0.505708	0.746	0.628	0	PC
Pip5k1b	0	0.505701	0.327	0.194	0	PC
Cobl	0	0.492443	0.29	0.157	0	PC
Arid1b	0	0.49017	0.655	0.503	0	PC
Mrtfa	0	0.489245	0.308	0.187	0	PC
Ica1	0	0.48503	0.261	0.133	0	PC
Pard3b	0	0.48123	0.89	0.766	0	PC
Pls3	0	0.473399	0.261	0.142	0	PC
Magi1	0	0.470718	0.483	0.34	0	PC
AABR07059258.1	0	0.465884	0.513	0.284	0	PC
Sh3gl2	0	0.463228	0.298	0.167	0	PC
Myo1d	0	0.459033	0.559	0.4	0	PC
Ptbp3	0	0.454731	0.4	0.263	0	PC
Etl4	0	0.439328	0.605	0.443	0	PC
AC134224.1	0	0.427314	0.989	0.974	0	PC
Plcb4	0	0.39448	0.255	0.136	0	PC
Atp1b1	0	0.380596	0.857	0.721	0	PC
App	0	0.351778	0.815	0.715	0	PC
Lyn	0	0.298836	0.297	0.17	0	PC
Atp8a1	3.36e-304	0.519741	0.295	0.179	7.9e-300	PC
Npepo	3.98e-303	0.449098	0.478	0.341	9.35e-299	PC
Lrch1	7.36e-301	0.390213	0.286	0.167	1.73e-296	PC
Snx24	1.15e-300	0.457943	0.554	0.418	2.7e-296	PC
AC134224.2	2.22e-298	0.344006	0.859	0.781	5.23e-294	PC
Ube2h	4.59e-296	0.459044	0.468	0.334	1.08e-291	PC
Mtus1	1.85e-295	0.447995	0.377	0.246	4.36e-291	PC
Myo18a	7.23e-295	0.491323	0.445	0.314	1.7e-290	PC
Nfyc	7.88e-295	0.460076	0.458	0.327	1.85e-290	PC
Tmem164	4.45e-293	0.503508	0.375	0.247	1.05e-288	PC
Pde8a	1.16e-290	0.436717	0.396	0.265	2.74e-286	PC
Atp6v0a4	4.46e-284	0.446521	0.622	0.492	1.05e-279	PC
Kif16b	7.7e-282	0.412742	0.511	0.375	1.81e-277	PC
Carmil1	2.97e-281	0.444702	0.438	0.304	6.99e-277	PC
Ptprg	8.06e-281	0.411979	0.376	0.248	1.89e-276	PC
Ca12	4.31e-275	0.43822	0.758	0.663	1.01e-270	PC
Arhgef28	1.45e-272	0.372912	0.659	0.525	3.41e-268	PC
Nckap5	1.82e-271	0.489304	0.26	0.154	4.28e-267	PC
Srpk2	2.81e-266	0.41749	0.295	0.182	6.61e-262	PC
Ccdc141	7.17e-256	0.415206	0.442	0.311	1.69e-251	PC
Clmn	2.09e-253	0.452826	0.46	0.335	4.91e-249	PC
Pax8	4.52e-253	0.455069	0.504	0.373	1.06e-248	PC
Bckdhb	1.88e-249	0.418255	0.501	0.371	4.42e-245	PC
Cdk6	3.8e-242	0.426375	0.313	0.202	8.94e-238	PC
Egfr	3.6e-240	0.488094	0.268	0.167	8.46e-236	PC
Paqr5	8.6e-236	0.376196	0.49	0.365	2.02e-231	PC
Zmiz1	1.17e-231	0.366074	0.51	0.387	2.75e-227	PC
Dock8	5.19e-222	0.327875	0.675	0.556	1.22e-217	PC
Ctnna1	4.33e-221	0.379161	0.401	0.284	1.02e-216	PC
Tsc22d1	1.88e-220	0.490904	0.51	0.401	4.41e-216	PC
Igsf5	3.74e-218	0.39047	0.281	0.181	8.79e-214	PC
Shb	1.92e-215	0.413467	0.285	0.185	4.51e-211	PC
Fbxl17	2.44e-214	0.296019	0.73	0.624	5.72e-210	PC
Becn1	5.91e-212	0.411201	0.278	0.182	1.39e-207	PC
Atp6v0a1	2.12e-210	0.364185	0.272	0.175	4.98e-206	PC
Ppm1h	1.18e-209	0.296876	0.589	0.462	2.77e-205	PC
Scaper	1.77e-209	0.365834	0.395	0.28	4.17e-205	PC
Arhgef18	3.56e-209	0.405504	0.253	0.162	8.36e-205	PC
Lmo7	1.16e-205	0.350328	0.473	0.353	2.74e-201	PC
Stxbp4	7.24e-204	0.353102	0.411	0.297	1.7e-199	PC
Ogt	2.94e-199	0.318054	0.542	0.426	6.91e-195	PC
Ppargc1a	5.43e-196	0.294547	0.61	0.49	1.28e-191	PC
Arhgap35	1.32e-194	0.370534	0.436	0.325	3.1e-190	PC
Micu2	7.84e-194	0.353517	0.388	0.278	1.84e-189	PC
Lcorl	1.32e-190	0.367254	0.349	0.244	3.1e-186	PC
Hif1a	2.62e-186	0.362739	0.271	0.178	6.16e-182	PC
Tnrc18	7.87e-186	0.365366	0.338	0.235	1.85e-181	PC
Itgb5	9.27e-185	0.361217	0.285	0.191	2.18e-180	PC
Nedd4	1.09e-184	0.295408	0.6	0.486	2.56e-180	PC
Ano6	1.24e-184	0.362644	0.448	0.338	2.91e-180	PC
Exoc6b	3.91e-184	0.327104	0.456	0.344	9.19e-180	PC
Spire1	1.08e-183	0.289934	0.355	0.245	2.54e-179	PC
Btbd9	2.64e-181	0.351628	0.438	0.33	6.22e-177	PC
Ccdc57	8.96e-179	0.376105	0.252	0.166	2.11e-174	PC
Ppp1r12b	1.51e-176	0.337139	0.316	0.218	3.56e-172	PC
Ipmk	3.11e-173	0.417415	0.313	0.219	7.31e-169	PC
Wnk1	4.49e-173	0.773935	0.705	0.67	1.06e-168	PC
Rims2	2.78e-170	0.334707	0.264	0.174	6.54e-166	PC
Tbl1xr1	4.31e-170	0.335486	0.361	0.26	1.01e-165	PC
Gsr	7.2e-168	0.377572	0.31	0.218	1.69e-163	PC
Pcmtd1	1e-167	0.289035	0.384	0.278	2.35e-163	PC
Peli2	1.59e-167	0.364606	0.415	0.311	3.75e-163	PC
Med13l	2.12e-167	0.320361	0.399	0.294	4.98e-163	PC
Kat6b	2.31e-167	0.335672	0.315	0.219	5.42e-163	PC
Itgav	7.75e-167	0.327748	0.356	0.256	1.82e-162	PC
Hnf1b	1.31e-165	0.282295	0.418	0.309	3.08e-161	PC
Vgll4	1.62e-162	0.324501	0.339	0.242	3.81e-158	PC
Eif4g3	1.8e-162	0.323684	0.372	0.272	4.24e-158	PC
Trak1	8.12e-162	0.360474	0.267	0.181	1.91e-157	PC
Mark2	1.35e-161	0.326026	0.305	0.213	3.17e-157	PC
Sipa1l3	4.08e-161	0.344305	0.332	0.237	9.6e-157	PC
Snrnp70	7.34e-161	0.32182	0.451	0.347	1.72e-156	PC
Dock1	1.46e-157	0.277546	0.5	0.391	3.42e-153	PC
Ubr2	9.36e-157	0.308134	0.404	0.303	2.2e-152	PC
Gab1	1.86e-155	0.348142	0.344	0.248	4.37e-151	PC
Ddx17	6.53e-154	0.286533	0.576	0.47	1.53e-149	PC
Yes1	1.66e-153	0.25685	0.302	0.208	3.9e-149	PC
Anks1a	3.28e-153	0.302042	0.313	0.221	7.71e-149	PC
Fam13b	5.7e-153	0.307446	0.343	0.247	1.34e-148	PC
Sptan1	9.07e-153	0.268215	0.57	0.463	2.13e-148	PC
Ccser1	5.49e-152	0.313594	0.366	0.268	1.29e-147	PC
Gpatch8	7.66e-151	0.288057	0.504	0.398	1.8e-146	PC
Dnmt3a	6.05e-150	0.330284	0.263	0.18	1.42e-145	PC
Dip2b	2.02e-149	0.300619	0.316	0.224	4.75e-145	PC
Cpeb2	3.24e-147	0.300936	0.317	0.225	7.6e-143	PC
Dync1i2	3.93e-147	0.30801	0.286	0.199	9.25e-143	PC
Tsc22d2	1.41e-146	0.367128	0.321	0.232	3.32e-142	PC
Kl	2.41e-141	0.54405	0.353	0.27	5.66e-137	PC
Rtn4	1.27e-140	0.262163	0.258	0.175	2.98e-136	PC
Ttc3	2.21e-140	0.288042	0.48	0.378	5.19e-136	PC
Dsp	9.88e-139	0.276307	0.254	0.172	2.32e-134	PC
Tnrc6a	3.56e-137	0.2642	0.484	0.383	8.38e-133	PC
Wwc2	6.25e-137	0.271412	0.495	0.394	1.47e-132	PC
Ppip5k1	2.94e-136	0.309287	0.25	0.172	6.92e-132	PC
Spred2	2.01e-135	0.3155	0.353	0.264	4.73e-131	PC
Vps53	6.15e-135	0.279787	0.271	0.189	1.45e-130	PC
Dapk1	1.2e-134	0.292789	0.293	0.207	2.81e-130	PC
Atp9b	9.55e-134	0.277164	0.342	0.252	2.25e-129	PC
Lrch3	1.18e-133	0.270941	0.329	0.24	2.77e-129	PC
Senp7	4.12e-133	0.289983	0.272	0.19	9.68e-129	PC
Dock7	1.4e-130	0.28012	0.29	0.206	3.28e-126	PC
Bcl2l1	1.87e-130	0.26474	0.415	0.32	4.4e-126	PC
Zfp629	3.93e-130	0.306268	0.274	0.193	9.23e-126	PC
Clasp1	6.32e-130	0.26937	0.282	0.199	1.49e-125	PC
Tmem135	1.82e-129	0.271763	0.337	0.248	4.29e-125	PC
Zzef1	8.72e-129	0.264275	0.297	0.212	2.05e-124	PC
Phkb	3.91e-128	0.271047	0.375	0.283	9.19e-124	PC
Amd1	5.18e-128	0.324843	0.251	0.175	1.22e-123	PC
Csnk1g1	2.12e-127	0.288046	0.263	0.185	4.98e-123	PC
Mprip	2.21e-127	0.257887	0.358	0.267	5.18e-123	PC
Slc44a1	1.2e-126	0.277323	0.25	0.173	2.83e-122	PC
Col4a5	3.1e-125	0.253634	0.374	0.281	7.29e-121	PC
Ptbp2	7.81e-125	0.286647	0.277	0.197	1.84e-120	PC
Sptlc2	3.85e-124	0.264649	0.328	0.241	9.05e-120	PC
Rbm5	4.66e-124	0.264381	0.407	0.316	1.1e-119	PC
Cobll1	1.32e-122	0.250162	0.516	0.417	3.11e-118	PC
Fbxw11	3.9e-122	0.281367	0.29	0.21	9.17e-118	PC
Sos2	6.18e-122	0.251598	0.34	0.252	1.45e-117	PC
Flnb	1.35e-121	0.280302	0.397	0.306	3.18e-117	PC
Eri3	3.46e-120	0.318568	0.329	0.246	8.14e-116	PC
Mark3	6.51e-120	0.280163	0.415	0.325	1.53e-115	PC
Ppat	1.44e-119	0.277181	0.252	0.176	3.39e-115	PC
Kank1	1.98e-117	0.285671	0.369	0.283	4.66e-113	PC
Kdm5b	1.04e-116	0.257363	0.267	0.19	2.44e-112	PC
Hdac4	7.24e-116	0.268334	0.251	0.177	1.7e-111	PC
Tcf25	1.7e-114	0.259502	0.43	0.341	3.99e-110	PC
Trpm6	1.58e-113	0.434111	0.279	0.207	3.71e-109	PC
Clybl	2.77e-109	0.267416	0.315	0.236	6.5e-105	PC
Dennd4c	5.42e-108	0.255098	0.309	0.23	1.27e-103	PC
Atg10	2.32e-105	0.270286	0.28	0.205	5.46e-101	PC
Gtf2i	5.91e-104	0.251128	0.393	0.309	1.39e-99	PC
Fam20c	5.21e-87	0.253322	0.314	0.244	1.22e-82	PC
Wdfy2	1.52e-78	0.277455	0.274	0.211	3.56e-74	PC
Slit2	4.94e-47	0.329579	0.624	0.602	1.16e-42	PC
Slc12a3	4.88e-07	0.346196	0.282	0.274	0.0114679	PC
Slc4a1	0	5.28386	0.766	0.048	0	IC_A
Adgrf5	0	3.59117	0.849	0.204	0	IC_A
Rcan2	0	3.15475	0.875	0.303	0	IC_A
Rhbg	0	2.93709	0.52	0.043	0	IC_A
Rhcg	0	2.86052	0.789	0.206	0	IC_A
Itpr2	0	2.81463	0.803	0.219	0	IC_A
Kit	0	2.80318	0.568	0.051	0	IC_A
Kcnma1	0	2.71418	0.644	0.097	0	IC_A
AABR07060620.1	0	2.7066	0.57	0.058	0	IC_A
Clcnkb	0	2.62348	0.798	0.233	0	IC_A
Tshr	0	2.5982	0.597	0.088	0	IC_A
Pde1c	0	2.55555	0.764	0.219	0	IC_A
Slc4a9	0	2.55468	0.623	0.088	0	IC_A
Atp6v0d2	0	2.52458	0.702	0.139	0	IC_A
Atp6v1c2	0	2.4017	0.637	0.119	0	IC_A
AABR07062512.1	0	2.14594	0.494	0.078	0	IC_A
Dmrt2	0	2.06662	0.346	0.009	0	IC_A
Rgl3	0	2.06275	0.582	0.167	0	IC_A
Atp6v1b1	0	1.97729	0.605	0.16	0	IC_A
Als2	0	1.93061	0.522	0.14	0	IC_A
Ica1	0	1.92647	0.513	0.131	0	IC_A
Tfcp2l1	0	1.91179	0.778	0.366	0	IC_A
Tmem117	0	1.88247	0.547	0.145	0	IC_A
AABR07032155.1	0	1.84359	0.28	0.028	0	IC_A
Ubash3b	0	1.78987	0.395	0.079	0	IC_A
Efhd1	0	1.77954	0.583	0.191	0	IC_A
Dmxl1	0	1.76223	0.754	0.447	0	IC_A
Cacna1d	0	1.75333	0.489	0.126	0	IC_A
Apcdd1l	0	1.74377	0.429	0.091	0	IC_A
Pbx3	0	1.70189	0.469	0.207	0	IC_A
Anxa4	0	1.67713	0.53	0.17	0	IC_A
Ralgapa2	0	1.65705	0.749	0.397	0	IC_A
Bmpr1b	0	1.65124	0.376	0.061	0	IC_A
Tacc2	0	1.64283	0.726	0.462	0	IC_A
Abcc4	0	1.60365	0.661	0.295	0	IC_A
Foxp1	0	1.58263	0.739	0.405	0	IC_A
Bcar3	0	1.56943	0.39	0.114	0	IC_A
Fam13a	0	1.53982	0.463	0.171	0	IC_A
Tmprss2	0	1.53397	0.732	0.351	0	IC_A
Esrrg	0	1.53287	0.796	0.473	0	IC_A
Slc43a2	0	1.52352	0.489	0.186	0	IC_A
Asb15	0	1.5181	0.278	0.039	0	IC_A
Arhgap18	0	1.50778	0.58	0.257	0	IC_A
Acer2	0	1.48739	0.548	0.18	0	IC_A
Grb10	0	1.47977	0.473	0.168	0	IC_A
Atp6v0a4	0	1.46391	0.797	0.491	0	IC_A
Blnk	0	1.44786	0.455	0.137	0	IC_A
AABR07001382.1	0	1.41202	0.561	0.369	0	IC_A
Eml4	0	1.40745	0.452	0.162	0	IC_A
Spire1	0	1.40048	0.564	0.243	0	IC_A
Crim1	0	1.38973	0.685	0.382	0	IC_A
Thsd7a	0	1.38304	0.411	0.115	0	IC_A
Atp6v1g3	0	1.38186	0.401	0.116	0	IC_A
Samd5	0	1.36568	0.41	0.123	0	IC_A
Rpap3	0	1.36283	0.37	0.119	0	IC_A
Hepacam2	0	1.36079	0.269	0.033	0	IC_A
Car2	0	1.35908	0.506	0.24	0	IC_A
Ninl	0	1.35732	0.37	0.108	0	IC_A
Tmem51	0	1.35248	0.487	0.212	0	IC_A
Zfp827	0	1.3442	0.479	0.195	0	IC_A
St6galnac2	0	1.33554	0.266	0.047	0	IC_A
Taok3	0	1.33053	0.397	0.119	0	IC_A
Rnf152	0	1.32029	0.546	0.253	0	IC_A
Uba6	0	1.29737	0.389	0.146	0	IC_A
Adcy9	0	1.28557	0.396	0.153	0	IC_A
Calcr	0	1.28146	0.252	0.058	0	IC_A
Clk1	0	1.27664	0.521	0.261	0	IC_A
Zfhx3	0	1.25104	0.489	0.186	0	IC_A
Dlgap4	0	1.20519	0.305	0.093	0	IC_A
Ints10	0	1.19994	0.264	0.07	0	IC_A
Bckdhb	0	1.16086	0.637	0.371	0	IC_A
Rapgef4	0	1.15763	0.317	0.08	0	IC_A
Gata3	0	1.14872	0.327	0.098	0	IC_A
Kif13b	0	1.13394	0.536	0.253	0	IC_A
Asap2	0	1.13284	0.402	0.164	0	IC_A
Kif21a	0	1.12724	0.405	0.167	0	IC_A
Ap1s3	0	1.12663	0.404	0.163	0	IC_A
Kcnq1	0	1.11619	0.725	0.374	0	IC_A
Met	0	1.0912	0.424	0.185	0	IC_A
St14	0	1.08773	0.255	0.066	0	IC_A
Itgb6	0	1.08514	0.479	0.226	0	IC_A
Trim37	0	1.06455	0.298	0.109	0	IC_A
Hdac4	0	1.04166	0.396	0.176	0	IC_A
Ptbp3	0	1.03963	0.489	0.265	0	IC_A
Pclo	0	1.0377	0.438	0.256	0	IC_A
Man2a1	0	1.01285	0.526	0.291	0	IC_A
Pacs1	0	1.00411	0.397	0.189	0	IC_A
Tbc1d1	0	0.960242	0.481	0.239	0	IC_A
Fermt2	0	0.955416	0.48	0.275	0	IC_A
Unc13b	0	0.944775	0.299	0.122	0	IC_A
Magi3	0	0.93952	0.485	0.255	0	IC_A
Atp6v1e1	0	0.937776	0.384	0.184	0	IC_A
Mboat1	0	0.922056	0.303	0.113	0	IC_A
Akap2	0	0.917949	0.429	0.214	0	IC_A
Zmiz1	0	0.912819	0.607	0.388	0	IC_A
Polr2m	0	0.910238	0.29	0.106	0	IC_A
Magi1	0	0.903216	0.567	0.342	0	IC_A
Pde1a	0	0.903075	0.25	0.083	0	IC_A
Cdc42bpb	0	0.901297	0.49	0.291	0	IC_A
Epb41l4b	0	0.897529	0.297	0.119	0	IC_A
Wdr72	0	0.880041	0.343	0.153	0	IC_A
Ccdc57	2.65e-250	0.863305	0.307	0.167	6.23e-246	IC_A
Slc16a7	0	0.861674	0.702	0.397	0	IC_A
Zdhhc14	0	0.846533	0.364	0.181	0	IC_A
Sipa1l2	0	0.8459	0.303	0.126	0	IC_A
Atp6v1a	0	0.827463	0.404	0.207	0	IC_A
Mindy2	0	0.823645	0.323	0.148	0	IC_A
Veph1	1.67e-302	0.81196	0.39	0.215	3.93e-298	IC_A
Agtpbp1	0	0.810272	0.319	0.158	0	IC_A
Shroom3	0	0.80671	0.625	0.366	0	IC_A
Mical3	0	0.805305	0.347	0.177	0	IC_A
Fmn1	0	0.804524	0.27	0.111	0	IC_A
Hsdl2	0	0.801199	0.261	0.111	0	IC_A
Ptpn3	0	0.799889	0.487	0.276	0	IC_A
Tmco4	0	0.793123	0.284	0.13	0	IC_A
Cdk14	0	0.786688	0.652	0.446	0	IC_A
Atp6v1h	0	0.785637	0.418	0.231	0	IC_A
Kif16b	0	0.784965	0.582	0.377	0	IC_A
Pip5k1b	0	0.780126	0.382	0.196	0	IC_A
Nedd4l	0	0.778937	0.808	0.63	0	IC_A
Tanc2	0	0.772989	0.596	0.39	0	IC_A
AABR07035437.1	0	0.768618	0.557	0.323	0	IC_A
Eps8	0	0.766713	0.631	0.413	0	IC_A
Kazn	1.73e-253	0.761678	0.283	0.145	4.07e-249	IC_A
Psd3	0	0.760865	0.368	0.175	0	IC_A
Cdh1	0	0.755439	0.358	0.176	0	IC_A
Shroom2	1.43e-244	0.753892	0.42	0.26	3.36e-240	IC_A
Myo3b	0	0.74641	0.296	0.124	0	IC_A
Lmbrd1	0	0.744499	0.311	0.149	0	IC_A
Arl15	0	0.74294	0.867	0.717	0	IC_A
Pax2	1.73e-205	0.742281	0.317	0.183	4.07e-201	IC_A
Tmem213	0	0.742156	0.278	0.126	0	IC_A
Stxbp6	6.88e-281	0.732605	0.323	0.166	1.62e-276	IC_A
Ddx5	0	0.732275	0.756	0.562	0	IC_A
Msi2	0	0.71817	0.82	0.661	0	IC_A
Cyth1	3.62e-263	0.714558	0.35	0.195	8.52e-259	IC_A
Col18a1	4.5e-238	0.711289	0.372	0.218	1.06e-233	IC_A
Yes1	3.99e-304	0.706959	0.385	0.209	9.39e-300	IC_A
Arfgef2	8.4e-266	0.701761	0.372	0.21	1.97e-261	IC_A
Ca12	0	0.682773	0.871	0.663	0	IC_A
Cd47	1.08e-262	0.679531	0.277	0.136	2.53e-258	IC_A
Marchf3	5.66e-252	0.678733	0.451	0.283	1.33e-247	IC_A
Nr3c2	0	0.676421	0.78	0.534	0	IC_A
Tanc1	0	0.674881	0.615	0.429	0	IC_A
Tmcc3	4.2e-291	0.66847	0.319	0.159	9.88e-287	IC_A
Zfp622	1.23e-266	0.66584	0.464	0.287	2.89e-262	IC_A
Sppl3	2.73e-206	0.661606	0.413	0.268	6.43e-202	IC_A
Foxn3	2.73e-233	0.661002	0.479	0.316	6.41e-229	IC_A
Paqr5	3.07e-260	0.657841	0.54	0.368	7.21e-256	IC_A
Nfyc	2.34e-224	0.656873	0.482	0.33	5.5e-220	IC_A
Anxa11	5.27e-211	0.652181	0.256	0.134	1.24e-206	IC_A
Defb1	0	0.651963	0.458	0.244	0	IC_A
Stat3	6.61e-200	0.64739	0.413	0.267	1.55e-195	IC_A
Acvr1b	1.04e-200	0.645244	0.271	0.148	2.45e-196	IC_A
Vav2	3.28e-205	0.642657	0.258	0.136	7.7e-201	IC_A
Anks1a	2.47e-190	0.642484	0.359	0.223	5.81e-186	IC_A
Ncor2	9.03e-181	0.641048	0.315	0.189	2.12e-176	IC_A
Man1a2	7.57e-208	0.639339	0.315	0.178	1.78e-203	IC_A
AABR07040412.1	4.01e-170	0.636261	0.308	0.185	9.42e-166	IC_A
Prkag2	1.5e-171	0.628748	0.309	0.184	3.54e-167	IC_A
Prkcz	5.27e-194	0.626937	0.329	0.196	1.24e-189	IC_A
Slit2	4.12e-184	0.626637	0.7	0.601	9.68e-180	IC_A
Kat14	1.28e-192	0.621227	0.251	0.134	3.01e-188	IC_A
Myef2	1.67e-195	0.619668	0.26	0.139	3.93e-191	IC_A
Tox3	1.8e-286	0.610727	0.389	0.207	4.24e-282	IC_A
Phkb	4.75e-202	0.608077	0.434	0.284	1.12e-197	IC_A
Fam53b	6.09e-202	0.604958	0.319	0.182	1.43e-197	IC_A
Luc7l3	4.75e-212	0.602721	0.551	0.397	1.12e-207	IC_A
Snrnp70	1.07e-197	0.599418	0.499	0.349	2.52e-193	IC_A
Npepo	3.75e-223	0.592624	0.509	0.344	8.8e-219	IC_A
Tcf25	4.56e-160	0.578814	0.471	0.343	1.07e-155	IC_A
Ptpn18	2.11e-227	0.578764	0.275	0.139	4.95e-223	IC_A
Dab2	2.32e-176	0.574963	0.356	0.218	5.44e-172	IC_A
Fhod3	3.89e-270	0.571896	0.668	0.489	9.15e-266	IC_A
Uvrag	1.47e-157	0.563546	0.449	0.315	3.46e-153	IC_A
Rap1gap2	2.7e-198	0.562093	0.316	0.178	6.35e-194	IC_A
Sipa1l3	5.1e-143	0.557461	0.36	0.239	1.2e-138	IC_A
Arid1b	1.01e-233	0.554814	0.662	0.507	2.37e-229	IC_A
Spata13	1.41e-192	0.552749	0.284	0.155	3.3e-188	IC_A
Per3	8.13e-144	0.549436	0.288	0.177	1.91e-139	IC_A
Tmem164	3.69e-163	0.547663	0.389	0.251	8.66e-159	IC_A
Dst	3.16e-261	0.543535	0.83	0.7	7.44e-257	IC_A
Txnip	1.77e-188	0.537591	0.384	0.238	4.17e-184	IC_A
Nt5e	4.76e-115	0.536677	0.254	0.159	1.12e-110	IC_A
Kctd1	2.06e-201	0.53467	0.395	0.24	4.84e-197	IC_A
Rnf150	1.61e-207	0.533443	0.335	0.186	3.78e-203	IC_A
Fbxl17	5.83e-264	0.53151	0.764	0.627	1.37e-259	IC_A
Lipa	5.18e-137	0.530286	0.253	0.149	1.22e-132	IC_A
Zfp608	5.04e-147	0.529523	0.316	0.195	1.18e-142	IC_A
Snx24	3.37e-167	0.526782	0.561	0.421	7.93e-163	IC_A
Ddx39b	4.92e-101	0.524655	0.269	0.18	1.16e-96	IC_A
Psme4	9.76e-177	0.522371	0.558	0.416	2.29e-172	IC_A
Aak1	1.92e-107	0.519285	0.349	0.246	4.52e-103	IC_A
Trak1	1.29e-132	0.518567	0.292	0.183	3.02e-128	IC_A
Zfp629	3.29e-106	0.517254	0.294	0.195	7.73e-102	IC_A
Arglu1	5.54e-127	0.509704	0.349	0.234	1.3e-122	IC_A
Stx8	3.05e-138	0.507747	0.346	0.226	7.18e-134	IC_A
Mbnl2	7.98e-193	0.505946	0.646	0.505	1.88e-188	IC_A
Stxbp4	1.71e-145	0.504972	0.433	0.299	4.03e-141	IC_A
Rab3gap2	8.54e-143	0.500852	0.254	0.147	2.01e-138	IC_A
Dsp	1.79e-128	0.497961	0.283	0.173	4.21e-124	IC_A
Stk39	0	0.493691	0.646	0.405	0	IC_A
Htt	2.39e-105	0.48669	0.27	0.175	5.63e-101	IC_A
Mprip	2.87e-131	0.483745	0.39	0.269	6.74e-127	IC_A
Capn13	1.97e-31	0.481428	0.253	0.2	4.62e-27	IC_A
Tjp2	3.14e-121	0.480133	0.276	0.172	7.37e-117	IC_A
Rptor	1.67e-115	0.476053	0.328	0.22	3.93e-111	IC_A
AC105531.1	2.24e-99	0.473239	0.257	0.166	5.26e-95	IC_A
Ppp1r9a	1.23e-133	0.472726	0.287	0.175	2.9e-129	IC_A
Aldh1a1	4.64e-117	0.471248	0.259	0.158	1.09e-112	IC_A
Hectd1	2.87e-124	0.470812	0.447	0.324	6.74e-120	IC_A
Zfyve9	4.72e-110	0.469831	0.288	0.186	1.11e-105	IC_A
Vgll4	2.45e-98	0.465867	0.345	0.245	5.77e-94	IC_A
Atp6v0c	8.1e-155	0.463109	0.284	0.168	1.9e-150	IC_A
Mkln1	2.09e-134	0.462937	0.476	0.348	4.92e-130	IC_A
Clip1	2.97e-107	0.46156	0.329	0.224	6.98e-103	IC_A
Ip6k2	1.25e-85	0.460969	0.267	0.183	2.93e-81	IC_A
St3gal6	1.25e-111	0.460814	0.263	0.165	2.93e-107	IC_A
Cabcoco1	5.51e-93	0.455057	0.3	0.204	1.3e-88	IC_A
Clec2g	1.05e-128	0.453998	0.37	0.249	2.46e-124	IC_A
Igsf5	1.1e-98	0.451141	0.278	0.184	2.59e-94	IC_A
Ube4b	5.74e-94	0.450146	0.339	0.241	1.35e-89	IC_A
Lgr4	5.7e-101	0.447215	0.356	0.249	1.34e-96	IC_A
Acss1	3.39e-105	0.446103	0.355	0.249	7.97e-101	IC_A
Map4k4	8.15e-104	0.443333	0.282	0.183	1.92e-99	IC_A
Sorbs2	2.53e-181	0.441069	0.419	0.26	5.94e-177	IC_A
Fnbp4	1.09e-101	0.440592	0.394	0.286	2.56e-97	IC_A
Mrtfa	3.91e-100	0.440233	0.288	0.191	9.19e-96	IC_A
Utrn	7.61e-199	0.437736	0.62	0.455	1.79e-194	IC_A
Spred2	1.92e-89	0.435576	0.365	0.267	4.52e-85	IC_A
Trrap	1.82e-87	0.434748	0.261	0.174	4.28e-83	IC_A
Ophn1	1.98e-140	0.430853	0.27	0.156	4.66e-136	IC_A
Sgpp2	1.9e-158	0.429967	0.25	0.134	4.46e-154	IC_A
Cmtm8	4.87e-138	0.429221	0.253	0.144	1.15e-133	IC_A
Mitf	1.53e-169	0.425566	0.53	0.371	3.6e-165	IC_A
Tnrc6a	4.37e-114	0.420469	0.503	0.385	1.03e-109	IC_A
Nup214.1	5.91e-88	0.42038	0.258	0.172	1.39e-83	IC_A
Npnt	1.41e-119	0.419838	0.374	0.253	3.32e-115	IC_A
Ncoa7	1.88e-173	0.417166	0.667	0.516	4.41e-169	IC_A
Larp4b	2.14e-84	0.415082	0.282	0.192	5.02e-80	IC_A
Chchd3	2.18e-113	0.405034	0.53	0.414	5.11e-109	IC_A
Arfgef1	3.71e-103	0.402973	0.45	0.335	8.72e-99	IC_A
Fars2	5.19e-89	0.401816	0.372	0.27	1.22e-84	IC_A
Dip2b	1.63e-91	0.399881	0.326	0.226	3.83e-87	IC_A
Gpatch8	1.79e-99	0.399369	0.509	0.401	4.21e-95	IC_A
Sik3	3.22e-114	0.397277	0.584	0.475	7.57e-110	IC_A
Brwd1	6.01e-78	0.39692	0.394	0.299	1.41e-73	IC_A
Mark3	2.75e-87	0.396	0.428	0.327	6.46e-83	IC_A
Rtn4	3.35e-76	0.393445	0.262	0.177	7.88e-72	IC_A
Srpk2	1.15e-80	0.391459	0.273	0.186	2.71e-76	IC_A
Pard3b	1.87e-229	0.391251	0.878	0.77	4.39e-225	IC_A
Atxn1	1.5e-99	0.386447	0.528	0.413	3.53e-95	IC_A
Iqgap2	8.06e-100	0.383206	0.423	0.312	1.89e-95	IC_A
Rmdn1	4.96e-76	0.383001	0.372	0.281	1.17e-71	IC_A
Camta1	6.66e-64	0.381978	0.411	0.32	1.57e-59	IC_A
Sh3gl2	2.54e-69	0.378509	0.255	0.172	5.96e-65	IC_A
Ctr9	8.83e-72	0.378192	0.263	0.182	2.08e-67	IC_A
Ogt	4.14e-100	0.376279	0.535	0.43	9.72e-96	IC_A
Pabpn1	8.2e-97	0.371634	0.392	0.282	1.93e-92	IC_A
Zmynd11	5.19e-77	0.369927	0.297	0.209	1.22e-72	IC_A
Ints6	7.88e-70	0.367461	0.323	0.237	1.85e-65	IC_A
Kdm3b	4.29e-72	0.367071	0.262	0.181	1.01e-67	IC_A
Eif4ebp3	6.12e-82	0.367035	0.485	0.384	1.44e-77	IC_A
Etl4	6.65e-126	0.365418	0.581	0.448	1.56e-121	IC_A
Rreb1	3.08e-69	0.364136	0.411	0.32	7.24e-65	IC_A
Clec16a	2.17e-59	0.363102	0.28	0.206	5.11e-55	IC_A
Bckdha	1.59e-58	0.361963	0.25	0.18	3.74e-54	IC_A
Gbf1	5.83e-79	0.361265	0.457	0.361	1.37e-74	IC_A
Med15	8.26e-65	0.360225	0.348	0.266	1.94e-60	IC_A
Adk	6.01e-96	0.358582	0.555	0.443	1.41e-91	IC_A
Smarca4	3.22e-64	0.358154	0.256	0.181	7.56e-60	IC_A
Ubr2	1.16e-72	0.356606	0.399	0.306	2.73e-68	IC_A
Wapl	1.42e-66	0.354393	0.357	0.271	3.35e-62	IC_A
Evi5	7.77e-73	0.352558	0.376	0.283	1.83e-68	IC_A
Atrn	1.61e-88	0.352036	0.315	0.216	3.77e-84	IC_A
Akap9	1.39e-81	0.351161	0.453	0.347	3.26e-77	IC_A
Nfe2l2	1.23e-65	0.350993	0.31	0.229	2.9e-61	IC_A
Csnk1a1	2.65e-81	0.35046	0.453	0.35	6.23e-77	IC_A
Rabep1	9.87e-61	0.347704	0.325	0.244	2.32e-56	IC_A
Exoc6b	5.35e-82	0.342613	0.451	0.347	1.26e-77	IC_A
Zfp618	1.69e-65	0.341279	0.334	0.247	3.96e-61	IC_A
Gtf2i	7.52e-68	0.337725	0.4	0.311	1.77e-63	IC_A
Dnmt3a	1.39e-56	0.337352	0.255	0.183	3.26e-52	IC_A
Fbxl20	6.31e-61	0.336934	0.255	0.181	1.48e-56	IC_A
Cadps2	1.52e-50	0.336552	0.298	0.225	3.56e-46	IC_A
Tom1l2	5.05e-65	0.335611	0.404	0.32	1.19e-60	IC_A
Dlg1	1.84e-65	0.334494	0.387	0.297	4.32e-61	IC_A
Vti1a	4.83e-55	0.330568	0.283	0.209	1.14e-50	IC_A
Atg10	1.38e-53	0.329094	0.28	0.207	3.25e-49	IC_A
Rtn3	3.95e-64	0.328096	0.334	0.249	9.29e-60	IC_A
Dnm2	3.11e-48	0.327812	0.274	0.208	7.32e-44	IC_A
Srsf4	4.31e-63	0.327099	0.276	0.197	1.01e-58	IC_A
Erbin	1.5e-80	0.326754	0.377	0.275	3.52e-76	IC_A
Ankrd17	7.45e-69	0.325549	0.466	0.373	1.75e-64	IC_A
Rbm5	2.22e-58	0.324917	0.399	0.319	5.22e-54	IC_A
Cdkal1	7.6e-56	0.324701	0.328	0.25	1.79e-51	IC_A
Ppp2r5c	4.65e-52	0.32366	0.263	0.195	1.09e-47	IC_A
LOC103693780	6.94e-56	0.322621	0.375	0.295	1.63e-51	IC_A
Aff1	2.9e-65	0.3225	0.381	0.291	6.81e-61	IC_A
Zfand6	2.29e-57	0.319043	0.366	0.285	5.39e-53	IC_A
Nav2	1.56e-77	0.317899	0.474	0.369	3.68e-73	IC_A
Pde8a	2.79e-71	0.317454	0.363	0.269	6.55e-67	IC_A
Wasl	1.47e-54	0.315572	0.345	0.268	3.45e-50	IC_A
Herc1	1.02e-68	0.314958	0.419	0.326	2.39e-64	IC_A
Tex2	2.21e-46	0.314054	0.262	0.198	5.2e-42	IC_A
Sf3b1	1.84e-57	0.311408	0.409	0.325	4.32e-53	IC_A
Mllt10	4.44e-66	0.31133	0.396	0.305	1.04e-61	IC_A
Zfp292	2.41e-53	0.310537	0.342	0.263	5.66e-49	IC_A
Arid1a	9.54e-58	0.309527	0.333	0.252	2.24e-53	IC_A
Usp9x	2.69e-64	0.307774	0.477	0.39	6.33e-60	IC_A
Lrch3	5.04e-54	0.306633	0.319	0.242	1.18e-49	IC_A
Sptan1	1.48e-62	0.304777	0.55	0.467	3.48e-58	IC_A
Fnbp1l	4.43e-60	0.304773	0.326	0.242	1.04e-55	IC_A
Shb	1.9e-42	0.30454	0.251	0.189	4.47e-38	IC_A
Cobll1	4.39e-77	0.303818	0.524	0.42	1.03e-72	IC_A
Sh3bp5	5.45e-54	0.302814	0.303	0.229	1.28e-49	IC_A
Rsrp1	3.96e-59	0.3025	0.389	0.309	9.32e-55	IC_A
Etv6	1.8e-76	0.301305	0.448	0.344	4.22e-72	IC_A
Fam20c	2.65e-40	0.300898	0.31	0.246	6.24e-36	IC_A
Ubr4	2.14e-47	0.300393	0.337	0.265	5.03e-43	IC_A
LOC100361087	2.66e-75	0.298309	0.408	0.307	6.25e-71	IC_A
Ralgapa1	2.66e-69	0.297599	0.426	0.328	6.25e-65	IC_A
Akap10	2.75e-47	0.296869	0.271	0.203	6.46e-43	IC_A
Patj	1.49e-57	0.295842	0.396	0.31	3.51e-53	IC_A
Oxr1	1.51e-75	0.295036	0.68	0.59	3.55e-71	IC_A
Nlk	3.38e-51	0.294612	0.393	0.314	7.94e-47	IC_A
Dync1i2	2.08e-43	0.293464	0.267	0.202	4.9e-39	IC_A
Tnrc18	9.79e-44	0.29284	0.307	0.239	2.3e-39	IC_A
Ivns1abp	1.02e-109	0.291367	0.602	0.482	2.4e-105	IC_A
Atxn7l1	5.66e-40	0.290156	0.251	0.19	1.33e-35	IC_A
Tnfrsf21	2.79e-35	0.289191	0.399	0.328	6.55e-31	IC_A
Nbeal1	6.42e-55	0.287778	0.437	0.351	1.51e-50	IC_A
Mark2	9.5e-37	0.286395	0.274	0.216	2.23e-32	IC_A
Fbxw11	1.12e-38	0.285306	0.275	0.212	2.63e-34	IC_A
Arhgap12	1.25e-52	0.284182	0.259	0.188	2.94e-48	IC_A
Dock1	7.17e-69	0.282921	0.496	0.394	1.68e-64	IC_A
Ppargc1a	1.06e-65	0.282028	0.594	0.494	2.5e-61	IC_A
Btbd9	1.06e-45	0.28125	0.407	0.334	2.5e-41	IC_A
Iqgap1	2.84e-79	0.279483	0.357	0.252	6.68e-75	IC_A
Prpf4b	1.03e-69	0.278616	0.512	0.409	2.42e-65	IC_A
Dennd4c	5.56e-46	0.278168	0.304	0.233	1.31e-41	IC_A
Herc2	1.99e-44	0.274418	0.315	0.245	4.67e-40	IC_A
Vps53	3.83e-40	0.274292	0.253	0.192	9e-36	IC_A
Tns3	8.23e-54	0.273594	0.42	0.333	1.93e-49	IC_A
Dis3l2	1.38e-34	0.271463	0.315	0.253	3.25e-30	IC_A
Clasp2	6.13e-48	0.270837	0.282	0.211	1.44e-43	IC_A
Ubn2	3.3e-46	0.270593	0.316	0.242	7.76e-42	IC_A
Pax8	7.3e-62	0.268748	0.479	0.378	1.72e-57	IC_A
Map3k2	1.08e-33	0.26805	0.257	0.202	2.54e-29	IC_A
Cpeb2	6.96e-44	0.265429	0.299	0.228	1.64e-39	IC_A
Snx2	1.74e-46	0.265332	0.309	0.237	4.1e-42	IC_A
Srsf5	3.29e-52	0.265228	0.381	0.296	7.74e-48	IC_A
Mroh1	3.04e-29	0.264452	0.274	0.223	7.14e-25	IC_A
Kmt2d	2.51e-36	0.264415	0.27	0.212	5.9e-32	IC_A
Mapk14	5.4e-28	0.262843	0.301	0.25	1.27e-23	IC_A
Arih2	1.68e-30	0.261652	0.28	0.228	3.95e-26	IC_A
Ankrd11	4.19e-34	0.258951	0.349	0.286	9.85e-30	IC_A
Map3k5	1e-56	0.258117	0.513	0.417	2.36e-52	IC_A
Ehmt1	1.25e-34	0.256254	0.286	0.226	2.95e-30	IC_A
Ldlrad4	2.6e-36	0.252264	0.34	0.275	6.12e-32	IC_A
Ppfibp1	1.09e-51	0.252016	0.405	0.32	2.56e-47	IC_A
Slc12a3	0	4.09293	0.873	0.238	0	DCT
Klhl3	0	2.34249	0.683	0.164	0	DCT
Sat1	0	2.20627	0.712	0.287	0	DCT
Wnk1	0	2.11301	0.918	0.657	0	DCT
Cacna1a	0	2.11138	0.557	0.118	0	DCT
Xkr4	0	1.99643	0.439	0.131	0	DCT
Trpm7	0	1.96749	0.773	0.419	0	DCT
Stk39	0	1.91561	0.825	0.385	0	DCT
Arnt2	0	1.83112	0.688	0.253	0	DCT
Tsc22d1	0	1.80667	0.751	0.386	0	DCT
LOC102549506	0	1.78181	0.417	0.066	0	DCT
Stk32a	0	1.77786	0.567	0.154	0	DCT
Tox3	0	1.71545	0.598	0.188	0	DCT
Kctd1	0	1.71063	0.585	0.223	0	DCT
Acacb	0	1.68888	0.498	0.122	0	DCT
Trpm6	0	1.67543	0.555	0.19	0	DCT
Clcnkb	0	1.66415	0.685	0.22	0	DCT
Kcnq1	0	1.662	0.798	0.356	0	DCT
Caln1	0	1.63159	0.794	0.368	0	DCT
Mmd	0	1.61468	0.34	0.082	0	DCT
Acsm3	0	1.56446	0.45	0.115	0	DCT
Tmem72	0	1.52904	0.558	0.179	0	DCT
Hoxb4	0	1.4385	0.434	0.141	0	DCT
Slc16a7	0	1.43159	0.75	0.383	0	DCT
Sgpp2	0	1.42367	0.423	0.12	0	DCT
Emx1	0	1.41007	0.356	0.078	0	DCT
Dtnb	0	1.38257	0.62	0.3	0	DCT
Cnnm2	0	1.36536	0.519	0.226	0	DCT
Tmem266	0	1.34164	0.257	0.028	0	DCT
AABR07027306.1	0	1.30511	0.404	0.12	0	DCT
Ivns1abp	0	1.27871	0.746	0.469	0	DCT
Adamts16	0	1.27356	0.476	0.159	0	DCT
Trpc5	0	1.20222	0.258	0.057	0	DCT
Sorbs2	0	1.19748	0.582	0.245	0	DCT
Ppp2r2b	0	1.15486	0.444	0.168	0	DCT
Gcnt2	0	1.14754	0.567	0.303	0	DCT
Tmem52b	0	1.13606	0.52	0.217	0	DCT
Fam189a1	0	1.13008	0.267	0.068	0	DCT
Tfap2b	0	1.11241	0.38	0.133	0	DCT
Atp2b2	0	1.10857	0.294	0.073	0	DCT
Pde10a	0	1.10707	0.315	0.102	0	DCT
Atp10b	0	1.09505	0.363	0.118	0	DCT
Mecom	0	1.0912	0.551	0.249	0	DCT
Polr2m	0	1.08402	0.306	0.099	0	DCT
Tbc1d4	0	1.08222	0.363	0.136	0	DCT
Myo3b	0	1.07972	0.366	0.113	0	DCT
Dnm1	0	1.06247	0.289	0.086	0	DCT
LOC102553190	0	1.05862	0.251	0.055	0	DCT
Becn1	0	1.0224	0.399	0.174	0	DCT
Syt17	0	1.01949	0.299	0.091	0	DCT
Tsc22d2	0	1.01516	0.44	0.224	0	DCT
AC134224.3	0	1.01472	0.979	0.972	0	DCT
Dapk1	0	1.01382	0.454	0.197	0	DCT
Kcnab1	0	1.00979	0.284	0.101	0	DCT
Il17rd	0	1.00734	0.252	0.076	0	DCT
Gramd1a	0	1.00489	0.256	0.069	0	DCT
Mitf	0	1.00202	0.638	0.359	0	DCT
Dcdc2	0	0.998473	0.336	0.141	0	DCT
Nr3c2	0	0.990708	0.808	0.523	0	DCT
Ptpn3	0	0.987103	0.534	0.265	0	DCT
Cyfip2	0	0.979945	0.578	0.268	0	DCT
Prkd1	0	0.979049	0.598	0.314	0	DCT
Scnn1a	0	0.978355	0.275	0.087	0	DCT
Fam81a	0	0.97776	0.314	0.103	0	DCT
AABR07067023.1	0	0.975752	0.492	0.24	0	DCT
Mavs	0	0.971104	0.319	0.12	0	DCT
Gulp1	0	0.953685	0.334	0.127	0	DCT
Lnx1	0	0.947687	0.337	0.117	0	DCT
Lypd6b	0	0.946619	0.281	0.083	0	DCT
Pde7b	0	0.936822	0.838	0.604	0	DCT
Cmtm8	0	0.922791	0.358	0.134	0	DCT
Atp2b4	0	0.917791	0.299	0.102	0	DCT
Rgs3	0	0.917213	0.25	0.071	0	DCT
Ankrd10	0	0.901947	0.277	0.087	0	DCT
Spire1	0	0.900253	0.487	0.236	0	DCT
Ppat	0	0.891773	0.38	0.168	0	DCT
Rap1gap2	0	0.888354	0.388	0.168	0	DCT
Hpcal1	0	0.878439	0.389	0.19	0	DCT
Cpeb2	0	0.873247	0.421	0.218	0	DCT
Acss1	0	0.869619	0.444	0.24	0	DCT
Ank2	0	0.853762	0.253	0.078	0	DCT
Sh3gl2	0	0.852202	0.374	0.162	0	DCT
Arhgef18	0	0.850931	0.332	0.156	0	DCT
Txnip	0	0.845423	0.47	0.227	0	DCT
Ccdc141	0	0.843011	0.529	0.305	0	DCT
Ca12	0	0.841941	0.856	0.656	0	DCT
Pik3r3	0	0.840276	0.32	0.135	0	DCT
Slc44a3	0	0.833126	0.284	0.113	0	DCT
Eva1a	0	0.819233	0.33	0.15	0	DCT
Ptpn18	0	0.80651	0.332	0.13	0	DCT
Itga1	0	0.803723	0.661	0.442	0	DCT
Tmprss2	0	0.80042	0.608	0.344	0	DCT
Slit2	0	0.793986	0.789	0.592	0	DCT
Shank2	0	0.793916	0.59	0.354	0	DCT
Pip5k1b	0	0.792814	0.396	0.189	0	DCT
AABR07035437.1	0	0.791891	0.559	0.315	0	DCT
Rnf150	0	0.787556	0.394	0.177	0	DCT
Sipa1l2	0	0.787138	0.301	0.12	0	DCT
Stxbp4	0	0.783027	0.494	0.291	0	DCT
Pclo	0	0.776781	0.462	0.248	0	DCT
Ppp2r3a	0	0.768848	0.561	0.35	0	DCT
Galnt18	0	0.763567	0.626	0.361	0	DCT
Fxyd2	0	0.762274	0.389	0.191	0	DCT
Me3	0	0.755835	0.381	0.182	0	DCT
AABR07059663.1	0	0.755807	0.268	0.112	0	DCT
Cpt1a	0	0.753109	0.386	0.209	0	DCT
Ank3	0	0.75216	0.879	0.734	0	DCT
Ralgps1	0	0.750488	0.289	0.122	0	DCT
Caprin1	0	0.741971	0.453	0.274	0	DCT
Got1	0	0.72371	0.277	0.128	0	DCT
Ppargc1a	0	0.716375	0.691	0.485	0	DCT
Sim1	0	0.714962	0.44	0.24	0	DCT
Adcy6	0	0.71482	0.268	0.118	0	DCT
Tbc1d14	0	0.712433	0.402	0.232	0	DCT
Inpp5a	0	0.711994	0.267	0.118	0	DCT
Tmco4	0	0.710526	0.281	0.125	0	DCT
LOC100361087	0	0.705793	0.489	0.299	0	DCT
Tln2	0	0.702612	0.281	0.122	0	DCT
RGD1308706	0	0.702388	0.298	0.148	0	DCT
Rgl3	0	0.702158	0.359	0.166	0	DCT
Dst	0	0.701858	0.822	0.696	0	DCT
AABR07070312.1	0	0.701413	0.266	0.124	0	DCT
Cadps2	0	0.701101	0.405	0.216	0	DCT
Itpkb	0	0.699657	0.342	0.15	0	DCT
Pacsin2	0	0.697829	0.555	0.374	0	DCT
Alcam	0	0.69703	0.454	0.238	0	DCT
Mrps6	0	0.695558	0.606	0.345	0	DCT
Phldb2	0	0.683997	0.721	0.554	0	DCT
AABR07007032.1	0	0.677637	0.529	0.349	0	DCT
Vav3	0	0.676481	0.5	0.312	0	DCT
Pkp4	0	0.667555	0.597	0.422	0	DCT
Fmn1	0	0.650301	0.261	0.106	0	DCT
Tacc2	0	0.649563	0.599	0.46	0	DCT
Fbxl17	0	0.633052	0.78	0.621	0	DCT
Vegfa	0	0.607668	0.455	0.29	0	DCT
Tnrc6a	0	0.607421	0.562	0.378	0	DCT
Spon1	0	0.607031	0.277	0.12	0	DCT
Zfp618	0	0.605495	0.404	0.24	0	DCT
Vdr	0	0.60403	0.339	0.198	0	DCT
Fras1	0	0.602034	0.431	0.242	0	DCT
Clint1	0	0.601696	0.489	0.319	0	DCT
Deptor	0	0.598575	0.348	0.201	0	DCT
Slc25a12	0	0.594208	0.276	0.13	0	DCT
Myo1d	0	0.592478	0.557	0.399	0	DCT
Ddx17	0	0.591797	0.634	0.466	0	DCT
Plekhg1	0	0.589854	0.295	0.143	0	DCT
Lima1	0	0.589625	0.357	0.19	0	DCT
Thrb	0	0.587869	0.648	0.479	0	DCT
Dock8	0	0.585015	0.715	0.553	0	DCT
Per3	0	0.58487	0.31	0.171	0	DCT
Prkcz	0	0.583535	0.341	0.19	0	DCT
Pde4d	0	0.583097	0.887	0.764	0	DCT
Ptprf	0	0.580852	0.33	0.181	0	DCT
Cdc42bpa	0	0.58006	0.495	0.318	0	DCT
Map4k3	0	0.578669	0.59	0.419	0	DCT
Creb3l2	0	0.578635	0.312	0.165	0	DCT
Wbp1l	0	0.578265	0.387	0.236	0	DCT
Usp24	0	0.576614	0.533	0.367	0	DCT
Stat3	0	0.573841	0.42	0.261	0	DCT
Psd3	0	0.567906	0.34	0.169	0	DCT
Gas6	0	0.567537	0.301	0.151	0	DCT
LOC108348190	0	0.567188	0.397	0.247	0	DCT
Epb41l4b	0	0.566941	0.252	0.115	0	DCT
Efna5	0	0.564209	0.39	0.221	0	DCT
Fam160a1	0	0.561982	0.438	0.265	0	DCT
Lrch1	0	0.561955	0.323	0.164	0	DCT
Hipk2	0	0.560933	0.533	0.377	0	DCT
Lrba	0	0.558108	0.73	0.557	0	DCT
Specc1	0	0.556736	0.288	0.136	0	DCT
Ppm1h	0	0.553708	0.629	0.459	0	DCT
Idh2	0	0.550457	0.484	0.315	0	DCT
Acsl1	0	0.546475	0.348	0.197	0	DCT
Efhd1	0	0.545794	0.349	0.191	0	DCT
Tmem164	0	0.536048	0.402	0.245	0	DCT
Dip2b	0	0.534316	0.374	0.22	0	DCT
Lamb1	0	0.53385	0.274	0.144	0	DCT
Sorcs1	0	0.530618	0.269	0.146	0	DCT
Bckdha	0	0.527804	0.308	0.174	0	DCT
Vgll4	0	0.527425	0.38	0.239	0	DCT
Pard3b	0	0.525893	0.889	0.765	0	DCT
Paqr5	0	0.525487	0.52	0.363	0	DCT
Shroom3	0	0.524305	0.557	0.361	0	DCT
Acvr1b	0	0.522211	0.264	0.144	0	DCT
Fam20c	0	0.522119	0.373	0.24	0	DCT
Micu2	0	0.521338	0.429	0.275	0	DCT
Nxf1	0	0.521202	0.256	0.144	0	DCT
Gabarapl1	0	0.520187	0.294	0.163	0	DCT
Zmynd8	0	0.515648	0.548	0.391	0	DCT
Itgav	0	0.513774	0.4	0.253	0	DCT
Lmo7	0	0.512309	0.503	0.35	0	DCT
Nfyc	0	0.508802	0.475	0.325	0	DCT
Clybl	0	0.507861	0.368	0.232	0	DCT
Rims2	0	0.506775	0.296	0.171	0	DCT
Cyth1	0	0.506531	0.327	0.191	0	DCT
Ppp3cc	0	0.506001	0.297	0.161	0	DCT
Pde8a	0	0.50251	0.416	0.263	0	DCT
Asph	0	0.494774	0.348	0.212	0	DCT
Sptlc2	0	0.492928	0.373	0.238	0	DCT
Ston2	0	0.489608	0.256	0.117	0	DCT
Phyhipl	0	0.487476	0.28	0.145	0	DCT
Npepo	0	0.48739	0.494	0.339	0	DCT
Cbfa2t2	0	0.487172	0.388	0.25	0	DCT
Lrrfip1	0	0.487002	0.299	0.16	0	DCT
Ide	0	0.483508	0.351	0.216	0	DCT
Msi2	0	0.482006	0.788	0.658	0	DCT
AABR07001382.1	0	0.478546	0.584	0.361	0	DCT
Sil1	0	0.476694	0.294	0.171	0	DCT
Mindy2	0	0.475933	0.266	0.145	0	DCT
Ssh2	0	0.474444	0.381	0.238	0	DCT
AC134224.1	0	0.471602	0.993	0.974	0	DCT
Kl	0	0.470137	0.406	0.266	0	DCT
Slc8a1	0	0.469279	0.843	0.61	0	DCT
Esrrg	0	0.467104	0.642	0.471	0	DCT
Wdr20	0	0.466947	0.292	0.176	0	DCT
Farp1	0	0.464817	0.451	0.303	0	DCT
Dmtn	0	0.464476	0.261	0.146	0	DCT
Ubr2	0	0.463646	0.439	0.3	0	DCT
Add3	0	0.463012	0.564	0.416	0	DCT
Dync2h1	0	0.462718	0.269	0.155	0	DCT
Etnk1	0	0.462388	0.614	0.44	0	DCT
Psme4	0	0.458882	0.557	0.411	0	DCT
Fbxo3	0	0.458546	0.268	0.146	0	DCT
Plpp3	0	0.452452	0.362	0.217	0	DCT
Fgf9	0	0.447547	0.254	0.147	0	DCT
Atp8a1	0	0.441851	0.293	0.178	0	DCT
Cpeb3	0	0.441241	0.471	0.319	0	DCT
Pcmtd1	0	0.437993	0.421	0.275	0	DCT
Cdh1	0	0.437674	0.307	0.172	0	DCT
Atp9b	0	0.429471	0.377	0.249	0	DCT
Med12l	0	0.429137	0.255	0.145	0	DCT
Myo10	0	0.428117	0.533	0.389	0	DCT
Mdm4	0	0.424452	0.3	0.182	0	DCT
Cobl	0	0.424165	0.281	0.157	0	DCT
Adhfe1	0	0.418956	0.286	0.165	0	DCT
Atp1b1	0	0.416197	0.86	0.72	0	DCT
Ppp1r9a	0	0.406241	0.287	0.171	0	DCT
Slc43a2	0	0.401754	0.307	0.186	0	DCT
P3h2	0	0.399335	0.746	0.614	0	DCT
Pls3	0	0.398767	0.252	0.142	0	DCT
Ptprd	0	0.390126	0.729	0.6	0	DCT
Phyh	0	0.389696	0.464	0.322	0	DCT
Cdk14	0	0.380889	0.594	0.442	0	DCT
Tmem117	0	0.378784	0.273	0.147	0	DCT
Ptprm	0	0.349436	0.55	0.337	0	DCT
Rhcg	0	0.349262	0.382	0.209	0	DCT
Pappa1	0	0.338565	0.395	0.249	0	DCT
Atp6v1b1	0	0.334629	0.283	0.164	0	DCT
Tanc1	0	0.325396	0.572	0.425	0	DCT
Atp1a1	0	0.320438	0.819	0.669	0	DCT
Tra2a	4.42e-307	0.409636	0.479	0.344	1.04e-302	DCT
Larp4b	1.63e-305	0.450985	0.303	0.187	3.83e-301	DCT
Ankrd28	6.76e-305	0.400577	0.276	0.164	1.59e-300	DCT
Ophn1	2.09e-302	0.341849	0.264	0.153	4.92e-298	DCT
Anks1a	2.62e-302	0.418676	0.341	0.219	6.15e-298	DCT
Epb41	1.01e-300	0.480693	0.547	0.409	2.38e-296	DCT
Kif26b	1.31e-297	0.351093	0.254	0.146	3.08e-293	DCT
Cdkl1	4.12e-297	0.392821	0.464	0.332	9.69e-293	DCT
Mink1	1.67e-296	0.442718	0.284	0.174	3.93e-292	DCT
Sox5	6.25e-292	0.358644	0.259	0.151	1.47e-287	DCT
Igsf5	1.68e-291	0.415973	0.291	0.18	3.95e-287	DCT
Clmn	2.34e-291	0.470798	0.463	0.335	5.51e-287	DCT
Cabcoco1	5.5e-287	0.467687	0.312	0.2	1.29e-282	DCT
Cux1	8.04e-287	0.380757	0.632	0.506	1.89e-282	DCT
Fhod3	1.08e-285	0.345874	0.626	0.485	2.54e-281	DCT
Arhgef3	2.88e-284	0.326245	0.521	0.379	6.77e-280	DCT
Btbd9	3.77e-282	0.413648	0.456	0.328	8.86e-278	DCT
Tex2	4.33e-278	0.418353	0.305	0.194	1.02e-273	DCT
Jmjd1c	5.71e-278	0.381077	0.519	0.385	1.34e-273	DCT
Med13l	7.13e-278	0.39845	0.419	0.292	1.68e-273	DCT
Mroh1	2.66e-277	0.456011	0.33	0.218	6.26e-273	DCT
Mipol1	3.7e-268	0.391694	0.31	0.198	8.69e-264	DCT
AC134224.2	8.49e-268	0.328804	0.85	0.781	1.99e-263	DCT
Ints6	6.42e-267	0.420927	0.347	0.232	1.51e-262	DCT
Kansl3	1.07e-266	0.399875	0.256	0.155	2.51e-262	DCT
Stard13	4.94e-264	0.342946	0.305	0.192	1.16e-259	DCT
Tom1l2	9.63e-264	0.390132	0.438	0.315	2.26e-259	DCT
Elf2	4.86e-263	0.336917	0.278	0.17	1.14e-258	DCT
Nup214.1	1.82e-261	0.412455	0.271	0.168	4.28e-257	DCT
Srpk2	6.96e-261	0.37126	0.29	0.182	1.64e-256	DCT
Tdrd3	6.18e-260	0.350506	0.304	0.192	1.45e-255	DCT
Eml4	3.06e-257	0.315133	0.267	0.162	7.2e-253	DCT
Ext1	3.75e-255	0.318765	0.584	0.457	8.82e-251	DCT
Ocln	3.97e-253	0.319008	0.251	0.15	9.34e-249	DCT
Ptger3	1.3e-251	0.479485	0.29	0.185	3.06e-247	DCT
Arhgap35	1.69e-251	0.38476	0.445	0.324	3.97e-247	DCT
Scaper	5.38e-251	0.385009	0.399	0.279	1.26e-246	DCT
Dnase1	1.09e-250	0.432477	0.26	0.161	2.56e-246	DCT
Atg10	1.57e-249	0.412187	0.31	0.203	3.69e-245	DCT
Spred2	5.48e-249	0.399329	0.377	0.262	1.29e-244	DCT
Nudt4	7.36e-245	0.264455	0.46	0.331	1.73e-240	DCT
Eps8l2	7.37e-243	0.411167	0.284	0.185	1.73e-238	DCT
Rmdn1	1.25e-242	0.365816	0.393	0.277	2.95e-238	DCT
Cacnb4	1.43e-234	0.319308	0.302	0.194	3.37e-230	DCT
Ralgapa1	1.64e-234	0.318	0.45	0.323	3.87e-230	DCT
Mbnl2	3.34e-234	0.33979	0.617	0.502	7.84e-230	DCT
Sh3rf1	7.7e-233	0.337919	0.631	0.509	1.81e-228	DCT
Sf3b1	5.36e-231	0.365805	0.438	0.32	1.26e-226	DCT
Aff1	1.13e-230	0.322068	0.407	0.286	2.65e-226	DCT
Macrod1	5.38e-229	0.413125	0.287	0.189	1.27e-224	DCT
Snrnp70	8.91e-229	0.393735	0.458	0.346	2.09e-224	DCT
Srsf11	8.11e-228	0.406212	0.414	0.301	1.91e-223	DCT
Ptpn4	8.1e-227	0.344258	0.337	0.228	1.9e-222	DCT
Wsb1	7.92e-224	0.333966	0.309	0.205	1.86e-219	DCT
Zmynd11	1.07e-222	0.328334	0.31	0.205	2.51e-218	DCT
Gls	2.89e-222	0.288799	0.579	0.448	6.8e-218	DCT
Mgll	5.52e-222	0.407178	0.49	0.365	1.3e-217	DCT
Chchd3	6.81e-222	0.327366	0.529	0.41	1.6e-217	DCT
Rptor	1.03e-219	0.36676	0.32	0.216	2.43e-215	DCT
Dock1	4.08e-219	0.305644	0.513	0.389	9.6e-215	DCT
Ddx5	1.13e-218	0.295169	0.682	0.559	2.66e-214	DCT
Gsr	2.95e-218	0.372821	0.32	0.217	6.93e-214	DCT
Bckdhb	6.61e-216	0.322818	0.492	0.371	1.55e-211	DCT
Zfp629	1.83e-214	0.354979	0.29	0.192	4.3e-210	DCT
Senp7	1.01e-213	0.330928	0.288	0.189	2.38e-209	DCT
Ogt	4.19e-213	0.336915	0.537	0.426	9.84e-209	DCT
Gbe1	2.74e-211	0.312939	0.264	0.169	6.45e-207	DCT
Myo18a	1.24e-209	0.354148	0.425	0.315	2.92e-205	DCT
Dock7	2.56e-208	0.311142	0.307	0.205	6.01e-204	DCT
Fnbp4	1.89e-205	0.337939	0.393	0.282	4.45e-201	DCT
Chka	1.96e-205	0.354049	0.255	0.165	4.61e-201	DCT
Cobll1	8.19e-205	0.319769	0.531	0.416	1.93e-200	DCT
Myof	8.17e-204	0.262644	0.441	0.319	1.92e-199	DCT
Peli2	1.17e-203	0.346694	0.421	0.309	2.76e-199	DCT
Kif16b	1.35e-203	0.315436	0.493	0.375	3.18e-199	DCT
Rabgap1l	3.7e-202	0.319567	0.526	0.408	8.7e-198	DCT
Aif1l	8e-201	0.251719	0.321	0.216	1.88e-196	DCT
Zfyve9	2.22e-200	0.32589	0.278	0.183	5.23e-196	DCT
Chd6	4.99e-198	0.309762	0.433	0.319	1.17e-193	DCT
Mob3b	3.01e-196	0.326044	0.404	0.294	7.08e-192	DCT
Cblb	4.23e-196	0.279462	0.375	0.264	9.94e-192	DCT
Hnrnpa2b1	4.47e-196	0.351122	0.402	0.294	1.05e-191	DCT
Dlg5	5.95e-196	0.335257	0.274	0.181	1.4e-191	DCT
Ptbp3	2.25e-194	0.274008	0.375	0.264	5.28e-190	DCT
Phkb	5.46e-194	0.326177	0.389	0.281	1.28e-189	DCT
Pacs1	1.63e-193	0.290249	0.284	0.189	3.82e-189	DCT
Vps13c	3.92e-193	0.303125	0.431	0.316	9.21e-189	DCT
Ppip5k1	6.63e-191	0.328532	0.259	0.171	1.56e-186	DCT
Zmiz1	2.51e-187	0.279952	0.5	0.387	5.9e-183	DCT
Tax1bp1	1.46e-185	0.288728	0.435	0.324	3.42e-181	DCT
Golgb1	2.36e-185	0.319682	0.5	0.385	5.55e-181	DCT
Mtmr3	4.81e-184	0.290348	0.475	0.363	1.13e-179	DCT
Clasp2	4.68e-183	0.290601	0.303	0.207	1.1e-178	DCT
Pcca	7.36e-178	0.298214	0.311	0.216	1.73e-173	DCT
Ssbp2	2.43e-177	0.303911	0.424	0.317	5.7e-173	DCT
Ankrd12	1.48e-176	0.324057	0.339	0.242	3.48e-172	DCT
Carmil1	2.45e-176	0.296491	0.413	0.305	5.76e-172	DCT
Npnt	1.29e-171	0.321673	0.349	0.25	3.04e-167	DCT
Ncoa1	5.85e-169	0.269426	0.415	0.309	1.38e-164	DCT
Asxl1	1.08e-168	0.305282	0.323	0.229	2.54e-164	DCT
Fam168a	3.68e-168	0.273569	0.279	0.189	8.65e-164	DCT
Snx24	8.35e-167	0.265115	0.532	0.418	1.96e-162	DCT
Itsn2	6.71e-162	0.264674	0.493	0.382	1.58e-157	DCT
Fermt2	1.95e-161	0.301357	0.372	0.274	4.58e-157	DCT
Nsmce2	4.26e-160	0.282582	0.403	0.301	1e-155	DCT
Slk	4.99e-160	0.254904	0.271	0.184	1.17e-155	DCT
Nnt	1.25e-157	0.277795	0.304	0.213	2.95e-153	DCT
Kank1	5.03e-157	0.335024	0.377	0.282	1.18e-152	DCT
Rtn3	2.45e-155	0.259889	0.34	0.245	5.76e-151	DCT
LOC103693780	1.79e-154	0.282307	0.389	0.291	4.22e-150	DCT
Fam214a	5.71e-154	0.263409	0.29	0.202	1.34e-149	DCT
Lcorl	5.38e-151	0.277523	0.337	0.244	1.26e-146	DCT
Zfp292	7.57e-150	0.264877	0.354	0.26	1.78e-145	DCT
Rev3l	2.08e-147	0.263522	0.323	0.233	4.89e-143	DCT
Gng12	3.36e-147	0.28644	0.384	0.289	7.9e-143	DCT
Srsf2	2.55e-145	0.327435	0.436	0.349	6e-141	DCT
Rsrc2	6.28e-144	0.267679	0.267	0.187	1.48e-139	DCT
Osbpl3	9.75e-144	0.252306	0.306	0.218	2.29e-139	DCT
Kmt2d	1.35e-143	0.275154	0.292	0.209	3.16e-139	DCT
Brwd1	2.04e-141	0.27133	0.391	0.296	4.79e-137	DCT
Ppp1r12b	3.02e-141	0.260118	0.304	0.218	7.09e-137	DCT
Rbm5	9.75e-141	0.257255	0.41	0.315	2.29e-136	DCT
Rab3ip	1.02e-140	0.270033	0.271	0.191	2.4e-136	DCT
Arfgef2	2.59e-139	0.263161	0.292	0.209	6.09e-135	DCT
Smg6	1.18e-137	0.254833	0.338	0.249	2.78e-133	DCT
Thoc2	1.25e-137	0.26047	0.365	0.272	2.95e-133	DCT
Clec16a	2.11e-137	0.252516	0.285	0.203	4.97e-133	DCT
Vti1a	5.92e-134	0.26276	0.287	0.206	1.39e-129	DCT
Igfbp5	1.5e-105	0.283572	0.475	0.394	3.53e-101	DCT
Itprid2	3.37e-97	0.292349	0.32	0.249	7.92e-93	DCT
Slc26a4	0	4.70812	0.841	0.139	0	IC_B
Insrr	0	4.01078	0.717	0.024	0	IC_B
Slc4a9	0	3.30233	0.726	0.088	0	IC_B
Atp6v1c2	0	3.23805	0.762	0.118	0	IC_B
Tmem163	0	2.95296	0.55	0.021	0	IC_B
Zdhhc14	0	2.8491	0.709	0.175	0	IC_B
Hmx2	0	2.72064	0.478	0.014	0	IC_B
AABR07060620.1	0	2.66001	0.552	0.06	0	IC_B
Atp6v1g3	0	2.621	0.648	0.112	0	IC_B
Kcnma1	0	2.59921	0.574	0.1	0	IC_B
Clcnkb	0	2.54112	0.712	0.237	0	IC_B
Pde1c	0	2.5014	0.723	0.222	0	IC_B
Ralgapa2	0	2.48234	0.796	0.397	0	IC_B
Atp6v0d2	0	2.46843	0.68	0.142	0	IC_B
Itpr2	0	2.28515	0.739	0.222	0	IC_B
Irs1	0	2.20239	0.486	0.083	0	IC_B
Atp6v1b1	0	2.14892	0.646	0.161	0	IC_B
Ccdc80	0	2.13344	0.484	0.066	0	IC_B
Rcan2	0	2.10796	0.789	0.307	0	IC_B
Unc13c	0	1.95115	0.353	0.032	0	IC_B
Grb10	0	1.94045	0.584	0.167	0	IC_B
Plcg2	0	1.93983	0.405	0.039	0	IC_B
Rgl3	0	1.92873	0.585	0.168	0	IC_B
Hepacam2	0	1.86703	0.398	0.031	0	IC_B
Kcnq1	0	1.86136	0.807	0.373	0	IC_B
Ca12	0	1.85408	0.871	0.663	0	IC_B
Arhgap18	0	1.81911	0.649	0.256	0	IC_B
AABR07067767.1	0	1.81449	0.336	0.015	0	IC_B
Rhcg	0	1.80149	0.672	0.21	0	IC_B
Dmxl1	0	1.77152	0.75	0.448	0	IC_B
Tshr	0	1.77046	0.46	0.092	0	IC_B
Cacna1d	0	1.75473	0.518	0.127	0	IC_B
Bmpr1b	0	1.70276	0.424	0.061	0	IC_B
Clcn3	0	1.70104	0.523	0.158	0	IC_B
Slc16a5	0	1.69771	0.4	0.078	0	IC_B
AABR07062512.1	0	1.68955	0.448	0.08	0	IC_B
Blnk	0	1.66493	0.532	0.136	0	IC_B
Dennd2b	0	1.66149	0.488	0.124	0	IC_B
Tmem51	0	1.62182	0.566	0.211	0	IC_B
Nebl	0	1.62155	0.593	0.181	0	IC_B
Rhbg	0	1.59404	0.34	0.048	0	IC_B
Parm1	0	1.57578	0.368	0.068	0	IC_B
Ap1s3	0	1.57572	0.533	0.161	0	IC_B
Acer2	0	1.56651	0.606	0.18	0	IC_B
Marchf3	0	1.56509	0.611	0.28	0	IC_B
Foxp1	0	1.56234	0.728	0.406	0	IC_B
Als2	0	1.5181	0.482	0.142	0	IC_B
Slc43a2	0	1.48681	0.522	0.186	0	IC_B
Crim1	0	1.47638	0.699	0.383	0	IC_B
Tmem117	0	1.46256	0.507	0.147	0	IC_B
Napepld	0	1.45581	0.318	0.038	0	IC_B
Tfcp2l1	0	1.4522	0.723	0.369	0	IC_B
Anxa4	0	1.39204	0.518	0.171	0	IC_B
Tmprss2	0	1.35979	0.721	0.352	0	IC_B
Tacc2	0	1.33329	0.743	0.462	0	IC_B
Gse1	0	1.32916	0.335	0.069	0	IC_B
Zfhx3	0	1.3251	0.536	0.186	0	IC_B
Man2a1	0	1.3159	0.611	0.29	0	IC_B
Efhd1	0	1.2991	0.526	0.194	0	IC_B
Ncald	0	1.27641	0.376	0.116	0	IC_B
Herc2	0	1.27409	0.539	0.241	0	IC_B
Dlgap4	0	1.26738	0.371	0.092	0	IC_B
Atp6v0a4	0	1.26197	0.767	0.493	0	IC_B
Stxbp6	0	1.25895	0.435	0.164	0	IC_B
Kif13b	0	1.25785	0.57	0.253	0	IC_B
Ninl	0	1.24874	0.396	0.109	0	IC_B
Tanc1	0	1.24248	0.719	0.428	0	IC_B
Tanc2	0	1.19063	0.673	0.39	0	IC_B
Rnf152	0	1.19031	0.546	0.254	0	IC_B
Cdk14	0	1.12266	0.714	0.446	0	IC_B
Slc7a1	0	1.10509	0.254	0.043	0	IC_B
Zmiz1	0	1.09466	0.646	0.388	0	IC_B
Lmbrd1	0	1.09121	0.42	0.147	0	IC_B
Taok3	0	1.08119	0.386	0.12	0	IC_B
Tox3	0	1.07261	0.526	0.205	0	IC_B
Atp6v1a	0	1.0611	0.49	0.206	0	IC_B
Bckdhb	0	1.04719	0.64	0.372	0	IC_B
Zswim5	0	1.01528	0.393	0.154	0	IC_B
Pde1a	0	1.00914	0.31	0.082	0	IC_B
Dhrs3	0	1.00911	0.328	0.104	0	IC_B
Rps6ka5	0	1.00574	0.321	0.107	0	IC_B
Rnls	0	1.00543	0.382	0.169	0	IC_B
Agtpbp1	0	1.00493	0.392	0.157	0	IC_B
Ptbp3	0	1.00441	0.522	0.265	0	IC_B
Rbbp8	0	1.00303	0.35	0.12	0	IC_B
Map4k4	0	1.00038	0.44	0.18	0	IC_B
Soga1	0	0.995223	0.306	0.082	0	IC_B
Shroom2	0	0.991511	0.507	0.259	0	IC_B
Map2	0	0.984762	0.25	0.055	0	IC_B
Gsn	0	0.963854	0.27	0.067	0	IC_B
Atp6v1e1	0	0.953101	0.441	0.184	0	IC_B
Apcdd1l	0	0.951063	0.252	0.095	0	IC_B
Nedd4l	0	0.930896	0.813	0.63	0	IC_B
Tbk1	0	0.919528	0.269	0.086	0	IC_B
Mfsd6	0	0.917044	0.283	0.082	0	IC_B
Kif16b	0	0.916379	0.623	0.377	0	IC_B
Ankrd44	0	0.913617	0.509	0.263	0	IC_B
Tbc1d1	0	0.911667	0.508	0.239	0	IC_B
Unc13b	0	0.908022	0.338	0.121	0	IC_B
Atp6v1h	0	0.906971	0.474	0.231	0	IC_B
Wdr72	0	0.903801	0.394	0.153	0	IC_B
Mboat1	0	0.903063	0.345	0.113	0	IC_B
Akap2	0	0.899875	0.466	0.214	0	IC_B
Cog5	0	0.899227	0.428	0.19	0	IC_B
Cpne8	0	0.888221	0.303	0.091	0	IC_B
Rabep1	0	0.874709	0.476	0.241	0	IC_B
Pacs1	0	0.868632	0.411	0.19	0	IC_B
Psd3	0	0.868065	0.42	0.174	0	IC_B
Uba6	0	0.859547	0.362	0.147	0	IC_B
Nxf1	0	0.856945	0.35	0.146	0	IC_B
Igfbp5	0	0.851865	0.639	0.394	0	IC_B
Adcy9	0	0.851823	0.348	0.155	0	IC_B
AABR07040412.1	0	0.851776	0.389	0.184	0	IC_B
Ica1	0	0.8494	0.369	0.135	0	IC_B
Cdh1	0	0.845968	0.413	0.175	0	IC_B
Ncor2	0	0.844445	0.405	0.188	0	IC_B
Fa2h	0	0.844443	0.25	0.074	0	IC_B
Nacc2	0	0.838605	0.343	0.146	0	IC_B
Sik3	0	0.835628	0.689	0.473	0	IC_B
Prkag2	0	0.829826	0.393	0.183	0	IC_B
Zfp622	0	0.82971	0.528	0.287	0	IC_B
Gbf1	0	0.818477	0.586	0.358	0	IC_B
Hdac4	0	0.810088	0.395	0.176	0	IC_B
Rpap3	0	0.803968	0.302	0.121	0	IC_B
Col18a1	0	0.802746	0.418	0.217	0	IC_B
Man1a2	0	0.770107	0.377	0.177	0	IC_B
Gnai1	0	0.762861	0.27	0.1	0	IC_B
Esrrg	0	0.76037	0.716	0.476	0	IC_B
Arl15	0	0.752129	0.87	0.718	0	IC_B
Ppip5k2	0	0.749604	0.299	0.121	0	IC_B
Etl4	0	0.747787	0.674	0.447	0	IC_B
Grhl2	0	0.741359	0.27	0.093	0	IC_B
Mical3	0	0.740833	0.372	0.177	0	IC_B
Atp6v0b	0	0.724671	0.252	0.091	0	IC_B
Atg3	0	0.721675	0.251	0.088	0	IC_B
Cdc42bpb	0	0.72004	0.504	0.291	0	IC_B
Slit2	0	0.703763	0.778	0.6	0	IC_B
Nr3c2	0	0.701542	0.8	0.534	0	IC_B
Maml2	0	0.69947	0.671	0.44	0	IC_B
Atp6ap2	0	0.697175	0.27	0.096	0	IC_B
Tmem213	0	0.694594	0.312	0.126	0	IC_B
Anxa11	0	0.677724	0.304	0.134	0	IC_B
Itgb6	0	0.672502	0.436	0.228	0	IC_B
Adcy6	0	0.670075	0.287	0.123	0	IC_B
Clpb	0	0.669678	0.268	0.104	0	IC_B
Tmco4	0	0.668955	0.308	0.13	0	IC_B
Elf2	0	0.668532	0.364	0.173	0	IC_B
Hsdl2	0	0.637244	0.269	0.111	0	IC_B
Sort1	0	0.617656	0.313	0.128	0	IC_B
Gata3	0	0.572723	0.261	0.1	0	IC_B
Sorbs2	0	0.568856	0.493	0.259	0	IC_B
Atp6v0c	0	0.552651	0.365	0.167	0	IC_B
AC134224.3	0	0.503596	0.976	0.973	0	IC_B
Rap1gap2	2.62e-304	0.601315	0.37	0.177	6.16e-300	IC_B
Psme4	4.09e-304	0.671347	0.625	0.415	9.61e-300	IC_B
Arid1b	5.32e-302	0.661101	0.692	0.507	1.25e-297	IC_B
Mindy2	2.32e-296	0.627464	0.323	0.148	5.46e-292	IC_B
Iqgap2	2.15e-289	0.605062	0.527	0.31	5.05e-285	IC_B
Srpk2	2.53e-285	0.62129	0.37	0.185	5.94e-281	IC_B
Tbl1x	6.63e-284	0.673691	0.433	0.237	1.56e-279	IC_B
Ckap5	6.89e-284	0.623779	0.283	0.126	1.62e-279	IC_B
Acsl1	7.63e-282	0.627938	0.391	0.202	1.79e-277	IC_B
Frk	2.33e-279	0.514578	0.274	0.117	5.48e-275	IC_B
Dsp	3.34e-278	0.623393	0.352	0.172	7.85e-274	IC_B
Acvr1b	7.45e-273	0.635216	0.31	0.148	1.75e-268	IC_B
Sgms1	6.06e-269	0.744699	0.612	0.422	1.42e-264	IC_B
Clec16a	4.87e-268	0.651465	0.386	0.204	1.14e-263	IC_B
Ccdc57	2.63e-267	0.68434	0.335	0.167	6.19e-263	IC_B
Shroom3	5.51e-265	0.490008	0.594	0.367	1.29e-260	IC_B
Dach1	1.16e-261	0.635655	0.818	0.662	2.74e-257	IC_B
Prkcz	4.22e-260	0.620235	0.374	0.195	9.92e-256	IC_B
Stx18	6e-255	0.57614	0.275	0.126	1.41e-250	IC_B
Ppp1r9a	2.63e-252	0.607681	0.346	0.174	6.18e-248	IC_B
Atp6v0a1	8.61e-252	0.576472	0.347	0.177	2.02e-247	IC_B
Spire1	2.64e-251	0.589298	0.44	0.247	6.21e-247	IC_B
Arhgap21	2.7e-248	0.582217	0.31	0.149	6.34e-244	IC_B
Cyth1	1.63e-245	0.582898	0.368	0.195	3.84e-241	IC_B
Itgb1	9.35e-244	0.772395	0.48	0.29	2.2e-239	IC_B
Zfyve9	2.02e-242	0.615747	0.354	0.185	4.75e-238	IC_B
Hipk1	1.34e-241	0.529678	0.313	0.153	3.15e-237	IC_B
Hlcs	2.17e-238	0.579337	0.264	0.122	5.11e-234	IC_B
Grk5	1.83e-234	0.489155	0.305	0.148	4.3e-230	IC_B
Fndc3a	1.55e-233	0.590641	0.429	0.245	3.65e-229	IC_B
Ube2h	5.82e-233	0.628892	0.524	0.337	1.37e-228	IC_B
Snx2	2.51e-224	0.525764	0.415	0.235	5.9e-220	IC_B
Sipa1l2	1.65e-219	0.457244	0.271	0.128	3.88e-215	IC_B
Ptpn3	9.47e-219	0.482717	0.469	0.277	2.23e-214	IC_B
Tmem72	9.09e-218	0.359743	0.379	0.197	2.14e-213	IC_B
Ddx5	1.25e-217	0.51917	0.742	0.563	2.93e-213	IC_B
Cadps2	1.02e-216	0.681115	0.39	0.223	2.39e-212	IC_B
Map2k4	6.83e-216	0.570129	0.285	0.141	1.61e-211	IC_B
Ssbp3	4.52e-214	0.528583	0.291	0.145	1.06e-209	IC_B
Ralgps1	3.09e-213	0.49835	0.269	0.129	7.27e-209	IC_B
Tom1l2	5.95e-213	0.580059	0.496	0.318	1.4e-208	IC_B
Pde8a	4.26e-212	0.545274	0.451	0.268	1e-207	IC_B
Rreb1	5.18e-212	0.601012	0.497	0.318	1.22e-207	IC_B
Tnrc6c	1.23e-210	0.501325	0.287	0.142	2.9e-206	IC_B
Btrc	1.4e-210	0.472557	0.256	0.121	3.3e-206	IC_B
Ppfibp2	2.3e-209	0.579652	0.321	0.167	5.41e-205	IC_B
Clk1	4.57e-207	0.589701	0.433	0.264	1.08e-202	IC_B
Exoc4	1.57e-202	0.604501	0.645	0.485	3.69e-198	IC_B
Mkln1	2.66e-201	0.56536	0.523	0.347	6.25e-197	IC_B
Stard7	9.94e-200	0.491435	0.283	0.143	2.34e-195	IC_B
Hectd1	1.5e-199	0.504402	0.508	0.323	3.54e-195	IC_B
Sipa1l3	5.62e-196	0.535067	0.407	0.238	1.32e-191	IC_B
Ddx39b	6.03e-196	0.565715	0.325	0.179	1.42e-191	IC_B
Smad1	2.05e-194	0.483509	0.276	0.139	4.82e-190	IC_B
Msi2	2.15e-194	0.471345	0.795	0.662	5.06e-190	IC_B
Pclo	5.23e-193	0.621517	0.425	0.256	1.23e-188	IC_B
Tex2	6.09e-191	0.521937	0.351	0.197	1.43e-186	IC_B
Vti1a	4.87e-190	0.518962	0.366	0.207	1.14e-185	IC_B
Lrrk2	1.32e-189	0.533866	0.337	0.185	3.09e-185	IC_B
Ppargc1a	2.45e-187	0.545432	0.668	0.493	5.75e-183	IC_B
Stat3	1.14e-185	0.507424	0.435	0.267	2.67e-181	IC_B
Zfp827	1.24e-185	0.532124	0.352	0.198	2.91e-181	IC_B
Mef2a	3.28e-184	0.486523	0.45	0.278	7.7e-180	IC_B
Cmtm8	4.65e-183	0.372224	0.285	0.144	1.09e-178	IC_B
Nudt4	9.06e-183	0.322029	0.527	0.334	2.13e-178	IC_B
Ptprj	7.51e-179	0.418535	0.701	0.526	1.77e-174	IC_B
Chchd3	1.88e-178	0.510521	0.579	0.414	4.43e-174	IC_B
Tnrc6a	4.09e-177	0.455456	0.565	0.385	9.62e-173	IC_B
Chd4	6.32e-177	0.507043	0.511	0.334	1.49e-172	IC_B
Kazn	9.93e-177	0.490487	0.277	0.145	2.33e-172	IC_B
Atxn1	5.48e-176	0.478561	0.587	0.412	1.29e-171	IC_B
Csnk1a1	8.82e-176	0.483852	0.525	0.349	2.07e-171	IC_B
Utrn	8.32e-175	0.351692	0.645	0.455	1.96e-170	IC_B
Ppargc1b	1.52e-173	0.474922	0.344	0.195	3.57e-169	IC_B
Osbpl9	5.8e-168	0.460846	0.38	0.224	1.36e-163	IC_B
Phactr2	2.33e-167	0.427919	0.316	0.172	5.47e-163	IC_B
Ptpn18	1.93e-166	0.401658	0.271	0.139	4.53e-162	IC_B
Usp3	1.31e-165	0.480633	0.458	0.293	3.08e-161	IC_B
Csnk1d	3.92e-164	0.488001	0.299	0.167	9.22e-160	IC_B
Apc	4.5e-163	0.465119	0.286	0.153	1.06e-158	IC_B
Lrif1	2.08e-162	0.46285	0.293	0.159	4.89e-158	IC_B
Lrrfip1	2.8e-161	0.392654	0.306	0.166	6.59e-157	IC_B
Mark2	4.07e-161	0.450102	0.362	0.214	9.56e-157	IC_B
Pard3b	1.67e-160	0.353884	0.878	0.77	3.91e-156	IC_B
Fnbp4	2.35e-160	0.483755	0.447	0.285	5.52e-156	IC_B
Rai1	7.83e-160	0.44494	0.265	0.14	1.84e-155	IC_B
Trrap	2.39e-158	0.488438	0.31	0.173	5.61e-154	IC_B
Snx24	7.9e-158	0.476623	0.586	0.421	1.86e-153	IC_B
Uvrag	6.26e-157	0.471588	0.476	0.315	1.47e-152	IC_B
Rmdn1	1.47e-156	0.47509	0.436	0.28	3.45e-152	IC_B
Phlpp1	6.42e-155	0.488072	0.349	0.207	1.51e-150	IC_B
Zfp292	7.24e-154	0.4529	0.419	0.262	1.7e-149	IC_B
Spata5	1.21e-153	0.437882	0.31	0.175	2.85e-149	IC_B
Fbxl17	8.51e-153	0.379931	0.766	0.627	2e-148	IC_B
Kansl3	8.48e-152	0.457988	0.287	0.159	1.99e-147	IC_B
Anks1a	9.63e-152	0.444375	0.369	0.223	2.26e-147	IC_B
Arfgef2	1.72e-151	0.42335	0.356	0.211	4.05e-147	IC_B
Pacsin2	2.64e-151	0.421704	0.548	0.381	6.22e-147	IC_B
Ppp2r5c	2.74e-151	0.393758	0.334	0.194	6.43e-147	IC_B
Pias1	3.48e-151	0.434042	0.334	0.194	8.18e-147	IC_B
LOC103693780	3.67e-151	0.453796	0.451	0.293	8.62e-147	IC_B
AABR07035437.1	4.47e-151	0.357037	0.502	0.325	1.05e-146	IC_B
Rtn3	4.83e-150	0.468396	0.397	0.248	1.14e-145	IC_B
Car2	3.17e-148	0.509569	0.388	0.243	7.46e-144	IC_B
Nfyc	7.37e-148	0.435971	0.487	0.33	1.73e-143	IC_B
Wapl	3.81e-146	0.435494	0.424	0.27	8.96e-142	IC_B
Mprip	5.77e-146	0.426366	0.423	0.269	1.36e-141	IC_B
Mrtfa	5.31e-145	0.411658	0.328	0.191	1.25e-140	IC_B
Btbd1	4.35e-144	0.388233	0.264	0.143	1.02e-139	IC_B
Tnfaip8	4.66e-144	0.371873	0.325	0.186	1.1e-139	IC_B
Brwd1	6.26e-143	0.419139	0.456	0.298	1.47e-138	IC_B
Usp9x	2.12e-142	0.42406	0.548	0.389	4.99e-138	IC_B
Smad3	8e-142	0.470066	0.386	0.242	1.88e-137	IC_B
Magi3	5.04e-140	0.420605	0.41	0.258	1.18e-135	IC_B
Ophn1	1.24e-139	0.333309	0.284	0.156	2.91e-135	IC_B
Arfgef1	1.61e-139	0.409219	0.495	0.335	3.78e-135	IC_B
Abca3	1.96e-139	0.395641	0.26	0.141	4.6e-135	IC_B
Nlk	3.2e-138	0.446989	0.467	0.313	7.51e-134	IC_B
Marchf7	9.64e-138	0.383865	0.289	0.163	2.27e-133	IC_B
Map3k2	2.5e-136	0.410215	0.335	0.2	5.89e-132	IC_B
Dync1i2	1.29e-135	0.403905	0.336	0.201	3.04e-131	IC_B
Tns3	2.31e-134	0.390268	0.491	0.332	5.42e-130	IC_B
Pdlim5	7.43e-133	0.401914	0.332	0.198	1.75e-128	IC_B
Mal	9.35e-133	0.266774	0.322	0.183	2.2e-128	IC_B
Tle4	8.19e-132	0.4666	0.306	0.181	1.93e-127	IC_B
Erc1	4.18e-130	0.390255	0.401	0.257	9.83e-126	IC_B
Pik3r3	8.14e-129	0.346912	0.26	0.143	1.91e-124	IC_B
Pi4ka	8.51e-129	0.369475	0.279	0.16	2e-124	IC_B
Dmtn	1.92e-128	0.383663	0.266	0.15	4.52e-124	IC_B
Ip6k2	2.34e-127	0.375544	0.306	0.183	5.51e-123	IC_B
Tnrc6b	1.23e-126	0.383826	0.643	0.496	2.88e-122	IC_B
Gtf2i	3.23e-126	0.387889	0.459	0.31	7.6e-122	IC_B
Rb1cc1	3.49e-126	0.388973	0.409	0.263	8.21e-122	IC_B
Rngtt	2.32e-124	0.347854	0.32	0.192	5.45e-120	IC_B
Mecom	2.44e-124	0.25559	0.422	0.263	5.73e-120	IC_B
Fbxl20	1.06e-123	0.392995	0.303	0.181	2.49e-119	IC_B
Kmt2c	2.12e-123	0.3767	0.573	0.416	4.97e-119	IC_B
Lrba	4.22e-123	0.311639	0.711	0.564	9.92e-119	IC_B
Becn1	1.25e-122	0.3891	0.306	0.184	2.93e-118	IC_B
Htt	3.31e-122	0.37373	0.296	0.175	7.78e-118	IC_B
Wdr20	5.5e-122	0.369455	0.301	0.18	1.29e-117	IC_B
Kank1	1.02e-121	0.380001	0.431	0.285	2.41e-117	IC_B
Npepo	1.26e-121	0.379388	0.496	0.345	2.95e-117	IC_B
Mtx2	1.91e-121	0.343479	0.273	0.156	4.5e-117	IC_B
Nbeal1	5.73e-120	0.379855	0.499	0.35	1.35e-115	IC_B
Rab3gap2	7.65e-119	0.348121	0.259	0.147	1.8e-114	IC_B
Zfp629	1.85e-117	0.408549	0.317	0.195	4.35e-113	IC_B
Ash1l	3.78e-117	0.3565	0.67	0.529	8.87e-113	IC_B
Ate1	1.29e-116	0.366767	0.358	0.225	3.03e-112	IC_B
Cbfa2t2	4.39e-116	0.373495	0.391	0.255	1.03e-111	IC_B
Cpeb3	2.39e-115	0.336623	0.471	0.325	5.62e-111	IC_B
Mbnl2	9.95e-115	0.344439	0.651	0.505	2.34e-110	IC_B
Arhgap42	1.14e-114	0.405625	0.398	0.262	2.69e-110	IC_B
Btbd9	2.8e-114	0.381706	0.474	0.333	6.59e-110	IC_B
Uri1	1.43e-112	0.35661	0.29	0.173	3.36e-108	IC_B
Fam53b	1.57e-112	0.301029	0.304	0.183	3.68e-108	IC_B
Tbl1xr1	4.77e-111	0.370139	0.396	0.262	1.12e-106	IC_B
Vps53	1.55e-110	0.331239	0.313	0.191	3.64e-106	IC_B
Dlg1	1.95e-110	0.374515	0.434	0.296	4.59e-106	IC_B
Arid1a	7.7e-110	0.359266	0.385	0.251	1.81e-105	IC_B
Ube4b	8.12e-110	0.351814	0.371	0.24	1.91e-105	IC_B
Ehmt1	1.17e-109	0.360559	0.353	0.225	2.75e-105	IC_B
Wwp1	3.36e-109	0.330466	0.385	0.252	7.9e-105	IC_B
Suco	1.02e-108	0.327125	0.307	0.187	2.39e-104	IC_B
Esco1	1.92e-108	0.384655	0.281	0.169	4.52e-104	IC_B
Arhgap12	2.61e-108	0.340938	0.306	0.187	6.14e-104	IC_B
Tmcc1	4.54e-108	0.345341	0.391	0.258	1.07e-103	IC_B
Pwwp2a	7.22e-107	0.348595	0.253	0.148	1.7e-102	IC_B
Ankrd17	1.43e-106	0.345178	0.516	0.372	3.37e-102	IC_B
Ptpra	1.08e-105	0.330635	0.276	0.165	2.54e-101	IC_B
Mapk14	3.07e-105	0.34588	0.376	0.249	7.21e-101	IC_B
LOC100361087	3.18e-105	0.31164	0.45	0.307	7.47e-101	IC_B
Gpatch8	4.8e-105	0.341968	0.546	0.4	1.13e-100	IC_B
Ubr1	2.06e-104	0.306166	0.27	0.16	4.84e-100	IC_B
Zfand6	5.65e-104	0.34186	0.419	0.284	1.33e-99	IC_B
Ubn2	6.63e-103	0.331529	0.372	0.241	1.56e-98	IC_B
Zfp704	1.16e-101	0.326172	0.268	0.16	2.73e-97	IC_B
Tmem123	2.47e-100	0.312974	0.274	0.166	5.8e-96	IC_B
Patj	4.96e-100	0.308355	0.45	0.31	1.17e-95	IC_B
Rptor	1.33e-99	0.351951	0.34	0.22	3.13e-95	IC_B
Ak3	2.77e-99	0.319708	0.286	0.177	6.51e-95	IC_B
Magi1	2.88e-99	0.355963	0.481	0.345	6.76e-95	IC_B
Yes1	3.55e-99	0.270908	0.333	0.21	8.35e-95	IC_B
Mnat1	1.45e-98	0.296289	0.264	0.158	3.42e-94	IC_B
Ddx17	1.73e-98	0.339515	0.617	0.472	4.06e-94	IC_B
Mllt10	4.66e-98	0.327672	0.439	0.304	1.1e-93	IC_B
Fhod3	5.06e-98	0.325259	0.631	0.49	1.19e-93	IC_B
Tcf25	1.49e-97	0.324725	0.48	0.343	3.5e-93	IC_B
Cdk12	1.59e-97	0.31823	0.454	0.313	3.73e-93	IC_B
Rab10	1.01e-96	0.31243	0.369	0.243	2.36e-92	IC_B
Kmt2d	1.35e-96	0.322441	0.328	0.211	3.17e-92	IC_B
Gnaq	4.01e-96	0.359893	0.446	0.314	9.43e-92	IC_B
St3gal6	4.07e-96	0.310943	0.272	0.165	9.56e-92	IC_B
Dlg5	5.8e-96	0.319342	0.295	0.184	1.36e-91	IC_B
Fars2	2e-95	0.346125	0.399	0.27	4.7e-91	IC_B
Eps8	2e-95	0.262075	0.569	0.415	4.7e-91	IC_B
Tdrd3	2.65e-95	0.283991	0.313	0.197	6.23e-91	IC_B
Prkdc	3.39e-95	0.315617	0.27	0.164	7.96e-91	IC_B
Fermt2	1.13e-94	0.333381	0.406	0.277	2.66e-90	IC_B
Mcu	2.4e-93	0.35552	0.252	0.152	5.64e-89	IC_B
Nktr	7.76e-93	0.311515	0.446	0.309	1.82e-88	IC_B
Eps8l2	2.99e-92	0.259217	0.297	0.188	7.02e-88	IC_B
Erbin	3.83e-92	0.273051	0.406	0.274	9.01e-88	IC_B
Afg3l2	1.46e-91	0.311632	0.256	0.156	3.44e-87	IC_B
Ambra1	2.62e-91	0.308123	0.411	0.284	6.17e-87	IC_B
Nfe2l2	5.09e-91	0.274361	0.348	0.229	1.2e-86	IC_B
Nedd4	2.77e-90	0.286697	0.628	0.489	6.51e-86	IC_B
Aco2	1.29e-88	0.272169	0.44	0.31	3.02e-84	IC_B
Stx8	3.89e-88	0.297595	0.343	0.226	9.15e-84	IC_B
Acin1	4.65e-88	0.291893	0.445	0.314	1.09e-83	IC_B
Atp6v0e1	2.03e-87	0.254697	0.254	0.154	4.78e-83	IC_B
Ccny	3.67e-87	0.287352	0.315	0.204	8.62e-83	IC_B
Prdm2	4.11e-87	0.309614	0.3	0.193	9.67e-83	IC_B
Eml4	2.78e-86	0.279623	0.267	0.166	6.53e-82	IC_B
Smarca4	4.09e-86	0.272486	0.285	0.18	9.62e-82	IC_B
Dock7	6.39e-86	0.266485	0.321	0.208	1.5e-81	IC_B
Ankrd28	1.04e-85	0.267493	0.271	0.168	2.44e-81	IC_B
Lcor	1.77e-85	0.325765	0.452	0.329	4.16e-81	IC_B
Fam13a	1.09e-84	0.332068	0.276	0.175	2.57e-80	IC_B
Naa35	1.13e-84	0.284361	0.251	0.154	2.66e-80	IC_B
Acss1	2.13e-84	0.265169	0.37	0.249	5e-80	IC_B
Kdm3b	8.52e-84	0.294403	0.284	0.181	2e-79	IC_B
AABR07064719.2	8.69e-84	0.30393	0.252	0.156	2.04e-79	IC_B
Atp6v0d1	2.72e-83	0.291764	0.288	0.186	6.4e-79	IC_B
Fam193a	7.4e-83	0.302964	0.463	0.334	1.74e-78	IC_B
Zcchc7	1.44e-82	0.297076	0.596	0.476	3.39e-78	IC_B
Zzef1	2.99e-82	0.27055	0.327	0.215	7.02e-78	IC_B
Cdkal1	6.62e-82	0.285201	0.367	0.249	1.56e-77	IC_B
Cobll1	1.3e-81	0.273854	0.553	0.42	3.06e-77	IC_B
Tlk2	1.62e-81	0.278463	0.333	0.221	3.8e-77	IC_B
Mipol1	3.58e-81	0.279163	0.31	0.202	8.41e-77	IC_B
Dym	4.83e-81	0.265628	0.28	0.178	1.14e-76	IC_B
Csnk1g1	9.07e-81	0.278086	0.29	0.187	2.13e-76	IC_B
Arhgap5	9.15e-81	0.259884	0.379	0.258	2.15e-76	IC_B
Strn3	1.02e-80	0.297236	0.532	0.404	2.39e-76	IC_B
Veph1	3.47e-80	0.27526	0.328	0.217	8.15e-76	IC_B
Csnk2a1	4.98e-80	0.269041	0.274	0.174	1.17e-75	IC_B
Vgll4	1.54e-79	0.266406	0.361	0.245	3.62e-75	IC_B
Slmap	1.35e-78	0.264054	0.415	0.292	3.17e-74	IC_B
Ppip5k1	3.22e-78	0.272401	0.272	0.174	7.57e-74	IC_B
Vps13d	4.39e-78	0.261745	0.417	0.292	1.03e-73	IC_B
Ep300	4.8e-78	0.278979	0.3	0.197	1.13e-73	IC_B
[truncated: 1,605 more rows]
