# Supplementary material for: Single-cell transcriptomics and chromatin accessibility profiling elucidate the kidney-protective mechanism of mineralocorticoid receptor antagonists
Source: J Clin Invest. 2024 Jan 2;134(1):e157165. doi: 10.1172/JCI157165 (PMC10760974; doi:10.1172/JCI157165)
Supplement: Supplemental table 2 [file jci-134-157165-s018.xlsx]

## Sheet: Supplementary Table 2
Supplementary Table 2. Cell type-specific open chromatin regions in the snATAC-seq dataset.
Region	p_val	avg_log2FC	pct.1	pct.2	p_val_adj	cluster	Gene Symbol
chr11-81636008-81637082	0	0.673641	0.309	0.043	0	DCT	LOC681544
chr4-163265086-163266098	0	0.649136	0.334	0.067	0	DCT	Tmem52b
chr6-132577029-132578162	0	0.649017	0.36	0.098	0	DCT	Mir342
chr19-11144210-11145902	0	0.648811	0.276	0.015	0	DCT	Slc12a3
chr17-6976192-6977107	0	0.596979	0.288	0.051	0	DCT	Mir874
chr4-117033834-117034786	0	0.576204	0.283	0.053	0	DCT	Sfxn5
chr19-11181968-11183298	0	0.556088	0.284	0.055	0	DCT	Mir138-2
chr3-16794923-16795895	0	0.550719	0.284	0.067	0	DCT	Olr410
chr19-56906589-56907846	0	0.550472	0.252	0.04	0	DCT	Cox6c-ps1
chr19-11109631-11110643	0	0.546837	0.281	0.052	0	DCT	Slc12a3
chr3-119459756-119460877	0	0.53796	0.267	0.046	0	DCT	Ap4e1
chr4-149284565-149285533	0	0.530583	0.282	0.074	0	DCT	Cxcl12
chr19-18424870-18426028	0	0.521833	0.254	0.051	0	DCT	Tox3
chr17-6985046-6986134	0	0.515561	0.269	0.067	0	DCT	Mir874
chr20-7669889-7670843	0	0.501122	0.251	0.05	0	DCT	Tcp11
chr6-132608240-132609183	0	0.48714	0.293	0.086	0	DCT	Degs2
chr1-226462222-226463205	0	0.486162	0.271	0.069	0	DCT	Syt7
chr3-91711930-91712884	0	0.47698	0.256	0.066	0	DCT	Commd9
chr8-49705257-49706168	0	0.47429	0.277	0.08	0	DCT	Fxyd2
chr18-77591400-77592382	0	0.473965	0.275	0.082	0	DCT	Sall3
chr13-90731875-90732802	0	0.4711	0.272	0.082	0	DCT	Kcnj10
chr13-108917189-108918158	0	0.465867	0.251	0.068	0	DCT	Ptpn14
chr3-35601796-35602797	0	0.459947	0.255	0.063	0	DCT	Ns5atp4
chr3-147863506-147864543	0	0.456735	0.279	0.094	0	DCT	Sox12
chr7-68605811-68606687	4.61e-259	0.421129	0.281	0.106	1.18e-253	DCT	Slc16a7
chr9-38070763-38071681	3.81e-254	0.417038	0.269	0.101	9.78e-249	DCT	Bend6
chr3-67504499-67505428	6.99e-254	0.419849	0.254	0.091	1.79e-248	DCT	Dnajc10
chr3-61625856-61627155	1.28e-252	0.469824	0.36	0.161	3.27e-247	DCT	Hoxd9
chr5-159971789-159972799	1.36e-248	0.43018	0.312	0.129	3.48e-243	DCT	Hspb7
chr7-129845550-129846498	1.62e-245	0.409447	0.276	0.106	4.17e-240	DCT	Pim3
chr6-137111637-137112852	3.91e-245	0.368617	0.267	0.101	1e-239	DCT	Tmem179
chr4-157836322-157837344	1.72e-243	0.410659	0.267	0.1	4.42e-238	DCT	Scnn1a
chr7-27354073-27354987	8.22e-242	0.423472	0.28	0.11	2.11e-236	DCT	Nt5dc3
chr8-77301607-77302574	1.2e-228	0.383668	0.253	0.095	3.08e-223	DCT	Lipc
chr18-60152793-60153714	5.01e-228	0.443689	0.356	0.166	1.28e-222	DCT	Atp8b1
chr3-162686281-162687236	1.86e-217	0.37004	0.26	0.102	4.78e-212	DCT	Zmynd8
chr5-173494021-173495002	1.82e-214	0.3861	0.282	0.118	4.68e-209	DCT	LOC106182250
chr1-141913764-141914924	1.2e-210	0.378958	0.264	0.108	3.09e-205	DCT	Idh2
chr2-204002821-204003740	3.85e-207	0.374842	0.255	0.103	9.87e-202	DCT	Atp1a1
chr3-54624836-54625864	1.53e-204	0.381047	0.289	0.127	3.93e-199	DCT	Stk39
chr5-76582843-76584063	7.34e-197	0.409178	0.312	0.146	1.88e-191	DCT	Ptbp3
chr17-24661691-24662660	3.43e-189	0.408167	0.325	0.158	8.79e-184	DCT	Tfap2a
chr3-162844759-162845709	9.59e-185	0.368143	0.276	0.122	2.46e-179	DCT	Sulf2
chr3-44798716-44799697	9.4e-178	0.377765	0.289	0.134	2.41e-172	DCT	Upp2
chr7-12246540-12247696	3.32e-169	0.380132	0.378	0.205	8.52e-164	DCT	Pcsk4
chr4-132272861-132273894	1.62e-158	0.334633	0.268	0.125	4.17e-153	DCT	Prok2
chr13-83172918-83174159	1.03e-155	0.351066	0.295	0.146	2.64e-150	DCT	Xcl1
chr3-82356718-82357637	2.89e-148	0.327748	0.25	0.117	7.42e-143	DCT	Cd82
chr5-137100729-137101690	8.08e-146	0.350912	0.308	0.161	2.07e-140	DCT	Ptprf
chr7-140290999-140291950	4.54e-144	0.348149	0.34	0.187	1.16e-138	DCT	Adcy6
chr20-4378835-4379893	1.23e-139	0.316843	0.255	0.122	3.16e-134	DCT	Egfl8
chr4-44572747-44573703	3.35e-138	0.337111	0.306	0.161	8.6e-133	DCT	Cav2
chr2-198682504-198683436	1.22e-137	0.326531	0.314	0.166	3.12e-132	DCT	Txnip
chr1-11971306-11972223	6.17e-128	0.359693	0.723	0.586	1.58e-122	DCT	Rn5-8s
chr5-171812-172738	2.56e-127	0.34131	0.348	0.2	6.57e-122	DCT	Crispld1
chr13-98559297-98560275	1.13e-123	0.319156	0.265	0.137	2.9e-118	DCT	Psen2
chr19-34530940-34531895	8.81e-121	0.30721	0.272	0.144	2.26e-115	DCT	Nr3c2
chr1-101898970-101899883	8.72e-117	0.309424	0.276	0.147	2.24e-111	DCT	Emp3
chr20-50043708-50044668	7.84e-116	0.313576	0.271	0.145	2.01e-110	DCT	Prep
chr6-111429487-111430625	6.33e-114	0.290639	0.273	0.147	1.62e-108	DCT	Sptlc2
chr5-48224275-48225372	9e-114	0.292008	0.258	0.135	2.31e-108	DCT	Rragd
chr2-203999510-204000456	2.82e-109	0.279478	0.281	0.155	7.23e-104	DCT	Atp1a1
chr14-81468417-81469385	2.91e-109	0.276437	0.252	0.132	7.46e-104	DCT	Sh3bp2
chr1-143161872-143162970	1.98e-102	0.287555	0.257	0.139	5.07e-97	DCT	Rps17
chr1-54441327-54442302	8.64e-102	0.32036	0.603	0.476	2.22e-96	DCT	Vom2r7
chr8-22748450-22749401	1.16e-100	0.270506	0.262	0.143	2.98e-95	DCT	Ldlr
chr10-30938064-30939022	2.04e-90	0.288681	0.348	0.224	5.24e-85	DCT	Lsm11
chr14-107408244-107409313	1.05e-87	0.25517	0.259	0.148	2.7e-82	DCT	Tmem17
chr2-203910919-203911898	1.94e-87	0.295567	0.446	0.319	4.97e-82	DCT	Atp1a1
chr14-46655156-46656021	2.92e-86	0.253264	0.621	0.496	7.5e-81	DCT	LOC257642
chr10-11768460-11769408	9.71e-83	0.265128	0.303	0.187	2.49e-77	DCT	Dnase1
chr18-24944953-24945926	2.09e-81	0.275876	0.347	0.227	5.36e-76	DCT	Map3k2
chr7-12806759-12807690	1.47e-79	0.272777	0.436	0.313	3.78e-74	DCT	Fstl3
chr14-46643391-46644212	3.9e-76	0.258913	0.656	0.541	1e-70	DCT	Rn45s
chr19-37475625-37476552	7.43e-74	0.253961	0.31	0.202	1.91e-68	DCT	Hsd11b2
chr7-117786606-117787615	2.1e-72	0.263252	0.292	0.188	5.38e-67	DCT	Lrrc24
chr12-46614086-46616198	3.8e-70	0.255232	0.351	0.238	9.75e-65	DCT	Bicdl1
chr3-58780688-58781712	0	0.950353	0.37	0.013	0	Endo	Pdk1
chr6-79304959-79307054	0	0.891553	0.396	0.058	0	Endo	Clec14a
chr13-83892899-83894036	0	0.852271	0.336	0.015	0	Endo	Rcsd1
chr2-44613446-44614484	0	0.811788	0.321	0.019	0	Endo	Plpp1
chr17-54525281-54526670	0	0.803215	0.322	0.016	0	Endo	Zeb1
chr4-160682462-160683601	0	0.795345	0.327	0.02	0	Endo	Tspan9
chr1-2927197-2928244	0	0.783819	0.318	0.02	0	Endo	Ust
chr20-29923761-29924746	0	0.780054	0.326	0.026	0	Endo	Vsir
chr2-208297603-208298567	0	0.770343	0.321	0.03	0	Endo	Tmigd3
chr3-177166382-177167514	0	0.766835	0.333	0.042	0	Endo	Linc00176
chr16-19275743-19276738	0	0.766134	0.306	0.015	0	Endo	Ap1m1
chr6-9879962-9881199	0	0.76605	0.316	0.024	0	Endo	RGD1562146
chr15-88064332-88065324	0	0.761803	0.303	0.01	0	Endo	Ednrb
chr4-123858767-123859724	0	0.75889	0.308	0.011	0	Endo	RGD1560289
chr11-64600245-64601213	0	0.751235	0.364	0.07	0	Endo	Arhgap31
chr3-11688587-11689550	0	0.750344	0.306	0.022	0	Endo	Eng
chr5-149900501-149901584	0	0.748963	0.296	0.018	0	Endo	Ptpru
chr19-59734677-59735739	0	0.744469	0.303	0.018	0	Endo	Tomm20
chr19-16017776-16018866	0	0.743606	0.285	0.009	0	Endo	Irx3
chr3-148302608-148304437	0	0.741224	0.353	0.077	0	Endo	Bcl2l1
chr5-137320663-137321648	0	0.739489	0.296	0.014	0	Endo	Tie1
chr12-51164761-51166513	0	0.733613	0.288	0.016	0	Endo	Mn1
chr12-22428967-22431043	0	0.721081	0.455	0.154	0	Endo	Slc12a9
chr1-274156907-274158144	0	0.717889	0.276	0.014	0	Endo	Smndc1
chr10-106541906-106543083	0	0.7098	0.293	0.022	0	Endo	Septin9
chr20-4329327-4331167	0	0.708062	0.294	0.018	0	Endo	Notch4
chr5-149876799-149877846	0	0.700244	0.313	0.047	0	Endo	Ptpru
chr1-80402936-80404277	0	0.700104	0.284	0.019	0	Endo	Trappc6a
chr1-24518435-24519576	0	0.691672	0.266	0.012	0	Endo	Sgk1
chr5-72407333-72408246	0	0.688476	0.386	0.116	0	Endo	Klf4
chr3-4033573-4035311	0	0.675008	0.281	0.015	0	Endo	Egfl7
chr8-132232538-132233572	0	0.672858	0.319	0.05	0	Endo	Exosc7
chr5-105251171-105252178	0	0.671123	0.27	0.02	0	Endo	Acer2
chr18-55877419-55878481	0	0.669848	0.297	0.037	0	Endo	Synpo
chr4-148767107-148768315	0	0.666852	0.287	0.036	0	Endo	Zfp422
chr4-168749689-168750683	0	0.66503	0.274	0.02	0	Endo	Apold1
chr1-24654706-24655874	0	0.66463	0.262	0.01	0	Endo	Sgk1
chr7-11169050-11170249	0	0.664254	0.372	0.111	0	Endo	Nfic
chr17-15690023-15690994	0	0.659227	0.296	0.038	0	Endo	Bicd2
chr19-52753708-52754699	0	0.658944	0.264	0.011	0	Endo	Zdhhc7
chr1-218273789-218275653	0	0.655296	0.346	0.088	0	Endo	Smim38
chr1-80661448-80662510	0	0.654952	0.295	0.045	0	Endo	Nectin2
chr7-59317464-59318457	0	0.650898	0.261	0.017	0	Endo	Ptprr
chr7-130471974-130472983	0	0.642184	0.264	0.011	0	Endo	Shank3
chr3-3922042-3923074	0	0.639561	0.256	0.02	0	Endo	Notch1
chr2-189835203-189836101	0	0.636521	0.305	0.061	0	Endo	Npr1
chr6-124241278-124242223	0	0.635075	0.258	0.016	0	Endo	Calm1
chr14-34785670-34786647	0	0.634754	0.252	0.013	0	Endo	Kdr
chr16-19249207-19250119	0	0.625934	0.284	0.04	0	Endo	Klf2
chr3-82094592-82095859	0	0.624636	0.285	0.045	0	Endo	Tp53i11
chr3-101352476-101353509	0	0.621761	0.272	0.041	0	Endo	Bbox1
chr20-29531960-29533040	0	0.615165	0.275	0.041	0	Endo	Ddit4
chr11-88331247-88332375	0	0.60723	0.259	0.022	0	Endo	Ppm1f
chr11-70425839-70428124	0	0.606676	0.25	0.017	0	Endo	Slc12a8
chr16-19224708-19225615	0	0.605019	0.409	0.159	0	Endo	Klf2
chr7-120052954-120053997	0	0.604796	0.262	0.03	0	Endo	Cdc42ep1
chr10-66420750-66421839	0	0.603968	0.252	0.022	0	Endo	NA
chr4-8306094-8307019	0	0.601872	0.28	0.054	0	Endo	Kmt2e
chr1-80674148-80675123	0	0.601412	0.251	0.018	0	Endo	Nectin2
chr1-24334874-24335845	0	0.600453	0.251	0.018	0	Endo	Sgk1
chr10-82907237-82908383	0	0.59924	0.259	0.031	0	Endo	Dlx3
chr14-83772285-83773549	0	0.598688	0.338	0.103	0	Endo	Smtn
chr14-104505544-104506493	0	0.595886	0.257	0.027	0	Endo	Rab1a
chr16-54414431-54415421	0	0.59408	0.252	0.032	0	Endo	Pdgfrl
chr19-10436905-10438822	0	0.593299	0.315	0.086	0	Endo	Adgrg1
chr7-120445010-120446037	0	0.593191	0.264	0.032	0	Endo	Pick1
chr15-50950817-50952089	0	0.584894	0.25	0.033	0	Endo	Stc1
chr18-57086636-57087792	0	0.582508	0.25	0.025	0	Endo	Afap1l1
chr19-37575804-37577250	0	0.578738	0.27	0.055	0	Endo	Ripor1
chr15-61435300-61436311	0	0.575561	0.26	0.045	0	Endo	Rgcc
chr16-73656188-73657387	0	0.570744	0.251	0.03	0	Endo	Nkx6-3
chr10-104353303-104354564	0	0.568125	0.279	0.05	0	Endo	Caskin2
chr6-137955350-137956282	0	0.56653	0.281	0.054	0	Endo	Crip2
chr12-16125831-16126767	0	0.561829	0.342	0.11	0	Endo	Lfng
chr9-81265884-81266859	0	0.559233	0.274	0.066	0	Endo	Tns1
chr19-53845334-53846546	0	0.555896	0.25	0.053	0	Endo	RGD1304884
chr1-24193844-24194811	0	0.553224	0.271	0.056	0	Endo	Sgk1
chr7-140996805-140997816	0	0.550891	0.251	0.04	0	Endo	Prpf40b
chr16-71629006-71629914	0	0.548036	0.268	0.058	0	Endo	Tacc1
chr19-25313550-25314617	0	0.547487	0.334	0.104	0	Endo	Mir23a
chr6-136454957-136455948	0	0.54279	0.251	0.044	0	Endo	Ppp1r13b
chr4-100255595-100256457	0	0.533288	0.271	0.064	0	Endo	Vamp8
chr9-81242327-81243233	0	0.519523	0.274	0.079	0	Endo	Tns1
chr18-71406694-71407649	0	0.518854	0.255	0.065	0	Endo	Smad7
chr6-76253249-76254690	0	0.513812	0.251	0.054	0	Endo	Nfkbia
chr19-49951251-49952468	0	0.481324	0.251	0.06	0	Endo	Plcg2
chr1-141799594-141800677	0	0.480635	0.254	0.065	0	Endo	Echs1
chr7-77250659-77251623	0	0.480167	0.266	0.073	0	Endo	Klf10
chr16-7506341-7507232	0	0.473871	0.258	0.068	0	Endo	Sh3bp5
chr7-116355770-116356703	0	0.471356	0.264	0.075	0	Endo	Ly6e
chr10-64106357-64107328	0	0.468137	0.272	0.078	0	Endo	Rph3al
chr11-31518342-31519656	1.91e-294	0.477398	0.289	0.091	4.89e-289	Endo	Il10rb
chr11-70322439-70323461	9.73e-291	0.446857	0.264	0.079	2.5e-285	Endo	Itgb5
chr2-198701062-198702259	9.01e-286	0.474547	0.308	0.103	2.31e-280	Endo	Polr3gl
chr1-261894632-261895850	1.5e-277	0.492731	0.317	0.112	3.86e-272	Endo	Loxl4
chr10-66559413-66560343	6.79e-265	0.508223	0.309	0.11	1.74e-259	Endo	Wsb1
chr18-26052368-26053441	1.85e-259	0.51947	0.33	0.125	4.75e-254	Endo	Stard4
chr8-22874279-22875258	9.86e-242	0.499615	0.321	0.123	2.53e-236	Endo	Dock6
chr12-23840463-23841559	4.91e-234	0.456137	0.273	0.095	1.26e-228	Endo	Hspb1
chr10-106240611-106241595	2.24e-217	0.454232	0.303	0.119	5.76e-212	Endo	Septin9
chr13-52514505-52515457	4.6e-216	0.469387	0.317	0.128	1.18e-210	Endo	Csrp1
chr3-111109998-111110957	7.99e-216	0.468452	0.318	0.128	2.05e-210	Endo	Vps18
chr16-72400063-72401015	7.86e-213	0.435699	0.272	0.101	2.02e-207	Endo	Tcim
chr11-74428166-74429394	1.72e-201	0.495365	0.364	0.166	4.41e-196	Endo	Hes1
chr4-147893681-147894776	2.08e-201	0.42336	0.268	0.101	5.33e-196	Endo	Plxnd1
chr5-154820030-154820991	8.31e-200	0.425008	0.299	0.122	2.13e-194	Endo	Luzp1
chr7-107962734-107963673	3.81e-194	0.47409	0.386	0.185	9.77e-189	Endo	St3gal1
chr12-49412353-49413460	1.67e-188	0.441049	0.288	0.118	4.27e-183	Endo	Sgsm1
chr1-78244486-78245348	2.29e-183	0.406615	0.274	0.111	5.88e-178	Endo	Bbc3
chr13-102642992-102643976	3.81e-183	0.394833	0.25	0.096	9.77e-178	Endo	Hlx
chr19-15841452-15842498	8.68e-179	0.438064	0.343	0.16	2.23e-173	Endo	Irx3
chr2-225726555-225727484	8.9e-178	0.457868	0.359	0.173	2.28e-172	Endo	Abca4
chr9-61416306-61417280	2.29e-177	0.391495	0.254	0.1	5.87e-172	Endo	Ankrd44
chr3-148188217-148189271	3.91e-175	0.447608	0.316	0.142	1e-169	Endo	Id1
chr1-240902100-240902906	8.26e-170	0.407803	0.287	0.122	2.12e-164	Endo	Klf9
chr8-104655720-104656779	1.07e-167	0.391729	0.252	0.101	2.75e-162	Endo	Zbtb38
chr5-135033150-135034139	1.08e-159	0.383084	0.251	0.102	2.76e-154	Endo	Tspan1
chr1-124650069-124651074	2.12e-149	0.381033	0.254	0.109	5.44e-144	Endo	Klf13
chr1-240687732-240688669	4.13e-149	0.387791	0.269	0.119	1.06e-143	Endo	Aldh1a7
chr2-141274563-141275657	1.07e-145	0.414295	0.338	0.169	2.73e-140	Endo	Maml3
chr4-7444746-7445732	1.21e-140	0.386032	0.265	0.12	3.12e-135	Endo	Nupl2
chr19-16416931-16417832	2.3e-139	0.367328	0.29	0.135	5.9e-134	Endo	Irx5
chr6-96478473-96479385	2.42e-139	0.347836	0.254	0.111	6.21e-134	Endo	Prkch
chr12-36908912-36910026	2.75e-139	0.414389	0.405	0.228	7.06e-134	Endo	Ncor2
chr11-25351762-25352607	6.05e-136	0.383199	0.281	0.133	1.55e-130	Endo	Adamts1
chr10-104322167-104323085	1.13e-129	0.355606	0.262	0.12	2.9e-124	Endo	Mir3577
chr3-111146733-111147691	1.27e-128	0.352398	0.25	0.112	3.26e-123	Endo	Dll4
chr5-154493222-154494255	9.17e-128	0.388675	0.372	0.207	2.35e-122	Endo	Id3
chr4-162983076-162984066	3.79e-126	0.392857	0.309	0.157	9.74e-121	Endo	Clec2g
chr9-115555347-115556353	7.17e-123	0.367743	0.321	0.168	1.84e-117	Endo	Ptprm
chr7-142911614-142912617	1.42e-122	0.38661	0.291	0.146	3.65e-117	Endo	Nr4a1
chr5-158065313-158066666	5.91e-118	0.352885	0.25	0.117	1.52e-112	Endo	Mir6215
chr3-162564686-162565627	9.32e-117	0.338313	0.256	0.122	2.39e-111	Endo	Zmynd8
chr4-157869488-157870887	9.46e-117	0.367991	0.329	0.176	2.43e-111	Endo	Tnfrsf1a
chr4-100659958-100660992	1.09e-116	0.344931	0.257	0.122	2.79e-111	Endo	Tcf7l1
chr13-75111279-75112308	6.07e-115	0.342212	0.253	0.121	1.56e-109	Endo	Tp53i3
chr20-6352763-6353692	9.35e-115	0.34578	0.269	0.133	2.4e-109	Endo	Cdkn1a
chr6-137952904-137953916	1.45e-114	0.34533	0.255	0.122	3.73e-109	Endo	Crip2
chr13-72707569-72708498	1.18e-113	0.358581	0.279	0.14	3.04e-108	Endo	Ier5
chr4-140598233-140598978	5.49e-112	0.34969	0.298	0.156	1.41e-106	Endo	Bhlhe40
chr19-16415304-16416351	4.85e-109	0.372298	0.397	0.24	1.24e-103	Endo	Crnde
chr6-10321158-10322156	5.45e-109	0.34288	0.277	0.142	1.4e-103	Endo	Epas1
chr3-148213892-148214760	1.06e-108	0.316064	0.252	0.122	2.71e-103	Endo	Id1
chr1-143161872-143162970	2.12e-108	0.316667	0.278	0.14	5.43e-103	Endo	Rps17
chr3-163477434-163478453	4.09e-106	0.335986	0.299	0.158	1.05e-100	Endo	Prex1
chr3-2410176-2411043	2.76e-105	0.312565	0.258	0.129	7.08e-100	Endo	Tor4a
chr7-142890548-142891485	7.81e-104	0.377965	0.427	0.272	2e-98	Endo	LOC103692984
chr13-50929744-50930670	1.94e-102	0.362206	0.388	0.237	4.98e-97	Endo	Btg2
chr14-107408244-107409313	6.44e-102	0.307641	0.284	0.149	1.65e-96	Endo	Tmem17
chr5-147701267-147702212	1.54e-100	0.327055	0.269	0.139	3.94e-95	Endo	Fam229a
chr1-213855837-213856966	6.08e-99	0.294059	0.255	0.129	1.56e-93	Endo	B4galnt4
chr7-139254541-139255495	2.56e-96	0.335317	0.38	0.235	6.56e-91	Endo	Rapgef3
chr4-157828801-157829742	1.17e-95	0.343963	0.299	0.168	3.01e-90	Endo	Ltbr
chr7-77330426-77331324	8.25e-95	0.370519	0.367	0.227	2.12e-89	Endo	Azin1
chr1-85377952-85378887	1.67e-94	0.325179	0.274	0.147	4.29e-89	Endo	Zfp36
chr16-1670616-1671613	2.82e-93	0.310822	0.261	0.136	7.24e-88	Endo	Zmiz1
chr20-5413879-5414835	5.69e-93	0.315761	0.292	0.162	1.46e-87	Endo	RT1-A1
chr7-99987041-99987987	8.47e-93	0.345275	0.287	0.158	2.17e-87	Endo	Trib1
chr10-106781930-106783878	8.85e-93	0.29392	0.256	0.132	2.27e-87	Endo	Tmc8
chr8-116764490-116765489	6.47e-92	0.310272	0.266	0.141	1.66e-86	Endo	Inka1
chr16-8030842-8031747	1.1e-90	0.312597	0.261	0.139	2.83e-85	Endo	Oxnad1
chr10-86868889-86871493	1.59e-90	0.325844	0.295	0.165	4.09e-85	Endo	Rara
chr17-30965189-30966157	5.34e-90	0.313661	0.331	0.194	1.37e-84	Endo	Pxdc1
chr2-204004853-204005773	8.31e-90	0.309435	0.26	0.139	2.13e-84	Endo	Atp1a1
chr7-11905326-11906218	2.53e-89	0.310932	0.296	0.165	6.5e-84	Endo	Mknk2
chr8-71210471-71211474	1.56e-88	0.314424	0.268	0.146	4.01e-83	Endo	Oaz2
chr7-126495986-126496992	3.62e-86	0.3107	0.293	0.165	9.29e-81	Endo	Wnt7b
chr14-81068982-81070139	7.98e-86	0.321242	0.34	0.205	2.05e-80	Endo	Rgs12
chr1-267315229-267316168	1.12e-85	0.309279	0.265	0.145	2.88e-80	Endo	Stn1
chr3-153189200-153190301	1.77e-84	0.315665	0.27	0.148	4.54e-79	Endo	Samhd1
chr20-42967469-42968326	2.23e-83	0.290553	0.256	0.138	5.73e-78	Endo	Marcks
chr17-76001740-76002704	2.31e-83	0.311579	0.305	0.178	5.93e-78	Endo	Echdc3
chr1-101905611-101906749	8.99e-82	0.33241	0.356	0.222	2.31e-76	Endo	Odad1
chr7-120062828-120063783	8.23e-81	0.295561	0.284	0.162	2.11e-75	Endo	Cdc42ep1
chr15-87390267-87391224	7.31e-80	0.288881	0.294	0.171	1.88e-74	Endo	Scel
chr19-52762725-52763659	4.33e-79	0.28937	0.43	0.292	1.11e-73	Endo	Zdhhc7
chr10-39109070-39110025	1.41e-78	0.303064	0.285	0.167	3.61e-73	Endo	Irf1
chr1-134954618-134955571	1.56e-78	0.283828	0.598	0.463	3.99e-73	Endo	Chd2
chr5-155811553-155812671	8.24e-78	0.304339	0.296	0.174	2.11e-72	Endo	LOC690206
chr1-264796425-264797290	9.07e-77	0.300583	0.283	0.165	2.33e-71	Endo	Sfxn3
chr7-77326992-77327914	4.89e-76	0.314841	0.422	0.29	1.25e-70	Endo	Azin1
chr7-141032798-141033777	5.23e-74	0.295237	0.301	0.182	1.34e-68	Endo	Tmbim6
chr20-30406082-30407069	5.35e-72	0.301573	0.353	0.227	1.37e-66	Endo	Unc5b
chr2-198682504-198683436	1.04e-71	0.270626	0.29	0.171	2.66e-66	Endo	Txnip
chr7-114724211-114725157	4.45e-71	0.326025	0.429	0.302	1.14e-65	Endo	Ptk2
chr8-78685879-78686821	6.17e-71	0.287947	0.307	0.187	1.58e-65	Endo	Tcf12
chr20-3146151-3147193	3.85e-70	0.327928	0.336	0.213	9.87e-65	Endo	RT1-N1
chr9-93522593-93523526	4.12e-70	0.294481	0.399	0.274	1.06e-64	Endo	Ptma
chr13-72727006-72727924	1.57e-69	0.325177	0.441	0.319	4.02e-64	Endo	Ier5
chr4-66061501-66062489	5e-69	0.291922	0.256	0.148	1.28e-63	Endo	Zc3hav1
chr4-146542564-146543626	4.49e-68	0.276315	0.278	0.165	1.15e-62	Endo	Atg7
chr1-82473382-82474324	9.42e-68	0.300924	0.332	0.214	2.42e-62	Endo	B9d2
chr15-10119764-10120677	4.74e-67	0.281614	0.275	0.166	1.22e-61	Endo	Rarb
chr1-101012054-101013103	9.03e-67	0.281276	0.534	0.412	2.32e-61	Endo	Rras
chr3-43128087-43129021	5.81e-66	0.265801	0.275	0.163	1.49e-60	Endo	Nr4a2
chr8-85220477-85221378	1.42e-65	0.253345	0.278	0.168	3.63e-60	Endo	Elovl5
chr5-141101102-141102066	3.03e-65	0.275979	0.275	0.166	7.78e-60	Endo	LOC100361083
chr19-25746755-25748008	5.09e-65	0.284774	0.469	0.344	1.31e-59	Endo	Ier2
chr12-24180169-24181106	1.87e-63	0.279683	0.513	0.388	4.8e-58	Endo	Hip1
chr19-38421649-38422577	1.94e-63	0.277296	0.293	0.181	4.98e-58	Endo	Nqo1
chr19-26022313-26023244	2.59e-62	0.266184	0.269	0.162	6.64e-57	Endo	Dnase2
chr8-68966662-68967522	3.02e-62	0.261308	0.32	0.205	7.74e-57	Endo	Smad6
chr19-54136228-54137188	4.82e-61	0.289034	0.335	0.222	1.24e-55	Endo	Gins2
chr16-59196831-59197746	4.9e-60	0.260603	0.313	0.202	1.26e-54	Endo	Dlc1
chr11-31640024-31640948	5.11e-60	0.29233	0.38	0.266	1.31e-54	Endo	Ifnar1
chr15-43542698-43543666	3e-59	0.264243	0.317	0.205	7.71e-54	Endo	Dpysl2
chr5-47465897-47467555	1.34e-58	0.265235	0.292	0.185	3.44e-53	Endo	Bach2
chr20-8163929-8165510	4.11e-58	0.288595	0.423	0.308	1.06e-52	Endo	Pim1
chr20-3400776-3401825	4.11e-58	0.268146	0.285	0.18	1.06e-52	Endo	Nrm
chr7-25038546-25039513	4.82e-58	0.281607	0.345	0.232	1.24e-52	Endo	Nuak1
chr3-9035412-9036302	5.75e-58	0.262729	0.3	0.192	1.48e-52	Endo	Ier5l
chr7-139317734-139318798	5.97e-58	0.265624	0.284	0.179	1.53e-52	Endo	Slc48a1
chr20-31979521-31980474	9.05e-58	0.266078	0.315	0.203	2.32e-52	Endo	Hk1
chr7-143852363-143853204	2.75e-57	0.267778	0.33	0.22	7.05e-52	Endo	Rarg
chr10-37314069-37316071	3.88e-57	0.267674	0.342	0.231	9.97e-52	Endo	Jade2
chr10-56847633-56848561	4.94e-57	0.285344	0.399	0.284	1.27e-51	Endo	RGD1308134
chr3-176958379-176959481	5.82e-57	0.267222	0.312	0.202	1.49e-51	Endo	Abhd16b
chr5-63779378-63780355	1.18e-56	0.259765	0.375	0.261	3.02e-51	Endo	Nr4a3
chr12-23760513-23761491	4.78e-56	0.275898	0.511	0.396	1.23e-50	Endo	Zp3
chr3-156867635-156868604	3e-55	0.288464	0.38	0.268	7.7e-50	Endo	Lpin3
chr7-53714490-53715384	4.61e-54	0.266254	0.373	0.263	1.18e-48	Endo	Zdhhc17
chr12-22259016-22260083	8.23e-54	0.250548	0.554	0.452	2.11e-48	Endo	Pop7
chr15-24055732-24056670	1.19e-53	0.259685	0.29	0.188	3.04e-48	Endo	Wdhd1
chr7-130450856-130451789	2.74e-53	0.257659	0.362	0.253	7.03e-48	Endo	Arsa
chr1-83977050-83978143	1.42e-52	0.274575	0.469	0.364	3.64e-47	Endo	Egln2
chr2-123192762-123193692	5.26e-52	0.254363	0.358	0.248	1.35e-46	Endo	Anxa5
chr1-216663114-216664435	5.69e-52	0.256257	0.263	0.166	1.46e-46	Endo	Cdkn1c
chr6-99433081-99434020	1.58e-51	0.261446	0.4	0.29	4.05e-46	Endo	Hspa2
chr11-74368102-74368965	1.33e-50	0.255466	0.336	0.231	3.4e-45	Endo	Hes1
chr19-55380931-55381848	3.58e-50	0.252799	0.347	0.242	9.18e-45	Endo	Cdt1
chr3-8533797-8534817	4.73e-50	0.253952	0.415	0.309	1.21e-44	Endo	Sptan1
chr1-80666386-80667296	2.72e-48	0.263083	0.414	0.309	6.99e-43	Endo	Nectin2
chr8-63378561-63379602	4.14e-48	0.26204	0.48	0.379	1.06e-42	Endo	Nptn
chr6-110846145-110847083	1.7e-47	0.258113	0.324	0.224	4.37e-42	Endo	Irf2bpl
chr10-16970138-16971220	2.83e-47	0.253849	0.421	0.317	7.27e-42	Endo	Dusp1
chr15-18362201-18363131	1.04e-46	0.25686	0.301	0.207	2.67e-41	Endo	Fam107a
chr1-229003326-229004260	8.27e-35	0.305382	0.273	0.193	2.12e-29	Endo	Fam111a
chr3-148117921-148119139	0	0.743861	0.295	0.018	0	Fibroblast	Rem1
chr18-74657375-74658505	0	0.735677	0.302	0.016	0	Fibroblast	Slc14a2
chr8-125109693-125110791	0	0.724248	0.278	0.006	0	Fibroblast	Tgfbr2
chr17-55665437-55667646	0	0.72273	0.287	0.013	0	Fibroblast	Svil
chr3-176980405-176981530	0	0.70341	0.297	0.026	0	Fibroblast	Abhd16b
chr5-167834458-167835595	0	0.684181	0.272	0.009	0	Fibroblast	Errfi1
chr8-114946350-114947591	0	0.672401	0.301	0.04	0	Fibroblast	Alas1
chr12-5934061-5935151	0	0.670592	0.258	0.01	0	Fibroblast	Lnc001
chr5-75534395-75535618	0	0.665917	0.266	0.01	0	Fibroblast	Lpar1
chr14-35839862-35841040	0	0.650479	0.253	0.009	0	Fibroblast	Chic2
chr10-105620773-105621766	0	0.646801	0.263	0.014	0	Fibroblast	Cygb
chr4-158643449-158644465	0	0.630617	0.251	0.012	0	Fibroblast	Ntf3
chr9-81276263-81277629	0	0.617469	0.297	0.061	0	Fibroblast	Tns1
chr8-33791604-33792595	0	0.612489	0.266	0.036	0	Fibroblast	Ets1
chr5-70267871-70269440	0	0.573668	0.256	0.04	0	Fibroblast	Slc44a1
chr7-100083052-100084033	0	0.571292	0.264	0.041	0	Fibroblast	Trib1
chr18-56988496-56990537	0	0.56817	0.253	0.036	0	Fibroblast	Mir143
chr3-6310579-6311876	0	0.557899	0.25	0.027	0	Fibroblast	Rxra
chr18-35727659-35728713	0	0.533897	0.266	0.055	0	Fibroblast	Mcc
chr6-103428459-103429489	0	0.532992	0.27	0.056	0	Fibroblast	Actn1
chr10-105615516-105617814	3.49e-222	0.520287	0.301	0.089	8.95e-217	Fibroblast	Cygb
chr7-118124544-118125777	1.48e-221	0.492969	0.258	0.068	3.8e-216	Fibroblast	Mb
chr12-6832722-6833646	1.38e-208	0.546823	0.302	0.095	3.54e-203	Fibroblast	Alox5ap
chr2-104740542-104741726	2.65e-208	0.494181	0.28	0.082	6.81e-203	Fibroblast	Cp
chr4-146542564-146543626	1.01e-181	0.656357	0.397	0.164	2.6e-176	Fibroblast	Atg7
chr9-49962596-49963625	2.59e-162	0.426397	0.251	0.079	6.66e-157	Fibroblast	Fhl2
chr5-151309572-151310666	5.99e-158	0.439185	0.25	0.08	1.54e-152	Fibroblast	Wasf2
chr1-218273789-218275653	3.61e-157	0.463871	0.279	0.096	9.25e-152	Fibroblast	Smim38
chr4-146547783-146548681	4.16e-137	0.646728	0.414	0.202	1.07e-131	Fibroblast	Atg7
chr2-188747790-188748789	9.88e-132	0.421505	0.26	0.095	2.54e-126	Fibroblast	Shc1
chr10-62009793-62012435	9.79e-130	0.451747	0.319	0.133	2.51e-124	Fibroblast	Hic1
chr1-213855837-213856966	8.07e-126	0.44419	0.311	0.13	2.07e-120	Fibroblast	B4galnt4
chr5-162866320-162867403	1.36e-104	0.37407	0.269	0.112	3.48e-99	Fibroblast	Dhrs3
chr14-80388644-80390467	1.99e-103	0.394089	0.258	0.106	5.11e-98	Fibroblast	Cpz
chr10-39103356-39104360	3.18e-90	0.386721	0.306	0.148	8.16e-85	Fibroblast	Irf1
chr8-22874279-22875258	1.16e-89	0.382659	0.284	0.13	2.98e-84	Fibroblast	Dock6
chr5-158065313-158066666	6.75e-88	0.365912	0.266	0.119	1.73e-82	Fibroblast	Mir6215
chr5-144159207-144160393	1.08e-87	0.371268	0.32	0.158	2.77e-82	Fibroblast	Eva1b
chr10-66559413-66560343	3.25e-84	0.364807	0.26	0.117	8.34e-79	Fibroblast	Wsb1
chr15-10342700-10343584	5.92e-72	0.331768	0.25	0.118	1.52e-66	Fibroblast	Top2b
chr3-164511477-164512403	1.78e-67	0.361655	0.347	0.196	4.57e-62	Fibroblast	Cebpb
chr1-222207577-222208267	1.87e-64	0.298035	0.271	0.139	4.81e-59	Fibroblast	Bad
chr2-141274563-141275657	2.16e-61	0.327395	0.315	0.174	5.54e-56	Fibroblast	Maml3
chr3-2410176-2411043	4.67e-61	0.345466	0.257	0.133	1.2e-55	Fibroblast	Tor4a
chr14-79975725-79976722	2.99e-59	0.301231	0.253	0.13	7.68e-54	Fibroblast	Afap1
chr4-100080640-100081777	3.26e-54	0.312633	0.303	0.174	8.36e-49	Fibroblast	Atoh8
chr11-89007262-89008336	2.26e-53	0.315433	0.322	0.19	5.79e-48	Fibroblast	Cebpd
chr12-40243441-40244447	1.85e-52	0.31851	0.377	0.239	4.74e-47	Fibroblast	Sh2b3
chr5-147701267-147702212	7.89e-50	0.298354	0.259	0.143	2.02e-44	Fibroblast	Fam229a
chr5-58847999-58848994	1.66e-48	0.30462	0.357	0.223	4.27e-43	Fibroblast	Tesk1
chr7-70970755-70971816	3.64e-48	0.288514	0.282	0.16	9.35e-43	Fibroblast	Nab2
chr4-157869488-157870887	1.36e-46	0.295135	0.304	0.181	3.5e-41	Fibroblast	Tnfrsf1a
chr4-140750906-140751849	2.27e-46	0.2987	0.301	0.18	5.82e-41	Fibroblast	Bhlhe40
chr10-86868889-86871493	2.34e-46	0.29312	0.286	0.169	6.02e-41	Fibroblast	Rara
chr1-85377952-85378887	1.53e-43	0.298045	0.261	0.151	3.93e-38	Fibroblast	Zfp36
chr17-30965189-30966157	2.86e-41	0.268155	0.316	0.198	7.34e-36	Fibroblast	Pxdc1
chr16-19224708-19225615	7.63e-39	0.26116	0.28	0.17	1.96e-33	Fibroblast	Klf2
chr5-151436743-151437794	7.87e-38	0.262208	0.25	0.147	2.02e-32	Fibroblast	Map3k6
chr12-41583750-41584683	8.5e-38	0.276486	0.252	0.151	2.18e-32	Fibroblast	Slc8b1
chr1-213751109-213752030	1.82e-36	0.254226	0.295	0.187	4.66e-31	Fibroblast	Ifitm2
chr3-153189200-153190301	1.3e-35	0.253429	0.253	0.152	3.33e-30	Fibroblast	Samhd1
chr5-63779378-63780355	2.69e-35	0.28059	0.38	0.263	6.91e-30	Fibroblast	Nr4a3
chr4-124857791-124858800	1.28e-34	0.252762	0.289	0.183	3.29e-29	Fibroblast	Adamts9
chr14-81068982-81070139	3.1e-32	0.256146	0.314	0.209	7.95e-27	Fibroblast	Rgs12
chr3-72458037-72459110	6.19e-31	0.254231	0.342	0.233	1.59e-25	Fibroblast	Ssrp1
chr12-19563996-19564993	0	1.12085	0.457	0.019	0	IC	Lamtor4
chr3-30562288-30563470	0	0.86103	0.342	0.011	0	IC	Zeb2-as1
chr18-29352036-29353117	0	0.850194	0.35	0.015	0	IC	Slc4a9
chr10-19094193-19095204	0	0.747597	0.298	0.006	0	IC	Foxi1
chr13-34726151-34727414	0	0.728463	0.283	0.01	0	IC	Tfcp2l1
chr10-19107063-19108065	0	0.716841	0.298	0.017	0	IC	Foxi1
chr4-65790235-65791445	0	0.646322	0.264	0.015	0	IC	Atp6v0a4
chr10-19088799-19090371	0	0.6406	0.245	0.005	0	IC	Foxi1
chr1-276200603-276201557	0	0.631578	0.272	0.021	0	IC	Gucy2g
chr9-19739238-19740263	0	0.631257	0.25	0.012	0	IC	Rcan2
chr14-107520496-107522126	0	0.61709	0.303	0.055	0	IC	B3gnt2
chr3-152820083-152821310	0	0.61287	0.343	0.09	0	IC	Myl9
chr4-118554031-118555026	0	0.610181	0.27	0.029	0	IC	Gmcl1
chr8-66845965-66846925	0	0.602918	0.234	0.008	0	IC	Rplp1
chr10-19163944-19164931	0	0.6025	0.236	0.008	0	IC	Foxi1
chr16-1777041-1778023	0	0.585099	0.296	0.069	0	IC	Zmiz1
chr10-30920062-30921138	0	0.576796	0.267	0.045	0	IC	Clint1
chr4-6697263-6698655	0	0.575704	0.307	0.071	0	IC	Prkag2
chr17-30958608-30959651	0	0.572209	0.225	0.011	0	IC	Pxdc1
chr2-38904958-38906049	0	0.570174	0.223	0.006	0	IC	Smim15
chr10-93605867-93606954	0	0.568741	0.22	0.008	0	IC	Marchf10
chr11-71213745-71214719	0	0.568244	0.223	0.006	0	IC	Muc20
chr10-88192531-88193567	0	0.564765	0.259	0.042	0	IC	Krt42
chr10-109074658-109076630	0	0.557785	0.268	0.039	0	IC	Chmp6
chr5-138684997-138686079	0	0.556363	0.242	0.025	0	IC	Guca2a
chr4-122474256-122476086	0	0.550454	0.209	0.008	0	IC	Klf15
chr19-54059970-54061166	1.4018e-294	0.5456	0.307	0.095	3.5973e-289	IC	Gins2
chr9-19664507-19665578	0	0.544013	0.215	0.011	0	IC	Rcan2
chr14-85780071-85781082	0	0.539878	0.229	0.022	0	IC	Ccdc117
chr9-97936185-97937189	0	0.539345	0.23	0.02	0	IC	Mlph
chr16-52260382-52261331	0	0.538691	0.214	0.015	0	IC	Triml2
chr5-159971789-159972799	5.2499e-272	0.536229	0.365	0.131	1.3472e-266	IC	Hspb7
chr4-171547797-171548711	0	0.534339	0.29	0.072	0	IC	Strap
chr6-132608240-132609183	9.4468e-302	0.531692	0.307	0.091	2.4242e-296	IC	Degs2
chr13-34702616-34703650	0	0.52795	0.213	0.009	0	IC	Tfcp2l1
chr5-105232077-105233095	0	0.526562	0.217	0.013	0	IC	Acer2
chr3-111114312-111115491	0	0.526504	0.217	0.016	0	IC	Vps18
chr4-86854420-86855467	0	0.526048	0.21	0.007	0	IC	Pde1c
chr5-153350126-153351207	0	0.523848	0.216	0.016	0	IC	Syf2
chr11-89097646-89098548	0	0.521724	0.283	0.074	0	IC	Cebpd
chr2-148417425-148418509	0	0.516892	0.234	0.034	0	IC	Tsc22d2
chr1-247844447-247845429	0	0.516438	0.241	0.041	0	IC	Ermp1
chr7-135899574-135900524	0	0.515753	0.211	0.01	0	IC	Tmem117
chr11-36262825-36264034	0	0.515356	0.202	0.008	0	IC	Psmg1
chr5-33892027-33893007	0	0.514	0.229	0.027	0	IC	Atp6v0d2
chr1-141365770-141366710	0	0.510999	0.242	0.041	0	IC	Rhcg
chr19-10075162-10076273	0	0.507626	0.293	0.081	0	IC	Mmp15
chr15-108409747-108410879	0	0.506343	0.218	0.021	0	IC	Gpr183
chr9-114480141-114481232	0	0.505324	0.192	0.01	0	IC	Rab12
chr8-31918876-31919959	0	0.50171	0.193	0.012	0	IC	Adamts15
chr8-49705257-49706168	2.7101e-295	0.499881	0.291	0.084	6.9544e-290	IC	Fxyd2
chr3-164181117-164182103	0	0.499639	0.202	0.009	0	IC	Slc9a8
chr4-153562373-153563396	0	0.49934	0.225	0.031	0	IC	Mical3
chr16-20833441-20835899	0	0.498972	0.218	0.032	0	IC	Cers1
chr10-71197475-71198454	0	0.497861	0.257	0.063	0	IC	Hnf1b
chr1-65599231-65600028	0	0.496986	0.191	0.008	0	IC	Slc27a5
chr19-56518232-56519367	0	0.494132	0.255	0.059	0	IC	Rab4a
chr17-75722785-75723725	0	0.494053	0.198	0.017	0	IC	Usp6nl
chr6-108101253-108102484	0	0.492594	0.194	0.011	0	IC	Entpd5
chr18-62010812-62011712	0	0.492268	0.21	0.016	0	IC	Pmaip1
chr7-37845182-37846275	0	0.492206	0.225	0.032	0	IC	Btg1
chr5-162906912-162908026	0	0.489274	0.195	0.013	0	IC	Dhrs3
chr1-19267020-19268085	0	0.488361	0.182	0.005	0	IC	Arhgap18
chr11-38085388-38086385	0	0.487412	0.271	0.072	0	IC	Tmprss2
chr7-120065092-120066990	2.1389e-222	0.485144	0.287	0.099	5.4887e-217	IC	Cdc42ep1
chr1-266234203-266235471	0	0.482667	0.223	0.037	0	IC	Trim8
chr9-37964490-37965613	0	0.480594	0.205	0.024	0	IC	Imp4
chr5-128532963-128533871	0	0.479864	0.201	0.012	0	IC	Rab3b
chr3-46772695-46773636	0	0.479003	0.225	0.034	0	IC	Itgb6
chr18-76701649-76702627	0	0.478805	0.193	0.012	0	IC	Rbfa
chr10-15307874-15308811	0	0.476999	0.252	0.061	0	IC	Pigq
chr8-53127549-53128496	0	0.476674	0.228	0.044	0	IC	Zbtb16
chr5-2812594-2813844	1.7401e-220	0.476651	0.275	0.093	4.4652e-215	IC	LOC297756
chr6-115178473-115179455	0	0.475163	0.197	0.017	0	IC	Tshr
chr5-126078293-126079675	0	0.4738	0.256	0.064	0	IC	Bsnd
chr7-109118101-109119111	0	0.472797	0.185	0.006	0	IC	Zfat
chr2-187166435-187167506	0	0.470416	0.184	0.008	0	IC	Insrr
chr5-160602073-160603110	0	0.468612	0.241	0.055	0	IC	Tmem51
chr7-114810776-114811874	0	0.465233	0.212	0.034	0	IC	Gpr20
chr9-85440830-85442211	0	0.46363	0.216	0.032	0	IC	Ap1s3
chr7-77259543-77260527	1.0132e-224	0.463522	0.292	0.1	2.6e-219	IC	Klf10
chr5-151775159-151776368	0	0.462864	0.236	0.056	0	IC	Nr0b2
chr2-203120790-203122804	0	0.462409	0.2	0.018	0	IC	Man1a2
chr10-17071473-17072426	4.3324e-215	0.460901	0.275	0.094	1.1117e-209	IC	Neurl1b
chr14-35348947-35350057	0	0.458882	0.196	0.024	0	IC	Kit
chr5-159754886-159755817	6.4602e-215	0.458852	0.281	0.097	1.6578e-209	IC	Arhgef19
chr3-14472072-14473081	1.1898e-197	0.454365	0.29	0.107	3.0531e-192	IC	Gsn
chr3-122578784-122579914	2.024e-279	0.4537	0.246	0.066	5.1938e-274	IC	Tgm3
chr1-266220626-266221691	0	0.452713	0.235	0.056	0	IC	Trim8
chr8-72369684-72370959	0	0.452279	0.184	0.013	0	IC	Ca12
chr13-68459006-68459988	0	0.451821	0.227	0.049	0	IC	Hmcn1
chr9-29418296-29419418	0	0.451552	0.192	0.017	0	IC	RGD1309049
chr2-227737468-227739480	0	0.450165	0.169	0.004	0	IC	Prss12
chr8-70064691-70065858	0	0.449954	0.185	0.02	0	IC	Rab11a
chr9-94371270-94372269	0	0.449583	0.202	0.027	0	IC	Efhd1
chr5-159961822-159962947	4.0051e-299	0.449414	0.249	0.064	1.0278e-293	IC	Clcnkb
chr17-24661691-24662660	2.3126e-163	0.449319	0.352	0.161	5.9343e-158	IC	Tfap2a
chr11-31950432-31951804	0	0.448663	0.2	0.025	0	IC	Itsn1
chr17-19554510-19555696	0	0.448551	0.196	0.026	0	IC	Gmpr
chr10-19110944-19111939	0	0.448377	0.181	0.015	0	IC	Foxi1
chr2-27821668-27822736	0	0.448223	0.178	0.007	0	IC	Enc1
chr18-60978447-60979470	6.6333e-216	0.447248	0.276	0.094	1.7022e-210	IC	Mir3591
chr5-126080294-126081227	5.247e-270	0.446895	0.252	0.07	1.3464e-264	IC	Bsnd
chr1-19297691-19298779	0	0.44622	0.173	0.009	0	IC	Arhgap18
chr5-165730926-165731867	6.1146e-230	0.445854	0.259	0.081	1.5691e-224	IC	Pex14
chr9-111164962-111166001	0	0.445606	0.175	0.015	0	IC	Gin1
chr6-81144051-81145036	0	0.445146	0.166	0.004	0	IC	Fbxo33
chr13-52005390-52006407	0	0.443917	0.206	0.038	0	IC	Gpr37l1
chr11-32478228-32479247	0	0.443633	0.181	0.011	0	IC	Fam243a
chr1-144491198-144492219	0	0.443496	0.177	0.005	0	IC	Saxo2
chr3-172040889-172041785	0	0.440776	0.178	0.013	0	IC	Stx16
chr4-65783187-65784234	0	0.439315	0.206	0.036	0	IC	Atp6v0a4
chr18-48124532-48125563	0	0.438799	0.175	0.014	0	IC	Snx2
chr5-159963942-159964905	0	0.438697	0.172	0.013	0	IC	Clcnkb
chr19-37484183-37485113	6.2112e-209	0.438471	0.276	0.095	1.5939e-203	IC	Hsd11b2
chr10-88193957-88194793	0	0.43825	0.178	0.01	0	IC	Krt42
chr13-34712169-34713354	0	0.437867	0.173	0.006	0	IC	Tfcp2l1
chr19-50028789-50029896	0	0.437506	0.17	0.005	0	IC	Plcg2
chr17-70128277-70129204	0	0.436236	0.176	0.012	0	IC	Calml3
chr15-48008118-48009108	1.5258e-284	0.436077	0.23	0.057	3.9154e-279	IC	Kif13b
chr18-28729264-28730239	3.4141e-160	0.435397	0.287	0.12	8.7609e-155	IC	Psd2
chr6-44442923-44443963	6.9216e-269	0.435071	0.231	0.06	1.7762e-263	IC	Id2
chr14-83598203-83599202	2.507e-209	0.434151	0.238	0.075	6.4332e-204	IC	Pik3ip1
chr13-55273705-55274745	0	0.433921	0.171	0.004	0	IC	Atp6v1g3
chr5-74204645-74205780	5.6495e-275	0.433887	0.235	0.061	1.4497e-269	IC	Epb41l4b
chr19-32528981-32529951	0	0.433606	0.182	0.021	0	IC	LOC498933
chr7-142911614-142912617	7.6363e-154	0.433248	0.324	0.145	1.9596e-148	IC	Nr4a1
chr7-11302596-11303806	0	0.430639	0.208	0.044	0	IC	Tjp3
chr7-48485408-48486342	0	0.430557	0.163	0.004	0	IC	Ppfia2
chr10-67013362-67014375	1.957e-116	0.430512	0.391	0.218	5.022e-111	IC	Mir193
chr16-1835355-1836462	0	0.430371	0.177	0.02	0	IC	Mir3075
chr3-171050234-171051391	0	0.430213	0.17	0.015	0	IC	Rbm38
chr17-5556122-5557098	0	0.430184	0.162	0.006	0	IC	Agtpbp1
chr3-101366359-101367108	0	0.429643	0.202	0.034	0	IC	Bbox1
chr7-23665761-23666840	0	0.427675	0.172	0.015	0	IC	Timp3
chr5-139567851-139569887	0	0.427505	0.178	0.016	0	IC	Cited4
chr5-33890462-33891526	0	0.426865	0.197	0.029	0	IC	Atp6v0d2
chr10-43395785-43396734	1.291e-195	0.426042	0.254	0.087	3.3129e-190	IC	Cnot8
chr9-99322045-99323055	0	0.424719	0.163	0.006	0	IC	Hdac4
chr17-30965189-30966157	1.0491e-131	0.424608	0.373	0.193	2.6922e-126	IC	Pxdc1
chr10-19101508-19102450	0	0.423452	0.182	0.016	0	IC	Foxi1
chr6-144494041-144495035	0	0.423182	0.153	0.006	0	IC	Ptprn2
chr18-79675835-79676811	1.0031e-193	0.422957	0.252	0.087	2.5741e-188	IC	Zfp516
chr9-80451808-80453668	0	0.422526	0.192	0.027	0	IC	Tnp1
chr8-72363356-72364319	0	0.421868	0.187	0.025	0	IC	Ca12
chr6-144460047-144460974	1.5951e-189	0.421614	0.266	0.095	4.0933e-184	IC	Ptprn2
chr18-60683364-60684450	0	0.421026	0.177	0.017	0	IC	NA
chr6-7680556-7681646	0	0.420955	0.19	0.035	0	IC	Thada
chr9-19748944-19750027	1.4109e-225	0.420938	0.258	0.082	3.6204e-220	IC	Rcan2
chr20-7014137-7015030	0	0.420524	0.167	0.006	0	IC	Fgd2
chr5-165769751-165770994	1.0607e-302	0.420493	0.203	0.044	2.7219e-297	IC	Pex14
chr14-83733260-83734337	2.1476e-228	0.420165	0.218	0.061	5.511e-223	IC	Inpp5j
chr7-24928201-24929285	0	0.420093	0.196	0.032	0	IC	Ckap4
chr3-79438494-79439451	0	0.419863	0.166	0.008	0	IC	Ptprj
chr1-166756530-166757536	0	0.419834	0.157	0.007	0	IC	Clpb
chr5-156826435-156827538	0	0.419408	0.17	0.014	0	IC	Mul1
chr4-115410423-115411472	0	0.417607	0.167	0.009	0	IC	Atp6v1b1
chr18-50357941-50358864	0	0.417283	0.161	0.005	0	IC	Zfp608
chr16-32511380-32512383	0	0.416182	0.156	0.005	0	IC	Hpf1
chr4-34779398-34780292	1.1993e-199	0.416115	0.251	0.084	3.0775e-194	IC	Ica1
chr3-14473812-14474922	0	0.415789	0.21	0.046	0	IC	Gsn
chr4-65800984-65801961	2.637e-230	0.415706	0.235	0.069	6.767e-225	IC	Atp6v0a4
chr12-8032332-8033206	9.8367e-157	0.415221	0.277	0.113	2.5242e-151	IC	Slc7a1
chr20-10536065-10537098	0	0.414994	0.181	0.019	0	IC	Cryaa
chr14-35254344-35255365	0	0.414347	0.154	0.003	0	IC	Kit
chr2-125476943-125477907	0	0.414319	0.15	0.003	0	IC	Ankrd50
chr3-156433721-156434647	1.0699e-279	0.413688	0.219	0.053	2.7454e-274	IC	Mafb
chr18-29211739-29212733	2.7369e-294	0.413313	0.214	0.05	7.0233e-289	IC	Pfdn1
chr4-158005359-158006394	2.2529e-272	0.413082	0.216	0.053	5.7814e-267	IC	Cd9
chr5-172887458-172888473	0	0.412532	0.222	0.05	0	IC	Gnb1
chr5-165725698-165726664	8.2866e-181	0.412471	0.266	0.098	2.1265e-175	IC	Pex14
chr7-77267136-77268153	0	0.411286	0.16	0.009	0	IC	Azin1
chr10-58801861-58802917	0	0.411134	0.199	0.038	0	IC	Med31
chr4-180754411-180755501	0	0.410874	0.166	0.008	0	IC	Itpr2
chr4-86788031-86789042	0	0.410513	0.157	0.004	0	IC	Pde1c
chr6-99511595-99513143	0	0.410258	0.176	0.011	0	IC	Ppp1r36
chr2-78172310-78173488	0	0.410245	0.176	0.018	0	IC	Retreg1
chr1-243749481-243750714	0	0.410009	0.161	0.007	0	IC	Dmrt2
chr4-115417867-115419043	2.0116e-265	0.409881	0.224	0.057	5.162e-260	IC	Atp6v1b1
chr14-107408244-107409313	4.5109e-156	0.409548	0.33	0.147	1.1576e-150	IC	Tmem17
chr11-38160360-38161316	1.8833e-208	0.409412	0.237	0.074	4.8327e-203	IC	Tmprss2
chr10-104033887-104035024	6.7933e-162	0.4094	0.257	0.099	1.7433e-156	IC	Armc7
chr10-90211960-90213155	0	0.409221	0.188	0.03	0	IC	Asb16
chr11-36298203-36299209	0	0.408744	0.191	0.032	0	IC	Psmg1
chr3-111134467-111135710	0	0.407579	0.209	0.043	0	IC	Dll4
chr9-113421799-113422756	5.3536e-187	0.407439	0.243	0.082	1.3738e-181	IC	Txndc2
chr1-204753481-204754584	1.0223e-210	0.406535	0.236	0.074	2.6234e-205	IC	Fam53b
chr10-11459428-11460268	0	0.406007	0.153	0.006	0	IC	Ubald1
chr4-153370089-153371029	0	0.405528	0.199	0.038	0	IC	Atp6v1e1
chr3-81987279-81988299	0	0.405514	0.157	0.01	0	IC	Prdm11
chr1-80276947-80278262	0	0.405406	0.184	0.031	0	IC	Polr1g
chr6-33327190-33328270	0	0.404903	0.166	0.017	0	IC	Ldah
chr2-117972134-117973148	0	0.404822	0.166	0.013	0	IC	Mecom
chr4-26255659-26257444	0	0.404006	0.182	0.025	0	IC	Fzd1
chr6-104354410-104355671	0	0.403808	0.156	0.006	0	IC	Plekhd1
chr6-91849748-91851362	0	0.403518	0.184	0.029	0	IC	Arf6
chr11-89992407-89993472	0	0.403458	0.175	0.024	0	IC	Efcab1
chr14-61532223-61533357	4.6726e-161	0.403206	0.263	0.102	1.199e-155	IC	Dhx15
chr2-203117396-203118279	0	0.402904	0.164	0.011	0	IC	Man1a2
chr8-129209385-129210399	0	0.402661	0.178	0.02	0	IC	Entpd3
chr10-73277818-73278909	5.9127e-124	0.402452	0.373	0.194	1.5173e-118	IC	Tbx2
chr8-62437736-62439759	1.2504e-264	0.401067	0.217	0.055	3.2087e-259	IC	Cyp1a2
chr2-204128012-204129111	5.2575e-204	0.401032	0.249	0.081	1.3491e-198	IC	Cd2
chr12-39027827-39028755	0	0.40058	0.152	0.006	0	IC	Kdm2b
chr3-146462354-146463178	1.584e-226	0.400519	0.235	0.07	4.0648e-221	IC	Acss1
chr2-78183869-78184826	9.6254e-207	0.400442	0.24	0.076	2.47e-201	IC	Zfp622
chr5-78872096-78873194	3.5188e-227	0.400142	0.23	0.067	9.0297e-222	IC	Ambp
chr1-10156452-10157494	0	0.400135	0.15	0.006	0	IC	Nmbr
chr16-75316496-75318084	0	0.399732	0.179	0.021	0	IC	Defb1
chr15-40750794-40751794	0	0.399422	0.176	0.027	0	IC	Spata13
chr2-25444353-25445519	0	0.398837	0.157	0.008	0	IC	F2rl1
chr4-153601831-153603077	0	0.398269	0.172	0.016	0	IC	Mical3
chr11-28539079-28540080	0	0.397247	0.179	0.032	0	IC	Cldn8
chr7-124394338-124395397	0	0.396925	0.172	0.022	0	IC	Bik
chr14-36543041-36543959	9.0407e-262	0.396258	0.209	0.052	2.32e-256	IC	Rasl11b
chr10-61180026-61181095	0	0.39593	0.179	0.024	0	IC	Olr1520
chr18-71304441-71305491	3.8316e-259	0.395828	0.21	0.052	9.8323e-254	IC	Smad7
chr13-106475977-106476971	0	0.395124	0.149	0.006	0	IC	Ush2a
chr7-24884037-24884948	0	0.394994	0.158	0.007	0	IC	Tcp11l2
chr20-47195074-47195992	0	0.394786	0.153	0.007	0	IC	Afg1l
chr4-140488347-140489341	2.4316e-172	0.393205	0.24	0.085	6.2399e-167	IC	Bhlhe40
chr10-89580914-89581854	3.5737e-190	0.393021	0.235	0.078	9.1705e-185	IC	Arl4d
chr7-37848344-37849287	0	0.392957	0.161	0.008	0	IC	Btg1
chr20-28855276-28856247	0	0.392818	0.16	0.007	0	IC	Sowahc
chr6-132620062-132621286	2.4574e-231	0.392707	0.207	0.056	6.3061e-226	IC	Degs2
chr9-66024878-66026135	0	0.392407	0.156	0.012	0	IC	Als2
chr2-53893853-53894800	0	0.392065	0.148	0.008	0	IC	Oxct1
chr19-31988296-31989440	0	0.390763	0.161	0.014	0	IC	Otud4
chr6-835890-836774	0	0.390301	0.18	0.03	0	IC	Crim1
chr10-19086809-19087867	0	0.389802	0.148	0.004	0	IC	Foxi1
chr1-141349326-141350302	5.5571e-257	0.389471	0.197	0.047	1.426e-251	IC	Rhcg
chr2-263912591-263914232	0	0.389053	0.165	0.011	0	IC	Ptger3
chr20-32043276-32044285	2.8661e-188	0.389045	0.235	0.078	7.3549e-183	IC	Supv3l1
chr18-63894014-63895373	0	0.389042	0.153	0.01	0	IC	Ldlrad4
chr10-56575843-56576772	2.1983e-190	0.388894	0.226	0.073	5.6411e-185	IC	Cldn7
chr13-74073533-74074729	0	0.38866	0.173	0.029	0	IC	Soat1
chr16-49843798-49844837	1.4584e-287	0.388542	0.199	0.044	3.7424e-282	IC	Sorbs2
chr10-19137703-19138848	0	0.388513	0.181	0.029	0	IC	Foxi1
chr10-75484744-75485734	1.6869e-187	0.38797	0.24	0.081	4.3288e-182	IC	Mrps23
chr4-77447626-77448563	0	0.387828	0.999	0.998	0	IC	Pdia4
chr18-50083634-50084834	7.9579e-199	0.386972	0.205	0.06	2.0421e-193	IC	Zfp608
chr4-115416556-115417424	1.5712e-281	0.386481	0.187	0.04	4.0319e-276	IC	Atp6v1b1
chr2-187618917-187619855	0	0.386314	0.159	0.01	0	IC	Rhbg
chr7-36833402-36834498	0	0.386175	0.177	0.031	0	IC	Nudt4
chr1-277500024-277500998	0	0.385438	0.147	0.005	0	IC	Adrb1
chr5-24631438-24632466	8.4754e-194	0.385293	0.226	0.072	2.1749e-188	IC	Esrp1
chr11-80999948-81000878	8.6964e-183	0.38526	0.235	0.08	2.2316e-177	IC	St6gal1
chr6-72606550-72607568	0	0.385054	0.16	0.014	0	IC	Strn3
chr18-3134026-3134949	2.6898e-210	0.384909	0.209	0.06	6.9023e-205	IC	Rbbp8
chr7-82096101-82097095	0	0.384815	0.143	0.005	0	IC	Rspo2
chr4-25914479-25915418	5.7654e-282	0.384455	0.187	0.04	1.4795e-276	IC	Cdk14
chr18-50091216-50092235	0	0.384237	0.148	0.007	0	IC	Zfp608
chr12-44150852-44151771	2.361e-211	0.384181	0.223	0.066	6.0586e-206	IC	Fbxw8
chr5-74324280-74325304	2.6666e-299	0.383826	0.184	0.037	6.843e-294	IC	LOC100910620
chr3-62378479-62379512	0	0.383821	0.141	0.003	0	IC	Hnrnpa3
chr2-204251880-204252934	5.1216e-248	0.383498	0.191	0.046	1.3143e-242	IC	Mab21l3
chr4-97875693-97876817	0	0.383062	0.151	0.009	0	IC	Gadd45a
chr7-109151416-109152371	8.5908e-185	0.382833	0.204	0.062	2.2045e-179	IC	Zfat
chr12-38001873-38002897	0	0.382801	0.179	0.03	0	IC	Vps37b
chr2-29618873-29619866	7.1984e-270	0.382534	0.189	0.042	1.8472e-264	IC	Mrps27
chr2-187161483-187162388	0	0.382492	0.147	0.014	0	IC	Insrr
chr7-141257977-141258969	0	0.382355	0.161	0.018	0	IC	Aqp6
chr6-99259131-99260166	3.2017e-264	0.382349	0.185	0.041	8.216e-259	IC	Tex21
chr9-79518003-79519018	0	0.382035	0.147	0.005	0	IC	Mreg
chr7-142983366-142984644	8.4944e-233	0.381776	0.193	0.049	2.1798e-227	IC	Krt80
chr2-121510365-121511347	0	0.381707	0.147	0.004	0	IC	Sox2
chr13-107479512-107480605	1.5075e-306	0.381063	0.181	0.035	3.8683e-301	IC	Kctd3
chr7-130409300-130410210	1.3591e-261	0.380737	0.188	0.043	3.4876e-256	IC	Chkb
chr1-56182939-56184065	0	0.380667	0.144	0.006	0	IC	Dact2
chr1-141796530-141797487	1.4855e-170	0.380353	0.231	0.081	3.812e-165	IC	Echs1
chr3-130713233-130714230	5.1836e-307	0.37999	0.161	0.028	1.3302e-301	IC	Jag1
chr9-96912777-96913748	0	0.379633	0.151	0.011	0	IC	Gbx2
chr18-52121319-52122355	0	0.379621	0.139	0.003	0	IC	LOC100174910
chr1-188408708-188409675	2.0922e-148	0.379614	0.269	0.111	5.369e-143	IC	Gde1
chr6-99865253-99866269	3.8676e-236	0.379594	0.21	0.056	9.9247e-231	IC	Rab15
chr4-8314698-8316046	3.7579e-234	0.37923	0.218	0.059	9.6433e-229	IC	Kmt2e
chr12-37002540-37003590	1.1274e-231	0.37871	0.195	0.05	2.8931e-226	IC	Rflna
chr20-31247020-31247992	1.2059e-254	0.378597	0.191	0.045	3.0944e-249	IC	Ppa1
chr5-169181899-169183915	1.0307e-241	0.3784	0.219	0.059	2.645e-236	IC	Klhl21
chr10-72086808-72087889	0	0.378367	0.14	0.004	0	IC	Mrm1
chr10-17122238-17123537	8.9364e-201	0.377135	0.21	0.062	2.2932e-195	IC	Neurl1b
chr3-35599472-35600466	0	0.377106	0.146	0.009	0	IC	Ns5atp4
chr1-219979764-219980813	0	0.376776	0.169	0.027	0	IC	Sptbn2
chr5-74903416-74904330	0	0.376742	0.16	0.02	0	IC	Akap2
chr18-60152793-60153714	2.0479e-129	0.376728	0.35	0.171	5.2551e-124	IC	Atp8b1
chr1-102891557-102892596	9.6563e-130	0.376579	0.256	0.109	2.4779e-124	IC	Ldha
chr3-22668064-22669018	0	0.376447	0.153	0.018	0	IC	Lhx2
chr10-103388597-103389447	4.6999e-221	0.376377	0.198	0.053	1.206e-215	IC	Gprc5c
chr3-172849960-172851683	0	0.376155	0.142	0.007	0	IC	Edn3
chr18-51825330-51827275	1.0211e-117	0.375967	0.301	0.144	2.6204e-112	IC	Lmnb1
chr9-112310096-112311068	0	0.375617	0.16	0.021	0	IC	Man2a1
chr16-75311711-75312684	0	0.375274	0.174	0.024	0	IC	Defb1
chr13-34694225-34695168	0	0.375098	0.145	0.006	0	IC	Tfcp2l1
chr1-205054652-205055590	0	0.375063	0.176	0.028	0	IC	Ctbp2
chr5-21454052-21455056	0	0.374304	0.159	0.015	0	IC	Ca8
chr10-90307352-90308430	0	0.3742	0.136	0.006	0	IC	Slc4a1
chr2-206716889-206717914	0	0.373556	0.151	0.009	0	IC	Magi3
chr6-135838576-135839568	0	0.373476	0.165	0.02	0	IC	Cdc42bpb
chr2-107216560-107217398	1.8855e-193	0.373334	0.215	0.067	4.8384e-188	IC	Tbl1xr1
chr6-42628567-42629467	0	0.372858	0.138	0.003	0	IC	Atp6v1c2
chr3-45862743-45864200	9.1091e-303	0.372631	0.179	0.035	2.3375e-297	IC	Wdsub1
chr18-48217639-48219453	3.1845e-193	0.372212	0.195	0.057	8.1717e-188	IC	Snx24
chr4-25891644-25892692	0	0.371946	0.151	0.011	0	IC	Cdk14
chr9-19711208-19712216	0	0.371137	0.142	0.004	0	IC	Rcan2
chr13-96291723-96292926	0	0.371019	0.144	0.005	0	IC	Efcab2
chr17-42348827-42349767	0	0.370847	0.16	0.019	0	IC	Gmnn
chr6-50428170-50429222	0	0.370658	0.151	0.017	0	IC	Dld
chr1-176788335-176789652	0	0.370073	0.152	0.011	0	IC	Usp47
chr4-157836322-157837344	7.5947e-152	0.369947	0.265	0.105	1.9489e-146	IC	Scnn1a
chr8-32283050-32284199	3.8928e-273	0.369943	0.176	0.037	9.9894e-268	IC	St14
chr17-72428201-72429117	4.9708e-158	0.369821	0.242	0.09	1.2756e-152	IC	Gata3
chr2-34039208-34040392	1.3577e-148	0.369679	0.25	0.098	3.484e-143	IC	Nln
chr15-24146491-24147495	3.3049e-245	0.369648	0.191	0.046	8.4808e-240	IC	Lgals3
chr7-68562494-68563424	3.3249e-199	0.369177	0.223	0.069	8.5321e-194	IC	Slc16a7
chr5-173494021-173495002	1.3285e-133	0.369013	0.281	0.123	3.4091e-128	IC	LOC106182250
chr10-104422485-104423576	3.442e-201	0.368931	0.193	0.054	8.8327e-196	IC	Smim5
chr4-120170265-120171281	2.6987e-234	0.368927	0.189	0.046	6.9252e-229	IC	Dnajb8
chr18-25026163-25027234	0	0.368753	0.143	0.006	0	IC	Ercc3
chr6-91756543-91757475	4.3907e-154	0.368707	0.221	0.079	1.1267e-148	IC	Arf6
chr19-54111211-54112140	4.87585e-92	0.368494	0.387	0.231	1.25121e-86	IC	Gins2
chr20-10546507-10548392	1.5644e-163	0.368364	0.228	0.08	4.0144e-158	IC	Cryaa
chr7-120565467-120566425	0	0.367857	0.154	0.014	0	IC	Pla2g6
chr14-89328763-89329853	0	0.367594	0.14	0.006	0	IC	Upp1
chr10-63696172-63697331	3.2062e-202	0.367288	0.223	0.068	8.2274e-197	IC	Slc43a2
chr13-55263521-55264501	0	0.367082	0.144	0.004	0	IC	Atp6v1g3
chr16-79899769-79900800	0	0.36698	0.134	0.003	0	IC	Cln8
chr6-132648236-132649223	0	0.36643	0.158	0.024	0	IC	NA
chr16-79805992-79806966	1.0199e-180	0.366413	0.202	0.062	2.6172e-175	IC	Cln8
chr16-81675630-81676584	0	0.366117	0.15	0.011	0	IC	Grtp1
chr3-43456930-43457838	0	0.366116	0.162	0.024	0	IC	Gpd2
chr17-84468649-84469566	0	0.366011	0.144	0.013	0	IC	Nebl
chr6-109298365-109299262	3.2156e-119	0.365959	0.256	0.114	8.2515e-114	IC	Fos
chr3-45737059-45738182	0	0.365895	0.153	0.017	0	IC	Tanc1
chr9-1801563-1802476	0	0.365223	0.157	0.017	0	IC	Plcl2
chr14-88897261-88898209	7.0227e-164	0.365107	0.232	0.083	1.8021e-158	IC	Tns3
chr11-28527596-28528550	1.1049e-175	0.364722	0.222	0.074	2.8352e-170	IC	Cldn8
chr1-15436475-15437362	1.0026e-154	0.364412	0.226	0.083	2.5727e-149	IC	Map3k5
chr13-88489257-88490279	0	0.364346	0.145	0.013	0	IC	Uap1
chr5-76589227-76590387	7.183e-187	0.364284	0.221	0.072	1.8433e-181	IC	Ptbp3
chr3-111109998-111110957	1.3121e-113	0.363495	0.28	0.132	3.3671e-108	IC	Vps18
chr13-88902239-88903197	7.8338e-279	0.363462	0.169	0.034	2.0103e-273	IC	Nos1ap
chr4-120856412-120857311	0	0.362942	0.15	0.015	0	IC	Tpra1
chr19-50077266-50078245	0	0.362886	0.151	0.014	0	IC	Plcg2
chr2-116161438-116162499	6.62641e-96	0.362818	0.357	0.201	1.70042e-90	IC	Gpr160
chr3-61622199-61623312	3.717e-178	0.362712	0.204	0.064	9.5382e-173	IC	Hoxd9
chr9-94762890-94763807	0	0.362383	0.149	0.016	0	IC	Inpp5d
chr5-76658963-76659944	0	0.361759	0.144	0.009	0	IC	Ptbp3
chr7-75370877-75371881	0	0.36165	0.139	0.006	0	IC	Pabpc1
chr12-23644200-23645223	0	0.361603	0.153	0.021	0	IC	Upk3bl1
chr12-47315165-47316249	1.649e-209	0.361262	0.187	0.05	4.2316e-204	IC	Acads
chr14-43821461-43823336	1.6956e-183	0.360822	0.192	0.057	4.351e-178	IC	Rbm47
chr14-35907595-35908622	0	0.360782	0.158	0.022	0	IC	Lnx1
chr5-126090274-126091163	0	0.36066	0.139	0.005	0	IC	Bsnd
chr9-114438831-114439815	0	0.360506	0.16	0.021	0	IC	Rab12
chr14-9456735-9457678	2.06801e-88	0.360473	0.406	0.25	5.30679e-83	IC	Cds1
chr14-72551802-72552706	5.0601e-273	0.360067	0.175	0.036	1.2985e-267	IC	Rab5a
chr18-79823853-79824863	1.315e-162	0.359533	0.207	0.069	3.3745e-157	IC	Zfp516
chr3-148298393-148299484	0	0.359212	0.163	0.023	0	IC	Bcl2l1
chr14-37378110-37379255	6.0615e-250	0.35864	0.169	0.037	1.5555e-244	IC	Cwh43
chr8-32280336-32281244	5.3726e-138	0.358411	0.234	0.092	1.3787e-132	IC	St14
chr11-74116579-74117595	1.3353e-251	0.358222	0.176	0.039	3.4265e-246	IC	Cpn2
chr19-58587017-58588543	0	0.357989	0.139	0.009	0	IC	Ntpcr
chr1-88896594-88897675	1.4901e-298	0.357839	0.161	0.029	3.8238e-293	IC	Aplp1
chr14-63043022-63044104	0	0.357828	0.151	0.018	0	IC	Ppargc1a
chr7-54645346-54646413	0	0.3578	0.146	0.01	0	IC	Krr1
chr3-164201902-164203045	0	0.357775	0.139	0.006	0	IC	Slc9a8
chr1-80664458-80665513	6.6581e-149	0.357581	0.209	0.075	1.7085e-143	IC	Nectin2
chr19-55289114-55290044	0	0.357528	0.14	0.012	0	IC	Snai3
chr12-12807228-12808376	0	0.357377	0.144	0.013	0	IC	Eif2ak1
chr1-29256028-29256900	1.1341e-273	0.357312	0.165	0.033	2.9103e-268	IC	Hey2
chr7-142819960-142820981	9.8461e-166	0.357283	0.224	0.078	2.5266e-160	IC	Acvr1b
chr3-2583178-2584960	6.55657e-76	0.357164	0.361	0.222	1.6825e-70	IC	Uap1l1
chr16-22945502-22946455	0	0.357161	0.147	0.014	0	IC	Csgalnact1
chr19-53715366-53716452	0	0.356919	0.171	0.026	0	IC	RGD1304884
chr10-82250424-82251479	0	0.356917	0.161	0.026	0	IC	Mycbpap
chr19-57951601-57952737	1.0563e-126	0.356858	0.24	0.1	2.7107e-121	IC	Disc1
chr8-64480514-64481441	6.1411e-100	0.356604	0.328	0.174	1.5759e-94	IC	Pkm
chr13-82425351-82426299	0	0.356441	0.138	0.006	0	IC	Selp
chr2-166341093-166342112	0	0.356427	0.136	0.004	0	IC	Nmd3
chr16-3895787-3896843	2.2561e-305	0.356348	0.173	0.032	5.7895e-300	IC	Anxa11
chr5-168155424-168156331	0	0.356083	0.144	0.007	0	IC	Vamp3
chr6-41884597-41885550	5.2224e-263	0.35594	0.17	0.035	1.3401e-257	IC	Lpin1
chr1-220591877-220592849	1.9209e-260	0.355905	0.172	0.036	4.9292e-255	IC	Pacs1
chr7-53639658-53640570	6.0162e-158	0.355692	0.23	0.083	1.5438e-152	IC	Csrp2
chr7-11295610-11296647	6.9484e-125	0.355654	0.255	0.11	1.783e-119	IC	Pip5k1c
chr5-48224275-48225372	2.2555e-113	0.355624	0.287	0.137	5.7878e-108	IC	Rragd
chr10-6805611-6806533	0	0.355237	0.163	0.027	0	IC	RGD1309748
chr19-55899119-55900639	0	0.354855	0.153	0.016	0	IC	Rpl13
chr8-55004777-55006109	1.6745e-241	0.354507	0.167	0.037	4.297e-236	IC	Il18
chr7-135879755-135880847	6.271e-129	0.353914	0.234	0.095	1.6092e-123	IC	Tmem117
chr7-58259992-58261103	5.9491e-290	0.353572	0.164	0.031	1.5266e-284	IC	Rab21
chr20-20538518-20539526	0	0.353327	0.158	0.026	0	IC	Cdk1
chr8-122904442-122905339	8.0538e-112	0.352824	0.263	0.12	2.0667e-106	IC	Cmtm8
chr10-93611896-93612921	0	0.352395	0.135	0.005	0	IC	Marchf10
chr10-104652516-104653468	5.8707e-138	0.352066	0.238	0.094	1.5065e-132	IC	Trim47
chr4-77452400-77453352	1.00268e-74	0.351878	0.628	0.481	2.57301e-69	IC	Pdia4
chr7-140482195-140483468	6.5087e-158	0.351629	0.205	0.069	1.6702e-152	IC	Ddn
chr1-85079587-85080610	6.5644e-261	0.351583	0.17	0.036	1.6845e-255	IC	Fcgbpl1
chr15-105422134-105423077	0	0.351477	0.161	0.028	0	IC	Oxgr1
chr2-117953098-117953909	1.2991e-235	0.351473	0.187	0.046	3.3336e-230	IC	Mecom
chr16-3869848-3870735	0	0.351197	0.146	0.02	0	IC	Plac9
chr4-126142850-126143761	1.9957e-185	0.351161	0.198	0.059	5.1213e-180	IC	Magi1
chr20-28837137-28838121	1.0879e-166	0.351057	0.205	0.067	2.7916e-161	IC	Sowahc
chr14-36547308-36548397	1.6841e-288	0.351045	0.167	0.032	4.3215e-283	IC	Rasl11b
chr6-145606624-145607531	0	0.351039	0.163	0.027	0	IC	Rapgef5
chr7-142114209-142116397	9.1788e-234	0.350937	0.174	0.04	2.3554e-228	IC	Letmd1
chr9-97928572-97929723	0	0.350858	0.143	0.01	0	IC	Mlph
chr9-15945346-15946313	1.3831e-180	0.35077	0.194	0.058	3.5492e-175	IC	Ubr2
chr7-83665878-83666805	5.2501e-129	0.350652	0.241	0.099	1.3472e-123	IC	RGD1309489
chr8-49709857-49710801	3.1659e-143	0.350646	0.23	0.087	8.124e-138	IC	Fxyd2
chr2-204090358-204091404	2.7615e-153	0.35064	0.219	0.078	7.0864e-148	IC	Cd2
chr17-63204189-63205670	0	0.350528	0.163	0.021	0	IC	Larp4b
chr1-141351416-141352640	0	0.350184	0.138	0.012	0	IC	Rhcg
chr4-101164436-101165369	1.3828e-114	0.350104	0.246	0.109	3.5484e-109	IC	Suclg1
chr19-58207828-58208857	1.2196e-268	0.349861	0.167	0.034	3.1296e-263	IC	Sipa1l2
chr8-55556040-55556975	2.0375e-176	0.349609	0.175	0.05	5.2286e-171	IC	Pou2af1
chr6-34028841-34029718	1.3106e-127	0.349455	0.23	0.093	3.3632e-122	IC	Laptm4a
chr11-64552602-64553653	0	0.349235	0.138	0.008	0	IC	B4galt4
chr20-3446273-3447187	5.0336e-134	0.349141	0.229	0.089	1.2917e-128	IC	Ier3
chr11-71217580-71218521	2.0599e-169	0.348919	0.217	0.073	5.2859e-164	IC	Muc20
chr16-75308695-75309597	8.8563e-194	0.348882	0.214	0.065	2.2727e-188	IC	Defb1
chr9-99572321-99574009	3.2353e-285	0.348861	0.159	0.029	8.3023e-280	IC	Ppp1r7
chr19-56528819-56529769	0	0.348797	0.145	0.01	0	IC	Rab4a
chr5-162902173-162903142	1.501e-171	0.348667	0.217	0.072	3.8517e-166	IC	Dhrs3
chr5-168162003-168163088	4.1925e-240	0.348441	0.18	0.042	1.0758e-234	IC	Vamp3
chr10-64169391-64170400	0	0.34844	0.135	0.007	0	IC	RGD1565611
chr14-3656277-3657435	0	0.348081	0.143	0.01	0	IC	Tgfbr3
chr4-6752774-6753756	6.49525e-70	0.348066	0.418	0.277	1.66677e-64	IC	Prkag2
chrX-23621347-23623172	0	0.348018	0.151	0.02	0	IC	Shroom2
chr6-50438178-50439646	0	0.347888	0.151	0.022	0	IC	Dld
chr10-17013824-17015141	6.458e-224	0.347669	0.19	0.049	1.6572e-218	IC	Dusp1
chr1-53166733-53167733	0	0.347582	0.154	0.02	0	IC	Rnaset2
chr1-208101418-208102527	0	0.347459	0.131	0.004	0	IC	Mki67
chr10-72037220-72038181	0	0.347173	0.13	0.003	0	IC	Mrm1
chr1-243662258-243663250	1.699e-256	0.347115	0.157	0.031	4.3597e-251	IC	Dmrt2
chr1-101731837-101733519	2.5199e-129	0.346861	0.269	0.117	6.4664e-124	IC	Spaca4
chr10-19065400-19066330	0	0.346503	0.132	0.003	0	IC	Lcp2
chr2-26373564-26374504	0	0.346497	0.149	0.013	0	IC	Ndufs6
chr9-20306543-20307672	0	0.346448	0.136	0.017	0	IC	Grcc10
chr12-8077937-8079124	4.0551e-264	0.346416	0.159	0.031	1.0406e-258	IC	Slc7a1
chr20-32620773-32621772	0	0.346082	0.127	0.005	0	IC	Gprc6a
chr3-137318867-137319910	0	0.345476	0.125	0.006	0	IC	Otor
chr19-18424870-18426028	1.6895e-175	0.344953	0.196	0.06	4.3356e-170	IC	Tox3
chr8-116300047-116301670	1.6007e-208	0.344711	0.175	0.045	4.1076e-203	IC	Zmynd10
chr10-17066662-17067770	8.459e-111	0.344572	0.299	0.146	2.1707e-105	IC	Neurl1b
chr5-166276056-166276991	3.1242e-117	0.344545	0.254	0.112	8.017e-112	IC	Rbp7
chr2-27823785-27824941	0	0.344367	0.14	0.009	0	IC	Enc1
chr11-68808334-68809475	0	0.343922	0.153	0.014	0	IC	Adcy5
chr7-120966856-120967842	2.34496e-72	0.34381	0.398	0.257	6.01747e-67	IC	Dnal4
chr13-52542392-52543538	6.9742e-235	0.343532	0.173	0.04	1.7897e-229	IC	Csrp1
chr7-76058592-76059829	1.8993e-126	0.343081	0.228	0.091	4.8739e-121	IC	Grhl2
chr2-225444676-225445997	0	0.342961	0.138	0.01	0	IC	Abcd3
chr6-47883835-47884822	0	0.342626	0.139	0.016	0	IC	Rps7
chr7-54491899-54492915	0	0.342615	0.132	0.007	0	IC	Phlda1
chr14-43723694-43724613	0	0.342506	0.14	0.011	0	IC	Rbm47
chr3-45282226-45283237	1.1069e-305	0.342462	0.157	0.027	2.8404e-300	IC	Ccdc148
chr11-38148866-38150040	1.4713e-235	0.342309	0.181	0.043	3.7755e-230	IC	Tmprss2
chr4-9992760-9993923	0	0.342107	0.139	0.007	0	IC	Napepld
chr7-123368105-123369229	0	0.341976	0.129	0.006	0	IC	Ccdc134
chr1-54441327-54442302	7.56082e-51	0.341975	0.593	0.48	1.9402e-45	IC	Vom2r7
chr20-10549511-10550556	4.7032e-239	0.341921	0.169	0.038	1.2069e-233	IC	Cryaa
chr7-12486151-12487166	4.0253e-193	0.34156	0.186	0.052	1.0329e-187	IC	Sbno2
chr3-155877693-155878640	0	0.341325	0.129	0.003	0	IC	Mafb
chr4-161918724-161919831	6.724e-226	0.341287	0.157	0.035	1.7255e-220	IC	RGD2301395
chr6-135420460-135421512	5.8347e-252	0.341199	0.175	0.039	1.4972e-246	IC	Ankrd9
chr2-202765089-202766139	0	0.341197	0.123	0.006	0	IC	Tent5c
chr5-136720867-136721860	1.82453e-86	0.34103	0.342	0.194	4.68198e-81	IC	Atp6v0b
chr16-75272471-75273414	7.9312e-260	0.340974	0.169	0.035	2.0353e-254	IC	Defb50
chr7-24860742-24861893	0	0.340804	0.141	0.012	0	IC	Polr3b
chr15-40902782-40903932	1.4687e-287	0.34023	0.167	0.032	3.7689e-282	IC	Spata13
chr10-103419538-103420594	2.719e-93	0.340036	0.292	0.154	6.9773e-88	IC	Cd300a
chr17-13333850-13334794	3.5664e-134	0.339442	0.237	0.094	9.1518e-129	IC	Gadd45g
chr11-32257472-32258437	1.5461e-245	0.339423	0.155	0.032	3.9676e-240	IC	Slc5a3
chr15-51869681-51870724	2.333e-111	0.339059	0.238	0.104	5.9868e-106	IC	Pdlim2
chr5-148316747-148317761	1.8723e-145	0.338762	0.2	0.069	4.8045e-140	IC	Pef1
chr6-42631754-42632875	4.4019e-286	0.338657	0.157	0.029	1.1296e-280	IC	Atp6v1c2
chr7-35430485-35431419	0	0.338559	0.145	0.019	0	IC	Tmcc3
chr3-2083816-2084797	0	0.337923	0.133	0.012	0	IC	Ehmt1
chr2-247479536-247480492	0	0.337906	0.134	0.006	0	IC	Bmpr1b
chr4-44798910-44799924	0	0.337801	0.134	0.011	0	IC	Met
chr5-125112336-125113342	0	0.337743	0.13	0.006	0	IC	Plpp3
chr7-27354073-27354987	5.3671e-104	0.337101	0.252	0.116	1.37727e-98	IC	Nt5dc3
chr10-105668224-105669181	4.4868e-158	0.337044	0.191	0.062	1.1514e-152	IC	St6galnac2
chr2-38429866-38430880	3.4918e-99	0.336865	0.239	0.112	8.96049e-94	IC	Kif2a
chr20-7998245-7999831	3.593e-287	0.336846	0.15	0.026	9.2202e-282	IC	Tulp1
chr4-118592796-118593785	4.9497e-246	0.335774	0.159	0.033	1.2702e-240	IC	Anxa4
chr10-88190600-88191682	1.0671e-273	0.335702	0.154	0.029	2.7382e-268	IC	Krt42
chr7-68542641-68543641	0	0.335459	0.152	0.024	0	IC	Slc16a7
chr5-165757085-165758138	8.0692e-170	0.335266	0.171	0.049	2.0707e-164	IC	Pex14
chr2-206900530-206901435	0	0.335219	0.138	0.009	0	IC	Lrig2
chr5-133432324-133433272	3.7088e-101	0.334778	0.257	0.123	9.51721e-96	IC	Foxe3
chr16-75320610-75321844	6.2804e-279	0.334726	0.151	0.027	1.6116e-273	IC	Defb1
chr2-247487551-247488508	0	0.334456	0.133	0.01	0	IC	Bmpr1b
chr7-27264530-27265554	9.2262e-227	0.333815	0.161	0.036	2.3676e-221	IC	LOC362863
chr13-108097856-108099293	0	0.333481	0.144	0.016	0	IC	Cenpf
chr15-103937522-103938979	3.9349e-197	0.333448	0.207	0.061	1.0098e-191	IC	Abcc4
chr10-90179933-90181853	0	0.333441	0.134	0.011	0	IC	Hdac5
chr1-12670993-12672032	2.4395e-167	0.333241	0.177	0.053	6.2602e-162	IC	Cited2
chr1-151983482-151984446	0	0.333209	0.137	0.019	0	IC	Ctsc
chr19-40441456-40442529	3.26009e-90	0.333072	0.274	0.141	8.36581e-85	IC	Il34
chr5-76577977-76578974	0	0.33236	0.148	0.022	0	IC	Ptbp3
chr13-36180876-36181928	4.36123e-90	0.332089	0.266	0.135	1.11915e-84	IC	LOC288978
chr1-187963611-187964601	7.1259e-203	0.332043	0.173	0.044	1.8286e-197	IC	Syt17
chr19-49651229-49652367	0	0.331786	0.131	0.012	0	IC	Bco1
chr9-53679345-53680244	9.6478e-228	0.331472	0.153	0.033	2.4757e-222	IC	Nemp2
chr4-68566770-68567705	0	0.331184	0.131	0.007	0	IC	Dennd11
chr4-38020224-38021160	0	0.330958	0.125	0.004	0	IC	Ndufa4
chr17-36154554-36155599	0	0.330532	0.14	0.013	0	IC	Mboat1
chr17-6977474-6978458	1.4821e-191	0.330235	0.178	0.048	3.8032e-186	IC	Mir874
chr3-111048663-111049599	3.21627e-84	0.330165	0.297	0.163	8.25337e-79	IC	Spint1
chr7-143060474-143061484	2.10747e-94	0.330125	0.248	0.119	5.40805e-89	IC	Krt83
chr13-50909150-50910174	2.4151e-149	0.33	0.205	0.071	6.1975e-144	IC	Btg2
chr4-115021173-115022258	0	0.329586	0.146	0.023	0	IC	Mob1a
chr18-27057391-27058353	0	0.329406	0.14	0.016	0	IC	Apc
chr1-142594009-142595135	3.6672e-134	0.329214	0.206	0.076	9.4104e-129	IC	Iqgap1
chr2-26476231-26477259	0	0.329161	0.129	0.008	0	IC	Ndufs6
chr1-197072276-197073309	1.4369e-250	0.329041	0.152	0.03	3.6872e-245	IC	Gtf3c1
chr17-27333791-27334749	3.05389e-94	0.328862	0.26	0.129	7.83667e-89	IC	Snrnp48
chr10-103660063-103661841	0	0.328495	0.127	0.005	0	IC	Cd300lf
chr1-31928534-31929517	3.7367e-143	0.327925	0.204	0.072	9.5888e-138	IC	Zdhhc11
chr6-26486107-26487102	1.99529e-94	0.327776	0.23	0.106	5.12017e-89	IC	Krtcap3
chr10-103686571-103687575	0	0.327647	0.123	0.004	0	IC	Cd300lf
chr11-67036640-67037569	6.6184e-144	0.327632	0.192	0.065	1.6984e-138	IC	Ildr1
chr8-95576727-95577812	0	0.327542	0.119	0.006	0	IC	Tbx18
chr4-18883429-18884541	0	0.327519	0.129	0.01	0	IC	Sema3a
chr9-17409402-17410358	0	0.327467	0.12	0.006	0	IC	Vegfa
chr8-22748450-22749401	6.34162e-93	0.327329	0.283	0.145	1.62734e-87	IC	Ldlr
chr7-122757151-122758205	9.22303e-78	0.32729	0.315	0.181	2.36675e-72	IC	Rbx1
chr8-79328925-79330017	0	0.327173	0.134	0.017	0	IC	Nedd4
chr15-39971228-39972170	0	0.326825	0.124	0.004	0	IC	Shisa2
chr1-171908742-171910733	0	0.326517	0.137	0.016	0	IC	Cyb5r2
chr2-187621863-187622832	5.6931e-126	0.326188	0.203	0.077	1.4609e-120	IC	Rhbg
chr8-67712211-67713194	3.6569e-201	0.325955	0.154	0.037	9.3841e-196	IC	Fem1b
chr5-161845947-161846946	0	0.325945	0.138	0.016	0	IC	Prdm2
chr17-5552680-5553642	0	0.325828	0.13	0.006	0	IC	Agtpbp1
chr18-13610540-13611577	0	0.325663	0.115	0.004	0	IC	Nol4
chr3-9252175-9253127	1.3653e-137	0.325544	0.189	0.066	3.5035e-132	IC	Aif1l
chr6-96442367-96443228	2.9341e-156	0.325486	0.209	0.071	7.5292e-151	IC	Tmem30b
chr18-48118182-48119041	7.2312e-173	0.325179	0.192	0.059	1.8556e-167	IC	Snx2
chr19-25282826-25283841	1.6134e-282	0.325135	0.157	0.029	4.1403e-277	IC	Nanos3
chr14-80375692-80376730	3.6861e-247	0.324861	0.153	0.031	9.4591e-242	IC	Trmt44
chr12-1907900-1908945	0	0.324754	0.138	0.014	0	IC	Arhgef18
chr1-255660855-255661859	1.0494e-227	0.324719	0.157	0.035	2.693e-222	IC	Btaf1
chr5-165713444-165714596	0	0.324546	0.142	0.019	0	IC	Pex14
chr6-55834592-55835519	0	0.324511	0.139	0.014	0	IC	Sostdc1
chr4-157987149-157988266	1.4653e-269	0.324486	0.145	0.026	3.7602e-264	IC	Cd9
chr18-15380862-15381820	5.22603e-92	0.324313	0.245	0.118	1.34107e-86	IC	B4galt6
chr5-160724354-160725660	1.27761e-85	0.324259	0.325	0.184	3.27851e-80	IC	Tmem51
chr5-171648109-171649103	7.35817e-75	0.324043	0.31	0.179	1.8882e-69	IC	Arhgef16
chr5-165729444-165730354	2.7568e-198	0.324019	0.171	0.044	7.0742e-193	IC	Pex14
chr1-163110800-163111812	3.4524e-161	0.323717	0.179	0.055	8.8593e-156	IC	Omp
chr4-180799740-180800674	6.03906e-79	0.323647	0.303	0.17	1.5497e-73	IC	Itpr2
chr10-103985630-103986628	1.58e-249	0.323624	0.153	0.031	4.0545e-244	IC	Atp5pd
chr1-141362001-141363013	0	0.322914	0.125	0.005	0	IC	Rhcg
chr1-246288018-246288926	8.6022e-231	0.322879	0.152	0.032	2.2074e-225	IC	Rfx3
chr3-164807342-164808596	3.1697e-292	0.322657	0.141	0.023	8.134e-287	IC	Pard6b
chr5-162876256-162877439	1.9487e-146	0.322548	0.188	0.063	5.0007e-141	IC	Dhrs3
chr3-43118881-43119766	5.68792e-95	0.322498	0.239	0.113	1.45959e-89	IC	Nr4a2
chr10-106740730-106741843	0	0.322328	0.14	0.019	0	IC	Tmc8
chr6-91835868-91837091	1.4352e-193	0.322259	0.171	0.045	3.6829e-188	IC	Arf6
chr13-34673489-34674458	0	0.322215	0.139	0.015	0	IC	Tfcp2l1
chr7-142077869-142079026	5.3943e-120	0.322204	0.226	0.093	1.3842e-114	IC	Slc11a2
chr17-4330372-4331301	1.65403e-72	0.322184	0.277	0.154	4.24446e-67	IC	Testin
chr9-30915584-30916500	0	0.321957	0.115	0.002	0	IC	Lmbrd1
chr8-64337417-64338398	1.3369e-153	0.321544	0.173	0.053	3.4307e-148	IC	Hexa
chr4-163011960-163012949	0	0.321484	0.132	0.013	0	IC	Cd69
chr13-106066683-106067668	1.5011e-153	0.321215	0.189	0.062	3.852e-148	IC	Esrrg
chr4-153523201-153524287	0	0.321089	0.151	0.024	0	IC	Bid
chr8-132360794-132361817	0	0.321018	0.125	0.006	0	IC	Tmem158
chr2-238855337-238856323	2.0851e-107	0.320989	0.225	0.097	5.3508e-102	IC	Ppa2
chr7-11187900-11188912	1.6744e-135	0.320127	0.194	0.069	4.2968e-130	IC	Dohh
chr8-22990172-22991040	4.3384e-166	0.319965	0.173	0.051	1.1133e-160	IC	Rgl3
chr1-260254126-260255058	2.7358e-99	0.319505	0.257	0.124	7.02031e-94	IC	Blnk
chr17-36056780-36057781	0	0.319334	0.122	0.006	0	IC	Agtr1a
chr9-15262517-15263795	1.8007e-62	0.319181	0.412	0.278	4.62083e-57	IC	Pgc
chr7-63622353-63624377	2.3789e-151	0.319042	0.177	0.056	6.1045e-146	IC	Rassf3
chr8-11968223-11970230	2.7635e-299	0.318694	0.14	0.022	7.0916e-294	IC	Ccdc82
chr10-17513577-17514556	3.0356e-143	0.317846	0.187	0.063	7.7897e-138	IC	Fbxw11
chr1-85189456-85190578	1.26082e-96	0.317688	0.237	0.11	3.23543e-91	IC	Nccrp1
chr17-12229205-12231116	0	0.317331	0.124	0.012	0	IC	Nfil3
chr2-219400918-219401920	0	0.317328	0.121	0.005	0	IC	Cdc14a
chr3-175663268-175664246	8.2838e-147	0.317268	0.171	0.054	2.1257e-141	IC	Rps21
chr9-96284585-96285610	2.7978e-209	0.317187	0.153	0.035	7.1796e-204	IC	Sh3bp4
chr10-89203850-89204917	7.6596e-301	0.317057	0.144	0.023	1.9655e-295	IC	Cntd1
chr5-172689684-172690835	3.1028e-293	0.316483	0.14	0.022	7.9622e-288	IC	Faap20
chr1-219424199-219425139	1.61523e-93	0.316469	0.212	0.095	4.1449e-88	IC	Rps6kb2
chr4-14369555-14370674	4.2917e-278	0.316112	0.15	0.027	1.1013e-272	IC	Sema3c
chr9-99303148-99304044	0	0.31606	0.125	0.005	0	IC	Hdac4
chr3-148972450-148973575	1.2204e-150	0.315844	0.181	0.058	3.1317e-145	IC	Commd7
chr2-219566922-219567868	0	0.315837	0.122	0.007	0	IC	Dbt
chr13-89761042-89762047	3.0808e-215	0.315828	0.156	0.035	7.9058e-210	IC	Nectin4
chr9-46546056-46547036	0	0.315818	0.121	0.007	0	IC	Map4k4
chr1-57326766-57327754	1.32281e-91	0.315743	0.22	0.102	3.39449e-86	IC	Dll1
chr8-66836177-66837246	0	0.315403	0.132	0.012	0	IC	Rplp1
chr10-17174079-17175066	0	0.315136	0.131	0.014	0	IC	Neurl1b
chr11-57245381-57246273	3.0241e-280	0.314991	0.143	0.024	7.7602e-275	IC	Plcxd2
chr12-8017796-8018753	0	0.314955	0.122	0.003	0	IC	Slc7a1
chr10-20904420-20905416	5.9411e-131	0.314727	0.183	0.064	1.5246e-125	IC	Rars1
chr1-267272939-267273904	3.5112e-274	0.314497	0.131	0.021	9.0102e-269	IC	Stn1
chr7-34975678-34976612	6.8287e-218	0.314158	0.153	0.034	1.7523e-212	IC	Fgd6
chr10-73182123-73183370	1.0068e-288	0.313898	0.145	0.024	2.5836e-283	IC	Tbx2
chr4-118566148-118567137	2.7515e-289	0.313896	0.146	0.025	7.0606e-284	IC	Anxa4
chr5-144815028-144816016	4.0267e-164	0.313831	0.171	0.05	1.0333e-158	IC	LOC100294508
chr17-28056817-28057847	3.5748e-227	0.313749	0.153	0.033	9.1733e-222	IC	Nrn1
chr1-217129207-217130228	2.8396e-118	0.313379	0.198	0.076	7.2868e-113	IC	Shank2
chr1-242083270-242084281	3.43515e-79	0.313217	0.279	0.153	8.81503e-74	IC	Tjp2
chr1-46517884-46518907	0	0.312819	0.143	0.021	0	IC	Zdhhc14
chr10-84190609-84192045	1.5629e-124	0.312664	0.175	0.062	4.0105e-119	IC	Hoxb3
chr1-266257751-266258611	9.6585e-78	0.312298	0.271	0.146	2.4785e-72	IC	Trim8
chr3-14418644-14419590	0	0.311764	0.125	0.009	0	IC	Rab14
chr3-154979766-154980799	7.0318e-128	0.310884	0.176	0.061	1.8044e-122	IC	Ralgapb
chr5-81170656-81171611	3.3445e-238	0.310854	0.164	0.036	8.5825e-233	IC	Pappa1
chr1-277481002-277481909	3.5663e-142	0.310757	0.181	0.06	9.1515e-137	IC	Adrb1
chr5-114037030-114037942	5.5035e-127	0.310712	0.199	0.074	1.4123e-121	IC	Jun
chr10-84119082-84120802	3.69143e-95	0.31005	0.255	0.123	9.47268e-90	IC	Hoxb9
chr16-35970165-35971132	9.8746e-140	0.309892	0.175	0.058	2.534e-134	IC	Galnt7
chr3-11268434-11269352	0	0.309745	0.124	0.013	0	IC	Uck1
chr19-59504661-59505506	3.2876e-91	0.309716	0.262	0.131	8.43641e-86	IC	Tomm20
chr10-110187539-110188435	3.3886e-118	0.309702	0.191	0.073	8.6957e-113	IC	Csnk1d
chr11-67021992-67023039	1.9753e-126	0.309416	0.205	0.077	5.069e-121	IC	Ildr1
chr1-144510132-144511146	0	0.309278	0.121	0.009	0	IC	Saxo2
chr8-68963030-68963953	1.09e-128	0.309234	0.192	0.07	2.797e-123	IC	Smad6
chr18-31339962-31340940	3.7381e-121	0.309042	0.18	0.065	9.5924e-116	IC	Dele1
chr7-140290999-140291950	2.98695e-79	0.308969	0.331	0.192	7.66489e-74	IC	Adcy6
chr8-112696937-112697971	0	0.308635	0.133	0.019	0	IC	Acad11
chr10-71043119-71044146	0	0.308531	0.125	0.013	0	IC	Wfdc21
chr7-129845550-129846498	1.58251e-87	0.308489	0.235	0.113	4.06093e-82	IC	Pim3
chr1-171901781-171902923	0	0.308478	0.126	0.006	0	IC	Cyb5r2
chr1-219971856-219972834	1.4847e-151	0.30837	0.177	0.055	3.8099e-146	IC	Sptbn2
chr5-133575267-133576194	5.0305e-126	0.308072	0.189	0.069	1.2909e-120	IC	Foxe3
chr13-44264640-44265861	0	0.308002	0.11	0.004	0	IC	Tmem163
chr20-4378835-4379893	2.78499e-85	0.307982	0.252	0.126	7.14665e-80	IC	Egfl8
chr13-90113022-90113969	1.0299e-227	0.307868	0.146	0.03	2.6429e-222	IC	Cd48
chr10-29341283-29342920	0	0.30774	0.121	0.009	0	IC	Ttc1
chr3-93625794-93626694	2.8253e-194	0.307424	0.164	0.042	7.25e-189	IC	Nat10
chr18-57515428-57516428	1.53641e-93	0.307251	0.239	0.113	3.94262e-88	IC	Adrb2
chr6-129391019-129392006	1.9483e-122	0.306895	0.209	0.081	4.9995e-117	IC	Bdkrb2
chr15-47333583-47334671	2.8739e-301	0.306859	0.134	0.02	7.3748e-296	IC	RGD1565212
chr16-20591935-20592832	2.1197e-75	0.306808	0.296	0.166	5.43943e-70	IC	Isyna1
chr10-109522699-109523665	7.59593e-56	0.306762	0.421	0.292	1.94922e-50	IC	Actg1
chr5-105230059-105230973	2.84892e-71	0.306742	0.311	0.18	7.31069e-66	IC	Acer2
chr3-111057344-111058427	0	0.306465	0.128	0.014	0	IC	Spint1
chr2-112937355-112938430	3.1185e-252	0.30632	0.136	0.024	8.0025e-247	IC	Nceh1
chr5-76688085-76688996	0	0.306071	0.13	0.013	0	IC	Ptbp3
chr7-117266284-117267154	4.7933e-113	0.305568	0.197	0.077	1.23e-107	IC	Plec
chr13-70238504-70239521	0	0.305443	0.118	0.004	0	IC	Ncf2
chr6-22363569-22364536	0	0.30528	0.119	0.01	0	IC	Memo1
chr9-84249006-84250125	1.6443e-148	0.305211	0.188	0.062	4.2194e-143	IC	Sgpp2
chr14-63458910-63460011	0	0.305109	0.131	0.018	0	IC	Ppargc1a
chr3-80542650-80544154	1.0563e-209	0.30509	0.151	0.034	2.7107e-204	IC	F2
chr6-44517239-44518248	0	0.305073	0.117	0.005	0	IC	Id2
chr8-119357667-119358914	1.7591e-150	0.305025	0.171	0.053	4.5142e-145	IC	Lrrfip2
chr7-11166246-11167285	4.91242e-62	0.304954	0.335	0.208	1.26059e-56	IC	Nfic
chr17-36081497-36082861	0	0.304945	0.122	0.006	0	IC	Mboat1
chr10-90577638-90578802	0	0.304885	0.14	0.021	0	IC	Fzd2
chr5-138103825-138104822	5.3569e-152	0.304819	0.168	0.051	1.3747e-146	IC	Slc2a1
chr2-49695424-49696389	1.4858e-160	0.304696	0.153	0.042	3.8128e-155	IC	Emb
chr4-11392343-11393473	0	0.304661	0.115	0.004	0	IC	Phtf2
chr10-86666010-86667214	1.0793e-99	0.304478	0.212	0.093	2.7696e-94	IC	Thra
chr2-39015086-39016275	0	0.304366	0.124	0.012	0	IC	Smim15
chr14-37445854-37446782	3.5742e-281	0.304192	0.141	0.024	9.1719e-276	IC	Ociad2
chr11-77832369-77833304	0	0.304041	0.117	0.005	0	IC	Cldn1
chr3-172187408-172188323	0	0.304024	0.132	0.017	0	IC	Npepl1
chr12-17941288-17942235	2.46119e-83	0.304013	0.26	0.133	6.31573e-78	IC	Fam20c
chr11-64932583-64933574	0	0.304009	0.128	0.01	0	IC	Popdc2
chr4-131608392-131609398	0	0.303689	0.121	0.005	0	IC	Foxp1
chr10-83734558-83735596	0	0.303534	0.116	0.006	0	IC	Gngt2
chr10-63991236-63992187	0	0.303451	0.132	0.017	0	IC	Doc2b
chr20-11515365-11516470	1.2304e-229	0.303436	0.135	0.026	3.1574e-224	IC	Lrrc3
chr2-187987361-187988278	2.9728e-133	0.303425	0.18	0.061	7.6286e-128	IC	Arhgef2
chr6-108659209-108660362	0	0.303393	0.122	0.006	0	IC	Arel1
chr20-22267078-22268154	0	0.303348	0.122	0.011	0	IC	Ado
chr10-71227224-71228449	1.8122e-225	0.303328	0.148	0.031	4.6504e-220	IC	Ddx52
chr11-74109156-74110168	6.9417e-174	0.303301	0.155	0.041	1.7813e-168	IC	Cpn2
chr4-26259475-26260522	4.2599e-277	0.303281	0.134	0.022	1.0932e-271	IC	Fzd1
chr19-57508929-57509986	0	0.303236	0.117	0.005	0	IC	Fam89a
chr1-164062196-164063359	2.9004e-252	0.303024	0.138	0.025	7.4428e-247	IC	Uvrag
chr13-25005838-25006811	1.7112e-151	0.302664	0.166	0.05	4.3912e-146	IC	Cdh20
chr10-55549213-55551332	1.0334e-109	0.302617	0.203	0.082	2.6518e-104	IC	Slc25a35
chr5-166230110-166231171	1.0706e-139	0.302523	0.188	0.065	2.7474e-134	IC	Ube4b
chr10-81870798-81872055	7.5254e-123	0.302411	0.192	0.072	1.9311e-117	IC	Tob1
chr1-31956861-31957898	0	0.3023	0.111	0.004	0	IC	Brd9
chr9-47385857-47386795	2.55694e-91	0.301957	0.223	0.103	6.56144e-86	IC	Slc9a2
chr7-35518285-35520339	0	0.301883	0.135	0.018	0	IC	Tmcc3
chr11-86967327-86968264	9.3266e-134	0.301658	0.187	0.065	2.3933e-128	IC	Rtn4r
chr1-57055257-57056357	0	0.301574	0.113	0.004	0	IC	Dynlt2
chr16-1347577-1348558	0	0.301558	0.122	0.014	0	IC	Zmiz1
chr17-42513919-42514881	0	0.301486	0.115	0.003	0	IC	Ripor2
chr19-37475625-37476552	1.36197e-61	0.301481	0.329	0.204	3.495e-56	IC	Hsd11b2
chr8-76626165-76627230	1.5502e-296	0.301429	0.128	0.019	3.9779e-291	IC	Myo1e
chr2-166309393-166310287	4.0383e-144	0.301015	0.195	0.067	1.0363e-138	IC	B3galnt1
chr17-72429397-72430203	3.9792e-178	0.300945	0.175	0.049	1.0211e-172	IC	Gata3
chr1-131753078-131753735	9.1643e-146	0.30092	0.172	0.055	2.3517e-140	IC	Nr2f2
chr6-91825660-91827110	5.8257e-293	0.300503	0.132	0.02	1.4949e-287	IC	Arf6
chr13-25029837-25030798	1.0124e-119	0.300451	0.182	0.067	2.598e-114	IC	Cdh20
chr18-24944953-24945926	2.16834e-75	0.300313	0.376	0.229	5.56425e-70	IC	Map3k2
chr15-48016679-48017697	1.2242e-136	0.300313	0.171	0.056	3.1415e-131	IC	Kif13b
chr5-126084772-126085918	4.7842e-205	0.300193	0.155	0.036	1.2277e-199	IC	Bsnd
chr3-140720903-140721858	2.638e-247	0.299926	0.139	0.026	6.7693e-242	IC	Crnkl1
chr6-104339526-104340458	2.64565e-95	0.299876	0.206	0.09	6.78909e-90	IC	Plekhd1
chr10-63941426-63942338	0	0.299705	0.118	0.005	0	IC	Doc2b
chr5-160709196-160710613	6.2774e-125	0.29962	0.177	0.062	1.6109e-119	IC	Tmem51
chr1-54042001-54042931	1.21325e-73	0.299572	0.246	0.13	3.11335e-68	IC	Smok2a
chr18-44014673-44015671	0	0.299521	0.119	0.01	0	IC	Dtwd2
chr10-89577374-89578633	2.17976e-72	0.299519	0.316	0.184	5.59355e-67	IC	Arl4d
chr5-157422902-157423747	6.35936e-77	0.299265	0.291	0.162	1.63189e-71	IC	Tmco4
chr3-111062815-111063836	8.45824e-95	0.299148	0.227	0.104	2.1705e-89	IC	Spint1
chr5-126071429-126072448	2.1117e-150	0.299138	0.182	0.058	5.419e-145	IC	Bsnd
chr19-14651174-14652086	1.7088e-92	0.298987	0.214	0.096	4.38501e-87	IC	Rasd2
chr10-104551612-104552916	2.4096e-145	0.298779	0.167	0.052	6.1835e-140	IC	Galk1
chr9-20195201-20196214	0	0.298534	0.116	0.013	0	IC	Adgrf5
chr5-86414355-86415357	0	0.298531	0.12	0.009	0	IC	Cdk5rap2
chr20-5984578-5985522	3.8926e-283	0.298186	0.142	0.024	9.9888e-278	IC	Mapk13
chr8-118934947-118936118	0	0.298143	0.125	0.015	0	IC	Ccdc12
chr12-46329368-46330365	6.6226e-111	0.297867	0.194	0.077	1.6994e-105	IC	Prkab1
chr14-61567455-61568445	0	0.297859	0.115	0.005	0	IC	Dhx15
chr9-87388763-87389745	0	0.297766	0.11	0.003	0	IC	Irs1
chr7-139399255-139400351	1.8676e-144	0.297758	0.162	0.05	4.7925e-139	IC	Vdr
chr20-20030148-20031329	1.4222e-219	0.297554	0.14	0.029	3.6496e-214	IC	Ank3
chr13-82621197-82622129	5.3829e-112	0.297528	0.188	0.072	1.3813e-106	IC	Nme7
chr10-82228681-82229750	1.2883e-127	0.297506	0.181	0.063	3.3059e-122	IC	Epn3
chr7-62345760-62346881	0	0.297431	0.122	0.012	0	IC	Cand1
chr7-143010805-143011851	3.3061e-119	0.297393	0.229	0.094	8.4838e-114	IC	Krt80
chr9-116352110-116353481	0	0.297351	0.114	0.004	0	IC	Arhgap28
chr9-94699754-94700618	0	0.297322	0.115	0.006	0	IC	Neu2
chr2-198682504-198683436	8.38221e-74	0.297043	0.303	0.171	2.15098e-68	IC	Txnip
chr7-11480448-11481679	5.8333e-153	0.2969	0.166	0.049	1.4969e-147	IC	Map2k2
chr11-21165654-21166593	1.7776e-188	0.296823	0.152	0.037	4.5615e-183	IC	Ncam2
chr20-50043708-50044668	1.22304e-94	0.296818	0.29	0.147	3.13849e-89	IC	Prep
chr4-140747444-140748375	1.1904e-221	0.296792	0.135	0.027	3.0547e-216	IC	Bhlhe40
chr5-29717834-29718891	1.3088e-261	0.296662	0.137	0.024	3.3586e-256	IC	Nbn
chr10-109923727-109924709	0	0.296549	0.121	0.011	0	IC	Dcxr
chr1-32268557-32269497	0	0.296507	0.125	0.012	0	IC	Tert
chr4-148844676-148845587	1.92195e-87	0.296493	0.243	0.118	4.93199e-82	IC	Tmem72
chr13-48629654-48630751	1.6458e-165	0.296252	0.152	0.041	4.2233e-160	IC	Rab29
chr9-47482066-47482974	7.9873e-143	0.296122	0.175	0.057	2.0497e-137	IC	Mfsd9
chr20-8019730-8020680	0	0.296079	0.125	0.015	0	IC	Fkbp5
chr14-37018830-37019780	0	0.295966	0.114	0.004	0	IC	Spata18
chr1-102970449-102971374	2.56677e-59	0.295963	0.256	0.148	6.58666e-54	IC	Tsg101
chr9-93492996-93493991	3.28993e-83	0.295875	0.233	0.114	8.4424e-78	IC	Tex44
chr1-81918714-81920028	3.1995e-285	0.295795	0.126	0.019	8.2104e-280	IC	Grik5
chr3-91711930-91712884	7.28085e-92	0.295622	0.181	0.075	1.86836e-86	IC	Commd9
chr19-43596251-43597306	2.36095e-60	0.295467	0.271	0.159	6.05852e-55	IC	Fa2h
chr9-18739483-18740493	0	0.295421	0.116	0.011	0	IC	Runx2
chr19-26100277-26101199	6.58722e-87	0.295407	0.24	0.117	1.69037e-81	IC	Junb
chr17-47896329-47898280	0	0.295253	0.113	0.009	0	IC	Stard3nl
chr17-27607900-27608998	3.055e-136	0.294763	0.168	0.055	7.8395e-131	IC	Rreb1
chr3-82081409-82082402	8.6759e-104	0.294579	0.186	0.074	2.22636e-98	IC	Tp53i11
chr1-277815652-277816647	6.909e-235	0.293977	0.129	0.023	1.7729e-229	IC	Afap1l2
chr14-80419753-80420926	0	0.293932	0.111	0.008	0	IC	Cpz
chr6-75619691-75620718	1.32314e-50	0.293829	0.484	0.361	3.39535e-45	IC	Eapp
chr14-85763023-85764116	4.1232e-180	0.293623	0.16	0.042	1.0581e-174	IC	Ccdc117
chr13-34634925-34635879	2.6476e-166	0.293554	0.155	0.042	6.794e-161	IC	Tfcp2l1
chr10-102227916-102229151	5.2009e-172	0.293374	0.149	0.038	1.3346e-166	IC	Fam104a
chr4-118373071-118375440	3.4959e-174	0.293373	0.148	0.038	8.9709e-169	IC	Mxd1
chr19-11118405-11119469	2.13021e-88	0.293266	0.222	0.103	5.46639e-83	IC	Slc12a3
chr1-265779604-265780804	6.9434e-149	0.293201	0.158	0.047	1.7818e-143	IC	Ldb1
chr15-55281006-55281920	5.31504e-72	0.293172	0.236	0.123	1.36391e-66	IC	Itm2b
chr4-151480935-151481926	1.4595e-92	0.293134	0.222	0.101	3.74526e-87	IC	Wnt5b
chr9-121930798-121931708	8.32499e-75	0.29306	0.285	0.158	2.1363e-69	IC	Tyms
chr3-148188217-148189271	3.44839e-74	0.29296	0.27	0.146	8.84902e-69	IC	Id1
chr6-75625247-75626075	4.9023e-241	0.292947	0.127	0.022	1.258e-235	IC	Eapp
chr9-81983229-81984674	0	0.292786	0.127	0.016	0	IC	Cyp27a1
chr13-89612252-89613199	4.5544e-169	0.29274	0.147	0.038	1.1687e-163	IC	Fcer1g
chr6-9768262-9769258	3.16668e-96	0.292719	0.187	0.078	8.1261e-91	IC	RGD1562146
chr10-64091517-64092633	7.9795e-159	0.292583	0.16	0.046	2.0476e-153	IC	Rph3al
chr14-43741405-43742322	4.3792e-89	0.292567	0.238	0.114	1.12376e-83	IC	Rbm47
chr2-157371550-157372491	1.643e-254	0.292486	0.135	0.024	4.2163e-249	IC	Lekr1
chr5-2801165-2802228	3.4732e-296	0.292388	0.129	0.019	8.9126e-291	IC	LOC297756
chr15-3388115-3389098	6.3141e-259	0.292175	0.129	0.021	1.6203e-253	IC	Adk
chr18-51932143-51933297	3.2776e-233	0.29206	0.15	0.031	8.4108e-228	IC	Marchf3
chrX-11161691-11162831	8.1081e-248	0.291713	0.136	0.025	2.0806e-242	IC	Atp6ap2
chr14-4533397-4534428	0	0.291544	0.111	0.005	0	IC	Barhl2
chr3-82936116-82937136	0	0.29145	0.123	0.01	0	IC	Alkbh3
chr7-139232152-139233310	6.8287e-111	0.291448	0.178	0.067	1.7523e-105	IC	Endou
chr10-11768460-11769408	1.07727e-57	0.291444	0.306	0.191	2.76443e-52	IC	Dnase1
chr5-74911597-74912668	8.5065e-149	0.291351	0.189	0.062	2.1829e-143	IC	Akap2
chr8-122564111-122565135	7.5917e-237	0.291262	0.132	0.024	1.9481e-231	IC	Ccr4
chr10-30881011-30881920	3.7027e-161	0.291149	0.163	0.047	9.5016e-156	IC	Clint1
chr18-71328752-71329714	0	0.291072	0.11	0.005	0	IC	Smad7
chr14-80355085-80356032	1.71763e-56	0.291052	0.349	0.229	4.40767e-51	IC	Acox3
chr5-125096146-125097164	0	0.290869	0.117	0.009	0	IC	Plpp3
chr15-43432434-43433646	0	0.290797	0.115	0.005	0	IC	Dpysl2
chr17-78576122-78577134	4.7768e-202	0.290666	0.135	0.029	1.2258e-196	IC	Fam107b
chr2-140167579-140168514	2.8563e-166	0.290481	0.14	0.035	7.3295e-161	IC	Noct
chr9-84214235-84215381	1.2847e-136	0.290431	0.168	0.054	3.2967e-131	IC	Sgpp2
chr1-277532476-277533744	0	0.290303	0.116	0.008	0	IC	Adrb1
chr1-243752625-243753570	0	0.290127	0.105	0.003	0	IC	Dmrt2
chr6-132563062-132564158	4.5915e-218	0.290111	0.132	0.026	1.1782e-212	IC	Mir342
chr1-263259063-263260050	3.4063e-184	0.289697	0.139	0.032	8.741e-179	IC	Got1
chr11-32471652-32472886	0	0.28968	0.12	0.007	0	IC	Fam243a
chr9-79547675-79548671	0	0.289496	0.108	0.005	0	IC	Mreg
chr10-109546249-109547316	9.8649e-63	0.289483	0.292	0.173	2.53146e-57	IC	Fscn2
chr19-58399506-58400482	6.38381e-56	0.28924	0.442	0.31	1.63817e-50	IC	Sipa1l2
chr2-128112364-128113314	5.37282e-84	0.288934	0.219	0.103	1.37874e-78	IC	Pgrmc2
chr6-109406888-109407899	2.928e-260	0.288833	0.124	0.02	7.5136e-255	IC	Jdp2
chr19-55050459-55051487	0	0.288817	0.118	0.006	0	IC	Zfpm1
chr6-40949931-40950929	0	0.28864	0.126	0.013	0	IC	Trib2
chr3-10682302-10683338	3.5341e-135	0.288346	0.16	0.051	9.069e-130	IC	Gpr107
chr15-19892177-19893114	7.7136e-166	0.28815	0.148	0.039	1.9794e-160	IC	Fermt2
chr8-23086538-23087474	0	0.288119	0.12	0.014	0	IC	Zfp653
chr5-76582843-76584063	1.49624e-71	0.28785	0.277	0.153	3.83954e-66	IC	Ptbp3
chr12-15310381-15311395	2.5709e-110	0.287793	0.177	0.066	6.5973e-105	IC	Gna12
chr7-61671651-61672698	0	0.287761	0.118	0.012	0	IC	Dyrk2
chr16-86813916-86814814	5.8194e-306	0.287735	0.119	0.016	1.4933e-300	IC	Efnb2
chr6-75622369-75623412	6.15304e-53	0.28773	0.514	0.389	1.57895e-47	IC	Eapp
chr12-52298117-52299174	1.125e-235	0.287484	0.136	0.026	2.887e-230	IC	Lrcol1
chr1-190882387-190883605	0	0.287414	0.116	0.008	0	IC	Polr3e
chr1-211591642-211592649	7.2956e-125	0.287354	0.171	0.059	1.8721e-119	IC	Pwwp2b
chr3-101587158-101588107	0	0.286903	0.11	0.004	0	IC	Fibin
chr1-56325309-56326345	1.0806e-197	0.286819	0.133	0.028	2.7729e-192	IC	Smoc2
chr1-276993424-276994401	0	0.286614	0.111	0.006	0	IC	Habp2
chr5-126383769-126384829	0	0.286459	0.123	0.016	0	IC	Acot11
chr4-58357800-58358702	4.1351e-124	0.286434	0.187	0.068	1.0611e-118	IC	Mir29b1
chr3-39593270-39594248	0	0.286316	0.108	0.008	0	IC	Rprm
chr18-56777600-56778644	0	0.286022	0.11	0.008	0	IC	Ppargc1b
chr13-83172918-83174159	1.4744e-63	0.285979	0.266	0.152	3.78351e-58	IC	Xcl1
chr2-124574822-124575797	2.1456e-110	0.285833	0.184	0.07	5.5058e-105	IC	Spry1
chr11-24584115-24585091	4.6442e-130	0.285824	0.156	0.05	1.1918e-124	IC	App
chr7-35402126-35403066	4.1158e-134	0.285816	0.172	0.057	1.0562e-128	IC	Tmcc3
chr2-238468237-238469181	3.8027e-123	0.285477	0.184	0.067	9.7582e-118	IC	Ppa2
chr8-51129944-51131013	3.7121e-167	0.285213	0.136	0.033	9.5258e-162	IC	LOC500990
chr18-51822856-51824635	4.1607e-265	0.285148	0.129	0.021	1.0677e-259	IC	Lmnb1
chr7-37846873-37847801	3.4676e-280	0.285114	0.13	0.02	8.8982e-275	IC	Btg1
chr8-77301607-77302574	3.35809e-74	0.284928	0.21	0.102	8.61729e-69	IC	Lipc
chr17-71063305-71064267	2.1473e-202	0.284831	0.129	0.026	5.5102e-197	IC	Prkcq
chr11-34526108-34527094	1.80995e-81	0.284672	0.232	0.114	4.64457e-76	IC	Ripply3
chr2-183263273-183264220	1.78316e-81	0.284554	0.222	0.106	4.57583e-76	IC	Trim2
chr16-17587899-17589307	2.4609e-220	0.284492	0.136	0.027	6.3149e-215	IC	Sh2d4b
chr15-105415607-105416695	0	0.284449	0.108	0.004	0	IC	Oxgr1
chr16-6587660-6588577	0	0.284433	0.116	0.009	0	IC	Tkt
chr12-38877449-38878254	1.4735e-107	0.284374	0.187	0.074	3.7812e-102	IC	Tmem120b
chr2-154030540-154031552	0	0.284164	0.109	0.004	0	IC	LOC102546391
chr1-277461919-277463194	2.34422e-84	0.284139	0.209	0.096	6.01559e-79	IC	Adrb1
chr1-104289381-104290466	0	0.284086	0.114	0.006	0	IC	Csrp3
chr11-32476993-32477823	0	0.283647	0.118	0.006	0	IC	Fam243a
chr20-7920426-7921649	2.48964e-86	0.283643	0.219	0.102	6.38874e-81	IC	Tead3
chr1-215541106-215542532	3.5894e-146	0.283574	0.193	0.065	9.2107e-141	IC	Ctsd
chr7-129871795-129873367	3.26546e-65	0.283476	0.337	0.206	8.37959e-60	IC	Pim3
chr1-263398065-263399119	6.0201e-219	0.283466	0.134	0.027	1.5448e-213	IC	Nkx2-3
chr9-80224745-80225748	1.2816e-175	0.283328	0.132	0.031	3.2887e-170	IC	Igfbp5
chr3-120220587-120222400	1.9119e-241	0.283303	0.126	0.022	4.9061e-236	IC	Mal
chr3-45538940-45540672	2.1876e-138	0.283297	0.164	0.051	5.6136e-133	IC	Dapl1
chr9-67427950-67429045	5.6296e-133	0.283246	0.149	0.045	1.4446e-127	IC	Raph1
chr13-25027577-25028548	1.4235e-281	0.282946	0.128	0.02	3.6528e-276	IC	Cdh20
chr3-45851339-45852282	4.9969e-117	0.282829	0.161	0.055	1.2823e-111	IC	Wdsub1
chr6-103424502-103425669	3.71256e-87	0.282812	0.181	0.077	9.5269e-82	IC	Actn1
chr7-83700797-83701788	2.1778e-199	0.282793	0.125	0.025	5.5885e-194	IC	RGD1309489
chr5-172045989-172046959	6.2841e-128	0.282732	0.162	0.053	1.6126e-122	IC	Actrt2
chr9-15577245-15578425	8.8906e-155	0.282692	0.15	0.041	2.2814e-149	IC	Guca1a
chr19-56556062-56557105	0	0.282325	0.116	0.012	0	IC	Rab4a
chr17-34226652-34227585	4.18491e-60	0.282153	0.271	0.158	1.0739e-54	IC	Foxq1
chr6-11125452-11126476	1.4178e-191	0.281995	0.135	0.03	3.6382e-186	IC	Calm2
chr13-25088640-25089506	8.42674e-56	0.281961	0.391	0.266	2.16241e-50	IC	Rnf152
chr19-56585153-56586107	4.29844e-50	0.281938	0.308	0.199	1.10304e-44	IC	Rab4a
chr9-15715805-15716918	0	0.281896	0.108	0.006	0	IC	Trerf1
chr5-74930525-74931982	1.1435e-258	0.28176	0.13	0.022	2.9344e-253	IC	Akap2
chr2-28069124-28070152	0	0.281689	0.11	0.006	0	IC	Hexb
chr8-66848414-66849531	3.5337e-225	0.281679	0.133	0.026	9.068e-220	IC	Rplp1
chr10-10265339-10266280	1.7886e-155	0.281655	0.131	0.033	4.5898e-150	IC	Eef2kmt
chr6-9625855-9627323	1.9842e-167	0.281613	0.151	0.04	5.0918e-162	IC	RGD1562146
chr10-46546937-46548779	1.15221e-78	0.281553	0.219	0.106	2.95673e-73	IC	Srebf1
chr14-85765967-85766903	2.1336e-102	0.28149	0.188	0.075	5.47511e-97	IC	Ccdc117
chr5-74366367-74367451	1.33802e-61	0.281472	0.305	0.186	3.43355e-56	IC	LOC100910620
chr5-14356079-14357035	3.3439e-60	0.281469	0.278	0.163	8.58089e-55	IC	Atp6v1h
chr10-46262296-46263304	2.56267e-75	0.281388	0.221	0.111	6.57614e-70	IC	Nt5m
chr5-168191683-168192679	9.63877e-75	0.281345	0.274	0.149	2.47343e-69	IC	Vamp3
chr7-68605811-68606687	4.21421e-76	0.281302	0.228	0.114	1.08142e-70	IC	Slc16a7
chr3-147839565-147840556	7.34628e-91	0.281191	0.184	0.078	1.88515e-85	IC	Nrsn2
chr4-183848108-183849068	4.1788e-271	0.280996	0.117	0.017	1.0723e-265	IC	Amn1
chr18-36369549-36371602	1.1556e-183	0.280874	0.132	0.03	2.9655e-178	IC	Sh3rf2
chr16-79823178-79824223	6.3638e-160	0.2808	0.158	0.044	1.633e-154	IC	Cln8
chr7-14184707-14185658	2.17679e-89	0.280625	0.206	0.092	5.58592e-84	IC	Notch3
chr20-23111920-23112896	0	0.280595	0.113	0.012	0	IC	Reep3
chr20-12235278-12236314	6.9484e-163	0.280461	0.155	0.043	1.7831e-157	IC	Col18a1
chr5-166513405-166514425	1.59659e-93	0.280251	0.174	0.071	4.09705e-88	IC	Clstn1
chr4-77451448-77452272	4.9976e-57	0.280249	0.319	0.2	1.28245e-51	IC	Pdia4
chr12-1099433-1100434	2.67059e-76	0.280242	0.256	0.134	6.85308e-71	IC	Stard13
chr6-132623347-132624300	1.1983e-250	0.280186	0.148	0.028	3.075e-245	IC	Degs2
chr19-39322354-39323469	2.5802e-125	0.280028	0.146	0.046	6.6211e-120	IC	Terf2
chr18-2588155-2589182	0	0.279886	0.109	0.007	0	IC	Gata6
chr2-153909506-153910602	0	0.279818	0.112	0.012	0	IC	Mme
chr3-11488106-11489083	6.0233e-187	0.279808	0.149	0.036	1.5457e-181	IC	Slc25a25
chr5-161072891-161073896	5.3514e-244	0.279786	0.127	0.022	1.3732e-238	IC	Kazn
chr5-150715665-150717147	5.8223e-140	0.279685	0.149	0.044	1.4941e-134	IC	Atp5if1
chr16-6377279-6378277	0	0.279491	0.113	0.005	0	IC	Cacna1d
chr12-49332094-49333290	3.7642e-134	0.279367	0.149	0.045	9.6595e-129	IC	Sgsm1
chr5-147418300-147419259	3.84599e-64	0.279349	0.237	0.129	9.86932e-59	IC	RGD1561149
chr7-117286535-117288559	7.02726e-67	0.279145	0.272	0.154	1.80329e-61	IC	Plec
chr4-89385724-89386707	8.5446e-199	0.279091	0.138	0.03	2.1927e-193	IC	Fam13a
chr6-135588035-135589084	6.8457e-206	0.279008	0.135	0.028	1.7567e-200	IC	Traf3
chr9-17781455-17782564	3.1388e-183	0.278991	0.139	0.032	8.0545e-178	IC	Slc29a1
chr7-12246540-12247696	9.53859e-54	0.278918	0.331	0.213	2.44773e-48	IC	Pcsk4
chr1-216292517-216293546	1.0347e-99	0.278632	0.189	0.077	2.65511e-94	IC	Kcnq1
chr4-129618532-129619618	1.7283e-205	0.27861	0.13	0.026	4.4351e-200	IC	Arl6ip5
chr10-55754306-55756095	3.0205e-256	0.278545	0.128	0.021	7.7509e-251	IC	Alox12b
chr3-153575009-153576321	0	0.278404	0.124	0.015	0	IC	Src
chr7-114935301-114937149	2.52243e-92	0.278306	0.184	0.077	6.47289e-87	IC	Gpr20
chr20-31176964-31178141	0	0.278074	0.104	0.005	0	IC	Npffr1
chr5-126088675-126089576	0	0.277781	0.108	0.009	0	IC	Bsnd
chr8-36521105-36522186	8.3943e-229	0.277699	0.119	0.02	2.1541e-223	IC	Rpusd4
chr8-22483973-22484983	3.2278e-125	0.277672	0.157	0.051	8.283e-120	IC	Dnm2
chr10-109100557-109101561	1.0208e-101	0.27762	0.177	0.07	2.61959e-96	IC	Baiap2
chr17-755451-756528	4.0222e-180	0.277411	0.144	0.035	1.0321e-174	IC	Mir23b
chr3-138510703-138511644	7.4893e-156	0.277198	0.15	0.042	1.9219e-150	IC	Kat14
chr4-180783295-180784697	0	0.277193	0.12	0.013	0	IC	Itpr2
chr18-57506945-57508222	0	0.277172	0.108	0.004	0	IC	Adrb2
chr2-78018116-78019052	4.6216e-127	0.277163	0.165	0.055	1.186e-121	IC	Retreg1
chr5-159236553-159237517	4.58761e-81	0.277141	0.213	0.101	1.17724e-75	IC	Padi6
chr1-222325686-222326761	5.5575e-104	0.276884	0.171	0.065	1.42614e-98	IC	Macrod1
chr7-126913959-126914883	5.06779e-68	0.276883	0.241	0.128	1.30046e-62	IC	Cerk
chr20-5648964-5649916	2.4453e-128	0.276813	0.159	0.051	6.275e-123	IC	Itpr3
chr7-124113066-124114197	4.7207e-153	0.276734	0.147	0.041	1.2114e-147	IC	A4galt
chr13-51564912-51565832	0	0.276468	0.11	0.006	0	IC	Syt2
chr10-88961389-88962270	0	0.276348	0.116	0.011	0	IC	Hsd17b1
chr13-47454130-47455061	2.20401e-96	0.276263	0.186	0.076	5.65578e-91	IC	LOC498222
chr18-27581740-27582761	1.1203e-164	0.276249	0.145	0.038	2.8749e-159	IC	LOC100363294
chr1-219973524-219974517	6.3195e-141	0.275882	0.163	0.051	1.6217e-135	IC	Sptbn2
chr1-151965166-151966113	3.6728e-218	0.275844	0.123	0.022	9.4248e-213	IC	Ctsc
chr3-172417388-172418470	1.63654e-92	0.275409	0.171	0.069	4.19958e-87	IC	Gnas
chr1-32282543-32283530	0	0.275395	0.106	0.008	0	IC	Tert
chr7-124120447-124121456	2.3122e-218	0.275349	0.126	0.024	5.9333e-213	IC	A4galt
chr15-19887664-19888688	6.63077e-63	0.275277	0.282	0.164	1.70154e-57	IC	Fermt2
chr19-10065274-10066377	0	0.275234	0.122	0.013	0	IC	Mmp15
chr17-70784214-70785241	9.0257e-237	0.274998	0.13	0.023	2.3161e-231	IC	Pfkfb3
chr10-106054815-106055921	2.5734e-130	0.27499	0.153	0.048	6.6038e-125	IC	Sec14l1
chr1-57064056-57065079	0	0.274844	0.113	0.012	0	IC	Dynlt2
chr8-116329022-116330289	4.2111e-120	0.27469	0.166	0.058	1.0806e-114	IC	Hyal1
chr1-6931651-6932750	1.3948e-101	0.274494	0.173	0.066	3.57918e-96	IC	Utrn
chr6-109299838-109300762	1.58128e-53	0.274399	0.355	0.236	4.05778e-48	IC	Fos
chr14-88850712-88852046	1.22e-159	0.274388	0.134	0.034	3.1306e-154	IC	Tns3
chr5-150115073-150116096	2.7247e-189	0.274383	0.131	0.029	6.9918e-184	IC	Srsf4
chr13-34719181-34720121	0	0.27433	0.103	0.005	0	IC	Tfcp2l1
chr2-198718776-198719711	2.04622e-51	0.274195	0.309	0.201	5.25086e-46	IC	Polr3gl
chr1-104130371-104131392	0	0.274186	0.111	0.013	0	IC	Zdhhc13
chr3-175661192-175662159	5.9361e-115	0.274127	0.17	0.061	1.5233e-109	IC	Rps21
chr9-73204237-73205257	4.35568e-67	0.274049	0.243	0.13	1.11772e-61	IC	Map2
chr17-34213296-34214287	5.708e-130	0.273805	0.152	0.048	1.4647e-124	IC	Foxq1
chr3-119659726-119660932	0	0.273781	0.105	0.005	0	IC	Ciao1
chr7-36795556-36796476	3.07555e-73	0.273735	0.213	0.106	7.89227e-68	IC	Nudt4
chr2-27253841-27254825	3.8658e-64	0.273614	0.269	0.153	9.92015e-59	IC	Polk
chr6-55812260-55813196	3.5339e-119	0.273546	0.161	0.055	9.0686e-114	IC	Sostdc1
chr19-18427203-18428211	0	0.273519	0.11	0.009	0	IC	Tox3
chr14-16696142-16697524	2.2176e-105	0.273404	0.17	0.064	5.6907e-100	IC	Shroom3
chr7-144057959-144059072	2.33961e-77	0.273186	0.199	0.094	6.00374e-72	IC	Amhr2
chr19-59126321-59127360	0	0.273157	0.103	0.004	0	IC	Kcnk1
chr17-12898643-12899746	5.2514e-151	0.272793	0.144	0.04	1.3476e-145	IC	Diras2
chr1-252096981-252097985	0	0.272657	0.101	0.004	0	IC	Rnls
chr10-95507358-95508325	0	0.27263	0.107	0.007	0	IC	RGD1359290
chr16-31996135-31997289	1.0975e-273	0.272614	0.111	0.015	2.8162e-268	IC	Cbr4
chr2-188542853-188543678	5.1688e-140	0.272089	0.171	0.055	1.3264e-134	IC	Muc1
chr2-208297603-208298567	9.6937e-131	0.272083	0.142	0.042	2.4875e-125	IC	Tmigd3
chr1-216290735-216291745	4.3116e-153	0.272035	0.15	0.042	1.1064e-147	IC	Kcnq1
chr7-139185053-139185976	2.6374e-155	0.271865	0.138	0.036	6.768e-150	IC	Rpap3
chr5-167444691-167446228	4.7986e-253	0.271773	0.134	0.023	1.2314e-247	IC	Mir6332
chr2-27754347-27755545	6.3896e-216	0.271685	0.129	0.025	1.6397e-210	IC	Enc1
chr1-277536594-277537673	7.2742e-145	0.271677	0.14	0.039	1.8667e-139	IC	Adrb1
chr4-6662319-6663346	2.70257e-93	0.271487	0.178	0.073	6.93514e-88	IC	Prkag2
chr13-72713095-72714187	1.03999e-95	0.271429	0.163	0.063	2.66874e-90	IC	Ier5
chr3-120233245-120234268	4.67765e-97	0.271417	0.179	0.072	1.20035e-91	IC	Mal
chr7-64619279-64620284	0	0.271216	0.104	0.004	0	IC	Grip1
chr10-106743037-106743999	0	0.271162	0.109	0.009	0	IC	Tmc8
chr3-67849487-67850416	1.36696e-57	0.271072	0.283	0.17	3.5078e-52	IC	Dusp19
chr2-28800820-28801766	5.71586e-62	0.271025	0.249	0.14	1.46676e-56	IC	Tmem171
chr10-86087688-86089085	2.2286e-215	0.27091	0.124	0.023	5.7189e-210	IC	Fbxl20
chr16-79842232-79843122	1.0293e-300	0.270867	0.118	0.015	2.6414e-295	IC	Cln8
chr7-18387163-18388287	5.0171e-134	0.270852	0.147	0.044	1.2874e-128	IC	Adamts10
chr10-57504782-57505780	0	0.270834	0.107	0.01	0	IC	Rabep1
chr13-77784484-77785403	7.65564e-79	0.270721	0.21	0.1	1.96454e-73	IC	LOC100302372
chr10-104019160-104020308	1.7675e-153	0.270625	0.149	0.041	4.5356e-148	IC	Slc16a5
chr1-219386704-219387704	1.4723e-209	0.27053	0.126	0.025	3.7782e-204	IC	Cabp4
chr3-162941207-162942497	1.4655e-170	0.270516	0.136	0.033	3.7606e-165	IC	Sulf2
chr8-94397070-94398071	0	0.270442	0.112	0.012	0	IC	Prss35
chr10-71963119-71964211	5.5711e-128	0.270384	0.142	0.043	1.4296e-122	IC	LOC102553190
chr15-41162072-41163166	0	0.270363	0.104	0.005	0	IC	Mipep
chr9-113424291-113425294	4.6698e-216	0.270297	0.121	0.022	1.1983e-210	IC	Txndc2
chr10-6478780-6479855	1.3105e-173	0.270149	0.14	0.034	3.3629e-168	IC	RGD1309748
chr2-94128452-94129240	0	0.270077	0.104	0.005	0	IC	Pag1
chr1-90436747-90437671	2.192e-52	0.270011	0.276	0.17	5.62496e-47	IC	Kctd15
chr3-156571845-156572760	0	0.269815	0.106	0.009	0	IC	Top1
chr9-114436637-114437738	9.7028e-282	0.269807	0.117	0.016	2.4899e-276	IC	Rab12
chr7-12806759-12807690	7.01844e-43	0.269787	0.431	0.317	1.80102e-37	IC	Fstl3
chr1-203520138-203521284	3.0225e-138	0.269089	0.131	0.036	7.756e-133	IC	Hmx2
chr12-12684263-12685199	0	0.268945	0.1	0.003	0	IC	Rsph10b
chr3-152522796-152523680	2.4626e-107	0.268918	0.16	0.057	6.3192e-102	IC	Epb41l1
chr9-30938985-30939950	3.7506e-54	0.268905	0.347	0.227	9.62453e-49	IC	Lmbrd1
chr4-8023105-8024179	1.1864e-210	0.268644	0.125	0.024	3.0444e-205	IC	Srpk2
chr11-71221993-71223103	2.6844e-225	0.268634	0.136	0.026	6.8885e-220	IC	Muc20
chr1-188265485-188266551	2.0968e-269	0.268633	0.118	0.017	5.3806e-264	IC	Tmc7
chr10-56466551-56467506	1.34184e-73	0.268519	0.187	0.087	3.44334e-68	IC	Tnk1
chr12-12880406-12881455	5.7767e-152	0.268282	0.136	0.036	1.4824e-146	IC	Usp42
chr2-52384916-52386113	2.4314e-222	0.268233	0.12	0.021	6.2393e-217	IC	Ccl28
chr9-80214135-80215100	7.6505e-191	0.26812	0.132	0.029	1.9632e-185	IC	Igfbp5
chr1-104804483-104805586	8.6744e-168	0.267945	0.126	0.029	2.226e-162	IC	Dbx1
chr1-144487263-144488184	0	0.267907	0.102	0.002	0	IC	Saxo2
chr5-143119763-143120635	1.20164e-39	0.267732	0.382	0.279	3.08357e-34	IC	Zc3h12a
chr1-24008808-24009761	3.26447e-75	0.267683	0.202	0.096	8.37706e-70	IC	Tbpl1
chr7-24328839-24329814	0	0.267682	0.101	0.005	0	IC	Cry1
chr19-54010312-54011574	4.83111e-83	0.267613	0.187	0.082	1.23973e-77	IC	Gins2
chr10-110183324-110184234	1.84365e-84	0.267432	0.21	0.097	4.73104e-79	IC	Csnk1d
chr14-37361254-37362271	1.5536e-120	0.267411	0.153	0.05	3.9868e-115	IC	Cwh43
chr13-68702199-68703158	2.36658e-46	0.267359	0.459	0.341	6.07294e-41	IC	Ivns1abp
chr1-85182053-85182997	7.53387e-88	0.267147	0.181	0.077	1.93329e-82	IC	Pak4
chr3-123760842-123761834	7.511e-117	0.266638	0.162	0.056	1.9274e-111	IC	Ap5s1
chr8-68579271-68580360	5.37842e-79	0.266519	0.181	0.08	1.38017e-73	IC	Aagab
chr9-95758941-95760170	5.0248e-302	0.266515	0.105	0.012	1.2894e-296	IC	Arl4c
chr14-78901785-78903675	1.6003e-200	0.266414	0.123	0.024	4.1065e-195	IC	Ppp2r2c
chr10-104388874-104389803	2.49884e-44	0.26641	0.33	0.224	6.41234e-39	IC	Llgl2
chr6-91794642-91795581	8.661e-199	0.266159	0.119	0.023	2.2225e-193	IC	Arf6
chr17-19547555-19548743	9.0759e-184	0.266095	0.125	0.027	2.329e-178	IC	Gmpr
chr10-61316866-61317812	9.97554e-60	0.266051	0.262	0.152	2.55985e-54	IC	Rap1gap2
chr5-172683332-172684617	1.8628e-136	0.265917	0.141	0.04	4.7801e-131	IC	Faap20
chr5-69943934-69945391	3.6625e-270	0.265743	0.13	0.021	9.3984e-265	IC	Abca1
chr4-30376623-30377569	0	0.265646	0.1	0.009	0	IC	Pon2
chr3-5955125-5956949	1.6108e-153	0.265617	0.14	0.037	4.1336e-148	IC	Vav2
chr4-10493040-10493969	0	0.265538	0.103	0.005	0	IC	Gsap
chr11-83465894-83466836	1.0583e-121	0.265493	0.135	0.041	2.7158e-116	IC	Ephb3
chr15-37789709-37791861	5.3264e-92	0.265393	0.202	0.089	1.36682e-86	IC	Eef1akmt1
chr15-87249741-87250753	0	0.265387	0.101	0.01	0	IC	Scel
chr5-137357262-137358753	3.64426e-46	0.265366	0.334	0.226	9.35163e-41	IC	RGD1305347
chr14-86201562-86202360	0	0.265154	0.1	0.003	0	IC	Ykt6
chr1-245097136-245098112	3.2826e-159	0.265109	0.134	0.034	8.4236e-154	IC	Vldlr
chr3-12322695-12324048	0	0.265074	0.109	0.011	0	IC	Angptl2
chr20-7547617-7548635	3.9729e-114	0.264956	0.15	0.05	1.0195e-108	IC	Anks1a
chr2-149357173-149358096	0	0.264919	0.101	0.004	0	IC	P2ry14
chr4-157209144-157210118	6.285e-184	0.26486	0.122	0.026	1.6128e-178	IC	Emg1
chr1-89579837-89580947	3.9354e-132	0.264822	0.138	0.04	1.0099e-126	IC	Gramd1a
chr16-20399785-20400770	5.93778e-40	0.264734	0.462	0.353	1.52371e-34	IC	Mast3
chr17-5564314-5565306	3.7196e-203	0.264516	0.123	0.024	9.5449e-198	IC	Agtpbp1
chr20-20549064-20550144	6.9323e-121	0.264302	0.138	0.043	1.7789e-115	IC	Cdk1
chr1-251648368-251649284	5.6273e-86	0.264146	0.196	0.087	1.44404e-80	IC	Pten
chr6-7363281-7364309	1.18076e-78	0.264137	0.183	0.082	3.02998e-73	IC	Zfp36l2
chr10-54664168-54665135	0	0.264082	0.106	0.007	0	IC	Stx8
chr10-57162017-57162955	2.02831e-55	0.263881	0.24	0.137	5.2049e-50	IC	Pld2
chr10-13910382-13911537	1.509e-199	0.263752	0.122	0.024	3.8723e-194	IC	Pkd1
chr7-26395909-26396981	0	0.263706	0.101	0.003	0	IC	Aldh1l2
chr6-104363296-104364273	0	0.263653	0.101	0.003	0	IC	Plekhd1
chr10-88841922-88842886	1.23905e-37	0.263623	0.528	0.425	3.17957e-32	IC	Stat3
chr5-160600064-160601006	8.0617e-175	0.263361	0.127	0.029	2.0687e-169	IC	Tmem51
chr3-136930678-136931709	2.0348e-218	0.263351	0.122	0.022	5.2216e-213	IC	Kif16b
chr3-3751184-3752098	9.31295e-55	0.263332	0.279	0.169	2.38982e-49	IC	Ccdc187
chr7-76060086-76061198	9.5419e-100	0.263276	0.172	0.066	2.44856e-94	IC	Grhl2
chr9-99615653-99616627	8.3791e-296	0.26319	0.11	0.014	2.1502e-290	IC	Ndufa10
chr17-30961048-30961965	0	0.263082	0.102	0.003	0	IC	Pxdc1
chr3-1477979-1478897	1.2965e-62	0.26306	0.211	0.11	3.327e-57	IC	Psd4
chr7-116516425-116517534	1.8326e-292	0.262988	0.121	0.017	4.7028e-287	IC	RGD1565410
chr14-35149239-35150144	3.6912e-124	0.262984	0.146	0.046	9.4722e-119	IC	Kit
chr5-172550495-172551544	3.6941e-84	0.262955	0.17	0.071	9.47953e-79	IC	Morn1
chr13-52050670-52051704	2.7677e-117	0.262908	0.154	0.051	7.1023e-112	IC	Elf3
chr8-77085593-77086515	2.339e-224	0.262889	0.129	0.024	6.0022e-219	IC	Adam10
chr13-82757551-82758841	6.24082e-45	0.262821	0.531	0.417	1.60148e-39	IC	Atp1b1
chr1-198757742-198758764	1.8583e-256	0.262594	0.124	0.02	4.7687e-251	IC	Itgal
chr2-87897991-87898977	0	0.262357	0.112	0.012	0	IC	LOC499565
chr19-43963640-43964852	1.81752e-52	0.262331	0.252	0.151	4.664e-47	IC	Bcar1
chr3-136915244-136916170	1.67334e-91	0.262288	0.18	0.074	4.29401e-86	IC	Kif16b
chr6-91853793-91854765	0	0.262165	0.107	0.01	0	IC	Sos2
chr13-104447790-104448714	0	0.262145	0.101	0.004	0	IC	Dusp10
chr9-94372875-94373874	4.4715e-83	0.262018	0.199	0.091	1.14745e-77	IC	Efhd1
chr1-13719460-13720470	4.64356e-66	0.261926	0.227	0.119	1.1916e-60	IC	Hebp2
chr10-3411682-3412706	0	0.26183	0.105	0.008	0	IC	Bmerb1
chr8-72537163-72538103	6.03947e-83	0.261823	0.214	0.101	1.54981e-77	IC	Aph1b
chr2-116157620-116158687	5.9705e-205	0.261819	0.124	0.024	1.5321e-199	IC	Gpr160
chr15-41184883-41185953	2.4712e-121	0.261805	0.147	0.047	6.3413e-116	IC	Mipep
chr7-123547688-123548681	5.6729e-179	0.261791	0.118	0.025	1.4557e-173	IC	Naga
chr19-32541136-32542091	6.64443e-86	0.261663	0.185	0.08	1.70505e-80	IC	LOC498933
chr1-266223012-266224129	9.185e-107	0.261568	0.182	0.071	2.357e-101	IC	Trim8
chr2-52378876-52379848	1.0134e-133	0.261518	0.147	0.044	2.6005e-128	IC	Ccl28
chr5-151412829-151413749	8.1268e-86	0.261492	0.178	0.076	2.08544e-80	IC	Cd164l2
chr5-152457675-152458566	2.43175e-67	0.26147	0.24	0.129	6.24019e-62	IC	Cnksr1
chr3-159433528-159435365	2.0828e-197	0.261465	0.121	0.024	5.3447e-192	IC	Mybl2
chr16-6301351-6302577	0	0.261379	0.103	0.006	0	IC	Cacna1d
chr8-108928858-108929858	2.5342e-120	0.261362	0.144	0.046	6.5032e-115	IC	Stag1
chr3-72273419-72274410	6.47486e-77	0.261279	0.2	0.094	1.66153e-71	IC	Rtn4rl2
chr13-98661196-98662179	1.4716e-200	0.26122	0.123	0.024	3.7764e-195	IC	Itpkb
chr4-85390183-85391142	2.8848e-129	0.261125	0.142	0.043	7.4027e-124	IC	Inmt
chr20-45560250-45561288	0	0.261017	0.111	0.012	0	IC	Cdk19
chr20-7821573-7822656	3.0421e-125	0.260886	0.14	0.042	7.8065e-120	IC	Ppard
chr8-66837972-66838953	0	0.260846	0.108	0.009	0	IC	Rplp1
chr4-179645754-179646768	1.2524e-170	0.260766	0.133	0.032	3.2138e-165	IC	Lmntd1
chr6-7383675-7384712	4.8479e-79	0.260724	0.196	0.09	1.24403e-73	IC	Zfp36l2
chr16-1778647-1779583	3.21038e-60	0.260624	0.22	0.118	8.23825e-55	IC	Zmiz1
chr19-53627113-53628042	5.10684e-52	0.260594	0.227	0.131	1.31048e-46	IC	Fbxo31
chr3-110441380-110443448	1.7378e-143	0.260482	0.141	0.04	4.4593e-138	IC	Pak6
chr14-38127485-38128510	8.3805e-114	0.260351	0.15	0.05	2.1505e-108	IC	Nipal1
chr2-114194676-114195721	1.0085e-205	0.26034	0.113	0.02	2.588e-200	IC	Tnik
chr1-216567956-216568936	8.0754e-209	0.260154	0.124	0.024	2.0723e-203	IC	Cdkn1c
chr2-45587730-45588778	1.3824e-111	0.260122	0.15	0.051	3.5474e-106	IC	Hspb3
chr6-129372698-129373732	1.2851e-185	0.260106	0.123	0.026	3.2978e-180	IC	Bdkrb2
chr19-55284194-55285345	8.21001e-83	0.259971	0.166	0.07	2.10679e-77	IC	Snai3
chr9-43067347-43068347	7.4761e-251	0.259945	0.117	0.018	1.9185e-245	IC	Cnnm4
chr9-46368166-46369131	0	0.259899	0.101	0.003	0	IC	Cnot11
chr5-74292912-74293847	1.1373e-133	0.259872	0.133	0.037	2.9184e-128	IC	Epb41l4b
chr1-211601944-211602972	1.6101e-155	0.259797	0.128	0.032	4.1318e-150	IC	Pwwp2b
chr8-32266231-32267215	7.1936e-241	0.259702	0.118	0.019	1.846e-235	IC	St14
chr6-91824046-91825184	3.3669e-147	0.259673	0.131	0.035	8.6398e-142	IC	Arf6
chr6-59663062-59664071	5.9492e-291	0.259624	0.104	0.012	1.5266e-285	IC	Arl4a
chr1-191007399-191008535	1.0333e-170	0.259575	0.127	0.029	2.6517e-165	IC	Igsf6
chr19-25291844-25292808	6.13853e-82	0.259459	0.163	0.068	1.57523e-76	IC	Mir181c
chr5-28414001-28415055	0	0.259434	0.106	0.008	0	IC	Pip4p2
chr1-274569754-274571072	3.2805e-225	0.259403	0.118	0.02	8.4181e-220	IC	Pdcd4
chr3-54516271-54517139	1.6271e-101	0.259348	0.167	0.063	4.17529e-96	IC	Stk39
chr9-67405718-67406816	1.2094e-165	0.259344	0.115	0.025	3.1034e-160	IC	Raph1
chr4-118595032-118595943	8.87365e-56	0.259311	0.223	0.124	2.27709e-50	IC	Anxa4
chr10-30882358-30883309	2.1216e-150	0.259113	0.133	0.035	5.4443e-145	IC	Clint1
chr1-251137784-251138730	6.9113e-148	0.259011	0.135	0.036	1.7735e-142	IC	Papss2
chr20-31949947-31950858	4.7071e-145	0.258702	0.14	0.039	1.2079e-139	IC	Hk1
chr2-211077820-211078847	1.91238e-61	0.258592	0.211	0.11	4.90741e-56	IC	Sort1
chr1-247852131-247853114	9.0751e-126	0.25854	0.149	0.047	2.3288e-120	IC	Mlana
chr10-11766033-11767156	1.9627e-170	0.258439	0.133	0.032	5.0366e-165	IC	Dnase1
chr4-66977497-66978418	7.48471e-54	0.258349	0.22	0.124	1.92067e-48	IC	Chmp4bl1
chr7-139301141-139302196	4.9113e-107	0.258346	0.148	0.051	1.2603e-101	IC	Slc48a1
chr1-84103456-84104445	8.0986e-213	0.258333	0.114	0.02	2.0782e-207	IC	Numbl
chr3-3545085-3546099	6.1292e-102	0.258289	0.155	0.056	1.57283e-96	IC	Nacc2
chr6-26828529-26829571	2.51342e-84	0.258101	0.171	0.071	6.44976e-79	IC	Emilin1
chr6-93582822-93584169	6.5541e-130	0.257908	0.139	0.041	1.6819e-124	IC	Timm9
chr6-91702447-91703431	6.6259e-262	0.257883	0.115	0.017	1.7003e-256	IC	Arf6
chrX-13874114-13875187	2.0866e-199	0.257819	0.125	0.025	5.3544e-194	IC	H2ap
chr3-9731077-9732285	6.4213e-113	0.257817	0.137	0.044	1.6478e-107	IC	Ptges
chr14-16776685-16777570	1.051e-136	0.257583	0.146	0.043	2.6971e-131	IC	Shroom3
chr10-20801582-20802614	3.6047e-128	0.25744	0.139	0.042	9.2502e-123	IC	Rars1
chr13-84242312-84243294	1.2437e-145	0.257327	0.135	0.036	3.1914e-140	IC	Pou2f1
chr5-172701489-172702505	0	0.257239	0.109	0.012	0	IC	Faap20
chr2-117449267-117450336	8.0663e-111	0.256923	0.148	0.05	2.0699e-105	IC	Mecom
chr5-126742566-126744610	4.0058e-157	0.256876	0.138	0.036	1.0279e-151	IC	Tceanc2
chr18-79325973-79327152	2.16534e-77	0.256876	0.192	0.088	5.55655e-72	IC	Mbp
chr1-89549366-89550302	7.02765e-48	0.256849	0.334	0.222	1.80339e-42	IC	Hpn
chr7-144882923-144883962	6.5326e-103	0.256542	0.146	0.051	1.67635e-97	IC	Nfe2
chr14-38593300-38594480	2.4777e-245	0.256507	0.121	0.02	6.3581e-240	IC	Commd8
chr8-13884447-13885444	0	0.256475	0.101	0.006	0	IC	Taf1d
chr7-23603282-23604412	1.0137e-153	0.25647	0.126	0.031	2.6013e-148	IC	Timp3
chr1-45814051-45815442	1.4074e-256	0.256333	0.115	0.017	3.6116e-251	IC	Ldhal6b
chr9-71466082-71467066	5.7348e-186	0.256033	0.12	0.025	1.4716e-180	IC	Fzd5
chr2-202981964-202982894	1.7379e-160	0.255995	0.131	0.032	4.4597e-155	IC	Man1a2
chr13-106462876-106463815	4.8963e-78	0.255863	0.168	0.073	1.25645e-72	IC	Ush2a
chr14-86046581-86047822	8.1498e-114	0.255818	0.143	0.046	2.0913e-108	IC	Pgam2
chr1-13196689-13197714	3.05736e-90	0.25571	0.172	0.07	7.84559e-85	IC	Reps1
chr1-267049026-267051118	1.14979e-88	0.255531	0.18	0.076	2.9505e-83	IC	Neurl1
chr16-32047176-32048180	2.8442e-158	0.255522	0.12	0.028	7.2985e-153	IC	Cbr4
chr6-96614292-96615202	2.82626e-66	0.255335	0.205	0.104	7.25254e-61	IC	Prkch
chr12-45209598-45210625	0	0.25531	0.109	0.013	0	IC	Taok3
chr3-15020300-15021201	4.33727e-62	0.255269	0.227	0.121	1.113e-56	IC	Dab2ip
chr1-222183974-222184911	1.5242e-152	0.25517	0.121	0.029	3.9112e-147	IC	Kcnk4
chr16-32762729-32763682	4.1885e-212	0.255016	0.115	0.021	1.0748e-206	IC	Mfap3l
chr5-159170404-159172398	7.2037e-119	0.255	0.135	0.041	1.8486e-113	IC	Padi6
chr8-129201182-129202187	1.2646e-172	0.254998	0.132	0.031	3.2452e-167	IC	Entpd3
chr6-11138409-11139396	0	0.254958	0.108	0.011	0	IC	Calm2
chr7-76039457-76040461	0	0.254887	0.101	0.01	0	IC	Grhl2
chr4-58663918-58664971	1.67736e-72	0.254778	0.203	0.099	4.30433e-67	IC	Mkln1
chr10-74435733-74436624	2.82223e-47	0.254697	0.263	0.164	7.24222e-42	IC	Trim37
chr9-84508288-84509221	4.7883e-162	0.254619	0.132	0.033	1.2287e-156	IC	Acsl3
chr15-18803796-18804815	2.11974e-92	0.254592	0.167	0.066	5.43952e-87	IC	Flnb
chr2-56384420-56385459	8.24816e-91	0.254552	0.16	0.063	2.11659e-85	IC	Lifr
chr9-45968128-45970276	1.025e-297	0.254339	0.116	0.015	2.6303e-292	IC	Npas2
chr13-110193081-110194430	1.9404e-210	0.254119	0.125	0.024	4.9794e-205	IC	Ints7
chr4-170429086-170430304	3.85828e-75	0.254055	0.193	0.09	9.90084e-70	IC	LOC500350
chr7-98136230-98137218	1.939e-161	0.253968	0.128	0.031	4.9756e-156	IC	Fbxo32
chr13-98559297-98560275	1.20551e-56	0.253717	0.246	0.141	3.0935e-51	IC	Psen2
chr1-84036311-84037426	2.4425e-207	0.253676	0.132	0.027	6.2677e-202	IC	Itpkc
chr12-42493113-42494206	3.71917e-54	0.253637	0.2	0.107	9.54386e-49	IC	Tbx3
chr17-46939918-46940917	0	0.253616	0.101	0.009	0	IC	Elmo1
chr20-10822892-10823866	0	0.2536	0.102	0.009	0	IC	Hsf2bp
chr7-76679560-76680546	5.8715e-79	0.253572	0.171	0.074	1.5067e-73	IC	Rrm2b
chr11-70112001-70113109	2.1474e-57	0.253475	0.243	0.139	5.51051e-52	IC	Itgb5
chr12-17939244-17940249	8.76461e-83	0.253338	0.177	0.077	2.24911e-77	IC	Fam20c
chr9-17783870-17784868	1.65486e-94	0.253227	0.175	0.07	4.24658e-89	IC	Slc29a1
chr20-5645540-5646411	7.02179e-73	0.253201	0.196	0.093	1.80188e-67	IC	Itpr3
chr1-85035558-85036725	1.16563e-52	0.252926	0.243	0.141	2.99115e-47	IC	Fcgbpl1
chr2-202831797-202832835	2.684e-300	0.252778	0.105	0.012	6.8875e-295	IC	Tent5c
chr16-8801892-8802929	3.80261e-85	0.252752	0.168	0.07	9.75799e-80	IC	Drgx
chr3-148379909-148380869	5.2755e-124	0.252713	0.136	0.041	1.3538e-118	IC	Mylk2
chr7-142809807-142810873	5.0222e-108	0.252686	0.149	0.051	1.2888e-102	IC	Acvr1b
chr12-29910372-29911256	1.0629e-210	0.252655	0.117	0.021	2.7274e-205	IC	Tyw1
chr8-130535443-130536380	2.7059e-234	0.252587	0.112	0.018	6.9438e-229	IC	Ackr2
chr2-80186500-80187643	1.791e-131	0.252548	0.118	0.031	4.596e-126	IC	Ankh
chr9-116333996-116334933	2.6432e-228	0.252178	0.116	0.02	6.7827e-223	IC	Arhgap28
chr13-110119491-110120427	1.66392e-65	0.252062	0.209	0.107	4.26983e-60	IC	Ppp2r5a
chr5-166903240-166904375	5.2728e-185	0.252053	0.12	0.025	1.3531e-179	IC	Spsb1
chr11-68840827-68842456	1.6618e-125	0.252033	0.136	0.041	4.2643e-120	IC	Adcy5
chr14-104156844-104157944	6.2947e-230	0.252005	0.113	0.018	1.6153e-224	IC	Spred2
chr18-31402447-31403386	3.24991e-54	0.251915	0.247	0.143	8.33969e-49	IC	Dele1
chr5-114443376-114444299	8.0809e-187	0.251857	0.113	0.022	2.0737e-181	IC	Fggy
chr14-16779459-16780381	2.79999e-55	0.251837	0.252	0.147	7.18515e-50	IC	Shroom3
chr5-76772494-76773604	0	0.251554	0.104	0.008	0	IC	Ptbp3
chr5-146922742-146924101	1.7232e-209	0.251354	0.108	0.018	4.4221e-204	IC	A3galt2
chr8-123030483-123031456	7.19264e-58	0.251324	0.234	0.129	1.84572e-52	IC	Gpd1l
chr1-242318180-242319143	9.7538e-250	0.251184	0.108	0.016	2.503e-244	IC	Pabir1
chr8-66944034-66944899	4.1753e-157	0.251162	0.128	0.031	1.0714e-151	IC	Paqr5
chr1-80495565-80496659	1.32004e-91	0.251111	0.17	0.068	3.3874e-86	IC	Gemin7
chr11-62168543-62171247	6.46591e-94	0.251072	0.196	0.083	1.65924e-88	IC	Mir568
chr8-104246373-104247422	9.0155e-242	0.250953	0.109	0.016	2.3135e-236	IC	Atp1b3
chr12-24652231-24653124	7.30611e-58	0.250917	0.236	0.133	1.87484e-52	IC	Vps37d
chr6-804047-805074	6.4028e-168	0.250878	0.116	0.025	1.643e-162	IC	Crim1
chr15-48785031-48785929	3.0925e-135	0.25083	0.129	0.035	7.9358e-130	IC	Zfp395
chr10-72091462-72092584	1.6934e-155	0.250734	0.122	0.029	4.3456e-150	IC	Mrm1
chr11-71908764-71909674	1.0616e-110	0.250671	0.144	0.048	2.7243e-105	IC	Cep19
chr7-36663314-36664342	3.1993e-167	0.250488	0.124	0.028	8.2098e-162	IC	Nudt4
chr4-120133693-120134617	6.61573e-82	0.250433	0.165	0.069	1.69768e-76	IC	Gata2
chr10-17037057-17037993	6.55447e-62	0.250208	0.215	0.114	1.68196e-56	IC	Neurl1b
chr20-11701975-11703128	0	0.250206	0.1	0.01	0	IC	Ube2g2
chr3-61619474-61620477	1.93583e-52	0.250091	0.234	0.135	4.96759e-47	IC	Hoxd9
chr17-69204075-69205025	9.02e-261	0.412241	0.275	0.109	2.31e-255	iPT	Akr1e2
chr12-54448-55385	1.68e-249	0.479891	0.343	0.16	4.3e-244	iPT	Brca2
chr7-102694897-102695885	1.12e-227	0.414447	0.278	0.12	2.86e-222	iPT	Myc
chr1-8651466-8652457	2.06e-197	0.379602	0.251	0.109	5.29e-192	iPT	Vta1
chr20-14485848-14486783	1.63e-193	0.366741	0.25	0.109	4.19e-188	iPT	Rab36
chr4-10565789-10566728	2.96e-163	0.362522	0.281	0.141	7.61e-158	iPT	Gsap
chr2-31590612-31591726	3.17e-159	0.347695	0.275	0.136	8.12e-154	iPT	Pik3r1
chr14-60313353-60314426	2.32e-141	0.317203	0.263	0.135	5.96e-136	iPT	Slc34a2
chr3-59333935-59334927	5.06e-137	0.315148	0.266	0.138	1.3e-131	iPT	Cdca7
chr3-162104991-162105913	2.01e-133	0.305915	0.261	0.136	5.16e-128	iPT	Slc13a3
chr1-219461929-219463116	1.96e-131	0.307122	0.265	0.141	5.02e-126	iPT	Clcf1
chr1-218387240-218388236	5.54e-131	0.329173	0.287	0.156	1.42e-125	iPT	Smim38
chr15-31248716-31249763	5.85e-129	0.345701	0.259	0.137	1.5e-123	iPT	Dad1
chr8-77743584-77744580	3.86e-124	0.304378	0.264	0.142	9.89e-119	iPT	Aldh1a2
chr3-14921228-14922244	3.24e-120	0.322737	0.302	0.173	8.32e-115	iPT	Dab2ip
chr3-9542672-9543693	9.4e-114	0.293608	0.253	0.138	2.41e-108	iPT	RGD1311084
chr15-103895206-103896231	2.79e-100	0.276134	0.263	0.151	7.16e-95	iPT	Abcc4
chr8-124442366-124443336	1.73e-99	0.272644	0.254	0.144	4.44e-94	iPT	Tgfbr2
chr1-141949575-141950540	6.05e-95	0.270432	0.253	0.145	1.55e-89	iPT	Sema4b
chr2-114438724-114439702	1.21e-92	0.291024	0.306	0.19	3.11e-87	iPT	Slc2a2
chr1-54142854-54143807	2.17e-83	0.30718	0.387	0.263	5.57e-78	iPT	Smok2a
chr7-117254402-117256178	8.2e-83	0.257998	0.283	0.175	2.1e-77	iPT	Plec
chr1-34623045-34624003	0	0.65379	0.264	0.027	0	LOH	Irx1
chr3-3308836-3310052	0	0.630439	0.27	0.032	0	LOH	Sohlh1
chr15-3618500-3619676	0	0.595621	0.283	0.048	0	LOH	Plau
chr7-145155947-145156990	0	0.584936	0.271	0.048	0	LOH	Ppp1r1a
chr4-149284565-149285533	0	0.555281	0.282	0.066	0	LOH	Cxcl12
chr13-108917189-108918158	0	0.554224	0.269	0.058	0	LOH	Ptpn14
chr17-56363143-56364072	0	0.551509	0.32	0.104	0	LOH	Lyzl1
chr8-78137774-78139015	0	0.548047	0.276	0.058	0	LOH	Myzap
chr3-16794923-16795895	0	0.531512	0.27	0.06	0	LOH	Olr410
chr2-31458276-31459239	0	0.514055	0.263	0.062	0	LOH	Pik3r1
chr8-78143094-78144189	0	0.513901	0.265	0.068	0	LOH	Myzap
chr3-44798716-44799697	0	0.501411	0.319	0.124	0	LOH	Upp2
chr18-60152793-60153714	0	0.48551	0.358	0.158	0	LOH	Atp8b1
chr3-117222820-117223772	0	0.481388	0.287	0.096	0	LOH	Slc24a5
chr17-10906893-10907918	0	0.470306	0.258	0.078	0	LOH	Hrh2
chr8-49705257-49706168	0	0.454927	0.259	0.074	0	LOH	Fxyd2
chr7-143010805-143011851	0	0.439443	0.256	0.081	0	LOH	Krt80
chr5-159971789-159972799	0	0.436418	0.306	0.122	0	LOH	Hspb7
chr14-81468417-81469385	0	0.435413	0.302	0.121	0	LOH	Sh3bp2
chr4-132272861-132273894	0	0.424741	0.288	0.117	0	LOH	Prok2
chr2-204002821-204003740	0	0.42356	0.271	0.095	0	LOH	Atp1a1
chr7-119829416-119830408	0	0.412166	0.257	0.094	0	LOH	Cyth4
chr8-77301607-77302574	0	0.407618	0.25	0.089	0	LOH	Lipc
chr14-61532223-61533357	0	0.390572	0.25	0.092	0	LOH	Dhx15
chr6-137111637-137112852	0	0.390237	0.261	0.095	0	LOH	Tmem179
chr5-173494021-173495002	1.59e-296	0.382469	0.279	0.112	4.09e-291	LOH	LOC106182250
chr3-162686281-162687236	2.75e-291	0.390689	0.253	0.097	7.06e-286	LOH	Zmynd8
chr7-27354073-27354987	4.49e-280	0.395983	0.262	0.105	1.15e-274	LOH	Nt5dc3
chr12-46614086-46616198	2.17e-279	0.474893	0.423	0.224	5.56e-274	LOH	Bicdl1
chr14-37183722-37184837	5.87e-265	0.37568	0.254	0.104	1.51e-259	LOH	Lrrc66
chr3-82356718-82357637	3.3e-260	0.37543	0.263	0.11	8.46e-255	LOH	Cd82
chr1-33275467-33276370	4.45e-243	0.400399	0.328	0.159	1.14e-237	LOH	Irx2
chr2-31244954-31246023	1.73e-237	0.36096	0.265	0.116	4.43e-232	LOH	Slc30a5
chr19-38118178-38119330	7.85e-237	0.364705	0.253	0.108	2.01e-231	LOH	Esrp2
chr7-142734451-142735378	9.34e-227	0.360431	0.261	0.116	2.4e-221	LOH	Acvrl1
chr3-61625856-61627155	1.31e-223	0.395078	0.319	0.159	3.36e-218	LOH	Hoxd9
chr3-162844759-162845709	5.94e-223	0.361594	0.263	0.118	1.53e-217	LOH	Sulf2
chr5-137100729-137101690	4.21e-208	0.380612	0.309	0.155	1.08e-202	LOH	Ptprf
chr12-22640211-22641287	1.72e-205	0.343169	0.27	0.127	4.42e-200	LOH	Serpine1
chr3-54624836-54625864	2.4e-199	0.321182	0.264	0.123	6.16e-194	LOH	Stk39
chr18-55995588-55996557	4.89e-196	0.345394	0.277	0.135	1.26e-190	LOH	Ndst1
chr2-203999510-204000456	4.39e-193	0.35631	0.294	0.148	1.13e-187	LOH	Atp1a1
chr20-4378835-4379893	2.71e-190	0.311948	0.252	0.118	6.96e-185	LOH	Egfl8
chr7-140290999-140291950	5.91e-177	0.357083	0.33	0.182	1.52e-171	LOH	Adcy6
chr14-79915813-79916793	9.98e-177	0.337755	0.286	0.147	2.56e-171	LOH	Afap1
chr20-50043708-50044668	1.67e-172	0.326415	0.274	0.139	4.27e-167	LOH	Prep
chr8-78197043-78197975	2.59e-163	0.302928	0.251	0.126	6.64e-158	LOH	Cgnl1
chr13-98559297-98560275	8.43e-161	0.328251	0.26	0.132	2.16e-155	LOH	Psen2
chr8-22748450-22749401	2.8e-157	0.322273	0.266	0.138	7.17e-152	LOH	Ldlr
chr12-37008633-37009705	1.07e-155	0.342221	0.318	0.178	2.74e-150	LOH	Rflna
chr2-203910919-203911898	1.96e-153	0.370631	0.469	0.311	5.02e-148	LOH	Atp1a1
chr11-34125874-34126794	2.42e-153	0.324325	0.3	0.164	6.21e-148	LOH	Cldn14
chr3-165466300-165467368	9.91e-152	0.299506	0.269	0.14	2.54e-146	LOH	Nfatc2
chr1-141943724-141944669	8.29e-150	0.296904	0.3	0.167	2.13e-144	LOH	Sema4b
chr5-147416248-147417186	1.66e-146	0.290009	0.254	0.132	4.27e-141	LOH	RGD1561149
chr10-30938064-30939022	1.37e-145	0.321414	0.36	0.218	3.53e-140	LOH	Lsm11
chr5-152572922-152574001	2.23e-142	0.309716	0.253	0.135	5.73e-137	LOH	Slc30a2
chr18-24944953-24945926	1.02e-139	0.319183	0.361	0.221	2.62e-134	LOH	Map3k2
chr1-175976979-175977946	1.98e-135	0.282364	0.263	0.143	5.07e-130	LOH	Eif4g2
chr14-46656355-46657682	7.8e-133	0.386371	0.427	0.284	2e-127	LOH	LOC257642
chr5-125820086-125821118	8.25e-132	0.29808	0.259	0.143	2.12e-126	LOH	Usp24
chr10-75491076-75492041	2.53e-131	0.311738	0.33	0.2	6.5e-126	LOH	Mrps23
chr2-198682504-198683436	4.81e-128	0.271618	0.288	0.164	1.23e-122	LOH	Txnip
chr20-48334900-48335757	5.81e-128	0.278198	0.286	0.162	1.49e-122	LOH	Cd24
chr13-83172918-83174159	7.42e-123	0.268874	0.26	0.145	1.91e-117	LOH	Xcl1
chr13-36059102-36060063	1.76e-118	0.281184	0.261	0.149	4.52e-113	LOH	Sctr
chr12-21832333-21833284	4.49e-113	0.251278	0.252	0.141	1.15e-107	LOH	Cldn3
chr19-56338205-56339250	3.04e-112	0.317197	0.85	0.772	7.79e-107	LOH	Gas8
chr1-11909064-11911465	1.41e-107	0.387739	0.848	0.748	3.62e-102	LOH	Rn5-8s
chr9-49524227-49525116	4.27e-107	0.270281	0.275	0.164	1.1e-101	LOH	Pou3f3
chr1-11905762-11906691	7.74e-105	0.364677	0.704	0.576	1.99e-99	LOH	Rn5-8s
chr4-177387461-177388405	9.26e-105	0.301674	0.361	0.24	2.38e-99	LOH	Etnk1
chr7-117254402-117256178	1.73e-102	0.255471	0.283	0.173	4.43e-97	LOH	Plec
chr1-101703521-101704453	2.68e-101	0.288561	0.337	0.219	6.89e-96	LOH	Rpl18
chr18-71369259-71370256	6.75e-100	0.257536	0.282	0.172	1.73e-94	LOH	Smad7
chr7-12246540-12247696	1.73e-95	0.274507	0.321	0.206	4.43e-90	LOH	Pcsk4
chr2-116161438-116162499	6.82e-93	0.264888	0.307	0.196	1.75e-87	LOH	Gpr160
chr13-34658595-34659525	3.49e-88	0.273621	0.311	0.203	8.95e-83	LOH	Tfcp2l1
chr14-46655156-46656021	7.06e-86	0.318742	0.616	0.492	1.81e-80	LOH	LOC257642
chr13-82997027-82997986	1.54e-85	0.265252	0.361	0.247	3.95e-80	LOH	Dpt
chr7-11166246-11167285	1.97e-85	0.251881	0.309	0.203	5.05e-80	LOH	Nfic
chr12-36967738-36968820	4.33e-85	0.251054	0.302	0.198	1.11e-79	LOH	Rflna
chr1-11971306-11972223	2.35e-84	0.301128	0.697	0.584	6.03e-79	LOH	Rn5-8s
chr14-46644676-46645523	3.99e-83	0.288226	0.714	0.6	1.02e-77	LOH	Rn5-8s
chr1-11907188-11908042	4.17e-72	0.305841	0.596	0.485	1.07e-66	LOH	Rn5-8s
chr14-46526297-46527238	3.59e-64	0.264365	0.289	0.197	9.22e-59	LOH	NA
chr14-46648677-46649602	1.38e-54	0.257335	0.451	0.352	3.54e-49	LOH	Rn28s
chr1-36360824-36361733	1.19e-39	0.551843	0.335	0.275	3.05e-34	LOH	Tent4a
chr2-52808887-52809833	0	0.680629	0.268	0.013	0	Mac	Zfp131
chr1-218273789-218275653	3.38e-140	0.529897	0.301	0.098	8.67e-135	Mac	Smim38
chr2-198701062-198702259	6.2e-87	0.440532	0.278	0.111	1.59e-81	Mac	Polr3gl
chr20-5413879-5414835	2.94e-84	0.493696	0.353	0.165	7.55e-79	Mac	RT1-A1
chr20-4698322-4699302	2.43e-83	0.602811	0.638	0.414	6.24e-78	Mac	RT1-CE7
chr3-164658537-164659518	2.16e-70	0.408875	0.286	0.128	5.54e-65	Mac	Ptpn1
chr1-197982228-197983146	4.34e-59	0.588808	0.465	0.282	1.11e-53	Mac	Eif3c
chr20-4920768-4921866	3.92e-58	0.383153	0.315	0.158	1.01e-52	Mac	RT1-CE4
chr3-163477434-163478453	1.91e-55	0.388329	0.318	0.162	4.91e-50	Mac	Prex1
chr12-16125831-16126767	3.56e-54	0.321149	0.256	0.12	9.15e-49	Mac	Lfng
chr1-101905611-101906749	1.58e-53	0.393912	0.397	0.225	4.05e-48	Mac	Odad1
chr14-5378306-5379266	2.16e-52	0.330703	0.256	0.123	5.53e-47	Mac	Lrrc8c
chr20-5374438-5375358	2.51e-51	0.438699	0.399	0.234	6.43e-46	Mac	RT1-A2
chr11-31693759-31694785	5.01e-50	0.34931	0.348	0.191	1.29e-44	Mac	Ifngr2
chr2-141274563-141275657	1.11e-46	0.357144	0.322	0.175	2.86e-41	Mac	Maml3
chr15-87390267-87391224	1.63e-46	0.347683	0.32	0.174	4.18e-41	Mac	Scel
chr19-49791297-49792302	7.23e-45	0.382087	0.408	0.252	1.86e-39	Mac	Cmip
chr20-35359998-35360903	5.76e-44	0.585509	0.56	0.395	1.48e-38	Mac	Man1a1
chr10-39109070-39110025	2.19e-43	0.337285	0.31	0.17	5.63e-38	Mac	Irf1
chr17-44757822-44758773	3.54e-42	0.320622	0.255	0.132	9.07e-37	Mac	Hist1h2bo
chr20-3795895-3796824	7.4e-42	0.353687	0.288	0.159	1.9e-36	Mac	RT1-A3
chr1-167347762-167348643	1.4e-40	0.329383	0.3	0.168	3.59e-35	Mac	Rhog
chr17-44841045-44841971	6.76e-40	0.282741	0.269	0.142	1.73e-34	Mac	H2ac4
chr20-4896579-4897522	7.57e-40	0.318705	0.291	0.16	1.94e-34	Mac	RT1-CE5
chr18-31499973-31500892	1.45e-38	0.280381	0.252	0.133	3.71e-33	Mac	Gnpda1
chr7-107962734-107963673	1.1e-37	0.323768	0.332	0.194	2.83e-32	Mac	St3gal1
chr4-170427090-170428012	4.48e-37	0.326405	0.334	0.197	1.15e-31	Mac	LOC500350
chr20-3793613-3794622	6.37e-37	0.288703	0.282	0.159	1.64e-31	Mac	RT1-CE16
chr10-39103356-39104360	2.46e-36	0.30483	0.27	0.151	6.31e-31	Mac	Irf1
chr13-33504608-33505567	5.98e-36	0.546648	0.305	0.182	1.54e-30	Mac	Tsn
chr10-73898181-73899153	3.13e-35	0.32229	0.3	0.176	8.04e-30	Mac	Mir21
chr12-40243441-40244447	1.41e-34	0.32767	0.382	0.241	3.63e-29	Mac	Sh2b3
chr9-42871091-42872488	6.17e-33	0.278909	0.266	0.15	1.58e-27	Mac	Arid5a
chr1-85377952-85378887	6.64e-33	0.284275	0.267	0.151	1.7e-27	Mac	Zfp36
chr1-219348308-219349018	7.74e-33	0.280308	0.257	0.145	1.99e-27	Mac	Pitpnm1
chr19-26022313-26023244	1.95e-32	0.289816	0.284	0.166	5.01e-27	Mac	Dnase2
chr13-60848715-60849650	2.23e-32	0.338928	0.394	0.253	5.73e-27	Mac	Rgs2
chr1-219481081-219481933	4.46e-32	0.304954	0.301	0.18	1.15e-26	Mac	Pold4
chr16-19224708-19225615	1.6e-31	0.286532	0.289	0.171	4.1e-26	Mac	Klf2
chr15-43542698-43543666	1.1e-30	0.312793	0.335	0.208	2.83e-25	Mac	Dpysl2
chr12-18531442-18532550	2.57e-30	0.351855	0.627	0.488	6.6e-25	Mac	Asmtl
chr2-211831448-211832407	2.47e-29	0.264391	0.263	0.156	6.34e-24	Mac	Fam102b
chr4-66061501-66062489	2.07e-28	0.259022	0.258	0.151	5.3e-23	Mac	Zc3hav1
chr11-89007262-89008336	4.47e-28	0.277491	0.308	0.192	1.15e-22	Mac	Cebpd
chrX-1288148-1289141	5.67e-28	0.327716	0.464	0.324	1.45e-22	Mac	Elk1
chr2-198682504-198683436	9.6e-28	0.300848	0.289	0.175	2.46e-22	Mac	Txnip
chr1-14415859-14416725	3.04e-27	0.276987	0.275	0.167	7.8e-22	Mac	Perp
chr1-91362931-91363832	5.32e-27	0.2628	0.329	0.212	1.37e-21	Mac	Cebpa
chr1-220890481-220891404	5.46e-27	0.279947	0.348	0.226	1.4e-21	Mac	Cfl1
chr5-151436743-151437794	6.04e-27	0.254452	0.252	0.148	1.55e-21	Mac	Map3k6
chr9-46309089-46310025	6.34e-27	0.310484	0.353	0.236	1.63e-21	Mac	Cnot11
chr7-144064425-144065409	9.17e-27	0.255935	0.26	0.155	2.35e-21	Mac	Prr13
chr4-145016488-145017889	3.42e-26	0.274701	0.481	0.332	8.77e-21	Mac	Thumpd3-as1
chr14-83061854-83062990	8.7e-26	0.321038	0.466	0.335	2.23e-20	Mac	Ywhah
chr3-164095261-164096731	1.29e-25	0.310419	0.421	0.295	3.32e-20	Mac	B4galt5
chr12-24556166-24557187	1.31e-25	0.283688	0.432	0.303	3.36e-20	Mac	Bcl7b
chr7-123361967-123362890	3.23e-25	0.255569	0.307	0.195	8.29e-20	Mac	Ccdc134
chr5-155727345-155728684	1.45e-24	0.262375	0.313	0.2	3.71e-19	Mac	Cdc42
chr12-1509949-1510911	1.54e-24	0.278398	0.269	0.165	3.94e-19	Mac	Rn5s
chr10-45514215-45515205	3.29e-24	0.312298	0.445	0.319	8.44e-19	Mac	Iba57
chr20-3978577-3979493	4.51e-24	0.282114	0.378	0.257	1.16e-18	Mac	Tap1
chr5-152920539-152921597	5.17e-24	0.295181	0.355	0.237	1.33e-18	Mac	Man1c1
chr1-199287055-199287967	1.22e-23	0.281259	0.299	0.194	3.12e-18	Mac	Stx4
chr1-82473382-82474324	1.49e-23	0.25727	0.329	0.218	3.81e-18	Mac	B9d2
chr12-14279195-14280117	2.46e-23	0.302918	0.439	0.313	6.32e-18	Mac	Foxk1
chr7-12412157-12413070	3.69e-23	0.269359	0.379	0.26	9.47e-18	Mac	Cirbp
chr4-118273339-118274236	1.26e-22	0.286078	0.443	0.319	3.23e-17	Mac	RGD1306746
chr1-199655489-199656460	1.6e-22	0.308753	0.535	0.405	4.11e-17	Mac	Armc5
chr5-152198645-152199624	2.56e-22	0.256126	0.279	0.179	6.56e-17	Mac	Hmgn2
chr6-134948508-134949437	3.75e-22	0.291468	0.402	0.284	9.61e-17	Mac	Dync1h1
chr10-55444176-55445205	5.8e-22	0.303796	0.452	0.33	1.49e-16	Mac	Ndel1
chr13-99102545-99103504	6.42e-22	0.305355	0.463	0.344	1.65e-16	Mac	Sde2
chr7-141032798-141033777	8.65e-22	0.278959	0.285	0.186	2.22e-16	Mac	Tmbim6
chr3-111692683-111693665	1.53e-21	0.280837	0.27	0.172	3.94e-16	Mac	Mapkbp1
chr1-264008515-264009448	2.79e-21	0.28482	0.414	0.303	7.16e-16	Mac	Pkd2l1
chr10-55684934-55685896	3.54e-21	0.25191	0.306	0.206	9.09e-16	Mac	Per1
chr14-86802985-86803918	4.42e-21	0.291957	0.368	0.256	1.14e-15	Mac	Myo1g
chr13-103300444-103301341	4.51e-21	0.295189	0.412	0.296	1.16e-15	Mac	Eprs
chr8-70292897-70293919	4.92e-21	0.273856	0.406	0.291	1.26e-15	Mac	Rab11a
chr3-14299128-14300083	5.85e-21	0.266306	0.366	0.255	1.5e-15	Mac	Rab14
chr10-48879417-48880434	8.98e-21	0.277181	0.463	0.343	2.3e-15	Mac	Ubb
chr3-156340859-156341779	1.32e-20	0.27221	0.368	0.259	3.38e-15	Mac	Mafb
chr10-56266691-56267633	2.61e-20	0.282756	0.362	0.253	6.7e-15	Mac	Mpdu1
chr2-189105333-189106381	3.61e-20	0.265601	0.447	0.33	9.27e-15	Mac	Ube2q1
chr5-157642131-157643223	4.52e-20	0.291483	0.397	0.289	1.16e-14	Mac	Capzb
chr15-34282399-34283408	7.22e-20	0.25869	0.347	0.24	1.85e-14	Mac	Irf9
chr6-134803137-134804110	1.26e-19	0.267584	0.422	0.309	3.24e-14	Mac	Ppp2r5c
chr12-38638471-38639461	1.33e-19	0.25075	0.399	0.29	3.41e-14	Mac	Lrrc43
chr1-101883596-101884407	1.51e-19	0.263144	0.432	0.316	3.87e-14	Mac	Syngr4
chr5-48503298-48504173	1.65e-19	0.291592	0.46	0.343	4.24e-14	Mac	Pnrc1
chr5-164961225-164962339	2.61e-19	0.262647	0.377	0.269	6.7e-14	Mac	Fbxo6
chr2-189626764-189627859	2.73e-19	0.262094	0.421	0.305	7.01e-14	Mac	Crtc2
chr6-115352751-115353691	4.03e-19	0.312077	0.508	0.388	1.03e-13	Mac	Gtf2a1
chr6-109281287-109282277	7.6e-19	0.25651	0.412	0.299	1.95e-13	Mac	Fos
chr8-72494093-72495046	8.96e-19	0.297145	0.59	0.476	2.3e-13	Mac	Ca12
chr10-56365019-56365971	1.3e-18	0.287953	0.492	0.38	3.35e-13	Mac	Slc35g3
chr5-158041342-158042294	2.28e-18	0.276346	0.5	0.391	5.84e-13	Mac	Iffo2
chr4-118328752-118329716	2.48e-18	0.270062	0.465	0.352	6.36e-13	Mac	RGD1306746
chr20-6287667-6288614	2.8e-18	0.265002	0.425	0.313	7.19e-13	Mac	Srsf3
chr1-134887756-134888695	3.95e-18	0.27739	0.544	0.433	1.01e-12	Mac	Chd2
chr18-14807275-14808201	7.32e-18	0.25427	0.35	0.25	1.88e-12	Mac	Mapre2
chr12-48626863-48627706	9.46e-18	0.250427	0.348	0.249	2.43e-12	Mac	Iscu
chr20-3419401-3420405	2.1e-17	0.268145	0.44	0.33	5.38e-12	Mac	Mdc1
chr7-141053281-141054226	2.36e-17	0.254643	0.427	0.32	6.05e-12	Mac	Tmbim6
chr1-198460298-198461510	2.65e-17	0.259261	0.366	0.266	6.81e-12	Mac	Maz
chr10-105392270-105393230	3.6e-17	0.253455	0.477	0.367	9.23e-12	Mac	Prpsap1
chr7-140245443-140246354	4.58e-17	0.258515	0.42	0.316	1.18e-11	Mac	Ccnt1
chr8-72765557-72766509	4.97e-17	0.254239	0.28	0.191	1.28e-11	Mac	Lactb
chr9-93544705-93545641	5.55e-17	0.275867	0.501	0.393	1.42e-11	Mac	Ptma
chr1-82135988-82137282	1.02e-16	0.285373	0.678	0.575	2.61e-11	Mac	Erf
chr10-57039592-57040529	2.33e-16	0.289418	0.422	0.323	5.98e-11	Mac	Arrb2
chr1-83977050-83978143	3.1e-16	0.285391	0.474	0.367	7.95e-11	Mac	Egln2
chr7-11963140-11964137	4.32e-16	0.280363	0.581	0.47	1.11e-10	Mac	Csnk1g2
chr10-97710381-97711315	4.52e-16	0.294791	0.471	0.367	1.16e-10	Mac	Amz2
chr6-137209430-137210362	5.22e-16	0.287877	0.499	0.395	1.34e-10	Mac	Siva1
chr1-219144175-219145158	5.58e-16	0.255782	0.431	0.324	1.43e-10	Mac	Ndufs8
chr12-16028275-16029269	1.2e-15	0.273274	0.542	0.445	3.09e-10	Mac	Amz1
chr7-12673496-12674431	1.33e-15	0.284581	0.581	0.477	3.4e-10	Mac	Ptbp1
chr7-138111049-138112007	1.94e-15	0.265069	0.4	0.304	4.99e-10	Mac	Slc38a2
chr7-11907424-11908376	5.51e-15	0.254371	0.496	0.389	1.41e-09	Mac	Mknk2
chr3-11476075-11477136	1.4e-14	0.252411	0.504	0.402	3.58e-09	Mac	Slc25a25
chr10-104575430-104576399	1.95e-14	0.251536	0.408	0.315	5e-09	Mac	H3f3b
chr7-125832997-125834018	3.55e-14	0.2558	0.493	0.395	9.11e-09	Mac	Nup50
chr7-11754322-11755247	5.01e-14	0.253742	0.494	0.398	1.28e-08	Mac	Oaz1
chrX-155862546-155863659	5.15e-14	0.261352	0.658	0.554	1.32e-08	Mac	Dkc1
chr20-3344073-3345043	5.16e-14	0.282232	0.544	0.45	1.32e-08	Mac	Mrps18b
chr10-57290136-57291326	2.55e-13	0.257952	0.561	0.459	6.53e-08	Mac	Spag7
chr12-6341662-6342633	3.57e-13	0.272845	0.475	0.379	9.16e-08	Mac	Hsph1
chr16-20511164-20512192	4.91e-13	0.257231	0.518	0.42	1.26e-07	Mac	Lsm4
chr17-10463083-10464090	6.13e-13	0.261294	0.494	0.396	1.57e-07	Mac	Rnf44
chr7-109204747-109205704	6.35e-13	0.270779	0.586	0.489	1.63e-07	Mac	Zfat
chr18-27656701-27657661	7.52e-13	0.269889	0.461	0.368	1.93e-07	Mac	Egr1
chr1-82107994-82109165	9.36e-12	0.260926	0.48	0.397	2.4e-06	Mac	Gsk3a
chr1-101123123-101124050	1.39e-11	0.250258	0.477	0.384	3.56e-06	Mac	Rpl13a
chr20-7397281-7398155	2.48e-11	0.253604	0.411	0.328	6.36e-06	Mac	Ilrun
chr1-100810885-100811839	3.71e-11	0.284928	0.515	0.43	9.53e-06	Mac	Nup62
chr2-10163310-10164408	3.64e-153	0.591352	0.26	0.018	9.34e-148	MyoFib	Cetn3
chr18-56363990-56365084	2.06e-146	0.597034	0.265	0.02	5.29e-141	MyoFib	Pdgfrb
chr18-56982415-56983490	1.96e-143	0.584998	0.251	0.018	5.02e-138	MyoFib	Mir143
chr18-56988496-56990537	5.53e-119	0.787244	0.354	0.042	1.42e-113	MyoFib	Mir143
chr1-80674148-80675123	2.78e-98	0.648475	0.278	0.031	7.14e-93	MyoFib	Nectin2
chr8-48466739-48467847	4.1e-83	0.665321	0.287	0.038	1.05e-77	MyoFib	Mcam
chr5-59026072-59026947	7.41e-70	0.618115	0.274	0.041	1.9e-64	MyoFib	Tpm2
chr1-77859911-77860884	6.54e-53	0.563928	0.274	0.051	1.68e-47	MyoFib	Ehd2
chr5-78563207-78564188	1.11e-52	0.644613	0.305	0.062	2.85e-47	MyoFib	Rgs3
chr7-120152242-120153242	1.1e-40	0.518434	0.278	0.064	2.82e-35	MyoFib	Lgals1
chr3-11629556-11630677	8.52e-40	0.527271	0.269	0.062	2.19e-34	MyoFib	St6galnac6
chr1-170318345-170319415	1.65e-39	0.488017	0.256	0.055	4.22e-34	MyoFib	Cavin3
chr8-72841122-72842393	8.75e-31	0.423312	0.26	0.069	2.25e-25	MyoFib	Tpm1
chr5-148385068-148386168	1.89e-29	0.542186	0.283	0.081	4.85e-24	MyoFib	Tinagl1
chr6-137955350-137956282	3.32e-29	0.550775	0.251	0.067	8.52e-24	MyoFib	Crip2
chr7-62971494-62972641	5.89e-28	0.490546	0.296	0.091	1.51e-22	MyoFib	Lemd3
chr1-211705203-211706406	8.72e-28	0.478142	0.336	0.114	2.24e-22	MyoFib	Inpp5a
chr13-50935992-50936737	9.35e-28	0.473734	0.323	0.106	2.4e-22	MyoFib	Chit1
chr16-71629006-71629914	4.97e-27	0.415666	0.251	0.07	1.27e-21	MyoFib	Tacc1
chr1-225185520-225186663	5.16e-27	0.507744	0.309	0.1	1.32e-21	MyoFib	Ahnak
chr4-147608666-147609601	8.34e-25	0.458201	0.287	0.094	2.14e-19	MyoFib	Raf1
chr18-26136241-26137237	1.71e-24	0.429524	0.278	0.09	4.39e-19	MyoFib	Nrep
chr4-147893681-147894776	8.69e-24	0.517727	0.309	0.11	2.23e-18	MyoFib	Plxnd1
chr17-80881943-80882989	1.01e-22	0.459069	0.251	0.079	2.6e-17	MyoFib	Vim
chr12-23840463-23841559	2.01e-22	0.499432	0.296	0.105	5.16e-17	MyoFib	Hspb1
chr7-139776904-139777858	1.22e-20	0.388897	0.3	0.114	3.14e-15	MyoFib	Ccdc184
chr9-81242327-81243233	4.19e-20	0.421053	0.26	0.09	1.08e-14	MyoFib	Tns1
chr3-82855082-82856603	2.22e-19	0.45421	0.256	0.091	5.68e-14	MyoFib	RGD1564664
chr16-19224708-19225615	8.32e-19	0.473323	0.381	0.173	2.13e-13	MyoFib	Klf2
chr6-42154915-42155895	1.03e-17	0.413356	0.256	0.097	2.64e-12	MyoFib	Rock2
chr1-64446442-64447365	6.77e-17	0.379976	0.26	0.099	1.74e-11	MyoFib	Myadm
chr12-42493113-42494206	1.16e-16	0.453201	0.278	0.112	2.98e-11	MyoFib	Tbx3
chr17-69204075-69205025	1.78e-16	0.371915	0.296	0.124	4.57e-11	MyoFib	Akr1e2
chr3-113251330-113252408	3.72e-16	0.403213	0.26	0.104	9.55e-11	MyoFib	Map1a
chr3-43128087-43129021	2.67e-14	0.390762	0.341	0.169	6.85e-09	MyoFib	Nr4a2
chr19-11669255-11670309	2.72e-14	0.384208	0.274	0.118	6.98e-09	MyoFib	Gnao1
chr2-141274563-141275657	5.33e-14	0.497562	0.354	0.179	1.37e-08	MyoFib	Maml3
chr7-70970755-70971816	5.78e-14	0.318158	0.341	0.164	1.48e-08	MyoFib	Nab2
chr5-133709508-133710480	1.43e-12	0.370012	0.291	0.14	3.66e-07	MyoFib	Foxe3
chr2-187853558-187854610	4.19e-12	0.332731	0.269	0.127	1.07e-06	MyoFib	Lmna
chr20-3482131-3483252	5.58e-12	0.402326	0.26	0.121	1.43e-06	MyoFib	Ier3
chr10-56558329-56559727	8.37e-12	0.34425	0.26	0.121	2.15e-06	MyoFib	Slc2a4
chr8-53146452-53147361	1.51e-11	0.333792	0.26	0.121	3.88e-06	MyoFib	Zbtb16
chr1-101905611-101906749	3.47e-11	0.374798	0.395	0.229	8.91e-06	MyoFib	Odad1
chr1-213855837-213856966	4.23e-11	0.315788	0.278	0.136	1.08e-05	MyoFib	B4galnt4
chr12-40243441-40244447	3.74e-10	0.35757	0.39	0.244	9.6e-05	MyoFib	Sh2b3
chr4-100659958-100660992	3.82e-10	0.345727	0.26	0.129	9.8e-05	MyoFib	Tcf7l1
chr10-106240611-106241595	5.37e-10	0.305114	0.26	0.13	0.000137916	MyoFib	Septin9
chr10-66559413-66560343	7.71e-10	0.30536	0.251	0.122	0.000197925	MyoFib	Wsb1
chr8-22874279-22875258	8.51e-10	0.325947	0.269	0.135	0.000218265	MyoFib	Dock6
chr17-33951098-33952005	1.03e-09	0.384609	0.327	0.182	0.000265339	MyoFib	Foxc1
chr5-141101102-141102066	1.2e-09	0.410497	0.305	0.172	0.000308302	MyoFib	LOC100361083
chr1-264796425-264797290	1.3e-09	0.375061	0.309	0.171	0.000334477	MyoFib	Sfxn3
chr12-14091976-14093046	1.76e-09	0.295581	0.283	0.152	0.00045053	MyoFib	Radil
chr4-6752774-6753756	1.78e-09	0.293098	0.43	0.283	0.00045594	MyoFib	Prkag2
chr3-163477434-163478453	4.45e-09	0.330725	0.296	0.166	0.00114155	MyoFib	Prex1
chr14-81068982-81070139	6.32e-09	0.298219	0.35	0.213	0.00162087	MyoFib	Rgs12
chr5-63779378-63780355	6.56e-09	0.276893	0.417	0.267	0.00168267	MyoFib	Nr4a3
chr5-72407333-72408246	9.05e-09	0.385243	0.256	0.132	0.00232236	MyoFib	Klf4
chr5-173183166-173184304	9.28e-09	0.295078	0.269	0.144	0.00238018	MyoFib	Atad3a
chr10-39446371-39447455	1.11e-08	0.289943	0.296	0.166	0.00283757	MyoFib	P4ha2
chr4-100080640-100081777	1.82e-08	0.274332	0.305	0.178	0.00466177	MyoFib	Atoh8
chr16-64784051-64784951	2.76e-08	0.254865	0.251	0.132	0.00707381	MyoFib	Dusp26
chr3-79892122-79893072	2.85e-08	0.323303	0.404	0.266	0.00731065	MyoFib	Slc39a13
chr4-118388045-118389146	3.12e-08	0.351892	0.291	0.171	0.00799821	MyoFib	Mxd1
chr16-10715039-10716109	4.17e-08	0.297385	0.256	0.141	0.0107048	MyoFib	Fam25a
chr7-142911614-142912617	4.22e-08	0.28253	0.278	0.154	0.0108278	MyoFib	Nr4a1
chr5-151436743-151437794	6.14e-08	0.286941	0.269	0.15	0.0157635	MyoFib	Map3k6
chr12-36908912-36910026	6.58e-08	0.254111	0.372	0.238	0.0168924	MyoFib	Ncor2
chr9-10599231-10600311	6.62e-08	0.267631	0.269	0.15	0.0169877	MyoFib	Ptprs
chr3-172419708-172420725	6.7e-08	0.310488	0.318	0.193	0.017202	MyoFib	Gnas
chr4-146542564-146543626	9.51e-08	0.336232	0.291	0.172	0.0244133	MyoFib	Atg7
chr8-116764490-116765489	1.04e-07	0.275434	0.265	0.148	0.0267911	MyoFib	Inka1
chr6-28514768-28515735	1.26e-07	0.256544	0.256	0.142	0.0323307	MyoFib	Dnajc27
chr1-220835984-220837043	2.15e-07	0.311939	0.269	0.16	0.0552382	MyoFib	Fibp
chr17-30965189-30966157	5.66e-07	0.309163	0.323	0.202	0.145137	MyoFib	Pxdc1
chr5-144281118-144282188	5.66e-07	0.254655	0.323	0.205	0.145281	MyoFib	Trappc3
chr1-64443987-64444910	9.13e-07	0.285854	0.278	0.167	0.234369	MyoFib	Myadm
chr9-98189872-98190889	9.92e-07	0.258315	0.3	0.188	0.254625	MyoFib	Lrrfip1
chr10-56491236-56492383	1.35e-06	0.283548	0.314	0.205	0.346948	MyoFib	Kctd11
chr13-50929744-50930670	2.45e-06	0.273292	0.359	0.246	0.627514	MyoFib	Btg2
chr12-25172550-25173562	2.54e-06	0.252247	0.341	0.235	0.65129	MyoFib	Clip2
chr1-164307946-164308903	3.37e-06	0.316521	0.283	0.178	0.863849	MyoFib	Serpinh1
chr11-34597677-34598749	3.39e-06	0.293702	0.363	0.253	0.870186	MyoFib	Pigp
chr13-52575456-52576434	5.91e-06	0.320548	0.26	0.164	1	MyoFib	Phlda3
chr1-264767435-264768442	8.45e-06	0.255338	0.314	0.208	1	MyoFib	Lzts2
chr8-71118614-71119547	1.09e-05	0.260306	0.305	0.207	1	MyoFib	Pif1
chr17-1671794-1672718	1.11e-05	0.252522	0.422	0.324	1	MyoFib	Zfp367
chr2-123192762-123193692	1.19e-05	0.263011	0.359	0.254	1	MyoFib	Anxa5
chr3-9534551-9535322	1.25e-05	0.262513	0.314	0.215	1	MyoFib	RGD1311084
chr12-30033057-30034018	1.72e-05	0.299272	0.291	0.192	1	MyoFib	Kctd7
chr15-43542698-43543666	1.9e-05	0.253717	0.309	0.211	1	MyoFib	Dpysl2
chr5-154489013-154489942	2.92e-05	0.258202	0.309	0.214	1	MyoFib	Id3
chr4-146547783-146548681	0.00107829	0.291996	0.278	0.21	1	MyoFib	Atg7
chr10-15307874-15308811	0	0.78225	0.358	0.051	0	PC	Pigq
chr7-141236977-141238180	0	0.721249	0.282	0.011	0	PC	Aqp2
chr11-38085388-38086385	0	0.701584	0.345	0.064	0	PC	Tmprss2
chr1-215566572-215567578	0	0.648803	0.306	0.052	0	PC	Ctsd
chr3-104993436-104994396	0	0.641564	0.3	0.049	0	PC	Grem1
chr4-120170265-120171281	0	0.603954	0.275	0.039	0	PC	Dnajb8
chr17-6976192-6977107	0	0.591891	0.287	0.055	0	PC	Mir874
chr19-37484183-37485113	0	0.583601	0.331	0.089	0	PC	Hsd11b2
chr6-132608240-132609183	0	0.570711	0.316	0.088	0	PC	Degs2
chr4-117175206-117176627	0	0.566373	0.284	0.059	0	PC	Noto
chr1-202949674-202950979	0	0.562566	0.269	0.054	0	PC	Plpp4
chr11-81636008-81637082	0	0.557258	0.264	0.051	0	PC	LOC681544
chr19-18424870-18426028	0	0.554415	0.265	0.053	0	PC	Tox3
chr18-79340395-79341588	0	0.542334	0.263	0.047	0	PC	Mbp
chr17-24647116-24648143	0	0.538036	0.264	0.055	0	PC	Tfap2a
chr4-117033834-117034786	0	0.527435	0.267	0.058	0	PC	Sfxn5
chr15-48008118-48009108	0	0.527255	0.259	0.053	0	PC	Kif13b
chr7-14184707-14185658	0	0.523357	0.293	0.085	0	PC	Notch3
chr5-165730926-165731867	0	0.518958	0.286	0.077	0	PC	Pex14
chr4-157836322-157837344	0	0.517776	0.312	0.1	0	PC	Scnn1a
chr4-163265086-163266098	0	0.485402	0.271	0.076	0	PC	Tmem52b
chr4-178869970-178870904	2.74e-307	0.467995	0.266	0.077	7.03e-302	PC	Sox5
chr11-80999948-81000878	1.26e-302	0.459441	0.261	0.076	3.23e-297	PC	St6gal1
chr5-80984949-80985841	2.31e-274	0.436696	0.259	0.08	5.94e-269	PC	Pappa1
chr5-165725698-165726664	1.2e-261	0.481495	0.281	0.095	3.07e-256	PC	Pex14
chr18-60152793-60153714	4.42e-259	0.529875	0.4	0.166	1.14e-253	PC	Atp8b1
chr6-132577029-132578162	8.89e-258	0.465848	0.303	0.106	2.28e-252	PC	Mir342
chr17-72428201-72429117	2.66e-244	0.42378	0.262	0.087	6.84e-239	PC	Gata3
chr1-191703795-191704737	7.24e-243	0.444481	0.283	0.101	1.86e-237	PC	Scnn1g
chr5-173494021-173495002	1.2e-241	0.470393	0.314	0.119	3.08e-236	PC	LOC106182250
chr5-76582843-76584063	1.5e-236	0.506614	0.354	0.146	3.85e-231	PC	Ptbp3
chr19-24795265-24796903	5.89e-234	0.43694	0.256	0.086	1.51e-228	PC	Gipc1
chr7-126913959-126914883	6.06e-234	0.46983	0.317	0.122	1.56e-228	PC	Cerk
chr2-25714408-25715454	1.14e-226	0.440582	0.277	0.1	2.93e-221	PC	Arhgef28
chr8-77301607-77302574	3.57e-226	0.428083	0.272	0.097	9.17e-221	PC	Lipc
chr7-12582621-12583567	1.15e-222	0.43489	0.267	0.095	2.96e-217	PC	Wdr18
chr17-13333850-13334794	1.35e-219	0.406068	0.26	0.091	3.46e-214	PC	Gadd45g
chr19-584345-585471	2.79e-219	0.387249	0.252	0.087	7.15e-214	PC	Pdp2
chr1-24008808-24009761	3.61e-209	0.407711	0.256	0.091	9.26e-204	PC	Tbpl1
chr7-76058592-76059829	3.64e-209	0.417042	0.251	0.088	9.33e-204	PC	Grhl2
chr3-61625856-61627155	2.02e-208	0.484608	0.369	0.164	5.17e-203	PC	Hoxd9
chr3-147863506-147864543	4.56e-205	0.440554	0.266	0.098	1.17e-199	PC	Sox12
chr1-85189456-85190578	9.92e-195	0.408796	0.273	0.106	2.54e-189	PC	Nccrp1
chr4-77447626-77448563	4.48e-190	0.277267	0.999	0.997	1.15e-184	PC	Pdia4
chrX-145875560-145876486	5.69e-190	0.369369	0.251	0.093	1.46e-184	PC	Magec2
chr7-129845550-129846498	8.56e-180	0.405032	0.272	0.109	2.2e-174	PC	Pim3
chr3-8317353-8318350	1.02e-175	0.385729	0.271	0.11	2.62e-170	PC	Trub2
chr4-44572747-44573703	1.83e-175	0.428364	0.348	0.161	4.7e-170	PC	Cav2
chr13-37446407-37447374	5.29e-173	0.387886	0.263	0.106	1.36e-167	PC	Htr5b
chr7-77259543-77260527	1.61e-172	0.382551	0.256	0.101	4.12e-167	PC	Klf10
chr3-162686281-162687236	7.22e-172	0.40585	0.261	0.105	1.85e-166	PC	Zmynd8
chr5-135033150-135034139	2.67e-169	0.360121	0.256	0.101	6.85e-164	PC	Tspan1
chr17-24661691-24662660	1.3e-168	0.425777	0.34	0.159	3.33e-163	PC	Tfap2a
chr1-101703521-101704453	1.18e-166	0.453994	0.416	0.22	3.04e-161	PC	Rpl18
chr5-159971789-159972799	9.68e-164	0.404766	0.3	0.133	2.48e-158	PC	Hspb7
chr20-4378835-4379893	7.34e-157	0.394351	0.28	0.123	1.88e-151	PC	Egfl8
chr1-176598616-176599774	3.32e-156	0.374976	0.272	0.117	8.51e-151	PC	Galnt18
chr7-140290999-140291950	2e-153	0.40291	0.37	0.187	5.13e-148	PC	Adcy6
chr7-27354073-27354987	1.19e-146	0.360732	0.263	0.114	3.05e-141	PC	Nt5dc3
chr7-143060474-143061484	6.87e-143	0.35856	0.264	0.116	1.76e-137	PC	Krt83
chr6-44009283-44010412	7.68e-141	0.366172	0.274	0.123	1.97e-135	PC	Mboat2
chr10-73277818-73278909	1.59e-140	0.41689	0.369	0.193	4.09e-135	PC	Tbx2
chr7-142396958-142397938	3.08e-140	0.347552	0.25	0.109	7.89e-135	PC	Slc4a8
chr3-15020300-15021201	3.68e-131	0.358274	0.259	0.118	9.44e-126	PC	Dab2ip
chr3-82356718-82357637	2.76e-130	0.352458	0.259	0.118	7.07e-125	PC	Cd82
chr4-132272861-132273894	5.36e-124	0.34446	0.272	0.127	1.38e-118	PC	Prok2
chr20-50043708-50044668	1.15e-123	0.346652	0.295	0.145	2.94e-118	PC	Prep
chr8-22748450-22749401	6.13e-122	0.362003	0.29	0.143	1.57e-116	PC	Ldlr
chr5-171812-172738	3.91e-119	0.366786	0.366	0.201	1e-113	PC	Crispld1
chr20-48334900-48335757	5.65e-117	0.332641	0.319	0.167	1.45e-111	PC	Cd24
chr5-147418300-147419259	8.46e-117	0.345196	0.263	0.126	2.17e-111	PC	RGD1561149
chr14-81468417-81469385	1.43e-116	0.335204	0.274	0.133	3.67e-111	PC	Sh3bp2
chr8-122904442-122905339	1.59e-116	0.323019	0.254	0.119	4.08e-111	PC	Cmtm8
chr1-260254126-260255058	1.31e-109	0.317659	0.254	0.122	3.36e-104	PC	Blnk
chr7-11451972-11452820	4.68e-105	0.328944	0.292	0.152	1.2e-99	PC	Zbtb7a
chr1-101898970-101899883	9.22e-104	0.335317	0.285	0.149	2.37e-98	PC	Emp3
chr4-57621156-57622221	1.07e-102	0.326798	0.288	0.152	2.74e-97	PC	Ube2h
chr18-28681816-28682857	3.05e-102	0.321865	0.279	0.146	7.83e-97	PC	Cxxc5
chr18-24944953-24945926	9.27e-102	0.360414	0.384	0.227	2.38e-96	PC	Map3k2
[truncated: 1,319 more rows]
