# Supplementary material for: Single-cell transcriptomics and chromatin accessibility profiling elucidate the kidney-protective mechanism of mineralocorticoid receptor antagonists
Source: J Clin Invest. 2024 Jan 2;134(1):e157165. doi: 10.1172/JCI157165 (PMC10760974; doi:10.1172/JCI157165)
Supplement: Supplemental table 3 [file jci-134-157165-s019.xlsx]

## Sheet: Supplementary Table 3
Supplementary Table 3. Cell type-specific genes calculated by the gene activity in the snATAC-seq dataset.
gene	p_val	avg_log2FC	pct.1	pct.2	p_val_adj	cluster
Rcan2	0	1.44849	0.954	0.51	0	IC
Adgrf5	0	1.27739	0.637	0.291	0	IC
Slc4a9	0	1.15988	0.702	0.103	0	IC
Foxp1	0	1.14663	0.962	0.673	0	IC
Itpr2	0	1.13898	0.906	0.546	0	IC
Atp6v1c2	0	1.05081	0.697	0.129	0	IC
Adcy5	0	1.00229	0.888	0.49	0	IC
Zdhhc14	0	0.93662	0.917	0.652	0	IC
Kit	0	0.927997	0.641	0.222	0	IC
Cacna1d	0	0.921844	0.9	0.551	0	IC
Esrrg	0	0.913022	0.908	0.585	0	IC
Marchf10	0	0.894897	0.802	0.361	0	IC
Plcg2	0	0.891487	0.715	0.246	0	IC
Ralgapa2	0	0.875034	0.941	0.733	0	IC
Anxa4	0	0.86504	0.844	0.435	0	IC
RGD1562319	0	0.863128	0.587	0.054	0	IC
Atp6v0a4	0	0.846567	0.926	0.61	0	IC
Arhgap18	0	0.842207	0.909	0.63	0	IC
Adamtsl3	0	0.822424	0.797	0.392	0	IC
Mboat1	0	0.814772	0.861	0.474	0	IC
Tfcp2l1	0	0.81067	0.955	0.72	0	IC
Agtpbp1	0	0.805179	0.811	0.423	0	IC
Insrr	0	0.798593	0.528	0.124	0	IC
Kcnq1	0	0.797595	0.949	0.718	0	IC
Casz1	0	0.796911	0.934	0.553	0	IC
Slc26a4	0	0.789951	0.429	0.147	0	IC
Rhcg	0	0.786446	0.675	0.241	0	IC
Pde1c	0	0.770259	0.78	0.394	0	IC
Adcy9	0	0.770035	0.819	0.498	0	IC
Atp6v0d2	0	0.753143	0.764	0.338	0	IC
Gsn	0	0.747633	0.834	0.422	0	IC
Efhd1	0	0.746463	0.886	0.564	0	IC
Vps37b	0	0.737831	0.763	0.383	0	IC
Cds1	0	0.734856	0.825	0.488	0	IC
Mical3	0	0.732017	0.829	0.474	0	IC
Atp6v1b1	0	0.729582	0.655	0.202	0	IC
AABR07062512.1	0	0.727959	0.669	0.274	0	IC
Rab3b	0	0.727414	0.623	0.184	0	IC
Clcnkb	0	0.716809	0.685	0.238	0	IC
Blnk	0	0.708358	0.771	0.375	0	IC
Tshr	0	0.700835	0.736	0.34	0	IC
Gata3	0	0.69625	0.683	0.24	0	IC
Rhbg	0	0.680779	0.607	0.194	0	IC
Tanc1	0	0.671125	0.982	0.887	0	IC
Tnrc6c	0	0.670134	0.679	0.29	0	IC
Nr3c2	0	0.669585	0.935	0.653	0	IC
Cystm1	0	0.664658	0.748	0.399	0	IC
Acer2	0	0.662733	0.762	0.381	0	IC
Atp6v1g3	0	0.661895	0.459	0.031	0	IC
Slc7a1	0	0.658969	0.718	0.353	0	IC
Spire1	0	0.656131	0.898	0.647	0	IC
Defb1	0	0.654735	0.537	0.147	0	IC
Mreg	0	0.654427	0.543	0.152	0	IC
Plekhd1	0	0.65179	0.562	0.161	0	IC
Sptbn2	0	0.651668	0.68	0.265	0	IC
Grhl2	0	0.64956	0.802	0.44	0	IC
Tcp11l2	0	0.643822	0.604	0.211	0	IC
Stxbp6	0	0.640465	0.884	0.623	0	IC
Ica1	0	0.639149	0.763	0.438	0	IC
Ptpn3	0	0.628877	0.93	0.667	0	IC
Slc9a8	0	0.627168	0.724	0.385	0	IC
Tbc1d9	0	0.623338	0.769	0.41	0	IC
Dennd2b	0	0.618715	0.821	0.519	0	IC
Tmem117	0	0.618227	0.663	0.315	0	IC
Hdac4	0	0.615181	0.958	0.816	0	IC
Als2	0	0.614591	0.804	0.522	0	IC
Neurl1b	0	0.611864	0.818	0.507	0	IC
Zfp831	0	0.611472	0.561	0.193	0	IC
Dlgap4	0	0.607089	0.879	0.627	0	IC
Zfhx3	0	0.603483	0.816	0.507	0	IC
Clpb	0	0.603295	0.818	0.545	0	IC
Napepld	0	0.601864	0.759	0.43	0	IC
Med12l	0	0.600703	0.891	0.647	0	IC
Prkcz	0	0.597617	0.913	0.691	0	IC
Rab11fip4	0	0.596921	0.89	0.641	0	IC
Bsnd	0	0.596656	0.598	0.191	0	IC
Ubac2	0	0.596373	0.926	0.73	0	IC
Ap1s3	0	0.595925	0.78	0.486	0	IC
Gse1	0	0.594428	0.949	0.792	0	IC
Srgap1	0	0.592717	0.844	0.563	0	IC
Thsd7a	0	0.587185	0.82	0.522	0	IC
Vps13d	0	0.575829	0.944	0.785	0	IC
Degs2	0	0.574577	0.595	0.212	0	IC
Mfsd6	0	0.561571	0.673	0.35	0	IC
Ripor2	0	0.549691	0.68	0.35	0	IC
Foxi1	0	0.543954	0.389	0.022	0	IC
St14	0	0.542663	0.624	0.274	0	IC
Slc4a1	0	0.541001	0.414	0.151	0	IC
Hmx2	0	0.538765	0.39	0.115	0	IC
Cd9	0	0.53694	0.739	0.421	0	IC
Endou	0	0.536927	0.593	0.247	0	IC
Nipal1	0	0.533574	0.494	0.134	0	IC
Rapgef5	0	0.533414	0.604	0.245	0	IC
Pxdc1	0	0.532751	0.654	0.33	0	IC
Tox3	0	0.532179	0.616	0.264	0	IC
Gucy2g	0	0.531765	0.609	0.26	0	IC
LOC100910650	0	0.531031	0.398	0.035	0	IC
Rsph10b	0	0.528925	0.497	0.181	0	IC
Sgpp2	0	0.526152	0.71	0.359	0	IC
Rgl3	0	0.519441	0.609	0.295	0	IC
Lrrc69	0	0.51632	0.562	0.238	0	IC
Hepacam2	0	0.502215	0.427	0.089	0	IC
Syt2	0	0.500233	0.566	0.23	0	IC
Entpd3	0	0.494031	0.459	0.121	0	IC
Ykt6	0	0.488065	0.548	0.227	0	IC
AABR07073134.1	0	0.48278	0.465	0.132	0	IC
Sbspon	0	0.480623	0.545	0.222	0	IC
Cyp27a1	0	0.472401	0.51	0.192	0	IC
Ncaph	0	0.463363	0.491	0.179	0	IC
Dll4	0	0.46266	0.5	0.179	0	IC
Pde1a	0	0.461939	0.505	0.187	0	IC
Mycbpap	0	0.460785	0.462	0.143	0	IC
Ca8	0	0.458282	0.593	0.277	0	IC
Slc16a5	0	0.454092	0.498	0.199	0	IC
Ninl	0	0.453403	0.475	0.185	0	IC
Tgm3	0	0.446632	0.536	0.225	0	IC
Gnrhr	0	0.443214	0.415	0.095	0	IC
Ccdc80	0	0.442722	0.424	0.145	0	IC
Bmpr1b	0	0.438213	0.402	0.103	0	IC
Gcnt4	0	0.434893	0.446	0.155	0	IC
Edaradd	0	0.433714	0.522	0.22	0	IC
Dmrt2	0	0.424773	0.316	0.073	0	IC
AABR07002065.1	0	0.423818	0.314	0.023	0	IC
Stap1	0	0.417703	0.4	0.118	0	IC
Bik	0	0.416819	0.445	0.158	0	IC
Ipcef1	0	0.398503	0.422	0.154	0	IC
Asb15	0	0.39253	0.331	0.064	0	IC
Guca2a	0	0.386091	0.344	0.073	0	IC
Aqp6	0	0.365833	0.264	0.035	0	IC
Muc20	0	0.363271	0.323	0.064	0	IC
P2ry14	0	0.360949	0.313	0.076	0	IC
Nhlrc4	0	0.342759	0.321	0.071	0	IC
Tcp10b	0	0.321307	0.285	0.051	0	IC
Tmem52	0	0.31341	0.315	0.087	0	IC
AC126960.1	0	0.311417	0.264	0.042	0	IC
Avpr1a	0	0.310542	0.275	0.048	0	IC
AABR07034956.1	0	0.282701	0.273	0.063	0	IC
Gmpr	1.09e-307	0.530884	0.679	0.363	2.39e-303	IC
Itpr3	1.96e-305	0.536946	0.753	0.423	4.29e-301	IC
Rap1gap2	4.31e-304	0.577895	0.945	0.751	9.45e-300	IC
Zfp827	2.85e-302	0.595013	0.88	0.627	6.25e-298	IC
Mecom	1.04e-299	0.476616	0.666	0.334	2.29e-295	IC
Anxa11	3.18e-299	0.575291	0.839	0.569	6.98e-295	IC
Gpr160	1.25e-297	0.505852	0.713	0.387	2.73e-293	IC
Slc16a7	2.86e-297	0.515856	0.73	0.403	6.28e-293	IC
Crim1	4.76e-296	0.549128	0.949	0.806	1.04e-291	IC
RGD1561662	1.26e-294	0.480983	0.598	0.285	2.77e-290	IC
AC109048.1	3.12e-293	0.287446	0.3	0.089	6.83e-289	IC
AC096468.1	3.71e-293	0.33301	0.368	0.127	8.13e-289	IC
Fam89a	4.19e-293	0.275417	0.274	0.077	9.19e-289	IC
Tbc1d1	7.24e-292	0.561963	0.938	0.77	1.59e-287	IC
Mal	4.38e-289	0.443411	0.59	0.273	9.59e-285	IC
Gpr183	9.49e-289	0.327158	0.339	0.112	2.08e-284	IC
Inpp5j	1.69e-288	0.383887	0.469	0.19	3.7e-284	IC
Hdgfl3	6.53e-287	0.44777	0.531	0.241	1.43e-282	IC
Tfap2a	1.25e-286	0.467362	0.578	0.278	2.74e-282	IC
Emb	1.51e-286	0.40978	0.455	0.183	3.32e-282	IC
Esrp1	1.01e-285	0.446279	0.557	0.257	2.22e-281	IC
Aldh1l2	1.34e-285	0.293356	0.304	0.093	2.93e-281	IC
Prkcd	9.09e-283	0.405796	0.504	0.218	1.99e-278	IC
Wbp2nl	5.44e-280	0.295665	0.277	0.081	1.19e-275	IC
Tmprss2	2.59e-278	0.541705	0.836	0.571	5.67e-274	IC
Susd1	5.31e-278	0.537814	0.939	0.734	1.16e-273	IC
Neb	6.44e-278	0.466808	0.577	0.283	1.41e-273	IC
Slc29a1	1.75e-276	0.388199	0.476	0.201	3.83e-272	IC
Rph3al	2.81e-273	0.538094	0.849	0.573	6.17e-269	IC
Kcnc4	9.44e-272	0.369091	0.405	0.155	2.07e-267	IC
Rapsn	1.96e-271	0.303763	0.353	0.122	4.29e-267	IC
Oprm1	3.36e-271	0.517095	0.703	0.396	7.37e-267	IC
Gata2	3.63e-271	0.378691	0.468	0.194	7.96e-267	IC
Trim80	4.41e-268	0.28787	0.301	0.095	9.67e-264	IC
Mipep	7.25e-268	0.485277	0.672	0.377	1.59e-263	IC
Ntrk1	1.98e-267	0.357795	0.337	0.117	4.34e-263	IC
Tmem163	5.23e-267	0.759033	0.603	0.351	1.15e-262	IC
Zfat	2.04e-266	0.610656	0.926	0.76	4.47e-262	IC
Ptges	4.26e-266	0.385295	0.443	0.184	9.35e-262	IC
Ly86	4.67e-266	0.381412	0.417	0.166	1.02e-261	IC
Pak6	5.56e-263	0.436389	0.622	0.316	1.22e-258	IC
Nr0b2	1.72e-262	0.297521	0.289	0.09	3.78e-258	IC
Dnaaf1	6.18e-262	0.482589	0.622	0.337	1.35e-257	IC
Chmp6	1.41e-261	0.401516	0.497	0.225	3.1e-257	IC
Doc2b	6.24e-261	0.349834	0.375	0.141	1.37e-256	IC
Orc1	6.54e-261	0.2578	0.253	0.072	1.43e-256	IC
Myoz2	2.88e-260	0.278361	0.296	0.094	6.32e-256	IC
Cmtm8	3.38e-260	0.451542	0.698	0.382	7.42e-256	IC
Cpne8	6e-260	0.504498	0.678	0.386	1.32e-255	IC
Epn3	3.17e-259	0.339444	0.418	0.165	6.94e-255	IC
Fkbp5	9.73e-259	0.443694	0.605	0.31	2.13e-254	IC
Sgsm1	1.11e-257	0.48385	0.731	0.433	2.43e-253	IC
St6galnac2	3.57e-257	0.38408	0.419	0.171	7.83e-253	IC
Slc9a2	6.66e-257	0.459722	0.657	0.356	1.46e-252	IC
Tmem30b	8.99e-256	0.279782	0.33	0.113	1.97e-251	IC
Vax2	1.69e-253	0.354232	0.421	0.172	3.71e-249	IC
Stk39	1.84e-253	0.478718	0.91	0.642	4.04e-249	IC
Ecsit	7.44e-253	0.444597	0.558	0.28	1.63e-248	IC
Ppm1l	1.04e-252	0.39329	0.552	0.265	2.27e-248	IC
Kif13b	1.72e-252	0.511421	0.873	0.647	3.76e-248	IC
Akap2	6.83e-252	0.48531	0.94	0.765	1.5e-247	IC
Ctnnal1	5.34e-250	0.383879	0.486	0.219	1.17e-245	IC
Nectin4	6.14e-250	0.353703	0.412	0.167	1.35e-245	IC
Pwwp2b	2.93e-249	0.465791	0.661	0.368	6.42e-245	IC
LOC102556447	1.16e-247	0.375616	0.463	0.202	2.54e-243	IC
Ildr1	1.78e-247	0.401795	0.581	0.288	3.9e-243	IC
Apc	2.24e-247	0.400646	0.528	0.253	4.91e-243	IC
Atp6ap2	3.84e-246	0.410075	0.528	0.257	8.41e-242	IC
Dlgap2	6.81e-246	0.385835	0.467	0.208	1.49e-241	IC
B3galnt1	3.29e-245	0.430241	0.59	0.298	7.21e-241	IC
Nebl	7.02e-245	0.530244	0.759	0.497	1.54e-240	IC
Tmem51	3.86e-244	0.483585	0.932	0.769	8.45e-240	IC
Tns4	5.89e-242	0.33487	0.343	0.126	1.29e-237	IC
Gsap	9.22e-238	0.470902	0.711	0.432	2.02e-233	IC
Spint1	7.53e-237	0.419437	0.562	0.288	1.65e-232	IC
Iqgap1	1.3e-236	0.488776	0.872	0.626	2.84e-232	IC
Atp6v1e1	4.27e-236	0.446281	0.632	0.357	9.36e-232	IC
Cdc42ep1	7.86e-236	0.370801	0.437	0.189	1.72e-231	IC
Slc9a4	2.31e-234	0.331092	0.45	0.193	5.06e-230	IC
Stim1	3.64e-234	0.48502	0.776	0.51	7.99e-230	IC
Zmiz1	6.61e-234	0.396784	0.993	0.962	1.45e-229	IC
Nsmce2	4.03e-233	0.472161	0.953	0.843	8.84e-229	IC
Hlcs	5.12e-232	0.474957	0.833	0.579	1.12e-227	IC
Sipa1l2	7.99e-232	0.476348	0.885	0.657	1.75e-227	IC
Acad11	1.87e-231	0.462601	0.638	0.364	4.1e-227	IC
Apcdd1l	1.59e-227	0.396542	0.55	0.281	3.48e-223	IC
Hrob	9.05e-227	0.336491	0.411	0.176	1.98e-222	IC
Frmd5	1.42e-225	0.312314	0.37	0.148	3.11e-221	IC
Tex21	6.88e-225	0.413329	0.545	0.281	1.51e-220	IC
Parm1	9.32e-225	0.443862	0.655	0.373	2.04e-220	IC
Tmem213	2.31e-224	0.353239	0.493	0.23	5.06e-220	IC
Cnnm4	3.58e-224	0.476944	0.774	0.521	7.85e-220	IC
Rab31	4.23e-224	0.453827	0.796	0.515	9.28e-220	IC
Npc1	6.37e-224	0.471095	0.669	0.404	1.4e-219	IC
Man2a1	7.95e-224	0.479315	0.915	0.758	1.74e-219	IC
AABR07049499.1	3.29e-223	0.383536	0.489	0.232	7.22e-219	IC
Cldn7	1.13e-222	0.285962	0.343	0.131	2.48e-218	IC
Ptbp3	2.78e-222	0.478896	0.797	0.553	6.09e-218	IC
Krt80	1.19e-221	0.426846	0.648	0.362	2.62e-217	IC
Nr4a1	1.7e-221	0.387071	0.531	0.266	3.73e-217	IC
Atp5f1c	1.13e-220	0.46552	0.941	0.811	2.48e-216	IC
Zfp622	1.7e-220	0.461077	0.922	0.753	3.74e-216	IC
Adcy6	1.16e-218	0.43791	0.702	0.421	2.54e-214	IC
Sybu	1.32e-217	0.371184	0.499	0.243	2.89e-213	IC
Spidr	1.61e-217	0.474087	0.851	0.617	3.52e-213	IC
Iqgap2	1.86e-217	0.476949	0.919	0.761	4.07e-213	IC
Creg2	5.03e-217	0.274609	0.322	0.119	1.1e-212	IC
Hk1	1e-216	0.397438	0.588	0.311	2.2e-212	IC
Unc13c	2.42e-216	0.505641	0.64	0.382	5.3e-212	IC
Cdh1	3.49e-216	0.474796	0.815	0.573	7.66e-212	IC
Scnn1b	8.35e-216	0.33838	0.453	0.201	1.83e-211	IC
Grk5	1.3e-215	0.464619	0.813	0.575	2.85e-211	IC
Prkag2	1.83e-214	0.449248	0.959	0.872	4e-210	IC
Fam234b	2.24e-214	0.359528	0.523	0.257	4.92e-210	IC
Runx2	7.93e-212	0.465263	0.778	0.527	1.74e-207	IC
Itk	2.46e-211	0.309065	0.366	0.149	5.39e-207	IC
Lmbrd1	2.82e-209	0.426107	0.676	0.41	6.18e-205	IC
Slc43a2	1.97e-208	0.46219	0.887	0.687	4.31e-204	IC
Mrps6	6.99e-205	0.431312	0.786	0.531	1.53e-200	IC
Ccl28	1.21e-204	0.357971	0.511	0.257	2.65e-200	IC
Rab15	4.37e-203	0.362167	0.516	0.261	9.59e-199	IC
Tmc5	8.96e-203	0.295557	0.35	0.142	1.97e-198	IC
Mtcl1	3.42e-202	0.463367	0.651	0.387	7.49e-198	IC
Memo1	1.88e-200	0.292885	0.341	0.138	4.12e-196	IC
Kcns3	6.05e-200	0.292757	0.371	0.155	1.33e-195	IC
Ccdc117	7.46e-200	0.384796	0.582	0.323	1.64e-195	IC
Pacs1	1.38e-199	0.465651	0.811	0.596	3.01e-195	IC
Neurl1	5.31e-199	0.428386	0.582	0.329	1.16e-194	IC
Rptor	1.68e-198	0.459923	0.903	0.731	3.68e-194	IC
Bdh1	1.48e-195	0.416841	0.649	0.385	3.24e-191	IC
Lhx1	2.47e-195	0.331738	0.449	0.213	5.41e-191	IC
Rpap3	1.17e-193	0.367446	0.527	0.279	2.56e-189	IC
Itpkc	2.82e-193	0.3999	0.635	0.377	6.18e-189	IC
Rsph14	3.31e-193	0.441773	0.621	0.373	7.26e-189	IC
Csgalnact2	1.22e-192	0.37254	0.547	0.298	2.67e-188	IC
Lpin1	2.1e-192	0.395036	0.554	0.305	4.59e-188	IC
Magi3	1.35e-191	0.43643	0.855	0.655	2.95e-187	IC
Rragd	1.58e-191	0.412612	0.653	0.395	3.46e-187	IC
Npas2	4.42e-191	0.44468	0.71	0.46	9.69e-187	IC
Tbx2	7.56e-191	0.365367	0.585	0.32	1.66e-186	IC
Ppl	2.07e-190	0.414921	0.698	0.436	4.54e-186	IC
Tceanc2	1.31e-188	0.412697	0.708	0.453	2.87e-184	IC
Sorbs2	1.73e-188	0.374062	0.738	0.465	3.79e-184	IC
Arhgap21	3.64e-188	0.424096	0.712	0.461	7.98e-184	IC
Itpkb	1.92e-187	0.399877	0.896	0.707	4.21e-183	IC
Tm6sf1	5.16e-187	0.285604	0.39	0.173	1.13e-182	IC
Fcgbpl1	6.41e-187	0.300757	0.403	0.184	1.41e-182	IC
Fa2h	1.22e-186	0.369381	0.645	0.378	2.68e-182	IC
Tmem47	5.54e-186	0.252618	0.3	0.115	1.21e-181	IC
Arhgef19	1.22e-185	0.359715	0.53	0.281	2.67e-181	IC
Ca12	2.83e-185	0.435698	0.908	0.728	6.2e-181	IC
Rbm20	1.6e-184	0.420211	0.891	0.688	3.5e-180	IC
Zfyve9	1.62e-184	0.361288	0.486	0.253	3.56e-180	IC
Slc26a7	1.41e-182	0.374016	0.578	0.324	3.1e-178	IC
Atp6v1h	2.21e-182	0.401023	0.676	0.433	4.83e-178	IC
Tspear	6.43e-182	0.283026	0.369	0.162	1.41e-177	IC
Pygb	2.74e-181	0.378975	0.559	0.314	6e-177	IC
Zdhhc11	7e-181	0.272237	0.338	0.141	1.54e-176	IC
Polr2m	1.72e-180	0.411798	0.731	0.481	3.77e-176	IC
Lgals3	1.14e-179	0.325224	0.437	0.211	2.5e-175	IC
Pak4	1.65e-179	0.431956	0.847	0.655	3.61e-175	IC
Epb41l4b	2.12e-179	0.439995	0.803	0.568	4.64e-175	IC
Dmxl1	1.14e-178	0.471994	0.805	0.602	2.51e-174	IC
Lypd6b	2.49e-178	0.379594	0.681	0.414	5.46e-174	IC
Psd3	2.74e-178	0.390341	0.774	0.514	6e-174	IC
Man1a2	3.09e-177	0.422158	0.749	0.522	6.78e-173	IC
Rasd2	2.54e-176	0.326524	0.452	0.225	5.56e-172	IC
Ubash3b	3.38e-176	0.445597	0.756	0.519	7.41e-172	IC
Frk	4.9e-176	0.363015	0.598	0.342	1.07e-171	IC
Marchf3	9.23e-176	0.418532	0.895	0.743	2.02e-171	IC
Laptm4b	1.52e-175	0.355043	0.524	0.287	3.32e-171	IC
Taok3	1.69e-175	0.405175	0.661	0.419	3.72e-171	IC
Nacc2	1.29e-174	0.41623	0.804	0.587	2.82e-170	IC
Ppp1r9a	2.21e-174	0.408309	0.813	0.592	4.86e-170	IC
Shroom3	1.17e-173	0.379951	0.959	0.819	2.56e-169	IC
Dsp	3.35e-173	0.378218	0.648	0.398	7.35e-169	IC
Pip5k1b	5.43e-173	0.417582	0.894	0.722	1.19e-168	IC
Neu2	1e-171	0.352225	0.54	0.302	2.19e-167	IC
Enox2	1.62e-171	0.379015	0.613	0.367	3.55e-167	IC
Mbp	2.5e-170	0.381214	0.762	0.498	5.49e-166	IC
Selp	4.72e-170	0.29859	0.406	0.194	1.04e-165	IC
Plcl2	3.83e-169	0.353514	0.616	0.367	8.4e-165	IC
Rasef	2.07e-167	0.278019	0.348	0.153	4.54e-163	IC
Anks1a	2.45e-167	0.389074	0.947	0.852	5.38e-163	IC
Kazn	2.89e-167	0.401279	0.905	0.733	6.34e-163	IC
Rabep1	3.61e-167	0.405392	0.613	0.389	7.91e-163	IC
Fam83b	3.73e-167	0.308333	0.429	0.212	8.18e-163	IC
Slit2	4.27e-167	0.426623	0.892	0.747	9.35e-163	IC
Cyp4v3	7.23e-167	0.318657	0.466	0.242	1.58e-162	IC
Gramd1a	4.33e-165	0.356419	0.618	0.375	9.5e-161	IC
Tacc2	2.3e-164	0.405955	0.964	0.897	5.05e-160	IC
Cfh	2.48e-164	0.274937	0.368	0.167	5.44e-160	IC
Fam13a	3.83e-164	0.419234	0.821	0.62	8.39e-160	IC
Uvrag	7.74e-164	0.390555	0.935	0.819	1.7e-159	IC
Sorbs3	4.17e-163	0.363828	0.626	0.381	9.13e-159	IC
Neo1	4.23e-163	0.332188	0.492	0.27	9.27e-159	IC
Plekhm3	4.39e-163	0.41382	0.76	0.543	9.63e-159	IC
Bdkrb2	2.9e-162	0.276455	0.35	0.157	6.35e-158	IC
Exph5	3.26e-162	0.359701	0.553	0.318	7.15e-158	IC
Tspan32	4.32e-162	0.308731	0.459	0.235	9.47e-158	IC
Afap1l2	4.27e-161	0.383748	0.804	0.582	9.36e-157	IC
Clcn3	8.41e-160	0.413597	0.757	0.549	1.84e-155	IC
Ap3s2	1.48e-159	0.338222	0.529	0.298	3.24e-155	IC
Slc2a1	1.59e-159	0.370862	0.707	0.467	3.48e-155	IC
AABR07045032.1	6.93e-159	0.304448	0.481	0.257	1.52e-154	IC
Cox10	1.34e-158	0.356266	0.583	0.35	2.93e-154	IC
Soat1	5.41e-158	0.370692	0.632	0.397	1.19e-153	IC
Ankdd1b	2.24e-157	0.32589	0.539	0.307	4.92e-153	IC
Aqp3	7.82e-156	0.260534	0.365	0.169	1.71e-151	IC
Runx1	3.06e-155	0.391583	0.8	0.575	6.71e-151	IC
Pappa1	4.18e-155	0.356032	0.839	0.594	9.17e-151	IC
Acvr1b	1.54e-154	0.396537	0.825	0.634	3.37e-150	IC
Ppm1f	3.6e-154	0.332063	0.521	0.294	7.89e-150	IC
Fos	6.64e-154	0.362215	0.577	0.347	1.46e-149	IC
AABR07047221.1	1.61e-153	0.288603	0.389	0.189	3.53e-149	IC
Snrnp200	2.15e-151	0.30081	0.473	0.257	4.72e-147	IC
Atp10d	1.84e-150	0.325756	0.528	0.301	4.02e-146	IC
Muc1	2.97e-150	0.307232	0.53	0.299	6.51e-146	IC
Lrrfip1	3.74e-150	0.339429	0.776	0.511	8.21e-146	IC
Dym	9.49e-150	0.382415	0.924	0.798	2.08e-145	IC
Ldlrad4	1.29e-149	0.399428	0.833	0.65	2.82e-145	IC
Dusp10	1.33e-149	0.358592	0.686	0.455	2.91e-145	IC
LOC680039	1.63e-149	0.317002	0.507	0.286	3.57e-145	IC
Kif16b	4.75e-149	0.366832	0.931	0.825	1.04e-144	IC
Ppp2r2c	9.22e-149	0.305249	0.418	0.215	2.02e-144	IC
Arel1	1.16e-148	0.342104	0.589	0.365	2.54e-144	IC
Matn2	5.37e-148	0.373266	0.675	0.446	1.18e-143	IC
Klhl3	5.63e-147	0.271885	0.707	0.439	1.23e-142	IC
Slc38a1	7.55e-146	0.334499	0.478	0.264	1.65e-141	IC
Arid1b	9.67e-145	0.338535	0.978	0.919	2.12e-140	IC
Foxk2	1.91e-144	0.375604	0.666	0.446	4.18e-140	IC
Bcar3	2.47e-142	0.376161	0.832	0.639	5.42e-138	IC
Aif1l	5.6e-142	0.395524	0.771	0.559	1.23e-137	IC
RGD1306072	9.02e-142	0.306741	0.496	0.281	1.98e-137	IC
Tesc	9.59e-142	0.292354	0.505	0.283	2.1e-137	IC
Sars2	2.4e-141	0.353158	0.578	0.362	5.27e-137	IC
Ncald	5.72e-141	0.408218	0.864	0.714	1.25e-136	IC
Spg7	2.29e-140	0.322213	0.579	0.359	5.02e-136	IC
Grik5	9.25e-140	0.369093	0.631	0.41	2.03e-135	IC
Sh3rf2	1.21e-139	0.289225	0.457	0.246	2.64e-135	IC
Tjp2	2.56e-139	0.361986	0.844	0.657	5.6e-135	IC
Nbl1	6.22e-139	0.277296	0.436	0.231	1.36e-134	IC
Gpatch8	5.05e-138	0.335524	0.595	0.377	1.11e-133	IC
Sh3pxd2a	8.47e-138	0.350489	0.923	0.789	1.86e-133	IC
Abca1	4.03e-137	0.361375	0.743	0.535	8.84e-133	IC
Nedd4l	4.1e-137	0.28127	0.996	0.97	9e-133	IC
Prkaa1	1.19e-136	0.295156	0.444	0.243	2.6e-132	IC
Ulk1	2.5e-136	0.364796	0.709	0.502	5.49e-132	IC
Vps26a	2.67e-136	0.361909	0.669	0.458	5.85e-132	IC
Tmbim4	4.25e-136	0.265627	0.313	0.145	9.31e-132	IC
Tanc2	1.55e-135	0.376564	0.828	0.655	3.39e-131	IC
Txnip	7.06e-135	0.292897	0.471	0.258	1.55e-130	IC
Pbx3	1.04e-134	0.436835	0.826	0.667	2.28e-130	IC
Trmt44	1.32e-134	0.328829	0.606	0.388	2.89e-130	IC
Tmem72	3.69e-134	0.290389	0.557	0.325	8.08e-130	IC
Capn5	4.6e-134	0.344433	0.775	0.562	1.01e-129	IC
Il17d	4.62e-134	0.253489	0.372	0.187	1.01e-129	IC
Shroom2	5.78e-134	0.368964	0.788	0.597	1.27e-129	IC
Me2	1.36e-133	0.335112	0.629	0.41	2.99e-129	IC
Ctbp2	1.38e-133	0.290208	0.485	0.275	3.02e-129	IC
Zfp516	1.49e-133	0.363232	0.868	0.715	3.27e-129	IC
Fyb1	3.73e-133	0.318619	0.566	0.348	8.18e-129	IC
Tmem9b	8.25e-133	0.286627	0.491	0.28	1.81e-128	IC
Ampd3	4.04e-132	0.294825	0.62	0.381	8.85e-128	IC
Rapgef4	7.09e-132	0.350623	0.775	0.586	1.55e-127	IC
Capn1	8.45e-132	0.277698	0.519	0.3	1.85e-127	IC
Rnf150	8.93e-132	0.298376	0.7	0.45	1.96e-127	IC
Sort1	1.6e-131	0.31504	0.675	0.443	3.51e-127	IC
Rps6ka5	2.44e-131	0.362291	0.854	0.708	5.34e-127	IC
Lrrc20	5.89e-131	0.341422	0.63	0.417	1.29e-126	IC
Tmem222	2.25e-129	0.307352	0.513	0.307	4.93e-125	IC
Brwd1	3.43e-129	0.336307	0.663	0.453	7.51e-125	IC
Atf1	9.07e-128	0.319738	0.545	0.339	1.99e-123	IC
Unc13b	2.3e-127	0.35346	0.78	0.587	5.03e-123	IC
Pkm	1.18e-126	0.325801	0.636	0.427	2.59e-122	IC
Klhl21	2.33e-126	0.318128	0.575	0.365	5.1e-122	IC
Zdhhc13	9.34e-126	0.310408	0.554	0.345	2.05e-121	IC
Ccdc57	1.33e-125	0.32974	0.608	0.401	2.91e-121	IC
Lrrc31	3.46e-125	0.26469	0.426	0.232	7.58e-121	IC
Zswim5	5.95e-125	0.363328	0.63	0.427	1.3e-120	IC
Mab21l3	7.69e-125	0.295654	0.623	0.395	1.69e-120	IC
Racgap1	5.34e-124	0.265181	0.368	0.191	1.17e-119	IC
Pex14	9.63e-124	0.343417	0.814	0.625	2.11e-119	IC
Suds3	2.62e-123	0.318928	0.541	0.334	5.75e-119	IC
AABR07073181.1	8.02e-123	0.287407	0.748	0.514	1.76e-118	IC
Kif1a	8.05e-123	0.283485	0.459	0.26	1.76e-118	IC
Tex14	1.09e-122	0.352422	0.831	0.677	2.39e-118	IC
Tnrc6a	1.14e-122	0.333386	0.698	0.492	2.5e-118	IC
Vav2	1.44e-122	0.336448	0.927	0.816	3.15e-118	IC
Cwh43	3.83e-122	0.254195	0.374	0.194	8.39e-118	IC
Rab4a	3.53e-121	0.29659	0.509	0.308	7.73e-117	IC
Tert	5.43e-120	0.25259	0.402	0.216	1.19e-115	IC
Tjp3	9.27e-120	0.346683	0.799	0.626	2.03e-115	IC
Disc1	1.4e-119	0.335508	0.791	0.603	3.08e-115	IC
Gtf3c1	7.61e-118	0.324512	0.687	0.489	1.67e-113	IC
Mnat1	1.33e-117	0.326912	0.587	0.387	2.91e-113	IC
Crppa	9.47e-117	0.330923	0.816	0.626	2.08e-112	IC
Atp6v0a1	2.16e-116	0.333918	0.666	0.472	4.75e-112	IC
Wfs1	7.53e-115	0.311028	0.656	0.459	1.65e-110	IC
Clec16a	1.08e-114	0.335868	0.848	0.681	2.36e-110	IC
Rps6ka1	1.12e-114	0.311617	0.67	0.461	2.46e-110	IC
Arhgef2	1.28e-114	0.278697	0.607	0.391	2.8e-110	IC
Sp110	1.3e-114	0.268705	0.441	0.252	2.84e-110	IC
Sun2	2.5e-114	0.284334	0.538	0.338	5.47e-110	IC
Scnn1a	3.89e-114	0.286444	0.581	0.373	8.53e-110	IC
Lrp5	5.92e-114	0.325915	0.788	0.592	1.3e-109	IC
Elf1	5.58e-113	0.264481	0.502	0.302	1.22e-108	IC
Tmem170b	1.74e-112	0.317982	0.679	0.482	3.8e-108	IC
RGD1565616	1.8e-112	0.327293	0.818	0.659	3.95e-108	IC
Cdc14a	6.1e-112	0.307819	0.761	0.569	1.34e-107	IC
Upp1	3.11e-111	0.291903	0.52	0.322	6.82e-107	IC
Rnf43	3.54e-111	0.295478	0.585	0.383	7.77e-107	IC
Rab17	1.44e-110	0.268564	0.494	0.299	3.15e-106	IC
Mrps27	3.08e-110	0.327086	0.705	0.517	6.75e-106	IC
Nt5dc3	7.79e-110	0.314251	0.77	0.582	1.71e-105	IC
Itsn1	1.38e-109	0.318257	0.907	0.796	3.02e-105	IC
Nedd4	1.42e-109	0.328762	0.791	0.62	3.12e-105	IC
Arhgef16	2.04e-109	0.297101	0.618	0.416	4.46e-105	IC
Dlg1	6.7e-109	0.32614	0.805	0.64	1.47e-104	IC
Lnx1	1.18e-108	0.26277	0.655	0.43	2.58e-104	IC
Foxn3	5.53e-108	0.302884	0.958	0.886	1.21e-103	IC
Tbx3	8.77e-108	0.254893	0.318	0.161	1.92e-103	IC
Get4	1.99e-107	0.310985	0.675	0.483	4.36e-103	IC
Cyth3	2.94e-107	0.256426	0.55	0.346	6.45e-103	IC
Mmp15	1.64e-106	0.262045	0.488	0.296	3.6e-102	IC
Armc7	2.43e-106	0.266826	0.452	0.27	5.33e-102	IC
Myo1b	3.21e-106	0.275451	0.656	0.44	7.05e-102	IC
Mpped2	4.92e-106	0.279048	0.713	0.499	1.08e-101	IC
Tgfbr3	5.33e-106	0.294712	0.856	0.685	1.17e-101	IC
Zfp407	1.25e-105	0.350184	0.761	0.595	2.74e-101	IC
Cnot8	3.06e-105	0.286661	0.559	0.366	6.71e-101	IC
Micos10	3.53e-105	0.292965	0.606	0.411	7.75e-101	IC
Eps8	3.7e-105	0.302518	0.937	0.811	8.12e-101	IC
Cntd1	4.92e-105	0.281056	0.601	0.401	1.08e-100	IC
Acsl5	1.33e-104	0.269237	0.452	0.267	2.92e-100	IC
Npepo	1.72e-104	0.272043	0.969	0.885	3.78e-100	IC
Atp6v0e1	3.67e-104	0.308351	0.722	0.533	8.05e-100	IC
Ikzf2	3.83e-104	0.296323	0.618	0.424	8.39e-100	IC
AABR07002065.2	5.7e-104	0.293914	0.696	0.506	1.25e-99	IC
Msi2	6.57e-104	0.259992	0.983	0.953	1.44e-99	IC
Vdr	7.29e-104	0.308053	0.822	0.652	1.6e-99	IC
Clasp1	8.83e-104	0.292333	0.899	0.767	1.94e-99	IC
Asap2	8.8e-103	0.313229	0.79	0.608	1.93e-98	IC
Cux2	1.05e-102	0.299089	0.648	0.447	2.31e-98	IC
Hdac7	6.63e-102	0.286213	0.697	0.49	1.45e-97	IC
Map4k4	1.11e-101	0.318008	0.83	0.673	2.43e-97	IC
Myo19	1.87e-101	0.254344	0.496	0.306	4.11e-97	IC
Thra	2.57e-101	0.32398	0.724	0.544	5.63e-97	IC
Paqr5	2.69e-101	0.307468	0.894	0.765	5.89e-97	IC
Rai1	9.33e-101	0.308608	0.677	0.489	2.05e-96	IC
AC134204.1	9.4e-101	0.256956	0.964	0.885	2.06e-96	IC
Alpk2	1.18e-100	0.260239	0.51	0.319	2.58e-96	IC
Ip6k3	1.23e-100	0.252195	0.359	0.198	2.7e-96	IC
Grb10	1.82e-100	0.298773	0.701	0.512	3.99e-96	IC
Ctsd	2.49e-100	0.265367	0.56	0.364	5.46e-96	IC
Cln8	2.7e-100	0.277365	0.606	0.41	5.93e-96	IC
Kctd1	9.61e-100	0.289058	0.799	0.608	2.11e-95	IC
Nectin2	1.42e-99	0.278849	0.729	0.526	3.11e-95	IC
Atp6v0c	3.43e-99	0.289063	0.645	0.461	7.51e-95	IC
Ppp1r37	5.78e-99	0.28995	0.684	0.503	1.27e-94	IC
Ppp2r5c	6.7e-99	0.307529	0.875	0.742	1.47e-94	IC
Gde1	1.47e-98	0.278531	0.578	0.387	3.23e-94	IC
Atp6v1d	3.74e-98	0.288655	0.629	0.44	8.2e-94	IC
Kdm3b	6.9e-98	0.303076	0.65	0.468	1.51e-93	IC
Trappc12	7.64e-98	0.294165	0.592	0.406	1.68e-93	IC
Evl	1.79e-97	0.301069	0.771	0.593	3.92e-93	IC
Armh3	2.41e-97	0.287981	0.634	0.45	5.28e-93	IC
Bcap29	3.86e-97	0.280468	0.413	0.247	8.46e-93	IC
Irf6	1.85e-96	0.254571	0.516	0.328	4.05e-92	IC
Mindy2	2.6e-96	0.289032	0.661	0.48	5.7e-92	IC
Mpzl1	4.45e-96	0.256361	0.557	0.364	9.75e-92	IC
Samd5	1.17e-95	0.263916	0.526	0.337	2.57e-91	IC
Podxl2	6.56e-95	0.258026	0.479	0.298	1.44e-90	IC
Ccdc12	2.51e-94	0.303382	0.868	0.756	5.51e-90	IC
Ankrd6	1.12e-93	0.294226	0.671	0.483	2.45e-89	IC
Pkp4	1.25e-93	0.295793	0.7	0.527	2.75e-89	IC
Dscaml1	1.74e-93	0.309499	0.602	0.422	3.82e-89	IC
Oxct1	2.25e-93	0.303897	0.819	0.673	4.94e-89	IC
Clip1	5.66e-93	0.281376	0.642	0.46	1.24e-88	IC
Ercc6	6e-93	0.27624	0.661	0.475	1.32e-88	IC
LOC690035	1.2e-92	0.264591	0.54	0.36	2.62e-88	IC
Rreb1	4.32e-92	0.259883	0.955	0.884	9.46e-88	IC
Csrp2	1.48e-91	0.275916	0.656	0.468	3.25e-87	IC
Pcnx2	5.47e-91	0.308805	0.754	0.582	1.2e-86	IC
LOC100361087	1.27e-90	0.273681	0.927	0.819	2.78e-86	IC
Itgb4	1.54e-90	0.256851	0.561	0.377	3.38e-86	IC
Plagl2	1.62e-90	0.253225	0.483	0.309	3.55e-86	IC
Prkar2a	3.94e-90	0.273638	0.594	0.412	8.63e-86	IC
Inpp5a	5.49e-90	0.307985	0.851	0.708	1.2e-85	IC
Gtf2f2	6.23e-90	0.264509	0.574	0.39	1.37e-85	IC
Efcab2	3.56e-89	0.298501	0.744	0.582	7.79e-85	IC
Acsf2	1e-88	0.2588	0.487	0.314	2.19e-84	IC
Edc3	3.21e-88	0.251089	0.496	0.322	7.03e-84	IC
Btbd11	4.9e-88	0.296492	0.835	0.681	1.07e-83	IC
Stx18	9.3e-88	0.287042	0.728	0.552	2.04e-83	IC
Commd1	4.03e-87	0.28462	0.722	0.55	8.84e-83	IC
Rngtt	1.96e-86	0.27812	0.648	0.47	4.29e-82	IC
Slc44a3	4.81e-86	0.260206	0.595	0.413	1.05e-81	IC
Fam53b	3.05e-85	0.270435	0.917	0.807	6.69e-81	IC
Ttll5	1.06e-84	0.28185	0.681	0.502	2.32e-80	IC
Rnf152	1.11e-84	0.266713	0.865	0.724	2.44e-80	IC
Tlk2	1.57e-84	0.277643	0.711	0.536	3.45e-80	IC
Scfd2	1.58e-84	0.255406	0.804	0.642	3.47e-80	IC
Mpp7	2.37e-84	0.258838	0.495	0.321	5.19e-80	IC
AABR07054370.1	3.75e-84	0.261415	0.624	0.449	8.23e-80	IC
Antxr1	6.07e-84	0.25401	0.714	0.525	1.33e-79	IC
Mllt10	1.03e-83	0.271437	0.671	0.499	2.26e-79	IC
Srpk2	1.08e-83	0.271776	0.718	0.547	2.36e-79	IC
Cdk5rap2	1.37e-83	0.258193	0.794	0.625	3e-79	IC
Atp6v0d1	4.27e-83	0.272992	0.788	0.642	9.35e-79	IC
Col18a1	4.52e-83	0.271068	0.903	0.786	9.91e-79	IC
Rnls	8.94e-83	0.279075	0.772	0.618	1.96e-78	IC
Dnah2	1.38e-82	0.277204	0.56	0.389	3.03e-78	IC
Reep3	4.23e-82	0.272317	0.747	0.578	9.27e-78	IC
Fxyd2	1.35e-81	0.256703	0.632	0.451	2.95e-77	IC
Slc4a5	2.8e-81	0.259847	0.498	0.334	6.14e-77	IC
Clcn5	4.48e-81	0.257657	0.513	0.345	9.82e-77	IC
Cd47	9.04e-80	0.281293	0.705	0.541	1.98e-75	IC
Fbxl20	1.29e-79	0.256002	0.613	0.444	2.82e-75	IC
Dapk1	4.67e-78	0.269491	0.839	0.693	1.02e-73	IC
Mkln1	6.02e-78	0.261795	0.767	0.61	1.32e-73	IC
Usp49	6.81e-78	0.285705	0.625	0.466	1.49e-73	IC
Uap1	1.91e-77	0.253421	0.669	0.501	4.2e-73	IC
Ttc7b	3.09e-76	0.288603	0.7	0.544	6.77e-72	IC
Phkb	2.45e-75	0.327537	0.771	0.644	5.38e-71	IC
Smarcc1	7.17e-74	0.253699	0.586	0.421	1.57e-69	IC
Elp3	7.32e-74	0.255858	0.639	0.472	1.61e-69	IC
Mtmr3	1.33e-73	0.254459	0.765	0.609	2.92e-69	IC
Pptc7	1.64e-73	0.25361	0.809	0.662	3.6e-69	IC
Cdc42bpb	2.26e-73	0.254558	0.883	0.785	4.96e-69	IC
Vti1a	3.14e-73	0.263222	0.714	0.557	6.89e-69	IC
Trim8	2.93e-72	0.252568	0.842	0.712	6.42e-68	IC
Ehmt1	1.52e-69	0.264005	0.772	0.638	3.34e-65	IC
Tmem50b	3.8e-69	0.253025	0.728	0.586	8.33e-65	IC
Tmcc3	1.47e-67	0.264126	0.906	0.803	3.21e-63	IC
Arhgap12	2.09e-67	0.251115	0.781	0.647	4.57e-63	IC
Spata13	3.6e-67	0.257175	0.887	0.779	7.9e-63	IC
Rnf144b	2.25e-66	0.252212	0.746	0.588	4.92e-62	IC
Egr1	6.92e-60	0.253576	0.676	0.533	1.52e-55	IC
Pdgfrb	1.26e-138	1.29251	0.749	0.172	2.76e-134	MyoFib
Pde3a	1.18e-131	1.87051	0.924	0.344	2.6e-127	MyoFib
Kcnk3	1.26e-115	1.259	0.668	0.161	2.77e-111	MyoFib
Ednra	5.82e-112	0.893682	0.587	0.121	1.27e-107	MyoFib
Entpd1	4.62e-108	0.81867	0.525	0.099	1.01e-103	MyoFib
Plxnd1	9.45e-100	1.26954	0.839	0.311	2.07e-95	MyoFib
C1qtnf2	5.01e-97	0.587779	0.435	0.073	1.1e-92	MyoFib
Ebf1	1.79e-96	1.59716	0.937	0.5	3.91e-92	MyoFib
Fry	3.44e-93	1.71399	0.852	0.388	7.54e-89	MyoFib
Ptp4a3	4.12e-93	0.430918	0.309	0.04	9.04e-89	MyoFib
Fhl5	4.35e-90	0.571116	0.413	0.072	9.54e-86	MyoFib
Mrvi1	2.19e-89	1.19934	0.857	0.363	4.81e-85	MyoFib
Gucy1b1	3.85e-89	0.584956	0.507	0.104	8.43e-85	MyoFib
Des	6.32e-86	0.50925	0.359	0.057	1.39e-81	MyoFib
Jph2	2.74e-85	1.10475	0.637	0.188	6.01e-81	MyoFib
Rgs5	1.91e-84	0.688693	0.435	0.084	4.18e-80	MyoFib
Adcy3	5.86e-82	1.11827	0.614	0.182	1.28e-77	MyoFib
Myh11	2.51e-80	1.31029	0.61	0.186	5.49e-76	MyoFib
Ngf	1.28e-79	0.712161	0.57	0.145	2.81e-75	MyoFib
Adcy5	2.75e-77	1.23798	0.915	0.509	6.03e-73	MyoFib
Chst3	3.54e-77	0.394901	0.265	0.035	7.75e-73	MyoFib
Stac	2.15e-76	0.713311	0.475	0.109	4.72e-72	MyoFib
Tpm2	1.07e-75	0.807029	0.646	0.2	2.35e-71	MyoFib
Cacna1c	3.09e-75	1.01249	0.744	0.288	6.78e-71	MyoFib
Foxs1	5.73e-75	0.369741	0.291	0.043	1.26e-70	MyoFib
Gucy1a1	1.44e-73	0.653787	0.543	0.139	3.16e-69	MyoFib
Acta2	4.4e-73	0.7783	0.516	0.131	9.64e-69	MyoFib
Ano1	6.68e-71	1.33376	0.771	0.343	1.46e-66	MyoFib
Sntb1	1.07e-68	1.1909	0.839	0.44	2.35e-64	MyoFib
Lama4	4.64e-68	0.915326	0.722	0.274	1.02e-63	MyoFib
Serpine2	7.2e-67	0.65876	0.498	0.129	1.58e-62	MyoFib
C1qtnf7	9.17e-67	0.842192	0.655	0.22	2.01e-62	MyoFib
Tbx3	3.17e-65	0.699693	0.57	0.168	6.94e-61	MyoFib
Mcam	5.98e-65	0.518285	0.422	0.096	1.31e-60	MyoFib
Ntrk2	6.03e-65	1.10574	0.807	0.406	1.32e-60	MyoFib
Abr	2.71e-64	1.07173	0.861	0.476	5.93e-60	MyoFib
Lbh	2.88e-63	0.846621	0.691	0.257	6.32e-59	MyoFib
Dpysl3	1.64e-62	0.831495	0.735	0.3	3.59e-58	MyoFib
Adgrd1	2.6e-62	0.896695	0.655	0.244	5.7e-58	MyoFib
Slc8a1	5.28e-62	1.13563	0.888	0.486	1.16e-57	MyoFib
Lmod1	2.18e-61	0.83394	0.561	0.179	4.77e-57	MyoFib
Myocd	5.36e-61	0.817063	0.578	0.192	1.18e-56	MyoFib
Sparc	6.22e-60	0.666746	0.632	0.21	1.36e-55	MyoFib
Rcsd1	2.64e-59	0.93091	0.695	0.271	5.78e-55	MyoFib
Antxr1	3.96e-59	0.98348	0.874	0.534	8.69e-55	MyoFib
Rhoj	6.23e-59	0.774154	0.596	0.194	1.37e-54	MyoFib
Lhfpl6	1.48e-58	0.988183	0.825	0.408	3.24e-54	MyoFib
Cacna1g	2.04e-58	0.789492	0.695	0.274	4.48e-54	MyoFib
Filip1	1.18e-57	0.960451	0.717	0.308	2.58e-53	MyoFib
Ltbp1	6.66e-57	1.23057	0.879	0.566	1.46e-52	MyoFib
Grip2	1.22e-56	0.684307	0.502	0.149	2.67e-52	MyoFib
Rasgrp2	4.37e-56	0.617843	0.547	0.172	9.58e-52	MyoFib
Kirrel1	5.32e-56	0.85294	0.789	0.365	1.17e-51	MyoFib
Agtr1b	1.98e-54	0.451854	0.399	0.098	4.33e-50	MyoFib
Col12a1	5.87e-54	0.863009	0.722	0.318	1.29e-49	MyoFib
Fxyd1	8.18e-54	0.427105	0.283	0.053	1.79e-49	MyoFib
Cavin3	1.01e-53	0.475885	0.422	0.108	2.21e-49	MyoFib
Rapgef4	1.68e-53	1.02755	0.883	0.594	3.69e-49	MyoFib
Slc14a2.1	3.59e-53	1.01018	0.812	0.411	7.87e-49	MyoFib
Tagln	5.81e-53	0.656129	0.493	0.152	1.27e-48	MyoFib
Meis1	2.23e-52	0.847031	0.695	0.294	4.9e-48	MyoFib
Csrp1	4.6e-52	0.848125	0.789	0.39	1.01e-47	MyoFib
Cacna2d1	2.76e-51	0.864397	0.821	0.424	6.06e-47	MyoFib
Htra4	9.32e-51	0.515753	0.368	0.09	2.04e-46	MyoFib
Map1b	5.43e-50	0.777507	0.668	0.287	1.19e-45	MyoFib
Tmem204	7.45e-50	0.721086	0.556	0.198	1.63e-45	MyoFib
Hrh2	9.73e-50	0.527501	0.354	0.086	2.13e-45	MyoFib
Ccdc80	1.47e-49	0.559898	0.507	0.159	3.21e-45	MyoFib
Tcf7l1	1.04e-48	0.896829	0.852	0.539	2.27e-44	MyoFib
Cspg4	1.25e-48	0.877567	0.713	0.358	2.73e-44	MyoFib
Ehd2	1.54e-48	0.614108	0.583	0.212	3.37e-44	MyoFib
Rftn1	2.79e-48	0.830954	0.821	0.442	6.11e-44	MyoFib
Fstl1	2.62e-47	0.798875	0.731	0.345	5.75e-43	MyoFib
Rem1	3.44e-47	0.394042	0.296	0.063	7.54e-43	MyoFib
Ntf3	3.86e-47	0.836805	0.776	0.417	8.46e-43	MyoFib
Mas1	8.76e-47	0.547478	0.422	0.12	1.92e-42	MyoFib
Atg13	4.46e-46	0.506779	0.413	0.117	9.78e-42	MyoFib
Ston1	6.11e-46	0.491612	0.404	0.112	1.34e-41	MyoFib
Lgals1	8.08e-46	0.548714	0.462	0.145	1.77e-41	MyoFib
Rcan2	1.41e-45	0.947426	0.857	0.532	3.08e-41	MyoFib
Mylk	1.98e-45	0.855431	0.924	0.776	4.35e-41	MyoFib
Cped1	6.98e-45	0.867189	0.839	0.516	1.53e-40	MyoFib
Sorbs2	7.43e-45	0.960171	0.794	0.478	1.63e-40	MyoFib
Uba2	8.4e-45	0.518961	0.413	0.122	1.84e-40	MyoFib
Ptgir	8.91e-45	0.308843	0.256	0.05	1.95e-40	MyoFib
Cavin1	9.1e-45	0.690429	0.709	0.324	2e-40	MyoFib
Zfhx3	1.18e-44	1.01529	0.812	0.522	2.59e-40	MyoFib
Pced1b	4.74e-44	0.879217	0.74	0.381	1.04e-39	MyoFib
Sparcl1	1.26e-43	0.556404	0.466	0.153	2.76e-39	MyoFib
Flna	1.52e-42	0.622269	0.529	0.199	3.33e-38	MyoFib
Lrch1	1.66e-42	0.878731	0.879	0.597	3.65e-38	MyoFib
Notch3	2.28e-42	0.834641	0.623	0.283	5e-38	MyoFib
P2rx1	6.06e-42	0.527183	0.462	0.153	1.33e-37	MyoFib
Adamts14	1.16e-41	0.56249	0.502	0.178	2.55e-37	MyoFib
Fam20a	1.24e-41	0.724983	0.587	0.24	2.73e-37	MyoFib
Susd5	1.78e-41	0.646888	0.448	0.155	3.9e-37	MyoFib
Mob2	1.82e-41	0.521531	0.448	0.147	4e-37	MyoFib
Ccnd2	2.93e-41	0.574784	0.502	0.177	6.42e-37	MyoFib
Adgra2	8.6e-41	0.599774	0.583	0.234	1.89e-36	MyoFib
Zcchc24	8.74e-41	0.699875	0.619	0.269	1.92e-36	MyoFib
Ror1	1.12e-40	0.801298	0.61	0.282	2.46e-36	MyoFib
Hip1	1.38e-40	0.770071	0.915	0.687	3.03e-36	MyoFib
Afap1l2	1.47e-40	0.833334	0.87	0.593	3.22e-36	MyoFib
Itga8	1.93e-40	0.8837	0.668	0.334	4.24e-36	MyoFib
Olfml2b	1.94e-40	0.622312	0.516	0.194	4.25e-36	MyoFib
Wwp2	3.36e-40	0.885621	0.61	0.292	7.36e-36	MyoFib
Slco3a1	4.6e-40	0.903081	0.906	0.678	1.01e-35	MyoFib
Cacna1h	5.09e-40	0.82057	0.605	0.269	1.12e-35	MyoFib
Rnf150	5.13e-40	0.775425	0.816	0.462	1.12e-35	MyoFib
Lrrc17	6.54e-40	0.397405	0.368	0.103	1.43e-35	MyoFib
Speg	7.46e-40	0.833268	0.614	0.29	1.64e-35	MyoFib
Col6a2	1.25e-39	0.403935	0.318	0.082	2.75e-35	MyoFib
Crip1	1.66e-39	0.650053	0.552	0.227	3.64e-35	MyoFib
Msrb3	2.11e-39	0.683545	0.686	0.346	4.62e-35	MyoFib
Pln	5.68e-39	0.355161	0.305	0.077	1.24e-34	MyoFib
Atp10a	7.19e-39	0.6961	0.717	0.365	1.58e-34	MyoFib
Fgf7	7.66e-39	0.436838	0.345	0.096	1.68e-34	MyoFib
Fbn1	4.5e-38	0.728126	0.695	0.345	9.86e-34	MyoFib
Lpp	4.89e-38	0.79398	0.942	0.802	1.07e-33	MyoFib
S1pr3	1.56e-37	0.490649	0.408	0.132	3.41e-33	MyoFib
Tm4sf1	2.89e-37	0.331185	0.278	0.067	6.33e-33	MyoFib
Ift43	3.46e-37	0.766758	0.744	0.436	7.58e-33	MyoFib
Pde5a	7.77e-37	0.624809	0.695	0.355	1.7e-32	MyoFib
Cib4	1.37e-36	0.46269	0.372	0.114	3e-32	MyoFib
Mical2	1.79e-36	0.862407	0.857	0.621	3.91e-32	MyoFib
Cdh11	2.41e-36	0.600813	0.57	0.242	5.29e-32	MyoFib
Dkk2	5.52e-36	0.686254	0.493	0.194	1.21e-31	MyoFib
Tmtc1	5.59e-36	0.785654	0.794	0.457	1.23e-31	MyoFib
Arhgef17	1.15e-35	0.780979	0.919	0.721	2.53e-31	MyoFib
Axl	1.77e-35	0.584519	0.511	0.202	3.88e-31	MyoFib
Marveld1	4.05e-35	0.346653	0.372	0.114	8.87e-31	MyoFib
Specc1	8.07e-35	0.931942	0.794	0.52	1.77e-30	MyoFib
Dtx1	9.09e-35	0.488606	0.336	0.099	1.99e-30	MyoFib
Zfp385d	1.36e-34	0.770597	0.83	0.561	2.98e-30	MyoFib
Osbpl5	1.55e-34	0.575019	0.668	0.324	3.41e-30	MyoFib
Atp2a3	1.81e-34	0.588591	0.426	0.151	3.96e-30	MyoFib
Vstm4	1.9e-34	0.479504	0.448	0.158	4.17e-30	MyoFib
Zbtb16	2.88e-34	0.706371	0.919	0.738	6.32e-30	MyoFib
Tspan9	5.38e-34	0.733616	0.753	0.449	1.18e-29	MyoFib
Smim3	9.28e-34	0.493492	0.502	0.199	2.03e-29	MyoFib
AABR07013701.1	9.8e-34	0.299351	0.314	0.087	2.15e-29	MyoFib
Nuak1	1.44e-33	0.71144	0.848	0.555	3.15e-29	MyoFib
Cap2	5.75e-33	0.7255	0.673	0.358	1.26e-28	MyoFib
Prkce	6.99e-33	0.717829	0.879	0.62	1.53e-28	MyoFib
Gja5	7.56e-33	0.329516	0.278	0.073	1.66e-28	MyoFib
Sulf1	8.28e-33	0.575647	0.587	0.267	1.81e-28	MyoFib
Zfp532	9.3e-33	0.696386	0.78	0.502	2.04e-28	MyoFib
Tacc1	1.02e-32	0.637607	0.664	0.355	2.24e-28	MyoFib
Tspan32	1.28e-32	0.538647	0.556	0.245	2.81e-28	MyoFib
Rnf144a	2e-32	0.687367	0.605	0.289	4.39e-28	MyoFib
Col19a1	2.02e-32	0.74533	0.664	0.352	4.43e-28	MyoFib
Tspan2	3.25e-32	0.466584	0.377	0.127	7.14e-28	MyoFib
Slc8a2	4.57e-32	0.451126	0.435	0.162	1e-27	MyoFib
Akap6	4.97e-32	0.729097	0.816	0.552	1.09e-27	MyoFib
Pdlim1	7.68e-32	0.548	0.534	0.235	1.68e-27	MyoFib
Dmpk	8.36e-32	0.586037	0.57	0.267	1.83e-27	MyoFib
Pls3	9.68e-32	0.615889	0.543	0.241	2.12e-27	MyoFib
Tinagl1	1.16e-31	0.564841	0.65	0.334	2.55e-27	MyoFib
St6galnac6	1.2e-31	0.462708	0.444	0.168	2.62e-27	MyoFib
Zbtb7c	1.42e-31	0.806657	0.883	0.698	3.1e-27	MyoFib
Loxl1	2.14e-31	0.532694	0.547	0.236	4.69e-27	MyoFib
Map6	2.38e-31	0.61886	0.583	0.282	5.22e-27	MyoFib
Kcnab1	2.75e-31	0.836438	0.731	0.468	6.03e-27	MyoFib
Amotl1	3.63e-31	0.542752	0.578	0.269	7.96e-27	MyoFib
Ksr1	4.49e-31	0.758955	0.798	0.51	9.85e-27	MyoFib
Gfra2	7.77e-31	0.613702	0.578	0.278	1.7e-26	MyoFib
Meis2	8.81e-31	0.698014	0.861	0.618	1.93e-26	MyoFib
Ttc28	9.54e-31	0.717775	0.892	0.672	2.09e-26	MyoFib
Stum	1.63e-30	0.609203	0.516	0.229	3.57e-26	MyoFib
Trpc4	1.91e-30	0.469499	0.399	0.144	4.19e-26	MyoFib
Ppp1r1c	5.42e-30	0.536597	0.462	0.19	1.19e-25	MyoFib
AABR07049085.1	9.72e-30	0.833921	0.861	0.699	2.13e-25	MyoFib
Calhm2	1.05e-29	0.283364	0.278	0.077	2.29e-25	MyoFib
Dennd2b	1.29e-29	0.761551	0.789	0.534	2.83e-25	MyoFib
Gnao1	1.35e-29	0.692162	0.713	0.442	2.96e-25	MyoFib
Inka2	1.42e-29	0.375176	0.291	0.086	3.12e-25	MyoFib
Col1a1	2.05e-29	0.447994	0.462	0.186	4.49e-25	MyoFib
Adam19	2.52e-29	0.549042	0.659	0.331	5.52e-25	MyoFib
Filip1l	3.31e-29	0.711948	0.717	0.427	7.25e-25	MyoFib
Col8a1	3.92e-29	0.648498	0.655	0.35	8.6e-25	MyoFib
Foxc2	4.03e-29	0.305164	0.278	0.078	8.84e-25	MyoFib
Map1a	4.27e-29	0.491132	0.493	0.213	9.36e-25	MyoFib
Samd4a	4.45e-29	0.679609	0.874	0.71	9.75e-25	MyoFib
Dact1	9.27e-29	0.26225	0.287	0.083	2.03e-24	MyoFib
Vac14	1.45e-28	0.634567	0.816	0.569	3.18e-24	MyoFib
Relt	1.49e-28	0.58793	0.493	0.225	3.26e-24	MyoFib
Adcy9	1.96e-28	0.669214	0.78	0.513	4.3e-24	MyoFib
Itgb3	2.5e-28	0.551772	0.502	0.222	5.48e-24	MyoFib
Synpo2	4.75e-28	0.726733	0.852	0.683	1.04e-23	MyoFib
Bcam	4.87e-28	0.551946	0.587	0.293	1.07e-23	MyoFib
Lrrc32	7.81e-28	0.430313	0.426	0.167	1.71e-23	MyoFib
Myl9	1.72e-27	0.487857	0.368	0.133	3.77e-23	MyoFib
Rarres2	2.39e-27	0.328408	0.305	0.096	5.25e-23	MyoFib
Asic4	3.04e-27	0.40717	0.489	0.21	6.67e-23	MyoFib
Galnt16	3.64e-27	0.62188	0.457	0.203	7.98e-23	MyoFib
Mprip	3.84e-27	0.75244	0.816	0.661	8.42e-23	MyoFib
Inpp5a	4.55e-27	0.594023	0.861	0.715	9.97e-23	MyoFib
Map3k20	4.58e-27	0.660774	0.664	0.394	1e-22	MyoFib
Pcdh18	4.8e-27	0.34518	0.296	0.091	1.05e-22	MyoFib
Daam2	6.48e-27	0.449832	0.493	0.215	1.42e-22	MyoFib
Miga1	6.75e-27	0.448536	0.471	0.201	1.48e-22	MyoFib
Klhl32	7.72e-27	0.650533	0.637	0.347	1.69e-22	MyoFib
Kank4	8.54e-27	0.644943	0.587	0.303	1.87e-22	MyoFib
Scfd2	9.08e-27	0.615236	0.874	0.65	1.99e-22	MyoFib
Gypc	1.21e-26	0.40658	0.318	0.107	2.65e-22	MyoFib
Kank2	2.36e-26	0.580756	0.659	0.377	5.17e-22	MyoFib
Plxnb1	2.52e-26	0.314771	0.291	0.092	5.53e-22	MyoFib
Gjc1	4.8e-26	0.31709	0.3	0.097	1.05e-21	MyoFib
Cav1	5.19e-26	0.483402	0.444	0.185	1.14e-21	MyoFib
AABR07073181.1	5.39e-26	0.592996	0.771	0.526	1.18e-21	MyoFib
Glp2r	5.56e-26	0.436641	0.323	0.11	1.22e-21	MyoFib
Crtc3	6e-26	0.638685	0.821	0.582	1.32e-21	MyoFib
Actn1	6.17e-26	0.621497	0.87	0.705	1.35e-21	MyoFib
Phlda3	7.13e-26	0.301849	0.318	0.106	1.56e-21	MyoFib
Cmss1	8.04e-26	0.361805	0.363	0.133	1.76e-21	MyoFib
Slc9a3r2	1.03e-25	0.451467	0.422	0.17	2.27e-21	MyoFib
Fmnl3	1.1e-25	0.437284	0.435	0.176	2.41e-21	MyoFib
Chn1	1.16e-25	0.421744	0.386	0.151	2.55e-21	MyoFib
Jam3	1.27e-25	0.609767	0.614	0.349	2.79e-21	MyoFib
Synj2	1.35e-25	0.574334	0.668	0.411	2.95e-21	MyoFib
Nmnat2	1.58e-25	0.733624	0.789	0.585	3.47e-21	MyoFib
Erp27	2.19e-25	0.34015	0.251	0.074	4.8e-21	MyoFib
Mmrn2	2.46e-25	0.462607	0.448	0.193	5.4e-21	MyoFib
Rgs3	4.02e-25	0.58783	0.883	0.659	8.82e-21	MyoFib
Prdm11	5.64e-25	0.526092	0.525	0.253	1.24e-20	MyoFib
LOC103693323	5.92e-25	0.639691	0.646	0.374	1.3e-20	MyoFib
Slc6a9	6.28e-25	0.60205	0.552	0.287	1.38e-20	MyoFib
Nexn	6.53e-25	0.423878	0.457	0.203	1.43e-20	MyoFib
Eln	7.72e-25	0.438466	0.408	0.166	1.69e-20	MyoFib
Cpvl	8.09e-25	0.530723	0.516	0.248	1.77e-20	MyoFib
Phactr2	1.07e-24	0.553624	0.686	0.414	2.34e-20	MyoFib
Nkd1	1.32e-24	0.534332	0.561	0.295	2.9e-20	MyoFib
A3galt2	1.39e-24	0.4261	0.511	0.236	3.04e-20	MyoFib
Mef2c	1.88e-24	0.582321	0.816	0.564	4.13e-20	MyoFib
Dlc1	1.93e-24	0.563233	0.865	0.644	4.24e-20	MyoFib
Arhgef7	2.21e-24	0.754027	0.767	0.559	4.84e-20	MyoFib
Plce1	2.51e-24	0.65893	0.78	0.53	5.51e-20	MyoFib
Tead3	3.67e-24	0.529933	0.794	0.555	8.04e-20	MyoFib
Nfatc4	3.68e-24	0.515054	0.453	0.203	8.07e-20	MyoFib
Map3k7cl	6.03e-24	0.599868	0.614	0.349	1.32e-19	MyoFib
Unc5b	6.05e-24	0.596909	0.709	0.474	1.33e-19	MyoFib
Itpk1	7.63e-24	0.705496	0.874	0.763	1.67e-19	MyoFib
Hspb1	8.2e-24	0.334485	0.341	0.123	1.8e-19	MyoFib
Lrrfip1	8.28e-24	0.560437	0.798	0.524	1.82e-19	MyoFib
Fam49a	8.42e-24	0.53128	0.574	0.297	1.85e-19	MyoFib
LOC498154	9.02e-24	0.588356	0.897	0.763	1.98e-19	MyoFib
Smurf1	9.2e-24	0.537185	0.713	0.468	2.02e-19	MyoFib
Npr3	9.42e-24	0.396066	0.368	0.141	2.07e-19	MyoFib
Crip2	1.04e-23	0.482646	0.547	0.28	2.28e-19	MyoFib
Nr4a1	1.1e-23	0.515188	0.552	0.279	2.4e-19	MyoFib
Dlg4	1.39e-23	0.560303	0.614	0.352	3.04e-19	MyoFib
Snap25	1.78e-23	0.506652	0.561	0.287	3.89e-19	MyoFib
Ccdc170	1.78e-23	0.315597	0.296	0.1	3.9e-19	MyoFib
Pip5k1b	1.86e-23	0.784337	0.888	0.731	4.08e-19	MyoFib
Cyp2j10	2.08e-23	0.395255	0.587	0.295	4.56e-19	MyoFib
Brinp2	2.1e-23	0.399015	0.448	0.198	4.6e-19	MyoFib
Apcdd1	2.95e-23	0.337717	0.274	0.089	6.46e-19	MyoFib
Emp3	3.36e-23	0.350463	0.404	0.165	7.37e-19	MyoFib
Kcnip3	3.46e-23	0.49542	0.587	0.321	7.58e-19	MyoFib
Pkig	3.46e-23	0.566017	0.785	0.558	7.58e-19	MyoFib
RGD1309104	4.46e-23	0.525234	0.682	0.404	9.78e-19	MyoFib
Rrad	5.35e-23	0.335664	0.341	0.127	1.17e-18	MyoFib
Npepo	5.84e-23	0.495635	0.973	0.889	1.28e-18	MyoFib
Wfdc1	6.61e-23	0.51696	0.399	0.174	1.45e-18	MyoFib
AABR07002945.1	8.35e-23	0.399122	0.466	0.214	1.83e-18	MyoFib
Calcrl	8.5e-23	0.444363	0.471	0.218	1.86e-18	MyoFib
Stac2	9.2e-23	0.300903	0.283	0.095	2.02e-18	MyoFib
Fam227b	9.81e-23	0.543624	0.61	0.356	2.15e-18	MyoFib
Ift140	1.13e-22	0.578534	0.834	0.631	2.47e-18	MyoFib
Slit3	1.14e-22	0.593415	0.637	0.379	2.5e-18	MyoFib
Kcnq4	1.32e-22	0.473124	0.422	0.187	2.9e-18	MyoFib
Ahnak	1.33e-22	0.466945	0.65	0.38	2.91e-18	MyoFib
Dgki	1.68e-22	0.556527	0.767	0.53	3.69e-18	MyoFib
Tnk2	1.95e-22	0.534586	0.614	0.363	4.27e-18	MyoFib
Tpst1	2.21e-22	0.517696	0.619	0.357	4.84e-18	MyoFib
Asic2	2.27e-22	0.571258	0.641	0.373	4.98e-18	MyoFib
Zfp365	2.73e-22	0.296155	0.296	0.102	5.99e-18	MyoFib
Prex1	2.99e-22	0.576492	0.74	0.512	6.56e-18	MyoFib
Lamc1	3.08e-22	0.541004	0.879	0.683	6.76e-18	MyoFib
Myo1b	3.21e-22	0.577447	0.704	0.451	7.04e-18	MyoFib
Tnfrsf11b	3.41e-22	0.362855	0.274	0.092	7.47e-18	MyoFib
Pear1	4.7e-22	0.423182	0.511	0.252	1.03e-17	MyoFib
Smg6	4.82e-22	0.623153	0.825	0.63	1.06e-17	MyoFib
Ldb2	4.91e-22	0.582724	0.74	0.482	1.08e-17	MyoFib
Lmna	5.43e-22	0.513955	0.785	0.569	1.19e-17	MyoFib
Arhgap31	6.6e-22	0.456119	0.659	0.364	1.45e-17	MyoFib
Wscd2	7.04e-22	0.263947	0.256	0.081	1.54e-17	MyoFib
Cabin1	1.07e-21	0.54129	0.78	0.553	2.35e-17	MyoFib
Akap12	1.29e-21	0.521249	0.561	0.314	2.83e-17	MyoFib
Myadm	1.38e-21	0.466126	0.587	0.321	3.02e-17	MyoFib
Arhgef6	1.4e-21	0.429712	0.439	0.199	3.06e-17	MyoFib
Lix1l	1.72e-21	0.384695	0.435	0.193	3.77e-17	MyoFib
Klf2	1.76e-21	0.359058	0.462	0.216	3.86e-17	MyoFib
Arhgef25	1.94e-21	0.292891	0.274	0.094	4.25e-17	MyoFib
Sh3pxd2a	1.95e-21	0.597998	0.937	0.795	4.26e-17	MyoFib
Tp53i11	1.98e-21	0.433411	0.511	0.255	4.35e-17	MyoFib
Fgf2	2.1e-21	0.316987	0.359	0.143	4.6e-17	MyoFib
Hk2	2.12e-21	0.468114	0.605	0.343	4.65e-17	MyoFib
Ppp1r14a	2.15e-21	0.374388	0.417	0.186	4.71e-17	MyoFib
Nr2f1	2.15e-21	0.29515	0.309	0.113	4.71e-17	MyoFib
Plxna1	2.78e-21	0.490588	0.525	0.275	6.09e-17	MyoFib
Crim1	3.14e-21	0.587476	0.91	0.813	6.89e-17	MyoFib
Timp2	3.42e-21	0.498053	0.587	0.324	7.49e-17	MyoFib
Tns2	3.77e-21	0.496388	0.596	0.338	8.27e-17	MyoFib
Niban1	4.66e-21	0.647489	0.821	0.639	1.02e-16	MyoFib
Arid5a	4.75e-21	0.339873	0.471	0.224	1.04e-16	MyoFib
Shisa6	4.84e-21	0.623949	0.726	0.482	1.06e-16	MyoFib
Hdac7	5.25e-21	0.493663	0.753	0.5	1.15e-16	MyoFib
Synpo2l	5.53e-21	0.464136	0.475	0.237	1.21e-16	MyoFib
Foxd2	5.66e-21	0.372194	0.404	0.177	1.24e-16	MyoFib
Atp1b2	5.74e-21	0.292974	0.305	0.113	1.26e-16	MyoFib
Ldb3	5.84e-21	0.637669	0.78	0.617	1.28e-16	MyoFib
Inhba	5.88e-21	0.358061	0.345	0.137	1.29e-16	MyoFib
Hs6st2	7.73e-21	0.429536	0.462	0.222	1.69e-16	MyoFib
Tnfrsf19	8.58e-21	0.378867	0.395	0.172	1.88e-16	MyoFib
Ramp1	9.31e-21	0.465298	0.475	0.233	2.04e-16	MyoFib
Itgae	1e-20	0.609105	0.848	0.718	2.2e-16	MyoFib
Ctbp2	1.11e-20	0.522469	0.538	0.285	2.42e-16	MyoFib
Trpv2	1.81e-20	0.314943	0.305	0.115	3.97e-16	MyoFib
Mark1	2.19e-20	0.533849	0.534	0.295	4.81e-16	MyoFib
Adamts2	2.45e-20	0.627906	0.578	0.349	5.37e-16	MyoFib
Dock6	2.8e-20	0.510808	0.682	0.442	6.15e-16	MyoFib
Adamtsl5	3.24e-20	0.42426	0.444	0.214	7.11e-16	MyoFib
Trpc6	3.55e-20	0.416227	0.404	0.183	7.78e-16	MyoFib
Arhgdib	3.85e-20	0.361272	0.323	0.126	8.43e-16	MyoFib
Sobp	4.2e-20	0.494077	0.525	0.283	9.21e-16	MyoFib
Mfge8	4.81e-20	0.344625	0.426	0.194	1.05e-15	MyoFib
Tril	5.41e-20	0.304935	0.309	0.119	1.19e-15	MyoFib
Tesc	5.85e-20	0.529051	0.543	0.293	1.28e-15	MyoFib
Cep85l	6.72e-20	0.546426	0.726	0.534	1.47e-15	MyoFib
Oca2	7.6e-20	0.453679	0.561	0.311	1.67e-15	MyoFib
Epas1	7.73e-20	0.507433	0.879	0.715	1.69e-15	MyoFib
Gsap	9.37e-20	0.569325	0.673	0.445	2.05e-15	MyoFib
Maml2	9.72e-20	0.509104	0.96	0.831	2.13e-15	MyoFib
Cd200	1.01e-19	0.341311	0.336	0.134	2.21e-15	MyoFib
Tgfbr3	1.01e-19	0.585507	0.857	0.693	2.22e-15	MyoFib
Dgkh	1.01e-19	0.560292	0.664	0.452	2.22e-15	MyoFib
Actn4	1.49e-19	0.511164	0.924	0.832	3.28e-15	MyoFib
Ttc23	1.5e-19	0.516191	0.704	0.485	3.29e-15	MyoFib
Rasal2	2e-19	0.497855	0.843	0.651	4.38e-15	MyoFib
Peak1	2.1e-19	0.445869	0.857	0.682	4.61e-15	MyoFib
Gng8	2.13e-19	0.394712	0.386	0.171	4.66e-15	MyoFib
Egflam	2.14e-19	0.626275	0.726	0.513	4.7e-15	MyoFib
Stambpl1	2.46e-19	0.319696	0.309	0.12	5.4e-15	MyoFib
Zfp423	2.51e-19	0.506687	0.65	0.405	5.5e-15	MyoFib
Atoh8	2.51e-19	0.47991	0.619	0.373	5.51e-15	MyoFib
Bcar3	2.73e-19	0.541239	0.834	0.649	5.98e-15	MyoFib
Ppp1r12b	2.82e-19	0.590756	0.771	0.616	6.18e-15	MyoFib
P4htm	2.85e-19	0.404392	0.39	0.178	6.26e-15	MyoFib
Gnas.1	2.91e-19	0.506755	0.677	0.428	6.39e-15	MyoFib
Sdk2	2.99e-19	0.529927	0.807	0.604	6.56e-15	MyoFib
Nkx6-1	3.1e-19	0.298283	0.296	0.114	6.81e-15	MyoFib
Aatk	3.7e-19	0.42832	0.462	0.233	8.11e-15	MyoFib
Ppp1r3b	4.25e-19	0.356189	0.39	0.175	9.32e-15	MyoFib
Atp2b4	4.41e-19	0.453749	0.552	0.323	9.66e-15	MyoFib
Fas	4.76e-19	0.384208	0.395	0.18	1.04e-14	MyoFib
Plcd3	5.02e-19	0.513154	0.664	0.453	1.1e-14	MyoFib
Gab2	5.28e-19	0.470209	0.659	0.422	1.16e-14	MyoFib
Zfpm2	6.46e-19	0.507126	0.57	0.324	1.42e-14	MyoFib
Rgs12	6.83e-19	0.47849	0.552	0.316	1.5e-14	MyoFib
Mybpc1	7.28e-19	0.383812	0.381	0.172	1.6e-14	MyoFib
Map4k4	7.3e-19	0.482555	0.857	0.681	1.6e-14	MyoFib
Cryab	7.3e-19	0.321906	0.395	0.174	1.6e-14	MyoFib
Emcn	7.52e-19	0.335589	0.386	0.171	1.65e-14	MyoFib
Fgf12	8e-19	0.371032	0.547	0.295	1.75e-14	MyoFib
Ndrg2	8.71e-19	0.360138	0.377	0.162	1.91e-14	MyoFib
Zfp366	9.19e-19	0.483316	0.578	0.342	2.01e-14	MyoFib
Gata3	9.25e-19	0.457896	0.498	0.262	2.03e-14	MyoFib
Col13a1	1.12e-18	0.506059	0.587	0.34	2.45e-14	MyoFib
Cenpp	1.34e-18	0.394166	0.39	0.177	2.93e-14	MyoFib
Ccdc146	1.42e-18	0.411979	0.543	0.292	3.12e-14	MyoFib
Sorbs3	1.58e-18	0.41981	0.646	0.393	3.47e-14	MyoFib
Pcsk7	1.65e-18	0.492059	0.664	0.419	3.62e-14	MyoFib
Plekhg2	1.74e-18	0.447745	0.659	0.427	3.81e-14	MyoFib
Tox2	1.82e-18	0.374754	0.48	0.242	4e-14	MyoFib
Prrx1	1.96e-18	0.423093	0.439	0.221	4.3e-14	MyoFib
Prex2	2.12e-18	0.515244	0.578	0.342	4.65e-14	MyoFib
Hspb2	2.25e-18	0.303059	0.354	0.15	4.94e-14	MyoFib
Nrgn	3.03e-18	0.308434	0.336	0.14	6.63e-14	MyoFib
Gfod1	3.04e-18	0.570637	0.691	0.471	6.67e-14	MyoFib
Pkia	3.11e-18	0.396642	0.457	0.229	6.83e-14	MyoFib
Htr2a	3.46e-18	0.3499	0.363	0.16	7.59e-14	MyoFib
Col5a1	3.46e-18	0.54601	0.646	0.424	7.59e-14	MyoFib
Ppp1r9b	5.93e-18	0.418667	0.574	0.337	1.3e-13	MyoFib
Cpne2	6.62e-18	0.277237	0.269	0.1	1.45e-13	MyoFib
Ehd3	7.55e-18	0.400287	0.448	0.226	1.65e-13	MyoFib
Trappc3	1.03e-17	0.410181	0.561	0.322	2.25e-13	MyoFib
Hmgcll1	1.11e-17	0.335922	0.381	0.175	2.44e-13	MyoFib
Pde4b	1.32e-17	0.54087	0.744	0.54	2.9e-13	MyoFib
Phc2	1.36e-17	0.439551	0.726	0.532	2.97e-13	MyoFib
Hecw2	1.44e-17	0.430191	0.735	0.473	3.15e-13	MyoFib
Pigu	1.54e-17	0.512935	0.668	0.451	3.37e-13	MyoFib
Pitpnm2	1.57e-17	0.508508	0.771	0.563	3.44e-13	MyoFib
Runx1t1	1.91e-17	0.435859	0.619	0.389	4.18e-13	MyoFib
Plod2	2e-17	0.466987	0.534	0.306	4.39e-13	MyoFib
Ntng1	2.19e-17	0.341113	0.386	0.177	4.79e-13	MyoFib
Dpysl2	2.43e-17	0.47992	0.659	0.418	5.33e-13	MyoFib
Colgalt2	2.72e-17	0.460399	0.439	0.227	5.97e-13	MyoFib
RGD1564664	3.09e-17	0.306436	0.3	0.122	6.78e-13	MyoFib
Klhl26	3.12e-17	0.433025	0.422	0.213	6.85e-13	MyoFib
Tnks1bp1	3.2e-17	0.41359	0.583	0.349	7.02e-13	MyoFib
Niban2	3.32e-17	0.45002	0.843	0.615	7.27e-13	MyoFib
Fgfr2	3.56e-17	0.56734	0.628	0.413	7.8e-13	MyoFib
Adora2b	4.28e-17	0.390784	0.413	0.206	9.38e-13	MyoFib
Kcnq2	4.29e-17	0.371433	0.341	0.153	9.41e-13	MyoFib
Lysmd2	4.57e-17	0.271224	0.265	0.1	1e-12	MyoFib
Psd3	4.86e-17	0.524624	0.735	0.527	1.07e-12	MyoFib
Ergic1	5.16e-17	0.487155	0.861	0.717	1.13e-12	MyoFib
Layn	5.21e-17	0.285686	0.327	0.139	1.14e-12	MyoFib
Mpp7	6.06e-17	0.454216	0.556	0.329	1.33e-12	MyoFib
Rbms1	7.81e-17	0.514444	0.843	0.743	1.71e-12	MyoFib
Arap1	8.41e-17	0.53676	0.601	0.406	1.84e-12	MyoFib
Adamts10	9.71e-17	0.394217	0.489	0.268	2.13e-12	MyoFib
Gnas	1.1e-16	0.459426	0.659	0.428	2.4e-12	MyoFib
Adamts5	1.25e-16	0.277134	0.345	0.152	2.73e-12	MyoFib
Pdlim7	1.31e-16	0.436551	0.547	0.337	2.87e-12	MyoFib
Fchsd2	1.39e-16	0.591083	0.785	0.64	3.04e-12	MyoFib
Pcsk6	1.46e-16	0.462031	0.632	0.391	3.21e-12	MyoFib
Mobp	1.48e-16	0.285798	0.251	0.094	3.25e-12	MyoFib
Scarb2	1.54e-16	0.418713	0.632	0.409	3.38e-12	MyoFib
Arhgef2	1.62e-16	0.473866	0.601	0.401	3.56e-12	MyoFib
Pdlim3	1.76e-16	0.313047	0.327	0.142	3.85e-12	MyoFib
Btbd19	1.93e-16	0.392793	0.547	0.323	4.23e-12	MyoFib
Nav1	2.24e-16	0.518082	0.798	0.608	4.91e-12	MyoFib
Ehbp1l1	2.71e-16	0.3974	0.511	0.285	5.95e-12	MyoFib
Atp8b2	2.87e-16	0.380372	0.435	0.221	6.28e-12	MyoFib
Adam11	2.88e-16	0.347477	0.413	0.211	6.32e-12	MyoFib
Apba1	3.13e-16	0.475309	0.578	0.358	6.87e-12	MyoFib
Synpo	3.17e-16	0.408148	0.762	0.567	6.96e-12	MyoFib
Pdlim5	3.25e-16	0.484773	0.816	0.677	7.13e-12	MyoFib
Egr3	3.32e-16	0.254453	0.287	0.116	7.28e-12	MyoFib
Prickle2	3.42e-16	0.414208	0.453	0.244	7.51e-12	MyoFib
C1qtnf1	3.59e-16	0.352524	0.48	0.256	7.86e-12	MyoFib
Loxl2	3.7e-16	0.412661	0.489	0.268	8.12e-12	MyoFib
Gucy1a2	3.7e-16	0.496276	0.619	0.392	8.12e-12	MyoFib
Frem2	3.88e-16	0.449262	0.686	0.459	8.52e-12	MyoFib
Coro7	4.99e-16	0.505817	0.865	0.688	1.09e-11	MyoFib
Sh2b3	5.22e-16	0.526743	0.673	0.486	1.14e-11	MyoFib
Col5a2	5.87e-16	0.352607	0.448	0.231	1.29e-11	MyoFib
Plekha2	6.22e-16	0.402142	0.646	0.425	1.36e-11	MyoFib
Itpkb	7.84e-16	0.507475	0.87	0.717	1.72e-11	MyoFib
Tpm1	8.93e-16	0.46318	0.771	0.571	1.96e-11	MyoFib
Spryd3	9.18e-16	0.433617	0.57	0.348	2.01e-11	MyoFib
Slco2a1	9.55e-16	0.500672	0.7	0.483	2.09e-11	MyoFib
Sgip1	9.76e-16	0.366353	0.444	0.236	2.14e-11	MyoFib
Fhl3	1.03e-15	0.359126	0.345	0.157	2.26e-11	MyoFib
Fam169b	1.13e-15	0.451701	0.439	0.236	2.48e-11	MyoFib
Slc6a17	1.21e-15	0.489648	0.534	0.321	2.65e-11	MyoFib
Sidt1	1.23e-15	0.325882	0.43	0.223	2.69e-11	MyoFib
Frk	1.27e-15	0.352225	0.596	0.354	2.78e-11	MyoFib
Ano2	1.31e-15	0.424663	0.726	0.537	2.86e-11	MyoFib
Tek	1.57e-15	0.321435	0.471	0.255	3.44e-11	MyoFib
Sort1	1.68e-15	0.412182	0.682	0.454	3.69e-11	MyoFib
Stim1	1.87e-15	0.525886	0.717	0.524	4.1e-11	MyoFib
Cnn2	1.97e-15	0.357817	0.417	0.213	4.31e-11	MyoFib
Foxp1	2.01e-15	0.45706	0.83	0.688	4.4e-11	MyoFib
Dclk1	2.12e-15	0.573044	0.713	0.515	4.65e-11	MyoFib
AABR07026112.1	2.23e-15	0.332731	0.498	0.277	4.89e-11	MyoFib
Vcl	2.26e-15	0.40044	0.803	0.616	4.96e-11	MyoFib
Gdnf	2.34e-15	0.291047	0.251	0.099	5.14e-11	MyoFib
Cdc14a	2.64e-15	0.376209	0.758	0.578	5.79e-11	MyoFib
Rbfox2	2.76e-15	0.401265	0.928	0.789	6.06e-11	MyoFib
Slc7a2	2.77e-15	0.374964	0.408	0.208	6.06e-11	MyoFib
Prdm5	3.31e-15	0.33457	0.435	0.226	7.25e-11	MyoFib
Nxn	3.48e-15	0.437241	0.753	0.552	7.63e-11	MyoFib
Khdrbs3	3.64e-15	0.460867	0.534	0.331	7.98e-11	MyoFib
Cnnm2	3.92e-15	0.498617	0.87	0.777	8.59e-11	MyoFib
Soga1	4.14e-15	0.409903	0.731	0.504	9.08e-11	MyoFib
Plekho2	4.84e-15	0.430788	0.601	0.4	1.06e-10	MyoFib
Gabbr1	4.86e-15	0.333183	0.534	0.309	1.06e-10	MyoFib
Angptl1	5.26e-15	0.338597	0.354	0.168	1.15e-10	MyoFib
Fhl2	5.81e-15	0.443388	0.511	0.302	1.27e-10	MyoFib
Pemt	7.14e-15	0.387013	0.547	0.332	1.57e-10	MyoFib
Zbtb46	8.31e-15	0.424445	0.632	0.42	1.82e-10	MyoFib
Tcf4	9.44e-15	0.483797	0.879	0.786	2.07e-10	MyoFib
Stx11	1.01e-14	0.282362	0.287	0.123	2.21e-10	MyoFib
Gli3	1.03e-14	0.36121	0.686	0.46	2.27e-10	MyoFib
Cerk	1.37e-14	0.397576	0.48	0.273	3e-10	MyoFib
Tlcd5	1.52e-14	0.287505	0.314	0.143	3.32e-10	MyoFib
Apc2	1.55e-14	0.351726	0.48	0.271	3.4e-10	MyoFib
Dclk2	1.59e-14	0.465371	0.587	0.385	3.49e-10	MyoFib
Rxfp2	1.62e-14	0.396302	0.359	0.175	3.56e-10	MyoFib
Cygb	1.7e-14	0.300083	0.274	0.116	3.72e-10	MyoFib
Ntrk3	1.78e-14	0.643428	0.74	0.646	3.91e-10	MyoFib
Nfatc1	1.8e-14	0.404714	0.722	0.509	3.95e-10	MyoFib
Lrp1	1.94e-14	0.642721	0.668	0.49	4.26e-10	MyoFib
Septin6	2.08e-14	0.387206	0.404	0.212	4.57e-10	MyoFib
Prelid3a	2.28e-14	0.300203	0.323	0.149	4.99e-10	MyoFib
Irs1	2.39e-14	0.434532	0.794	0.633	5.24e-10	MyoFib
Fign	2.6e-14	0.358485	0.57	0.354	5.69e-10	MyoFib
Itga9	2.62e-14	0.504779	0.892	0.778	5.75e-10	MyoFib
Epn2	2.7e-14	0.464989	0.583	0.388	5.91e-10	MyoFib
Inka1	2.72e-14	0.276509	0.359	0.172	5.97e-10	MyoFib
Ripor2	2.8e-14	0.477461	0.578	0.366	6.15e-10	MyoFib
Col14a1	2.87e-14	0.375649	0.444	0.243	6.3e-10	MyoFib
Ncor2	2.94e-14	0.363576	0.978	0.92	6.45e-10	MyoFib
Mef2d	3.33e-14	0.41219	0.74	0.56	7.31e-10	MyoFib
Gli2	3.55e-14	0.548707	0.614	0.431	7.77e-10	MyoFib
Cpt1c	3.69e-14	0.432863	0.377	0.194	8.09e-10	MyoFib
Mfhas1	3.95e-14	0.435206	0.668	0.458	8.65e-10	MyoFib
Klf7	4.64e-14	0.292945	0.39	0.195	1.02e-09	MyoFib
RGD1559896	4.91e-14	0.431265	0.695	0.506	1.08e-09	MyoFib
Ubap1l	5.41e-14	0.268857	0.265	0.111	1.19e-09	MyoFib
Tmod3	5.68e-14	0.377361	0.529	0.319	1.24e-09	MyoFib
Slc2a4	5.85e-14	0.317029	0.323	0.153	1.28e-09	MyoFib
Camk4	6.59e-14	0.357742	0.471	0.267	1.45e-09	MyoFib
Rarg	6.83e-14	0.431276	0.695	0.506	1.5e-09	MyoFib
Lamb2	7.04e-14	0.389081	0.422	0.233	1.54e-09	MyoFib
Ppp1r12a	7.17e-14	0.445297	0.767	0.609	1.57e-09	MyoFib
Cobl	7.51e-14	0.499966	0.691	0.536	1.65e-09	MyoFib
Myo18b	7.83e-14	0.338595	0.489	0.28	1.72e-09	MyoFib
Pcp4l1	8.31e-14	0.333006	0.35	0.176	1.82e-09	MyoFib
Pappa2	8.93e-14	0.403728	0.538	0.341	1.96e-09	MyoFib
Ehd4	9.6e-14	0.445936	0.677	0.488	2.1e-09	MyoFib
Map7d1	1.19e-13	0.324943	0.511	0.302	2.61e-09	MyoFib
Tnc	1.24e-13	0.360994	0.341	0.168	2.71e-09	MyoFib
Cald1	1.27e-13	0.446466	0.664	0.474	2.78e-09	MyoFib
Adcy6	1.55e-13	0.411343	0.637	0.435	3.41e-09	MyoFib
Pawr	1.61e-13	0.435184	0.807	0.682	3.53e-09	MyoFib
Galnt18	1.62e-13	0.435383	0.901	0.787	3.56e-09	MyoFib
Bmp6	1.62e-13	0.392359	0.57	0.376	3.56e-09	MyoFib
Abcc9	1.78e-13	0.339471	0.39	0.206	3.91e-09	MyoFib
Synm	1.95e-13	0.391984	0.552	0.349	4.29e-09	MyoFib
Capn12	2.06e-13	0.262515	0.332	0.159	4.53e-09	MyoFib
Akna	2.23e-13	0.351232	0.457	0.258	4.88e-09	MyoFib
Abhd2	2.37e-13	0.405897	0.767	0.598	5.19e-09	MyoFib
Pde2a	2.48e-13	0.379615	0.659	0.457	5.43e-09	MyoFib
Heg1	2.58e-13	0.498028	0.601	0.438	5.65e-09	MyoFib
Arhgap23	2.7e-13	0.356544	0.516	0.313	5.93e-09	MyoFib
Ankrd34a	2.71e-13	0.261928	0.287	0.131	5.93e-09	MyoFib
Sync	2.79e-13	0.264678	0.296	0.136	6.11e-09	MyoFib
Anxa7	3.04e-13	0.317869	0.395	0.208	6.66e-09	MyoFib
Prdm6	3.22e-13	0.366145	0.457	0.264	7.06e-09	MyoFib
Bfsp1	3.33e-13	0.384933	0.462	0.269	7.29e-09	MyoFib
Cabcoco1	3.47e-13	0.412992	0.592	0.389	7.6e-09	MyoFib
Rhoq	3.71e-13	0.437218	0.632	0.451	8.13e-09	MyoFib
Nr4a3	4.24e-13	0.377806	0.623	0.404	9.29e-09	MyoFib
Wnk2	4.63e-13	0.44142	0.457	0.275	1.01e-08	MyoFib
Cyp2s1	5.52e-13	0.309632	0.363	0.187	1.21e-08	MyoFib
Camk2a	6.25e-13	0.360945	0.422	0.238	1.37e-08	MyoFib
Cyth3	6.36e-13	0.3885	0.547	0.356	1.39e-08	MyoFib
Itga4	6.4e-13	0.314209	0.287	0.132	1.4e-08	MyoFib
Sh3bgrl	6.75e-13	0.392675	0.448	0.267	1.48e-08	MyoFib
Camk2d	7.24e-13	0.40523	0.794	0.657	1.59e-08	MyoFib
Tppp	7.32e-13	0.323038	0.377	0.2	1.61e-08	MyoFib
Ralgps2	7.54e-13	0.351953	0.484	0.29	1.65e-08	MyoFib
RGD1562029	8.66e-13	0.4134	0.57	0.386	1.9e-08	MyoFib
Tram2	9e-13	0.41734	0.78	0.607	1.97e-08	MyoFib
Rnf207	9.68e-13	0.297833	0.305	0.147	2.12e-08	MyoFib
St3gal4	9.79e-13	0.32864	0.507	0.307	2.15e-08	MyoFib
Smarcd3	9.79e-13	0.341185	0.677	0.479	2.15e-08	MyoFib
Myo1c	1.03e-12	0.346273	0.565	0.366	2.25e-08	MyoFib
Myo1d	1.12e-12	0.407461	0.879	0.796	2.45e-08	MyoFib
Efnb2	1.18e-12	0.357016	0.623	0.429	2.58e-08	MyoFib
Dnajc27	1.29e-12	0.293024	0.399	0.217	2.83e-08	MyoFib
Slc20a2	1.32e-12	0.410464	0.7	0.543	2.9e-08	MyoFib
Pick1	1.33e-12	0.326512	0.426	0.243	2.92e-08	MyoFib
Atp10d	1.52e-12	0.369161	0.52	0.312	3.33e-08	MyoFib
Nid1	1.64e-12	0.358122	0.726	0.527	3.59e-08	MyoFib
Plec	1.88e-12	0.404544	0.87	0.769	4.12e-08	MyoFib
Akt3	1.98e-12	0.392382	0.61	0.432	4.35e-08	MyoFib
Myo9b	2e-12	0.394947	0.749	0.625	4.37e-08	MyoFib
Abcc8	2.24e-12	0.362653	0.462	0.28	4.91e-08	MyoFib
Acsf2	2.26e-12	0.354979	0.511	0.322	4.95e-08	MyoFib
Notch2	2.33e-12	0.420897	0.825	0.701	5.11e-08	MyoFib
Pdgfrl	2.41e-12	0.324655	0.399	0.22	5.28e-08	MyoFib
Grb14	2.48e-12	0.43881	0.502	0.323	5.43e-08	MyoFib
Armc2	2.48e-12	0.359282	0.735	0.555	5.44e-08	MyoFib
Rilpl1	2.95e-12	0.344689	0.552	0.351	6.46e-08	MyoFib
Mcu	3.05e-12	0.454229	0.767	0.616	6.69e-08	MyoFib
Pgf	3.05e-12	0.284688	0.314	0.156	6.69e-08	MyoFib
Ccdc3	3.23e-12	0.368136	0.507	0.314	7.08e-08	MyoFib
Tbc1d2b	3.52e-12	0.351496	0.52	0.331	7.71e-08	MyoFib
Cfap126	3.62e-12	0.298839	0.43	0.25	7.95e-08	MyoFib
Adamts7	3.7e-12	0.281365	0.327	0.163	8.12e-08	MyoFib
Blmh	3.95e-12	0.328356	0.502	0.307	8.65e-08	MyoFib
Mllt6	4.61e-12	0.294248	0.413	0.225	1.01e-07	MyoFib
Fbxl13	5.43e-12	0.375288	0.709	0.561	1.19e-07	MyoFib
Fryl	6.09e-12	0.439817	0.735	0.617	1.33e-07	MyoFib
Npr1	6.11e-12	0.301829	0.359	0.19	1.34e-07	MyoFib
Nrap	6.35e-12	0.328631	0.372	0.199	1.39e-07	MyoFib
Hspa12a	6.6e-12	0.376795	0.74	0.551	1.45e-07	MyoFib
Eml1	6.93e-12	0.366869	0.511	0.316	1.52e-07	MyoFib
Lamc2	7.11e-12	0.384784	0.525	0.331	1.56e-07	MyoFib
Nfix	7.99e-12	0.423472	0.794	0.651	1.75e-07	MyoFib
Tpm4	8.11e-12	0.400621	0.534	0.361	1.78e-07	MyoFib
Frmd6	8.12e-12	0.355993	0.7	0.509	1.78e-07	MyoFib
Emid1	8.52e-12	0.426913	0.489	0.309	1.87e-07	MyoFib
Fgd5	9.05e-12	0.365518	0.552	0.358	1.98e-07	MyoFib
Pkdcc	9.24e-12	0.323617	0.525	0.337	2.03e-07	MyoFib
Oacyl	1.02e-11	0.415705	0.453	0.277	2.24e-07	MyoFib
Tmcc2	1.04e-11	0.37311	0.489	0.302	2.28e-07	MyoFib
Tbx2	1.1e-11	0.284303	0.543	0.333	2.42e-07	MyoFib
Nab2	1.12e-11	0.390203	0.641	0.475	2.47e-07	MyoFib
Zeb1	1.16e-11	0.272298	0.386	0.209	2.54e-07	MyoFib
Nek10	1.19e-11	0.329382	0.404	0.225	2.6e-07	MyoFib
Rab31	1.31e-11	0.329981	0.744	0.529	2.87e-07	MyoFib
Col26a1	1.37e-11	0.331762	0.462	0.275	3e-07	MyoFib
Ebf2	1.41e-11	0.337928	0.628	0.428	3.09e-07	MyoFib
Palm2	1.43e-11	0.510469	0.749	0.652	3.14e-07	MyoFib
Eng	1.44e-11	0.327472	0.516	0.325	3.17e-07	MyoFib
Abcc5	1.49e-11	0.401434	0.556	0.371	3.27e-07	MyoFib
Prkg2	1.59e-11	0.29321	0.35	0.186	3.49e-07	MyoFib
Fat4	1.79e-11	0.258874	0.489	0.294	3.93e-07	MyoFib
Ttll7	1.88e-11	0.384563	0.417	0.249	4.13e-07	MyoFib
Ust	1.91e-11	0.521613	0.731	0.589	4.2e-07	MyoFib
S100a3	1.96e-11	0.280645	0.475	0.275	4.3e-07	MyoFib
Vsnl1	2.03e-11	0.277041	0.444	0.256	4.46e-07	MyoFib
Tgfb1	2.18e-11	0.318351	0.408	0.236	4.77e-07	MyoFib
Slc12a8	2.2e-11	0.41214	0.762	0.597	4.82e-07	MyoFib
Mrc2	2.33e-11	0.34178	0.453	0.271	5.1e-07	MyoFib
Mlxip	2.45e-11	0.336145	0.677	0.496	5.37e-07	MyoFib
Mrtfa	2.46e-11	0.389331	0.852	0.742	5.38e-07	MyoFib
Prelp	2.65e-11	0.26301	0.314	0.159	5.8e-07	MyoFib
Ppp1r18	2.67e-11	0.369923	0.538	0.361	5.85e-07	MyoFib
Sacs	2.74e-11	0.304868	0.578	0.382	6.01e-07	MyoFib
Ets1	2.76e-11	0.466248	0.686	0.516	6.04e-07	MyoFib
Sdc3	3.05e-11	0.333493	0.296	0.147	6.69e-07	MyoFib
Mtmr7	3.73e-11	0.36373	0.538	0.349	8.18e-07	MyoFib
Mettl24	3.8e-11	0.326653	0.381	0.213	8.33e-07	MyoFib
Tbc1d1	3.88e-11	0.382476	0.879	0.779	8.5e-07	MyoFib
Chst15	3.94e-11	0.371303	0.493	0.313	8.63e-07	MyoFib
Esam	4.01e-11	0.336797	0.475	0.298	8.79e-07	MyoFib
Id1	4.54e-11	0.289232	0.399	0.227	9.96e-07	MyoFib
Rgma	4.58e-11	0.352357	0.489	0.318	1e-06	MyoFib
Mpp2	4.68e-11	0.331549	0.408	0.239	1.03e-06	MyoFib
Oprm1	4.69e-11	0.471342	0.583	0.412	1.03e-06	MyoFib
Adamts15	6.2e-11	0.285631	0.354	0.193	1.36e-06	MyoFib
Angpt2	6.64e-11	0.358527	0.502	0.332	1.45e-06	MyoFib
Kcns3	7.05e-11	0.253371	0.318	0.166	1.54e-06	MyoFib
Mylk2	7.15e-11	0.285323	0.26	0.123	1.57e-06	MyoFib
Cacnb2	7.22e-11	0.469294	0.574	0.412	1.58e-06	MyoFib
Nck2	7.3e-11	0.367236	0.695	0.526	1.6e-06	MyoFib
Mboat1	7.39e-11	0.271258	0.713	0.494	1.62e-06	MyoFib
Abcd2	7.64e-11	0.251012	0.26	0.124	1.68e-06	MyoFib
Dusp14	8.27e-11	0.264915	0.359	0.197	1.81e-06	MyoFib
Gdf11	8.6e-11	0.281458	0.327	0.173	1.89e-06	MyoFib
Eftud2	1.01e-10	0.339513	0.453	0.292	2.21e-06	MyoFib
Endou	1.1e-10	0.323689	0.435	0.264	2.41e-06	MyoFib
Ptprg	1.12e-10	0.295989	0.762	0.592	2.45e-06	MyoFib
Tmem184b	1.15e-10	0.326707	0.659	0.488	2.52e-06	MyoFib
Ppp1r12c	1.16e-10	0.363412	0.556	0.398	2.55e-06	MyoFib
Gdf1	1.18e-10	0.29162	0.336	0.181	2.59e-06	MyoFib
Aff3	1.19e-10	0.454375	0.722	0.577	2.62e-06	MyoFib
Lrig1	1.21e-10	0.330242	0.336	0.184	2.65e-06	MyoFib
Cers1	1.24e-10	0.291409	0.336	0.182	2.71e-06	MyoFib
Kctd7	1.4e-10	0.283741	0.399	0.228	3.07e-06	MyoFib
Syde1	1.56e-10	0.255069	0.309	0.156	3.43e-06	MyoFib
Adgre5	1.57e-10	0.284337	0.372	0.207	3.44e-06	MyoFib
Ntn4	1.66e-10	0.401391	0.686	0.546	3.64e-06	MyoFib
Stn1	1.67e-10	0.282827	0.511	0.331	3.66e-06	MyoFib
Pxdc1	2.02e-10	0.316167	0.525	0.347	4.43e-06	MyoFib
Igfbp4	2.02e-10	0.301115	0.444	0.274	4.44e-06	MyoFib
P4ha2	2.03e-10	0.360452	0.574	0.407	4.45e-06	MyoFib
Anxa5	2.06e-10	0.328976	0.61	0.431	4.53e-06	MyoFib
Cabp1	2.31e-10	0.319233	0.493	0.323	5.07e-06	MyoFib
Stat6	2.48e-10	0.334425	0.529	0.354	5.45e-06	MyoFib
Ift122	2.59e-10	0.480377	0.677	0.536	5.67e-06	MyoFib
Gap43	2.67e-10	0.335696	0.332	0.184	5.85e-06	MyoFib
Ilk	2.93e-10	0.310047	0.498	0.325	6.43e-06	MyoFib
Grk6	3.11e-10	0.312412	0.709	0.547	6.81e-06	MyoFib
Ankrd55	3.14e-10	0.337203	0.682	0.516	6.88e-06	MyoFib
Rapgef1	3.17e-10	0.372707	0.596	0.432	6.96e-06	MyoFib
Zmat4	3.32e-10	0.471397	0.758	0.641	7.28e-06	MyoFib
Igf1	3.36e-10	0.319709	0.413	0.249	7.38e-06	MyoFib
Boc	3.51e-10	0.36094	0.565	0.383	7.69e-06	MyoFib
Mamstr	3.57e-10	0.258498	0.314	0.167	7.84e-06	MyoFib
Dbn1	3.64e-10	0.264364	0.318	0.169	7.98e-06	MyoFib
Tgfb2	3.76e-10	0.358617	0.596	0.413	8.24e-06	MyoFib
Sun2	3.84e-10	0.355728	0.511	0.348	8.42e-06	MyoFib
Ptpru	3.85e-10	0.307032	0.489	0.308	8.44e-06	MyoFib
St6galnac2	4.12e-10	0.298808	0.336	0.183	9.03e-06	MyoFib
Kank1	4.16e-10	0.413688	0.767	0.72	9.13e-06	MyoFib
Camkk2	4.58e-10	0.420641	0.543	0.381	1e-05	MyoFib
Fos	4.65e-10	0.338169	0.534	0.358	1.02e-05	MyoFib
Rbpms	4.82e-10	0.3654	0.942	0.929	1.06e-05	MyoFib
Ror2	4.99e-10	0.429458	0.713	0.58	1.09e-05	MyoFib
Olfm2	5.72e-10	0.379439	0.399	0.245	1.25e-05	MyoFib
Stk40	6e-10	0.323253	0.722	0.572	1.31e-05	MyoFib
Clip2	6.83e-10	0.373554	0.655	0.498	1.5e-05	MyoFib
Smad6	7.88e-10	0.383206	0.821	0.664	1.73e-05	MyoFib
Lrrc49	8.89e-10	0.341549	0.552	0.373	1.95e-05	MyoFib
Arhgap44	9.05e-10	0.359845	0.498	0.329	1.98e-05	MyoFib
Mbnl1	9.09e-10	0.351562	0.717	0.596	1.99e-05	MyoFib
Ptprs	9.23e-10	0.320464	0.368	0.209	2.02e-05	MyoFib
Dact3	1.04e-09	0.288969	0.614	0.456	2.28e-05	MyoFib
Tgfb3	1.11e-09	0.289102	0.466	0.299	2.43e-05	MyoFib
C2cd2	1.11e-09	0.382815	0.61	0.454	2.43e-05	MyoFib
Inpp4b	1.11e-09	0.348372	0.682	0.511	2.44e-05	MyoFib
Coro1c	1.13e-09	0.310532	0.812	0.686	2.47e-05	MyoFib
Parm1	1.27e-09	0.319417	0.574	0.387	2.78e-05	MyoFib
Nfia	1.54e-09	0.412864	0.901	0.837	3.38e-05	MyoFib
Oaz2	1.73e-09	0.27451	0.444	0.287	3.8e-05	MyoFib
B3glct	1.79e-09	0.259527	0.256	0.127	3.93e-05	MyoFib
Heyl	1.82e-09	0.376247	0.538	0.383	3.99e-05	MyoFib
Zfyve28	1.82e-09	0.315589	0.453	0.292	4e-05	MyoFib
Ndst3	1.85e-09	0.252409	0.318	0.176	4.06e-05	MyoFib
Pdzrn3	1.99e-09	0.398443	0.807	0.698	4.37e-05	MyoFib
Slc22a3	2.14e-09	0.304384	0.296	0.159	4.7e-05	MyoFib
Adssl1	2.15e-09	0.269844	0.35	0.2	4.71e-05	MyoFib
Kcnb1	2.17e-09	0.468248	0.668	0.536	4.75e-05	MyoFib
Zc3h12d	2.17e-09	0.300998	0.341	0.199	4.77e-05	MyoFib
Gprc5b	2.19e-09	0.272341	0.395	0.237	4.8e-05	MyoFib
Hey2	2.42e-09	0.292503	0.498	0.339	5.3e-05	MyoFib
Fbxo32	2.44e-09	0.268661	0.511	0.353	5.34e-05	MyoFib
Gpr176	2.46e-09	0.317601	0.453	0.292	5.4e-05	MyoFib
Ada	2.64e-09	0.286121	0.359	0.203	5.79e-05	MyoFib
Chsy1	2.78e-09	0.279563	0.426	0.263	6.1e-05	MyoFib
Tprg1	2.81e-09	0.26199	0.404	0.246	6.16e-05	MyoFib
Rbpms2	2.82e-09	0.375709	0.578	0.439	6.18e-05	MyoFib
Inpp5d	2.86e-09	0.424385	0.471	0.323	6.28e-05	MyoFib
Snx33	2.88e-09	0.344349	0.448	0.292	6.32e-05	MyoFib
Lrrc8c	3.04e-09	0.387624	0.592	0.442	6.66e-05	MyoFib
Vim	3.11e-09	0.27539	0.399	0.241	6.83e-05	MyoFib
Ptpn9	3.12e-09	0.374824	0.646	0.486	6.83e-05	MyoFib
Slc4a3	3.28e-09	0.262465	0.296	0.161	7.2e-05	MyoFib
Fer	4.01e-09	0.309639	0.614	0.454	8.8e-05	MyoFib
Pde10a	4.2e-09	0.32226	0.623	0.459	9.21e-05	MyoFib
Grk5	4.26e-09	0.374876	0.735	0.587	9.35e-05	MyoFib
Svil	4.41e-09	0.307714	0.556	0.396	9.67e-05	MyoFib
Ywhag	4.6e-09	0.307646	0.664	0.496	0.000100748	MyoFib
Ptk2	4.6e-09	0.383815	0.695	0.585	0.000100814	MyoFib
Stk10	4.79e-09	0.33899	0.776	0.635	0.000105111	MyoFib
Slc8b1	5.47e-09	0.339941	0.641	0.494	0.00011984	MyoFib
Pmp22	5.59e-09	0.25315	0.35	0.202	0.000122491	MyoFib
Cask	5.85e-09	0.323923	0.614	0.461	0.000128343	MyoFib
Lzts2	6.03e-09	0.327293	0.48	0.327	0.000132134	MyoFib
Ddr2	6.53e-09	0.358755	0.623	0.459	0.000143084	MyoFib
Trpc3	6.81e-09	0.373551	0.52	0.374	0.000149255	MyoFib
Adam17	7.2e-09	0.337886	0.61	0.481	0.000157817	MyoFib
Cpe	7.82e-09	0.265686	0.543	0.367	0.000171524	MyoFib
Agtr1a	7.84e-09	0.2857	0.439	0.285	0.00017178	MyoFib
Septin5	8.3e-09	0.266702	0.35	0.208	0.000181905	MyoFib
Ldlrad3	9.13e-09	0.392382	0.776	0.683	0.000200081	MyoFib
Adamts3	9.33e-09	0.359826	0.543	0.382	0.000204576	MyoFib
Slc4a7	9.33e-09	0.311191	0.52	0.359	0.000204618	MyoFib
Iqsec2	9.55e-09	0.268021	0.453	0.297	0.000209352	MyoFib
Tmem131l	9.73e-09	0.333869	0.704	0.588	0.000213415	MyoFib
Srl	9.76e-09	0.364404	0.444	0.306	0.000213981	MyoFib
Ick	1.14e-08	0.372461	0.677	0.557	0.000249914	MyoFib
Kif6	1.35e-08	0.379719	0.682	0.53	0.000295463	MyoFib
RGD1308428	1.35e-08	0.326233	0.614	0.456	0.00029603	MyoFib
Hoxc10	1.42e-08	0.250726	0.341	0.198	0.000311845	MyoFib
Mecom	1.51e-08	0.258574	0.525	0.351	0.00033123	MyoFib
Sncaip	1.65e-08	0.264974	0.408	0.258	0.000362201	MyoFib
Tbl1x	1.65e-08	0.286567	0.659	0.505	0.000362489	MyoFib
Tasp1	1.7e-08	0.337811	0.619	0.483	0.000371984	MyoFib
Cep112	1.75e-08	0.290038	0.758	0.663	0.000384729	MyoFib
Slc12a4	1.83e-08	0.312354	0.462	0.315	0.000400603	MyoFib
Tes	1.85e-08	0.269758	0.462	0.302	0.000405975	MyoFib
Trmt9b	1.96e-08	0.270524	0.251	0.132	0.000430623	MyoFib
Gpc1	2.36e-08	0.252806	0.336	0.196	0.000518264	MyoFib
Cdc42bpa	3.04e-08	0.292153	0.776	0.635	0.000665715	MyoFib
Pias3	3.46e-08	0.279183	0.543	0.39	0.000758224	MyoFib
Tln1	4.09e-08	0.317293	0.682	0.543	0.000896047	MyoFib
Lrp6	4.23e-08	0.311169	0.749	0.642	0.000928421	MyoFib
Bmpr1a	4.4e-08	0.317716	0.363	0.227	0.000964616	MyoFib
Kif21b	4.47e-08	0.287437	0.453	0.302	0.000981037	MyoFib
Cyp39a1	5.06e-08	0.355923	0.457	0.325	0.00110948	MyoFib
Trpm4	5.53e-08	0.265213	0.381	0.243	0.0012133	MyoFib
Sema3a	5.73e-08	0.265287	0.381	0.235	0.00125559	MyoFib
Arhgef10l	5.91e-08	0.310236	0.735	0.627	0.00129496	MyoFib
Alkbh3	5.96e-08	0.262221	0.48	0.332	0.00130774	MyoFib
Stx8	6e-08	0.380788	0.767	0.644	0.0013155	MyoFib
Slc7a14	6.5e-08	0.289213	0.323	0.192	0.00142549	MyoFib
Rab6b	7.31e-08	0.274099	0.435	0.292	0.00160294	MyoFib
Atxn1	7.54e-08	0.372917	0.892	0.806	0.00165326	MyoFib
Sema3f	7.86e-08	0.31092	0.489	0.351	0.00172397	MyoFib
AABR07035916.1	8.6e-08	0.344256	0.744	0.634	0.00188637	MyoFib
Rad50	9.58e-08	0.272475	0.372	0.242	0.00210107	MyoFib
AABR07025295.1	9.91e-08	0.321559	0.812	0.737	0.0021727	MyoFib
Hmg20a	9.96e-08	0.26561	0.7	0.566	0.00218261	MyoFib
Cttnbp2	1.03e-07	0.303594	0.686	0.559	0.00225952	MyoFib
Fam168a	1.03e-07	0.324485	0.691	0.56	0.0022676	MyoFib
Dennd6a	1.25e-07	0.277292	0.484	0.339	0.00274778	MyoFib
Sema5a	1.33e-07	0.327645	0.861	0.747	0.00292589	MyoFib
Runx2	1.34e-07	0.286115	0.691	0.54	0.00292927	MyoFib
Sh3pxd2b	1.37e-07	0.335881	0.668	0.524	0.00300003	MyoFib
Camsap1	1.47e-07	0.274238	0.7	0.584	0.00321246	MyoFib
Foxk1	1.48e-07	0.287017	0.812	0.705	0.0032409	MyoFib
Dock4	1.5e-07	0.397714	0.565	0.47	0.00328372	MyoFib
Sox5	1.52e-07	0.290262	0.713	0.602	0.00333174	MyoFib
Csk	1.52e-07	0.282063	0.538	0.405	0.00333709	MyoFib
Myrip	1.55e-07	0.307145	0.592	0.437	0.00339711	MyoFib
Ankh	1.58e-07	0.333663	0.614	0.48	0.00347394	MyoFib
Mtss2	1.8e-07	0.272958	0.359	0.231	0.00394572	MyoFib
Rassf3	2.01e-07	0.322523	0.839	0.754	0.00439811	MyoFib
Dnai1	2.09e-07	0.252794	0.561	0.418	0.00459011	MyoFib
Cd9	2.24e-07	0.389284	0.552	0.438	0.00491362	MyoFib
Tacc2	2.27e-07	0.32191	0.951	0.901	0.00497323	MyoFib
Pigp	2.31e-07	0.2587	0.48	0.342	0.00505473	MyoFib
Wbp1l	2.42e-07	0.295922	0.789	0.683	0.00530562	MyoFib
Pdzd7	2.62e-07	0.254579	0.48	0.326	0.00573495	MyoFib
Man1c1	2.68e-07	0.382259	0.798	0.68	0.00587298	MyoFib
Sh3glb2	2.77e-07	0.267239	0.489	0.351	0.00606394	MyoFib
Ttc3	2.79e-07	0.292698	0.641	0.532	0.0061069	MyoFib
Rtn4rl1	2.79e-07	0.278074	0.614	0.463	0.00612194	MyoFib
Aig1	2.83e-07	0.305329	0.52	0.387	0.00619849	MyoFib
Col4a1	2.98e-07	0.274555	0.821	0.74	0.0065284	MyoFib
Cfap53	3.07e-07	0.267006	0.386	0.247	0.00672923	MyoFib
Mertk	3.08e-07	0.342862	0.744	0.652	0.006748	MyoFib
AABR07051518.1	3.1e-07	0.28731	0.668	0.53	0.00679199	MyoFib
Pou2f3	3.27e-07	0.285992	0.413	0.283	0.00715942	MyoFib
Ripor1	3.36e-07	0.254014	0.547	0.406	0.00737138	MyoFib
Rtn4r	3.82e-07	0.261782	0.448	0.307	0.00837275	MyoFib
Camk1d	3.96e-07	0.335563	0.646	0.527	0.00869172	MyoFib
Vwf	4.02e-07	0.290152	0.57	0.443	0.00882046	MyoFib
Wdr59	4.03e-07	0.325961	0.489	0.366	0.00883817	MyoFib
Rassf4	4.07e-07	0.28634	0.439	0.299	0.00893134	MyoFib
Fn1	4.22e-07	0.286926	0.462	0.329	0.0092415	MyoFib
Rai1	4.45e-07	0.334419	0.614	0.498	0.00974761	MyoFib
Vps37b	4.78e-07	0.283645	0.547	0.402	0.010473	MyoFib
Pitpnb	4.96e-07	0.288714	0.525	0.404	0.0108823	MyoFib
Dgkz	5.1e-07	0.282404	0.61	0.471	0.0111891	MyoFib
Ebf3	5.12e-07	0.265563	0.444	0.325	0.011231	MyoFib
Nrp1	5.21e-07	0.339604	0.852	0.756	0.0114117	MyoFib
Maco1	5.5e-07	0.292076	0.686	0.579	0.012055	MyoFib
AABR07054614.1	6.07e-07	0.28651	0.287	0.175	0.0133033	MyoFib
Dip2b	6.47e-07	0.281007	0.839	0.732	0.0141871	MyoFib
Dock9	6.69e-07	0.288423	0.843	0.771	0.0146596	MyoFib
Gas7	6.88e-07	0.287547	0.363	0.235	0.0150814	MyoFib
Nectin2	7.06e-07	0.263211	0.673	0.536	0.0154837	MyoFib
Thra	7.12e-07	0.361692	0.668	0.553	0.0156164	MyoFib
Fam53b	7.25e-07	0.317072	0.883	0.813	0.0158888	MyoFib
Tmem266	7.57e-07	0.306937	0.507	0.376	0.0165875	MyoFib
Ank2	8.01e-07	0.277396	0.682	0.561	0.0175662	MyoFib
Pkd1	8.11e-07	0.293814	0.704	0.558	0.0177896	MyoFib
Macf1	8.63e-07	0.283504	0.942	0.903	0.0189233	MyoFib
Ptn	8.93e-07	0.260563	0.341	0.215	0.0195869	MyoFib
Dkk3	9.15e-07	0.299398	0.422	0.294	0.0200548	MyoFib
Prr12	9.37e-07	0.266566	0.529	0.391	0.020551	MyoFib
Itgb1	9.59e-07	0.28242	0.574	0.461	0.0210167	MyoFib
Rock1	1.01e-06	0.252922	0.7	0.579	0.0220346	MyoFib
Oscp1	1.01e-06	0.299298	0.457	0.328	0.0220735	MyoFib
Mapkapk3	1.11e-06	0.318938	0.417	0.299	0.0242613	MyoFib
Rfx8	1.13e-06	0.291752	0.516	0.379	0.024808	MyoFib
Ptpn11	1.28e-06	0.26598	0.516	0.38	0.0280271	MyoFib
Kcnd3	1.32e-06	0.288784	0.565	0.418	0.0290057	MyoFib
Fli1	1.48e-06	0.260366	0.444	0.31	0.0325358	MyoFib
Mafk	1.67e-06	0.258498	0.614	0.495	0.0366425	MyoFib
Capn2	1.74e-06	0.262872	0.798	0.682	0.0382043	MyoFib
RGD1560925	1.79e-06	0.261064	0.413	0.284	0.0391498	MyoFib
Pef1	1.81e-06	0.317872	0.448	0.316	0.0397507	MyoFib
Plcb1	1.87e-06	0.291719	0.65	0.536	0.0409698	MyoFib
Rsu1	1.89e-06	0.289943	0.668	0.578	0.0413268	MyoFib
Tgfbr2	1.9e-06	0.298067	0.695	0.602	0.0416117	MyoFib
Sec24d	2.01e-06	0.263379	0.641	0.521	0.0440335	MyoFib
Tom1l2	2.07e-06	0.324479	0.874	0.802	0.0453399	MyoFib
Retreg3	2.11e-06	0.255491	0.534	0.399	0.0462189	MyoFib
Chsy3	2.22e-06	0.283544	0.363	0.241	0.0487383	MyoFib
Zeb2	2.43e-06	0.25896	0.74	0.635	0.0532424	MyoFib
Creb5	2.44e-06	0.322428	0.664	0.545	0.0534079	MyoFib
Itga3	2.56e-06	0.311369	0.529	0.406	0.0562171	MyoFib
Limk1	2.57e-06	0.258624	0.623	0.5	0.0563578	MyoFib
Gnai2	2.63e-06	0.276265	0.673	0.552	0.0576956	MyoFib
Syngap1	2.87e-06	0.252049	0.717	0.621	0.0628492	MyoFib
Runx1	2.87e-06	0.278309	0.704	0.586	0.0629697	MyoFib
Ncoa3	3.15e-06	0.28781	0.7	0.587	0.0691068	MyoFib
Adra1b	3.38e-06	0.261195	0.363	0.24	0.0740622	MyoFib
Fhod1	3.67e-06	0.252165	0.538	0.418	0.0805186	MyoFib
Slco2b1	3.7e-06	0.314692	0.318	0.205	0.0810524	MyoFib
Dgkd	3.83e-06	0.276367	0.682	0.583	0.0840745	MyoFib
Ssbp3	3.97e-06	0.336427	0.857	0.757	0.0871278	MyoFib
Ttc27	3.99e-06	0.304354	0.637	0.529	0.0874804	MyoFib
Mdga1	4.22e-06	0.280419	0.381	0.264	0.0925399	MyoFib
Grip1	4.5e-06	0.294445	0.359	0.243	0.0986875	MyoFib
Fhl1	5.07e-06	0.275606	0.39	0.276	0.111254	MyoFib
Mcph1	5.23e-06	0.268906	0.825	0.775	0.114577	MyoFib
Mvp	5.3e-06	0.29978	0.605	0.498	0.116285	MyoFib
Phtf2	5.64e-06	0.272587	0.722	0.674	0.12357	MyoFib
Col4a2	5.68e-06	0.251945	0.408	0.288	0.124459	MyoFib
Tmem131	5.91e-06	0.322849	0.619	0.517	0.129469	MyoFib
Lgr5	6.84e-06	0.326961	0.35	0.23	0.150064	MyoFib
Ldlrap1	7.3e-06	0.270955	0.48	0.358	0.160118	MyoFib
Iqgap1	7.54e-06	0.25422	0.758	0.639	0.165261	MyoFib
Commd1	7.66e-06	0.250389	0.677	0.559	0.167996	MyoFib
Ssbp4	7.68e-06	0.276943	0.435	0.319	0.168377	MyoFib
Dcaf8	8.08e-06	0.268019	0.695	0.584	0.177161	MyoFib
Atf6	8.28e-06	0.287182	0.767	0.672	0.181538	MyoFib
Cngb3	8.77e-06	0.2726	0.453	0.336	0.192349	MyoFib
Phf21a	9.27e-06	0.355867	0.529	0.423	0.203258	MyoFib
Dnmt3a	1.16e-05	0.250798	0.735	0.663	0.253518	MyoFib
Syn2	1.24e-05	0.269485	0.502	0.394	0.271197	MyoFib
Tmie	1.31e-05	0.257056	0.466	0.351	0.287995	MyoFib
Ints3	1.51e-05	0.292591	0.646	0.548	0.331776	MyoFib
Pik3ip1	1.69e-05	0.273665	0.462	0.349	0.369877	MyoFib
Msi2	1.78e-05	0.3031	0.978	0.955	0.390553	MyoFib
Acot7	1.85e-05	0.284045	0.717	0.601	0.405503	MyoFib
Sec14l4	2e-05	0.292968	0.381	0.274	0.439192	MyoFib
Ubtd1	2.45e-05	0.334578	0.803	0.738	0.537699	MyoFib
Bcl9l	2.54e-05	0.267163	0.767	0.698	0.556835	MyoFib
Lgr6	2.75e-05	0.270894	0.534	0.429	0.60333	MyoFib
Ift81	3.08e-05	0.260886	0.39	0.29	0.67459	MyoFib
Acyp2	3.33e-05	0.280088	0.525	0.433	0.729503	MyoFib
Raf1	3.61e-05	0.256479	0.637	0.531	0.79132	MyoFib
Pomt2	3.97e-05	0.260577	0.543	0.444	0.870976	MyoFib
LOC361646	3.99e-05	0.275258	0.7	0.6	0.87413	MyoFib
Plb1	4.37e-05	0.267488	0.552	0.47	0.958391	MyoFib
Adamtsl3	4.75e-05	0.320035	0.52	0.412	1	MyoFib
Smarca2	6.55e-05	0.329575	0.839	0.785	1	MyoFib
Cap1	7.14e-05	0.259755	0.61	0.516	1	MyoFib
Rbfox1	7.45e-05	0.255566	0.502	0.392	1	MyoFib
Notch1	8.69e-05	0.264361	0.677	0.586	1	MyoFib
Pip4k2b	8.89e-05	0.280168	0.552	0.46	1	MyoFib
Pparg	8.9e-05	0.279331	0.453	0.353	1	MyoFib
Ephb3	9.01e-05	0.26635	0.489	0.389	1	MyoFib
Adora1	9.64e-05	0.293223	0.417	0.322	1	MyoFib
Nucb2	9.76e-05	0.276166	0.489	0.391	1	MyoFib
Mdfic	0.000102294	0.285022	0.471	0.377	1	MyoFib
Adamts12	0.000119763	0.283197	0.57	0.474	1	MyoFib
Plxna2	0.000151854	0.263483	0.749	0.69	1	MyoFib
Ece1	0.000169158	0.287145	0.767	0.691	1	MyoFib
Rab7b	0.000296634	0.28517	0.26	0.174	1	MyoFib
Ralgapa2	0.000302775	0.26376	0.785	0.744	1	MyoFib
Agpat4	0.000512264	0.272697	0.722	0.61	1	MyoFib
Septin11	0.000572619	0.274079	0.713	0.679	1	MyoFib
Rgs22	0.000605471	0.303571	0.3	0.217	1	MyoFib
Pknox2	0.000762204	0.255329	0.52	0.43	1	MyoFib
Rnf144b	0.000893432	0.279405	0.641	0.596	1	MyoFib
Kntc1	0.000908523	0.281538	0.489	0.399	1	MyoFib
Pax5	0.00139791	0.313888	0.48	0.415	1	MyoFib
Med27	0.00243025	0.273543	0.659	0.607	1	MyoFib
Unc13c	0.00514135	0.383794	0.466	0.396	1	MyoFib
Bnc2	0	1.11383	0.968	0.714	0	PCT
Slc4a4	0	1.0681	0.984	0.822	0	PCT
Lrp2	0	0.98476	0.965	0.683	0	PCT
Hnf4a	0	0.924819	0.894	0.519	0	PCT
Dgkg	0	0.897197	0.88	0.643	0	PCT
Slc13a3	0	0.890575	0.838	0.49	0	PCT
Pah	0	0.890509	0.778	0.394	0	PCT
Snx29	0	0.881443	0.988	0.946	0	PCT
Acsm2	0	0.863926	0.813	0.471	0	PCT
Slc34a1	0	0.852686	0.738	0.376	0	PCT
Ppp1r16b	0	0.851875	0.798	0.475	0	PCT
Slc22a8	0	0.837366	0.668	0.274	0	PCT
Slc22a23	0	0.813337	0.925	0.768	0	PCT
Igsf11	0	0.811868	0.902	0.599	0	PCT
Ak4	0	0.807	0.85	0.51	0	PCT
Pfn3	0	0.804717	0.606	0.201	0	PCT
Slc7a7	0	0.791489	0.809	0.524	0	PCT
Galnt14	0	0.778306	0.857	0.6	0	PCT
Pck1	0	0.751743	0.618	0.273	0	PCT
Ass1	0	0.730905	0.776	0.512	0	PCT
Slc6a19	0	0.719975	0.742	0.427	0	PCT
Hao2	0	0.711638	0.817	0.516	0	PCT
Lama1	0	0.704463	0.75	0.448	0	PCT
Pdzk1	0	0.70109	0.717	0.381	0	PCT
Lpar3	0	0.697907	0.786	0.513	0	PCT
Gatm	0	0.686136	0.646	0.324	0	PCT
Kcnj15	0	0.685225	0.69	0.37	0	PCT
Ndrg1	0	0.675023	0.898	0.759	0	PCT
Sergef	0	0.671727	0.891	0.733	0	PCT
Gpx3	0	0.671234	0.674	0.382	0	PCT
Acmsd	0	0.658799	0.619	0.299	0	PCT
Abhd17c	0	0.654655	0.894	0.739	0	PCT
Rab11fip3	0	0.651965	0.712	0.415	0	PCT
Tnfaip8	0	0.650145	0.859	0.657	0	PCT
Slc13a1	0	0.639553	0.659	0.375	0	PCT
Myrf	0	0.634556	0.704	0.427	0	PCT
Aqp1	0	0.633825	0.71	0.387	0	PCT
Phgdh	0	0.63311	0.582	0.28	0	PCT
Fbp1	0	0.629033	0.606	0.304	0	PCT
Gba3	0	0.624217	0.759	0.507	0	PCT
Slc47a1	0	0.62302	0.712	0.435	0	PCT
Slc7a9	0	0.621718	0.603	0.291	0	PCT
Sord	0	0.619309	0.703	0.445	0	PCT
AC123346.1	0	0.612912	0.859	0.734	0	PCT
Akain1	0	0.611588	0.624	0.329	0	PCT
Nox4	0	0.609758	0.686	0.427	0	PCT
Cyp2c23	0	0.609012	0.586	0.283	0	PCT
Adap2	0	0.60812	0.633	0.346	0	PCT
Eef1akmt3	0	0.603772	0.529	0.236	0	PCT
Alpl	0	0.60339	0.789	0.573	0	PCT
Rgl1	0	0.601731	0.942	0.814	0	PCT
Kcnj12	0	0.599346	0.714	0.46	0	PCT
Slc9a3	0	0.596836	0.681	0.423	0	PCT
Slc13a2	0	0.596596	0.706	0.445	0	PCT
Galnt11	0	0.595555	0.705	0.475	0	PCT
Ces1d	0	0.587192	0.874	0.673	0	PCT
Abcc4	0	0.581478	0.937	0.809	0	PCT
LOC501233	0	0.580519	0.886	0.698	0	PCT
Mapk4	0	0.576323	0.525	0.27	0	PCT
AC134204.1	0	0.573649	0.947	0.868	0	PCT
Zdhhc3	0	0.57265	0.563	0.284	0	PCT
Lims2	0	0.571076	0.774	0.513	0	PCT
Rhobtb1	0	0.565648	0.932	0.814	0	PCT
G6pc	0	0.565412	0.529	0.277	0	PCT
Acss3	0	0.563129	0.796	0.591	0	PCT
Tnip1	0	0.555252	0.809	0.633	0	PCT
Xpnpep1	0	0.555027	0.849	0.698	0	PCT
Hlf	0	0.553334	0.736	0.525	0	PCT
Cdh2	0	0.549634	0.863	0.65	0	PCT
AABR07065498.1	0	0.549297	0.927	0.832	0	PCT
2023-03-01	0	0.54856	0.608	0.351	0	PCT
Rassf2	0	0.543367	0.609	0.375	0	PCT
Snta1	0	0.54279	0.696	0.479	0	PCT
Timp3	0	0.542299	0.866	0.751	0	PCT
Clic4	0	0.538126	0.871	0.732	0	PCT
Ppara	0	0.538081	0.69	0.503	0	PCT
Ddah1	0	0.53618	0.898	0.746	0	PCT
Aco1	0	0.532788	0.815	0.646	0	PCT
Prr5	0	0.524003	0.737	0.53	0	PCT
Folh1	0	0.523382	0.477	0.198	0	PCT
Slc7a8	0	0.517782	0.688	0.479	0	PCT
Pter	0	0.517227	0.703	0.468	0	PCT
Slc22a6	0	0.512551	0.443	0.179	0	PCT
Kynu	0	0.511287	0.631	0.379	0	PCT
Ahcyl2	0	0.511119	0.896	0.792	0	PCT
Kcnk5	0	0.509375	0.763	0.567	0	PCT
Glyatl1	0	0.508662	0.565	0.291	0	PCT
Cwc27	0	0.508473	0.817	0.682	0	PCT
Akap2	0	0.508026	0.865	0.741	0	PCT
Nr1h4	0	0.505046	0.767	0.579	0	PCT
Nectin1	0	0.502518	0.709	0.528	0	PCT
Sdc2	0	0.500414	0.756	0.564	0	PCT
Slc16a2	0	0.500258	0.562	0.317	0	PCT
Tspan18	0	0.498944	0.796	0.603	0	PCT
RGD1310951	0	0.497907	0.856	0.72	0	PCT
Pm20d2	0	0.497378	0.548	0.307	0	PCT
Aspa	0	0.495556	0.69	0.451	0	PCT
Etv1	0	0.495465	0.699	0.515	0	PCT
LOC100910057	0	0.493995	0.698	0.445	0	PCT
Srcin1	0	0.49033	0.727	0.557	0	PCT
Nmnat3	0	0.488013	0.726	0.559	0	PCT
Adgra3	0	0.487667	0.829	0.687	0	PCT
Glyat	0	0.485515	0.485	0.227	0	PCT
Grtp1	0	0.484276	0.656	0.438	0	PCT
Slc6a13	0	0.482713	0.554	0.3	0	PCT
Adgrl1	0	0.48033	0.637	0.432	0	PCT
Slc27a2	0	0.479616	0.6	0.356	0	PCT
Susd2	0	0.47844	0.466	0.217	0	PCT
Cttnbp2	0	0.478189	0.71	0.504	0	PCT
Map3k5	0	0.477569	0.94	0.873	0	PCT
Mgst3	0	0.476367	0.556	0.326	0	PCT
Qdpr	0	0.475781	0.678	0.486	0	PCT
Slc22a18	0	0.473908	0.641	0.446	0	PCT
Mapt	0	0.47383	0.841	0.706	0	PCT
Idua	0	0.471428	0.653	0.449	0	PCT
Hykk	0	0.468713	0.561	0.324	0	PCT
Bmerb1	0	0.466642	0.663	0.462	0	PCT
Lgmn	0	0.465245	0.798	0.65	0	PCT
Adra1a	0	0.463324	0.625	0.425	0	PCT
Spata22	0	0.462379	0.571	0.335	0	PCT
Slc6a20	0	0.46234	0.652	0.434	0	PCT
Prodh2	0	0.461583	0.402	0.151	0	PCT
Zfp277	0	0.458112	0.816	0.69	0	PCT
Grhpr	0	0.457892	0.577	0.371	0	PCT
Eps8	0	0.456202	0.915	0.782	0	PCT
Ca14	0	0.456136	0.465	0.237	0	PCT
Dnajc13	0	0.455877	0.807	0.691	0	PCT
Anpep	0	0.4553	0.679	0.463	0	PCT
Aldob	0	0.453028	0.635	0.434	0	PCT
Tns1	0	0.452944	0.997	0.987	0	PCT
Scly	0	0.452935	0.819	0.693	0	PCT
Upb1	0	0.451654	0.536	0.316	0	PCT
Paqr7	0	0.451543	0.539	0.325	0	PCT
Vstm5	0	0.451424	0.545	0.294	0	PCT
Tsku	0	0.451346	0.488	0.258	0	PCT
Prlr	0	0.451278	0.835	0.617	0	PCT
Pth1r	0	0.451181	0.798	0.664	0	PCT
Pde7a	0	0.451116	0.706	0.542	0	PCT
Cflar	0	0.450139	0.9	0.773	0	PCT
Rufy3	0	0.449338	0.758	0.565	0	PCT
Slc11a2	0	0.448472	0.84	0.724	0	PCT
Car2	0	0.447313	0.635	0.441	0	PCT
Xylb	0	0.446539	0.6	0.411	0	PCT
Slc28a1	0	0.444716	0.659	0.479	0	PCT
Lrrc27	0	0.444665	0.598	0.422	0	PCT
Tinag	0	0.443546	0.538	0.325	0	PCT
Prima1	0	0.443291	0.592	0.414	0	PCT
Rbpms	0	0.443056	0.965	0.916	0	PCT
Hnf4g	0	0.441795	0.641	0.429	0	PCT
Wdfy3	0	0.44148	0.962	0.926	0	PCT
Pdzk1ip1	0	0.440203	0.622	0.423	0	PCT
Ppfibp2	0	0.439073	0.892	0.773	0	PCT
Igfbp5	0	0.437124	0.673	0.5	0	PCT
Frmd4b	0	0.437118	0.953	0.869	0	PCT
Fads2	0	0.434436	0.646	0.475	0	PCT
Steap2	0	0.434395	0.556	0.365	0	PCT
Anks6	0	0.434377	0.772	0.607	0	PCT
Tspan5	0	0.434099	0.882	0.748	0	PCT
Eci3	0	0.432262	0.745	0.584	0	PCT
Miox	0	0.431694	0.424	0.208	0	PCT
Xpa	0	0.431134	0.673	0.488	0	PCT
Cndp2	0	0.430436	0.732	0.554	0	PCT
Napsa	0	0.429136	0.533	0.308	0	PCT
Acot12	0	0.42764	0.505	0.287	0	PCT
Zfp362	0	0.427586	0.581	0.397	0	PCT
Gpc4	0	0.427346	0.766	0.622	0	PCT
Fnip2	0	0.42681	0.911	0.855	0	PCT
RGD1562392	0	0.425724	0.638	0.444	0	PCT
Plcl1	0	0.423071	0.699	0.532	0	PCT
Aldh6a1	0	0.42286	0.784	0.643	0	PCT
Lrp3	0	0.422527	0.466	0.242	0	PCT
Slc16a10	0	0.419774	0.734	0.593	0	PCT
Trabd2b	0	0.418971	0.977	0.929	0	PCT
Slc22a5	0	0.418806	0.739	0.603	0	PCT
Acbd6	0	0.418615	0.687	0.552	0	PCT
Kmo	0	0.417518	0.53	0.318	0	PCT
Comt	0	0.416278	0.742	0.61	0	PCT
Cat	0	0.416175	0.735	0.582	0	PCT
Map3k13	0	0.41515	0.868	0.746	0	PCT
Nat8f5	0	0.413493	0.698	0.534	0	PCT
Tmprss13	0	0.412915	0.422	0.208	0	PCT
C1qtnf3	0	0.411155	0.483	0.262	0	PCT
Slc12a6	0	0.410944	0.738	0.598	0	PCT
Dmgdh	0	0.410557	0.631	0.447	0	PCT
Atxn7	0	0.408602	0.812	0.696	0	PCT
Ntn1	0	0.408225	0.79	0.633	0	PCT
Syn3	0	0.407193	0.97	0.935	0	PCT
Cubn	0	0.405275	0.852	0.73	0	PCT
Zmat4	0	0.404331	0.747	0.603	0	PCT
Nrdc	0	0.403979	0.738	0.61	0	PCT
Syde2	0	0.403481	0.716	0.573	0	PCT
Clcn6	0	0.402781	0.733	0.612	0	PCT
Cmbl	0	0.402307	0.526	0.335	0	PCT
Akr1b8	0	0.401879	0.435	0.23	0	PCT
Fam151a	0	0.401848	0.395	0.178	0	PCT
Ehd1	0	0.40149	0.712	0.584	0	PCT
Cryl1	0	0.401078	0.696	0.557	0	PCT
Zfp622	0	0.400675	0.849	0.73	0	PCT
Cyp2e1	0	0.400316	0.389	0.18	0	PCT
Gnat3	0	0.400013	0.49	0.31	0	PCT
Tlr12	0	0.399976	0.298	0.1	0	PCT
Cotl1	0	0.399808	0.744	0.606	0	PCT
Zkscan1	0	0.39899	0.511	0.326	0	PCT
Kif11	0	0.39778	0.674	0.513	0	PCT
Cltrn	0	0.396975	0.394	0.187	0	PCT
Pnpla3	0	0.396319	0.535	0.337	0	PCT
Zfp354a	0	0.396293	0.473	0.275	0	PCT
AABR07026536.1	0	0.396016	0.761	0.618	0	PCT
Sfxn1	0	0.395903	0.593	0.391	0	PCT
Map7	0	0.395309	0.895	0.801	0	PCT
Mtss1	0	0.395036	0.946	0.909	0	PCT
Ankrd33b	0	0.394998	0.778	0.616	0	PCT
Col4a3	0	0.393944	0.859	0.774	0	PCT
Myo7a	0	0.393272	0.677	0.502	0	PCT
Slc6a6	0	0.393088	0.831	0.681	0	PCT
Hpd	0	0.392764	0.581	0.401	0	PCT
Olfml1	0	0.392382	0.457	0.248	0	PCT
Ntf3	0	0.392245	0.546	0.372	0	PCT
Plpbp	0	0.391594	0.519	0.338	0	PCT
Pyroxd2	0	0.391443	0.823	0.686	0	PCT
Sgk2	0	0.390434	0.448	0.241	0	PCT
Dio1	0	0.389203	0.484	0.275	0	PCT
Ccdc88c	0	0.388412	0.852	0.732	0	PCT
Pank1	0	0.387896	0.802	0.693	0	PCT
Mfn1	0	0.387852	0.559	0.386	0	PCT
Ccser2	0	0.38771	0.817	0.71	0	PCT
Slc22a25	0	0.387502	0.544	0.329	0	PCT
Pc	0	0.387433	0.81	0.714	0	PCT
Slc26a1	0	0.387144	0.472	0.269	0	PCT
Sytl3	0	0.387118	0.704	0.566	0	PCT
AABR07012635.1	0	0.385681	0.452	0.245	0	PCT
Cpeb1	0	0.385561	0.512	0.333	0	PCT
Hadh	0	0.38507	0.569	0.417	0	PCT
Naglt1	0	0.383727	0.489	0.298	0	PCT
Cldn2	0	0.383149	0.485	0.287	0	PCT
Mtor	0	0.382952	0.709	0.596	0	PCT
Palm3	0	0.382914	0.479	0.287	0	PCT
Pax8	0	0.382089	0.877	0.757	0	PCT
Arvcf	0	0.382061	0.754	0.639	0	PCT
RGD1309534	0	0.381252	0.572	0.404	0	PCT
Frs3	0	0.380509	0.635	0.476	0	PCT
Slc5a12	0	0.380192	0.293	0.12	0	PCT
Galm	0	0.380072	0.698	0.565	0	PCT
Mgat3	0	0.379339	0.553	0.353	0	PCT
Atf6	0	0.379316	0.753	0.643	0	PCT
Ap2a2	0	0.379266	0.626	0.468	0	PCT
Plekhf2	0	0.378564	0.689	0.556	0	PCT
Psat1	0	0.377106	0.615	0.465	0	PCT
Ncoa7	0	0.376823	0.948	0.897	0	PCT
Ppa2	0	0.376473	0.749	0.634	0	PCT
Gsta5	0	0.375698	0.459	0.262	0	PCT
Asb13	0	0.374714	0.549	0.367	0	PCT
RGD1304694	0	0.373891	0.666	0.528	0	PCT
G0s2	0	0.372571	0.409	0.207	0	PCT
Aldh2	0	0.371959	0.625	0.466	0	PCT
Tcaim	0	0.369886	0.638	0.498	0	PCT
Ank3	0	0.369828	0.967	0.92	0	PCT
Chpt1	0	0.369118	0.605	0.455	0	PCT
Slc34a3	0	0.36818	0.329	0.131	0	PCT
Ttc36	0	0.367321	0.437	0.245	0	PCT
NEWGENE-1310139	0	0.366883	0.705	0.571	0	PCT
Acy1	0	0.366305	0.646	0.486	0	PCT
Ppp2r1b	0	0.365475	0.598	0.429	0	PCT
Gosr2	0	0.365269	0.54	0.385	0	PCT
Serhl2	0	0.364566	0.59	0.451	0	PCT
Cpq	0	0.364527	0.784	0.65	0	PCT
Tmem106a	0	0.364435	0.457	0.267	0	PCT
Dnajc6	0	0.364208	0.515	0.342	0	PCT
Kctd5	0	0.364046	0.594	0.443	0	PCT
Dpp4	0	0.364009	0.793	0.631	0	PCT
Rab11fip5	0	0.363672	0.776	0.687	0	PCT
Errfi1	0	0.363472	0.657	0.545	0	PCT
Slc22a1	0	0.363273	0.566	0.419	0	PCT
RGD1559600	0	0.362361	0.34	0.135	0	PCT
Plekhb2	0	0.361896	0.59	0.453	0	PCT
Osbpl8	0	0.360755	0.825	0.736	0	PCT
Bend7	0	0.360381	0.556	0.39	0	PCT
Dcxr	0	0.359714	0.463	0.286	0	PCT
AC142421.1	0	0.359201	0.292	0.096	0	PCT
F3	0	0.359027	0.573	0.428	0	PCT
Hspa12a	0	0.357797	0.655	0.514	0	PCT
Myo7b	0	0.357459	0.534	0.369	0	PCT
Slc66a2	0	0.357087	0.665	0.551	0	PCT
RGD1306271	0	0.357065	0.77	0.654	0	PCT
Ncbp1	0	0.356886	0.58	0.426	0	PCT
RGD1559896	0	0.356728	0.607	0.47	0	PCT
Erp44	0	0.35553	0.761	0.658	0	PCT
Rnf152	0	0.355498	0.806	0.704	0	PCT
Fn3k	0	0.355216	0.342	0.142	0	PCT
Aldh8a1	0	0.355063	0.481	0.291	0	PCT
Adgrg1	0	0.354999	0.873	0.785	0	PCT
Lpin2	0	0.354522	0.712	0.597	0	PCT
Oxsr1	0	0.354444	0.806	0.719	0	PCT
Pdgfc	0	0.354007	0.812	0.705	0	PCT
Khk	0	0.353323	0.624	0.482	0	PCT
Glb1	0	0.352116	0.709	0.604	0	PCT
Bdh2	0	0.351906	0.584	0.435	0	PCT
Gask1b	0	0.3514	0.478	0.3	0	PCT
Lca5	0	0.351341	0.642	0.508	0	PCT
Cacnb4	0	0.351232	0.643	0.495	0	PCT
LOC306766	0	0.350796	0.579	0.429	0	PCT
Haao	0	0.350567	0.471	0.275	0	PCT
Hmgxb3	0	0.350541	0.502	0.335	0	PCT
Pgpep1	0	0.350055	0.612	0.476	0	PCT
Slc15a1	0	0.349015	0.42	0.265	0	PCT
Hps1	0	0.348758	0.561	0.424	0	PCT
Crcp	0	0.34637	0.69	0.585	0	PCT
Decr1	0	0.345591	0.539	0.396	0	PCT
Ccdc6	0	0.344753	0.884	0.795	0	PCT
Kif12	0	0.34423	0.529	0.371	0	PCT
Susd3	0	0.343715	0.57	0.394	0	PCT
Tbc1d10a	0	0.342773	0.807	0.728	0	PCT
Cyp4f1	0	0.34273	0.448	0.267	0	PCT
Myo10	0	0.342648	0.969	0.934	0	PCT
Polrmt	0	0.341142	0.487	0.326	0	PCT
Snx30	0	0.341009	0.812	0.728	0	PCT
Tbc1d13	0	0.340493	0.549	0.406	0	PCT
Bhmt2	0	0.340468	0.41	0.224	0	PCT
Mettl1	0	0.340024	0.38	0.211	0	PCT
Cyp4a1	0	0.339506	0.347	0.158	0	PCT
Slc25a13	0	0.339435	0.724	0.598	0	PCT
Zc3h12c	0	0.339411	0.583	0.454	0	PCT
Apmap	0	0.339255	0.54	0.385	0	PCT
Ablim3	0	0.338646	0.704	0.574	0	PCT
Xkr9	0	0.338168	0.484	0.297	0	PCT
Aldh7a1	0	0.336833	0.566	0.433	0	PCT
Wdr91	0	0.334902	0.623	0.503	0	PCT
Wdfy1	0	0.334548	0.685	0.571	0	PCT
Nt5e	0	0.334411	0.67	0.532	0	PCT
LOC688553	0	0.334216	0.532	0.375	0	PCT
Tmem51	0	0.334203	0.83	0.759	0	PCT
Arl3	0	0.333687	0.534	0.382	0	PCT
Ipp	0	0.332774	0.579	0.441	0	PCT
Slc10a2	0	0.332332	0.512	0.344	0	PCT
Shmt2	0	0.331471	0.379	0.216	0	PCT
Chd1l	0	0.330063	0.708	0.577	0	PCT
Klhl29	0	0.329987	0.945	0.883	0	PCT
Chdh	0	0.329867	0.724	0.588	0	PCT
Prkaa2	0	0.329422	0.628	0.506	0	PCT
Tnfrsf21	0	0.329041	0.847	0.762	0	PCT
Adh6	0	0.328964	0.468	0.323	0	PCT
Mgam	0	0.327877	0.607	0.469	0	PCT
Snx18	0	0.327344	0.718	0.619	0	PCT
Tmem268	0	0.326257	0.504	0.351	0	PCT
Spp2	0	0.324773	0.269	0.078	0	PCT
Slc9a3r1	0	0.324746	0.752	0.658	0	PCT
Hoga1	0	0.324687	0.677	0.558	0	PCT
Stk24	0	0.324531	0.757	0.657	0	PCT
Entpd5	0	0.324416	0.531	0.375	0	PCT
Ush1c	0	0.324136	0.617	0.461	0	PCT
Hbs1l	0	0.32344	0.707	0.586	0	PCT
Thbs4	0	0.321916	0.424	0.264	0	PCT
Csmd1	0	0.320613	0.622	0.484	0	PCT
Rrp7a	0	0.319732	0.48	0.334	0	PCT
Prss12	0	0.319651	0.531	0.387	0	PCT
Nat8f3	0	0.319497	0.311	0.129	0	PCT
Dram2	0	0.319303	0.509	0.368	0	PCT
Ttc17	0	0.318826	0.722	0.619	0	PCT
Mbtd1	0	0.31833	0.469	0.321	0	PCT
Fam221a	0	0.318128	0.469	0.321	0	PCT
Fmo3	0	0.316714	0.496	0.302	0	PCT
Itga7	0	0.315924	0.483	0.333	0	PCT
Zhx2	0	0.315296	0.864	0.799	0	PCT
Msrb1	0	0.314876	0.492	0.351	0	PCT
Slc16a4	0	0.314405	0.463	0.302	0	PCT
Pcsk5	0	0.314321	0.745	0.633	0	PCT
Ugt2a3	0	0.313864	0.636	0.475	0	PCT
Cmip	0	0.31353	0.961	0.94	0	PCT
Plekha7	0	0.311668	0.913	0.862	0	PCT
Slc35a1	0	0.31131	0.431	0.285	0	PCT
Fmo1	0	0.311136	0.424	0.271	0	PCT
Msra	0	0.310976	0.874	0.797	0	PCT
Ihh	0	0.309983	0.444	0.298	0	PCT
Gsta6	0	0.309947	0.377	0.226	0	PCT
Dclk3	0	0.309543	0.751	0.641	0	PCT
AABR07034657.1	0	0.308436	0.353	0.176	0	PCT
Igf1r	0	0.308365	0.965	0.927	0	PCT
Pklr	0	0.307849	0.357	0.189	0	PCT
Pygl	0	0.307531	0.405	0.251	0	PCT
Inpp5b	0	0.306356	0.404	0.251	0	PCT
Arhgap17	0	0.306268	0.837	0.782	0	PCT
Rida	0	0.304731	0.474	0.33	0	PCT
Ca12	0	0.304446	0.816	0.708	0	PCT
Nt5c2	0	0.304085	0.85	0.788	0	PCT
Adam4	0	0.30401	0.3	0.121	0	PCT
Rxra	0	0.303055	0.854	0.795	0	PCT
Agxt2	0	0.302862	0.499	0.338	0	PCT
Hsd17b2	0	0.302635	0.394	0.241	0	PCT
Dao	0	0.30243	0.353	0.186	0	PCT
Ces2h	0	0.301605	0.354	0.187	0	PCT
Plin1	0	0.301472	0.459	0.306	0	PCT
Gramd1b	0	0.295593	0.902	0.732	0	PCT
Ctcfl	0	0.292767	0.321	0.174	0	PCT
Mpst	0	0.29	0.274	0.11	0	PCT
Rbp1	0	0.286936	0.382	0.239	0	PCT
Serpinf1	0	0.282503	0.38	0.229	0	PCT
AABR07064867.1	0	0.282406	0.352	0.191	0	PCT
Fmo4	0	0.280776	0.425	0.266	0	PCT
Slc17a3	0	0.280501	0.419	0.257	0	PCT
Trpv1	0	0.278806	0.328	0.173	0	PCT
Tnfrsf14	0	0.27512	0.359	0.209	0	PCT
Xpnpep2	0	0.271266	0.339	0.195	0	PCT
Limch1	0	0.268548	0.911	0.856	0	PCT
Tmem174	0	0.26665	0.333	0.181	0	PCT
Glyatl2	0	0.264175	0.338	0.191	0	PCT
Paqr9	0	0.263879	0.32	0.172	0	PCT
Cyp4a2	0	0.261183	0.345	0.194	0	PCT
Klhl25	9.26e-308	0.322283	0.536	0.398	2.03e-303	PCT
Poc1a	2.06e-307	0.336204	0.631	0.511	4.51e-303	PCT
Abcg2	5.69e-306	0.295135	0.53	0.376	1.25e-301	PCT
Slc16a14	3.51e-305	0.322888	0.481	0.341	7.69e-301	PCT
Arfgap2	5.69e-305	0.331938	0.591	0.467	1.25e-300	PCT
Kmt5a	4.22e-304	0.312192	0.535	0.398	9.25e-300	PCT
Xpot	5.38e-304	0.325376	0.647	0.528	1.18e-299	PCT
Fam107b	3.37e-303	0.294891	0.86	0.805	7.38e-299	PCT
Ephx1	5.52e-303	0.321568	0.575	0.448	1.21e-298	PCT
Maf	2.11e-302	0.323255	0.522	0.39	4.62e-298	PCT
Creb3l1	3.43e-302	0.325203	0.666	0.56	7.52e-298	PCT
Aqp7	5.51e-302	0.276575	0.413	0.266	1.21e-297	PCT
RGD1565498	6.8e-300	0.318249	0.523	0.382	1.49e-295	PCT
Htra1	8.12e-300	0.298039	0.63	0.491	1.78e-295	PCT
Acot1	9.51e-300	0.287017	0.419	0.275	2.09e-295	PCT
Vwa8	3.36e-299	0.312425	0.484	0.344	7.36e-295	PCT
Spa17	3.32e-297	0.300705	0.428	0.286	7.27e-293	PCT
Cyba	3.59e-297	0.259504	0.323	0.187	7.86e-293	PCT
Myo5b	2.76e-296	0.267367	0.931	0.874	6.05e-292	PCT
Sorbs1	6.72e-296	0.308145	0.744	0.631	1.47e-291	PCT
Slc2a2	7.48e-296	0.316835	0.567	0.429	1.64e-291	PCT
Ca4	1.05e-294	0.255239	0.348	0.208	2.3e-290	PCT
Slc51a	2.3e-293	0.284647	0.408	0.266	5.05e-289	PCT
Rin2	5.64e-293	0.254208	0.937	0.909	1.24e-288	PCT
Dock3	5.1e-292	0.308562	0.655	0.535	1.12e-287	PCT
Tst	6.25e-292	0.314229	0.549	0.42	1.37e-287	PCT
Hormad2	1.91e-291	0.318195	0.617	0.493	4.18e-287	PCT
L3hypdh	2.69e-291	0.320156	0.577	0.451	5.91e-287	PCT
Gpr89b	8.69e-291	0.303672	0.489	0.352	1.91e-286	PCT
Mk1	1.24e-290	0.270159	0.337	0.201	2.72e-286	PCT
Samd4a	1.49e-290	0.286884	0.784	0.684	3.26e-286	PCT
Hnf1a	4.34e-289	0.30797	0.687	0.571	9.51e-285	PCT
Hs6st1	1.11e-288	0.31322	0.798	0.725	2.43e-284	PCT
Ahrr	1.14e-288	0.31849	0.474	0.336	2.5e-284	PCT
Vill	1.74e-288	0.303858	0.594	0.462	3.82e-284	PCT
Tmem39b	1.2e-287	0.290039	0.421	0.283	2.63e-283	PCT
Tmem79	2.05e-287	0.320302	0.558	0.437	4.5e-283	PCT
Plekha5	7.88e-285	0.276743	0.845	0.761	1.73e-280	PCT
Erbb3	3.6e-284	0.308355	0.563	0.429	7.89e-280	PCT
Slc29a3	1.35e-282	0.305358	0.584	0.457	2.96e-278	PCT
Crym	1.54e-282	0.291366	0.505	0.369	3.37e-278	PCT
Bmp2k	1.11e-281	0.3004	0.501	0.365	2.43e-277	PCT
Folr1	7.98e-281	0.261955	0.351	0.215	1.75e-276	PCT
Abca15	2.86e-280	0.25536	0.322	0.191	6.27e-276	PCT
Abcg3l1	9.41e-280	0.277265	0.422	0.284	2.06e-275	PCT
Abcd4	9.75e-280	0.298666	0.411	0.279	2.14e-275	PCT
Rbp2	2.26e-279	0.286829	0.518	0.381	4.96e-275	PCT
Crls1	4.18e-279	0.289611	0.475	0.338	9.16e-275	PCT
Zfp536	2.96e-278	0.278341	0.42	0.281	6.48e-274	PCT
Sall1	4.9e-278	0.305251	0.686	0.573	1.07e-273	PCT
Gpd1	1.68e-277	0.296962	0.469	0.335	3.67e-273	PCT
Phf3	7.08e-276	0.309001	0.703	0.607	1.55e-271	PCT
Mpv17l	1.01e-275	0.311257	0.611	0.499	2.21e-271	PCT
Ros1	2.74e-275	0.275944	0.406	0.267	6.01e-271	PCT
Tmem125	9.41e-275	0.305313	0.52	0.39	2.06e-270	PCT
Ncs1	1.22e-273	0.307239	0.687	0.585	2.68e-269	PCT
Il33	3.77e-273	0.283087	0.471	0.335	8.26e-269	PCT
Lzts3	1.29e-272	0.275904	0.409	0.273	2.82e-268	PCT
Wdr38	1.62e-272	0.280466	0.417	0.282	3.55e-268	PCT
Bmper	1.7e-272	0.312938	0.66	0.548	3.73e-268	PCT
Evc	5.71e-271	0.297361	0.703	0.597	1.25e-266	PCT
Dmxl2	6.59e-271	0.299874	0.631	0.515	1.44e-266	PCT
Gmeb1	8.11e-270	0.28096	0.427	0.292	1.78e-265	PCT
Slc37a4	1.52e-269	0.302983	0.61	0.497	3.33e-265	PCT
Dpf3	1.83e-269	0.294734	0.731	0.639	4.01e-265	PCT
Alg14	5.87e-269	0.285647	0.841	0.786	1.29e-264	PCT
Perp	9.22e-269	0.250528	0.331	0.2	2.02e-264	PCT
Slc25a15	1.45e-268	0.279532	0.425	0.29	3.17e-264	PCT
Thnsl2	1.3e-265	0.280916	0.434	0.299	2.85e-261	PCT
Csf2rb	1.07e-264	0.267021	0.39	0.256	2.35e-260	PCT
Acot11	1.35e-264	0.3079	0.561	0.443	2.96e-260	PCT
Gna12	1.93e-264	0.287169	0.783	0.707	4.22e-260	PCT
Rnf217	1.93e-264	0.30653	0.642	0.518	4.24e-260	PCT
Mdh1	3.75e-264	0.312851	0.633	0.526	8.23e-260	PCT
Por	1.24e-262	0.281171	0.805	0.746	2.71e-258	PCT
Kcp	2.57e-262	0.295161	0.406	0.277	5.64e-258	PCT
Kyat1	7.29e-262	0.253032	0.32	0.193	1.6e-257	PCT
Celsr2	1.22e-260	0.302233	0.664	0.56	2.68e-256	PCT
Arid3b	1.31e-259	0.309916	0.607	0.504	2.87e-255	PCT
Pigl	4.45e-259	0.296194	0.765	0.699	9.75e-255	PCT
Pllp	3.08e-258	0.293181	0.605	0.484	6.75e-254	PCT
Spsb4	2.5e-257	0.258824	0.814	0.728	5.49e-253	PCT
Ndel1	1.67e-255	0.298537	0.675	0.579	3.67e-251	PCT
Unc5cl	1.28e-254	0.286044	0.513	0.386	2.81e-250	PCT
Ddc	1.41e-254	0.29158	0.557	0.43	3.1e-250	PCT
Man1a1	2.66e-254	0.260037	0.805	0.695	5.84e-250	PCT
Itgb8	5.51e-254	0.273196	0.813	0.726	1.21e-249	PCT
Pop1	5.96e-254	0.282764	0.559	0.434	1.31e-249	PCT
RGD1564854	3.15e-253	0.284666	0.451	0.321	6.9e-249	PCT
Alad	4.79e-253	0.28281	0.475	0.347	1.05e-248	PCT
Neurl2	7.64e-253	0.280829	0.427	0.301	1.67e-248	PCT
Slc1a1	2.35e-252	0.295167	0.643	0.538	5.16e-248	PCT
[truncated: 5,405 more rows]
