# Supplementary material for: Single-cell transcriptomics and chromatin accessibility profiling elucidate the kidney-protective mechanism of mineralocorticoid receptor antagonists
Source: J Clin Invest. 2024 Jan 2;134(1):e157165. doi: 10.1172/JCI157165 (PMC10760974; doi:10.1172/JCI157165)
Supplement: Supplemental table 4 [file jci-134-157165-s020.xlsx]

## Sheet: Supplementary Table 4
Supplementary Table 4. Cell type-specific genes in the integrated snRNA-seq and snATAC-seq datasets.
gene	p_val	avg_log2FC	pct.1	pct.2	p_val_adj	cluster
Meis2	0	3.86017	0.853	0.261	0	Endo
Ldb2	0	3.67855	0.755	0.16	0	Endo
Emcn	0	3.67298	0.742	0.085	0	Endo
Adgrl4	0	3.66804	0.696	0.09	0	Endo
Flt1	0	3.62596	0.785	0.163	0	Endo
Ebf1	0	3.52127	0.802	0.195	0	Endo
Ptprb	0	3.44024	0.753	0.122	0	Endo
Cyyr1	0	3.14843	0.55	0.055	0	Endo
Arhgap31	0	3.1318	0.662	0.104	0	Endo
Tek	0	3.032	0.633	0.086	0	Endo
Prkch	0	2.93736	0.671	0.171	0	Endo
Eng	0	2.90269	0.617	0.098	0	Endo
Shank3	0	2.83574	0.608	0.086	0	Endo
Cped1	0	2.80971	0.607	0.166	0	Endo
Tll1	0	2.80169	0.372	0.077	0	Endo
Dysf	0	2.73794	0.628	0.154	0	Endo
AABR07001382.1	0	2.62773	0.728	0.279	0	Endo
Kdr	0	2.54023	0.475	0.064	0	Endo
Plpp1	0	2.53367	0.646	0.256	0	Endo
Ptprm	0	2.48997	0.713	0.266	0	Endo
Clec1a	0	2.48823	0.392	0.025	0	Endo
Fli1	0	2.43082	0.547	0.12	0	Endo
Heg1	0	2.41632	0.565	0.152	0	Endo
Ehd4	0	2.38616	0.524	0.172	0	Endo
Fgd5	0	2.367	0.498	0.091	0	Endo
Tcf4	0	2.30636	0.758	0.42	0	Endo
Dlc1	0	2.30582	0.556	0.195	0	Endo
Calcrl	0	2.27766	0.427	0.072	0	Endo
Rbms3	0	2.25756	0.651	0.245	0	Endo
Rapgef4	0	2.23127	0.526	0.17	0	Endo
Hecw2	0	2.22709	0.474	0.15	0	Endo
Ednrb	0	2.2264	0.402	0.074	0	Endo
Tcf7l1	0	2.21126	0.536	0.182	0	Endo
Plxnd1	0	2.19803	0.434	0.08	0	Endo
Erg	0	2.1892	0.431	0.069	0	Endo
Sncaip	0	2.17293	0.38	0.063	0	Endo
Egfl7	0	2.15772	0.401	0.052	0	Endo
Prex2	0	2.14825	0.444	0.098	0	Endo
Exoc3l2	0	2.09074	0.376	0.048	0	Endo
Zfp521	0	2.08948	0.424	0.143	0	Endo
Epas1	0	2.08689	0.578	0.25	0	Endo
Cd200	0	2.05278	0.362	0.044	0	Endo
Tmtc1	0	2.04071	0.464	0.161	0	Endo
Acer2	0	2.02337	0.573	0.209	0	Endo
Ptpru	0	2.00769	0.356	0.071	0	Endo
Rcsd1	0	2.00552	0.412	0.087	0	Endo
Fam117b	0	2.00418	0.561	0.274	0	Endo
Sema3d	0	1.98717	0.339	0.103	0	Endo
Elmo1	0	1.96901	0.448	0.187	0	Endo
Emid1	0	1.94147	0.345	0.086	0	Endo
Rhoj	0	1.91863	0.351	0.056	0	Endo
Plpp3	0	1.91223	0.598	0.342	0	Endo
Rapgef5	0	1.9052	0.366	0.088	0	Endo
Sh2d3c	0	1.89444	0.356	0.081	0	Endo
Adgrf5	0	1.88769	0.691	0.194	0	Endo
Nuak1	0	1.87285	0.4	0.169	0	Endo
Podxl	0	1.8593	0.475	0.109	0	Endo
Stard9	0	1.83783	0.386	0.124	0	Endo
Nav1	0	1.8006	0.457	0.188	0	Endo
Tgfbr2	0	1.80058	0.504	0.239	0	Endo
Zfp366	0	1.79969	0.337	0.077	0	Endo
Hip1	0	1.76935	0.632	0.304	0	Endo
Dock9	0	1.76369	0.587	0.325	0	Endo
Arhgap26	0	1.74496	0.654	0.451	0	Endo
Tspan9	0	1.74161	0.428	0.155	0	Endo
Plxna2	0	1.74014	0.552	0.272	0	Endo
Lmcd1	0	1.73042	0.376	0.132	0	Endo
Slc9a3r2	0	1.72752	0.308	0.051	0	Endo
Ptprg	0	1.70359	0.589	0.342	0	Endo
Rasal2	0	1.68871	0.644	0.407	0	Endo
Efnb2	0	1.68424	0.307	0.115	0	Endo
Jam3	0	1.67583	0.329	0.099	0	Endo
Kalrn	0	1.67299	0.516	0.267	0	Endo
Cdc14a	0	1.65925	0.475	0.212	0	Endo
Mef2c	0	1.6351	0.45	0.186	0	Endo
AABR07021704.1	0	1.63409	0.4	0.194	0	Endo
Plvap	0	1.6263	0.268	0.039	0	Endo
Notch4	0	1.62601	0.309	0.093	0	Endo
Pbx1	0	1.6201	0.341	0.109	0	Endo
Ets1	0	1.6189	0.413	0.162	0	Endo
Inpp4b	0	1.61814	0.369	0.175	0	Endo
RGD1309104	0	1.60613	0.351	0.124	0	Endo
Dock6	0	1.60167	0.352	0.125	0	Endo
Akt3	0	1.59903	0.394	0.171	0	Endo
Utrn	0	1.59615	0.665	0.383	0	Endo
Rasip1	0	1.58884	0.286	0.062	0	Endo
Clic5	0	1.58431	0.339	0.119	0	Endo
Rarb	0	1.57804	0.416	0.24	0	Endo
Zbtb16	0	1.5628	0.513	0.317	0	Endo
Limch1	0	1.55739	0.8	0.573	0	Endo
Mcf2l	0	1.54829	0.453	0.259	0	Endo
Il1r1	0	1.53944	0.29	0.119	0	Endo
Ltbp1	0	1.5394	0.337	0.159	0	Endo
Thsd7a	0	1.53549	0.385	0.19	0	Endo
Afap1l1	0	1.53297	0.306	0.089	0	Endo
Resf1	0	1.53025	0.357	0.139	0	Endo
Pde2a	0	1.52137	0.3	0.103	0	Endo
Cbfa2t3	0	1.51199	0.285	0.07	0	Endo
Zbtb46	0	1.5002	0.307	0.114	0	Endo
Fyn	0	1.49622	0.41	0.175	0	Endo
Macf1	0	1.49423	0.944	0.824	0	Endo
Rbms1	0	1.49126	0.682	0.466	0	Endo
Cemip2	0	1.4871	0.351	0.176	0	Endo
Ly6e	0	1.47705	0.266	0.045	0	Endo
Plcb4	0	1.47025	0.425	0.245	0	Endo
Elk3	0	1.46855	0.325	0.131	0	Endo
Tie1	0	1.45373	0.28	0.078	0	Endo
Amotl1	0	1.45219	0.289	0.072	0	Endo
Rai14	0	1.4119	0.466	0.284	0	Endo
Rab31	0	1.4088	0.338	0.143	0	Endo
Bmpr2	0	1.38029	0.539	0.367	0	Endo
Itpkb	0	1.36042	0.467	0.271	0	Endo
Notch1	0	1.36005	0.325	0.156	0	Endo
Pced1b	0	1.35243	0.313	0.134	0	Endo
Rasgrp3	0	1.3368	0.27	0.107	0	Endo
Ttc28	0	1.31719	0.38	0.196	0	Endo
Klf12	0	1.31645	0.647	0.484	0	Endo
Chst11	0	1.3094	0.459	0.261	0	Endo
Peak1	0	1.30701	0.491	0.318	0	Endo
Cmtm8	0	1.29033	0.399	0.204	0	Endo
Lrrc8c	0	1.28963	0.294	0.127	0	Endo
Crim1	0	1.27215	0.662	0.493	0	Endo
Coro2b	0	1.26917	0.283	0.147	0	Endo
Galnt10	0	1.26695	0.308	0.195	0	Endo
Ksr1	0	1.25705	0.321	0.146	0	Endo
Slfn4	0	1.25505	0.272	0.093	0	Endo
Chn2	0	1.25057	0.396	0.256	0	Endo
Plcb1	0	1.2465	0.562	0.411	0	Endo
Mtus1	0	1.2445	0.523	0.363	0	Endo
Inpp5d	0	1.23964	0.287	0.095	0	Endo
Rgs3	0	1.23596	0.344	0.199	0	Endo
Pdgfd	0	1.23371	0.347	0.192	0	Endo
AABR07073181.1	0	1.2332	0.267	0.13	0	Endo
RGD1308428	0	1.23129	0.398	0.233	0	Endo
Clec2g	0	1.2243	0.468	0.3	0	Endo
Sptbn1	0	1.21746	0.914	0.775	0	Endo
Zeb1	0	1.21439	0.283	0.109	0	Endo
Sparc	0	1.20876	0.332	0.113	0	Endo
Tspan12	0	1.19431	0.327	0.155	0	Endo
Adarb1	0	1.19381	0.282	0.144	0	Endo
Tgfbr3	0	1.18915	0.398	0.252	0	Endo
Cpne8	0	1.18299	0.32	0.166	0	Endo
Filip1	0	1.17955	0.252	0.086	0	Endo
Nxn	0	1.17945	0.353	0.219	0	Endo
Map4	0	1.17585	0.518	0.371	0	Endo
Snrk	0	1.15945	0.299	0.161	0	Endo
St3gal1	0	1.14715	0.259	0.109	0	Endo
Mid1	0	1.13759	0.35	0.23	0	Endo
Rapgef1	0	1.10961	0.317	0.19	0	Endo
Pdzd2	0	1.10391	0.434	0.321	0	Endo
Grk5	0	1.08179	0.386	0.244	0	Endo
Yes1	0	1.08162	0.415	0.288	0	Endo
Dnm3	0	1.07743	0.468	0.308	0	Endo
Dpysl2	0	1.07701	0.25	0.113	0	Endo
Sh3bp5	0	1.06783	0.504	0.393	0	Endo
Ankrd44	0	1.04904	0.522	0.395	0	Endo
Stox2	0	1.04803	0.261	0.138	0	Endo
AY172581.24	0	1.04784	0.878	0.764	0	Endo
Map4k4	0	1.04247	0.435	0.305	0	Endo
Sox13	0	1.02311	0.346	0.245	0	Endo
Uaca	0	1.00982	0.368	0.251	0	Endo
Slfn5	0	0.997861	0.32	0.166	0	Endo
Fry	0	0.997785	0.271	0.127	0	Endo
Kif13a	0	0.995922	0.498	0.394	0	Endo
Tspan14	0	0.989853	0.312	0.22	0	Endo
Adgrl2	0	0.986007	0.434	0.352	0	Endo
Maml2	0	0.982332	0.693	0.538	0	Endo
Dgkh	0	0.975234	0.363	0.235	0	Endo
Tmod3	0	0.972808	0.273	0.146	0	Endo
Hdac7	0	0.952532	0.25	0.143	0	Endo
AY172581.9	0	0.944106	0.866	0.751	0	Endo
Lims2	0	0.918525	0.346	0.24	0	Endo
Rapgef2	0	0.915297	0.526	0.447	0	Endo
Fgd6	0	0.912162	0.254	0.162	0	Endo
Dab2ip	0	0.899854	0.457	0.368	0	Endo
Schip1	0	0.89845	0.284	0.191	0	Endo
Ppp1r16b	0	0.897061	0.351	0.223	0	Endo
Nectin2	0	0.894693	0.263	0.171	0	Endo
Nebl	0	0.893833	0.337	0.222	0	Endo
Mef2a	0	0.892765	0.478	0.388	0	Endo
Ppp3ca	0	0.878224	0.612	0.571	0	Endo
Srgap2	0	0.874412	0.436	0.342	0	Endo
Epn2	0	0.873949	0.266	0.163	0	Endo
Fnbp1	0	0.872985	0.305	0.197	0	Endo
Gnaq	0	0.865794	0.53	0.458	0	Endo
Rbfox2	0	0.865513	0.498	0.429	0	Endo
Mt-nd1	0	0.865497	0.361	0.242	0	Endo
Lrch1	0	0.857163	0.382	0.275	0	Endo
Arhgap29	0	0.855365	0.446	0.346	0	Endo
Lyn	0	0.853974	0.373	0.253	0	Endo
B2m	0	0.818672	0.364	0.236	0	Endo
Dock1	0	0.806514	0.49	0.363	0	Endo
Msn	0	0.799706	0.317	0.211	0	Endo
Ahnak	0	0.793399	0.418	0.291	0	Endo
Hdac9	0	0.782836	0.272	0.166	0	Endo
Col4a1	0	0.770222	0.458	0.369	0	Endo
Slco3a1	0	0.735533	0.426	0.327	0	Endo
Rin2	0	0.728489	0.63	0.593	0	Endo
Ralgapa1	1.19e-305	0.802103	0.455	0.379	3.19e-301	Endo
Ece1	5.7e-305	0.909178	0.314	0.228	1.53e-300	Endo
Plekhg1	6.96e-304	0.858574	0.337	0.243	1.87e-299	Endo
Luzp1	1.85e-296	0.876371	0.266	0.174	4.98e-292	Endo
Ncoa3	2.16e-293	0.864116	0.36	0.274	5.8e-289	Endo
Herc1	1.55e-289	0.819397	0.473	0.408	4.17e-285	Endo
Fut8	6.33e-274	1.02025	0.287	0.202	1.7e-269	Endo
Lamc1	1.38e-272	0.950656	0.406	0.336	3.71e-268	Endo
Pxn	4.96e-269	0.798148	0.448	0.392	1.33e-264	Endo
Ptk2	3.43e-266	0.792368	0.442	0.377	9.22e-262	Endo
Smad6	6.9e-264	1.09625	0.283	0.203	1.85e-259	Endo
Zfhx3	6.97e-262	0.720151	0.359	0.271	1.87e-257	Endo
Cdc42bpa	1.63e-261	0.724071	0.488	0.43	4.38e-257	Endo
Arglu1	3.13e-257	0.913042	0.362	0.283	8.4e-253	Endo
Tjp1	2.89e-233	0.747322	0.278	0.196	7.76e-229	Endo
Stard13	6.13e-233	0.759692	0.4	0.331	1.65e-228	Endo
Fmnl2	3.23e-225	0.783553	0.261	0.182	8.67e-221	Endo
Ror2	2.33e-224	0.856362	0.258	0.182	6.26e-220	Endo
Mt-co2	1.85e-223	0.835841	0.346	0.246	4.97e-219	Endo
Mt-co1	5.98e-214	0.865004	0.35	0.256	1.61e-209	Endo
Pitpnm2	2.99e-210	0.785332	0.28	0.208	8.03e-206	Endo
Tcf12	3.08e-205	0.567713	0.605	0.582	8.29e-201	Endo
Foxo1	8.3e-203	0.800649	0.387	0.33	2.23e-198	Endo
Asap2	2.67e-202	0.737614	0.351	0.286	7.17e-198	Endo
Rassf3	6.76e-196	0.816803	0.323	0.262	1.81e-191	Endo
Cables1	4.35e-195	0.760998	0.274	0.205	1.17e-190	Endo
Gnai2	5.21e-195	0.726618	0.264	0.193	1.4e-190	Endo
RGD1307100	4.81e-183	0.685674	0.474	0.438	1.29e-178	Endo
Mt-atp6	1.41e-181	0.783183	0.35	0.259	3.8e-177	Endo
Kitlg	6.99e-180	0.804754	0.314	0.247	1.88e-175	Endo
AABR07000398.1	5.03e-179	0.304195	0.866	0.78	1.35e-174	Endo
Clu	3.43e-177	0.490212	0.265	0.185	9.23e-173	Endo
Ldlrad4	7.77e-176	0.683497	0.447	0.399	2.09e-171	Endo
Mvb12b	2.38e-175	0.771239	0.277	0.214	6.4e-171	Endo
Gab2	6.76e-171	0.658648	0.288	0.219	1.82e-166	Endo
Zfp608	1.05e-165	0.806332	0.375	0.329	2.81e-161	Endo
Cadps2	3.4e-163	0.656165	0.276	0.206	9.13e-159	Endo
Prkce	4.82e-163	0.770327	0.314	0.262	1.29e-158	Endo
Ddx5	8.12e-159	0.405999	0.676	0.625	2.18e-154	Endo
Bach2	1.62e-157	0.743751	0.299	0.242	4.34e-153	Endo
Mt-co3	2.41e-155	0.78646	0.337	0.257	6.48e-151	Endo
Gas6	2.95e-149	0.605548	0.298	0.232	7.91e-145	Endo
Sgk1	9.47e-145	0.847606	0.278	0.225	2.54e-140	Endo
Znrf1	1.61e-142	0.732648	0.339	0.292	4.34e-138	Endo
Dennd3	2.52e-142	0.701257	0.377	0.338	6.78e-138	Endo
RGD1306556	3.93e-137	0.718414	0.358	0.324	1.06e-132	Endo
Map3k3	2.83e-136	0.679878	0.311	0.259	7.59e-132	Endo
Phlpp1	1.59e-130	0.699893	0.392	0.36	4.28e-126	Endo
Nfib	1.11e-127	0.459765	0.614	0.616	2.98e-123	Endo
Fam171a1	4.44e-127	0.588819	0.268	0.208	1.19e-122	Endo
Fam53b	1.8e-126	0.654784	0.382	0.345	4.82e-122	Endo
Lima1	2.76e-124	0.644181	0.354	0.307	7.42e-120	Endo
Phactr2	2.85e-123	0.5483	0.297	0.238	7.66e-119	Endo
Rock1	4.29e-123	0.559102	0.463	0.439	1.15e-118	Endo
Nfat5	4.88e-119	0.538548	0.499	0.465	1.31e-114	Endo
Mt-cyb	7.76e-115	0.420182	0.38	0.301	2.09e-110	Endo
Uvrag	8.24e-113	0.539065	0.482	0.476	2.21e-108	Endo
Pan3	1.28e-110	0.509213	0.476	0.453	3.45e-106	Endo
Slk	4.8e-107	0.607565	0.312	0.266	1.29e-102	Endo
Sh3pxd2a	1.33e-105	0.655289	0.279	0.239	3.58e-101	Endo
Gnb1	1e-103	0.594714	0.261	0.212	2.69e-99	Endo
Git2	1.24e-102	0.677666	0.291	0.249	3.32e-98	Endo
Pik3r3	2.42e-100	0.595741	0.287	0.238	6.51e-96	Endo
Rapgef3	3.64e-98	0.627456	0.259	0.215	9.77e-94	Endo
Acap2	3.86e-97	0.636462	0.327	0.292	1.04e-92	Endo
Cyth1	2.35e-95	0.568352	0.377	0.358	6.3e-91	Endo
Sbf2	1.08e-94	0.544377	0.475	0.47	2.91e-90	Endo
Epb41l4a	1.98e-94	0.728945	0.284	0.248	5.31e-90	Endo
Tbc1d4	1.05e-91	0.630507	0.309	0.27	2.81e-87	Endo
Jak1	3.29e-90	0.582192	0.313	0.272	8.83e-86	Endo
Exoc4	3.8e-85	0.37296	0.486	0.447	1.02e-80	Endo
Atrn	1.4e-84	0.633925	0.343	0.314	3.75e-80	Endo
RGD1565616	1.37e-83	0.608514	0.448	0.446	3.67e-79	Endo
Ctnnd1	2.17e-83	0.575012	0.393	0.374	5.84e-79	Endo
Mpdz	2.4e-83	0.629807	0.299	0.264	6.45e-79	Endo
Npepo	4.85e-82	0.439265	0.495	0.504	1.3e-77	Endo
Rsu1	8.37e-82	0.611124	0.326	0.295	2.25e-77	Endo
Cdk17	1.89e-81	0.626438	0.362	0.34	5.07e-77	Endo
Camk2d	1.8e-78	0.562973	0.329	0.298	4.83e-74	Endo
Smchd1	1.88e-75	0.561325	0.285	0.249	5.06e-71	Endo
Ptpn12	2.05e-74	0.576915	0.338	0.314	5.51e-70	Endo
Anks1a	6.09e-74	0.536566	0.402	0.4	1.63e-69	Endo
Inpp5a	7.39e-73	0.584735	0.289	0.259	1.99e-68	Endo
Etv6	3.48e-69	0.421772	0.508	0.517	9.35e-65	Endo
Septin11	1.32e-66	0.615882	0.288	0.261	3.53e-62	Endo
Pde8a	4.13e-66	0.511458	0.419	0.413	1.11e-61	Endo
Mt-nd2	3.4e-65	0.373112	0.424	0.368	9.12e-61	Endo
Lrrfip1	1.83e-59	0.460489	0.294	0.26	4.93e-55	Endo
Klf9	4.06e-59	0.575813	0.337	0.321	1.09e-54	Endo
Adam10	3.58e-58	0.551184	0.29	0.265	9.62e-54	Endo
Arhgef3	5e-58	0.394279	0.509	0.534	1.34e-53	Endo
Plec	1.1e-56	0.52994	0.34	0.324	2.96e-52	Endo
Fchsd2	1.04e-55	0.45551	0.414	0.402	2.79e-51	Endo
Parva	2.83e-52	0.538849	0.382	0.377	7.59e-48	Endo
RGD1562608	4.67e-51	0.551945	0.26	0.234	1.25e-46	Endo
Cdyl	6.74e-51	0.544633	0.293	0.273	1.81e-46	Endo
Foxp1	4.76e-47	0.313977	0.498	0.508	1.28e-42	Endo
Stim2	9.4e-47	0.515334	0.311	0.294	2.52e-42	Endo
Cald1	2.96e-45	0.346852	0.307	0.28	7.96e-41	Endo
Tbc1d5	5.2e-45	0.270741	0.486	0.465	1.4e-40	Endo
Rrbp1	5.51e-45	0.48636	0.379	0.375	1.48e-40	Endo
Mtmr12	5.92e-45	0.528092	0.322	0.314	1.59e-40	Endo
Hipk2	6.09e-44	0.479767	0.495	0.521	1.64e-39	Endo
Etl4	1.42e-43	0.322231	0.582	0.602	3.8e-39	Endo
Susd6	1.56e-43	0.508025	0.397	0.404	4.18e-39	Endo
Cmip	1.85e-43	0.282139	0.61	0.638	4.97e-39	Endo
Ttc3	6.65e-43	0.385465	0.464	0.471	1.79e-38	Endo
Hipk1	1.81e-42	0.54232	0.259	0.238	4.87e-38	Endo
Cast	5.85e-40	0.496555	0.319	0.308	1.57e-35	Endo
Ccny	1.4e-37	0.549693	0.354	0.356	3.76e-33	Endo
Rock2	3.4e-37	0.435392	0.414	0.419	9.12e-33	Endo
Kmt2e	2.27e-36	0.368426	0.511	0.539	6.1e-32	Endo
Pik3c2a	8.91e-36	0.487132	0.336	0.329	2.39e-31	Endo
Tbl1x	2.69e-35	0.46635	0.333	0.325	7.23e-31	Endo
Ophn1	5.35e-33	0.457733	0.269	0.25	1.44e-28	Endo
Sptan1	1.18e-32	0.308336	0.532	0.557	3.18e-28	Endo
Pbx3	2.57e-32	0.38727	0.341	0.334	6.91e-28	Endo
Itga9	2.61e-32	0.412152	0.306	0.296	7.02e-28	Endo
Sh3d19	2.7e-32	0.346506	0.446	0.45	7.26e-28	Endo
Hpcal1	1.15e-30	0.421879	0.369	0.376	3.09e-26	Endo
Slc6a6	9.84e-28	0.65166	0.283	0.281	2.64e-23	Endo
Nptn	1.47e-27	0.466675	0.293	0.285	3.94e-23	Endo
Nrp1	5.85e-27	0.634692	0.353	0.359	1.57e-22	Endo
Fam172a	1.95e-25	0.326277	0.292	0.277	5.23e-21	Endo
Bcl2l1	6.82e-25	0.419059	0.452	0.485	1.83e-20	Endo
Elf2	2.24e-24	0.461638	0.29	0.283	6.02e-20	Endo
Mbnl1	7.47e-24	0.345801	0.437	0.456	2.01e-19	Endo
Zfp407	1.35e-22	0.398979	0.404	0.419	3.63e-18	Endo
Ppp1r12a	2.03e-21	0.356172	0.452	0.479	5.44e-17	Endo
Dync1h1	2.77e-21	0.446089	0.32	0.321	7.44e-17	Endo
Lrch3	3.37e-20	0.431556	0.331	0.337	9.05e-16	Endo
Calm1	4.39e-20	0.365552	0.261	0.25	1.18e-15	Endo
Stk3	5.56e-19	0.424949	0.4	0.423	1.49e-14	Endo
Plscr1	3.65e-18	0.499205	0.363	0.38	9.79e-14	Endo
Fryl	4.78e-18	0.502165	0.318	0.327	1.28e-13	Endo
Pcmtd1	5.31e-17	0.336725	0.327	0.326	1.43e-12	Endo
Ntn4	7.21e-17	0.376765	0.212	0.26	1.94e-12	Endo
Ppfibp1	9.97e-17	0.391074	0.445	0.487	2.68e-12	Endo
Tln1	7.04e-14	0.390354	0.274	0.273	1.89e-09	Endo
Atxn1	9.52e-13	0.258298	0.513	0.557	2.56e-08	Endo
Mapt	9.65e-13	0.315359	0.478	0.504	2.59e-08	Endo
Flnb	1.47e-10	0.369491	0.424	0.462	3.96e-06	Endo
Zfp710	2.26e-10	0.43784	0.271	0.284	6.07e-06	Endo
Smad1	1.38e-09	0.471393	0.261	0.27	3.72e-05	Endo
Pcnx1	1.83e-09	0.301131	0.329	0.401	4.91e-05	Endo
Foxn3	2.32e-09	0.257903	0.452	0.491	6.22e-05	Endo
Cdk19	3.22e-09	0.265545	0.274	0.329	8.64e-05	Endo
Slc44a1	4.56e-09	0.381205	0.311	0.326	0.000122478	Endo
Wwtr1	1.64e-08	0.420962	0.363	0.393	0.000439909	Endo
Nsd1	3.96e-08	0.277599	0.471	0.515	0.00106379	Endo
Smg6	5.68e-08	0.331985	0.353	0.376	0.00152464	Endo
Tmcc1	1.72e-07	0.331429	0.327	0.341	0.00461797	Endo
Stag2	5.1e-07	0.347791	0.336	0.356	0.0137049	Endo
Exoc6b	8.92e-07	0.270179	0.43	0.468	0.0239577	Endo
Fam222b	2.21e-06	0.27563	0.223	0.263	0.0594269	Endo
Magi3	2e-05	0.317932	0.354	0.379	0.53771	Endo
Golim4	2.87e-05	0.386392	0.246	0.255	0.770314	Endo
Fer	3.14e-05	0.325675	0.245	0.251	0.842115	Endo
Ctcf	6.92e-05	0.346475	0.283	0.296	1	Endo
Spred2	9.89e-05	0.253713	0.356	0.421	1	Endo
Sash1	0.000108534	0.313648	0.259	0.267	1	Endo
Kmt5b	0.000299581	0.251326	0.254	0.293	1	Endo
Ate1	0.000377467	0.253895	0.274	0.316	1	Endo
Rb1	0.000430546	0.309445	0.394	0.427	1	Endo
Kmt2a	0.000510318	0.346497	0.24	0.25	1	Endo
Atrx.1	0.000664679	0.251363	0.427	0.466	1	Endo
Slmap	0.000666232	0.310799	0.369	0.404	1	Endo
Atf7	0.00257783	0.252114	0.316	0.364	1	Endo
Skap2	0.0026081	0.281259	0.332	0.357	1	Endo
Cdc42	0.00534288	0.296633	0.265	0.278	1	Endo
C7	0	3.34249	0.55	0.043	0	Fibroblast
Col12a1	0	3.01631	0.734	0.102	0	Fibroblast
Nrxn1	0	2.97475	0.33	0.034	0	Fibroblast
Dkk2	0	2.85006	0.594	0.069	0	Fibroblast
Abca8a	0	2.73454	0.49	0.033	0	Fibroblast
AABR07068316.1	0	2.68425	0.379	0.019	0	Fibroblast
Pde3a	0	2.6644	0.68	0.1	0	Fibroblast
Svep1	0	2.6125	0.616	0.089	0	Fibroblast
Rftn1	0	2.57622	0.675	0.113	0	Fibroblast
Gucy1a1	0	2.51285	0.531	0.039	0	Fibroblast
Fbln5	0	2.42455	0.601	0.087	0	Fibroblast
Asic2	0	2.39727	0.597	0.101	0	Fibroblast
Zfpm2	0	2.39339	0.567	0.077	0	Fibroblast
Lama2	0	2.38876	0.327	0.023	0	Fibroblast
Pdgfrb	0	2.30377	0.579	0.037	0	Fibroblast
Adam12	0	2.26328	0.563	0.121	0	Fibroblast
Fbn1	0	2.24921	0.574	0.085	0	Fibroblast
Adamtsl2	0	2.23939	0.429	0.056	0	Fibroblast
Fhl2	0	2.22781	0.562	0.077	0	Fibroblast
Spon1	0	2.20329	0.637	0.227	0	Fibroblast
Mgp	0	2.19535	0.326	0.045	0	Fibroblast
Rbms3	0	2.13848	0.562	0.265	0	Fibroblast
Col3a1	0	2.05271	0.387	0.029	0	Fibroblast
Mrc2	0	2.00988	0.519	0.06	0	Fibroblast
Cyp7b1	0	2.00557	0.513	0.139	0	Fibroblast
Cdh11	0	2.00063	0.486	0.063	0	Fibroblast
Dennd2b	0	1.99461	0.643	0.209	0	Fibroblast
Cacna2d1	0	1.99275	0.54	0.097	0	Fibroblast
Abcc9	0	1.97751	0.451	0.046	0	Fibroblast
Pdgfra	0	1.94097	0.49	0.091	0	Fibroblast
Ebf1	0	1.8902	0.773	0.221	0	Fibroblast
Myo1b	0	1.88425	0.597	0.141	0	Fibroblast
Fmo2	0	1.84959	0.378	0.11	0	Fibroblast
Rerg	0	1.84852	0.562	0.127	0	Fibroblast
Mrvi1	0	1.84155	0.501	0.079	0	Fibroblast
Zeb2	0	1.82634	0.773	0.36	0	Fibroblast
Adamts12	0	1.80053	0.531	0.121	0	Fibroblast
Col5a2	0	1.79229	0.462	0.066	0	Fibroblast
Zcchc24	0	1.77876	0.476	0.069	0	Fibroblast
Gpc6	0	1.77605	0.385	0.158	0	Fibroblast
Ust	0	1.76163	0.559	0.153	0	Fibroblast
Col4a1	0	1.75525	0.736	0.365	0	Fibroblast
Zfp385d	0	1.71209	0.626	0.239	0	Fibroblast
Meis1	0	1.71197	0.5	0.089	0	Fibroblast
Pknox2	0	1.71067	0.502	0.104	0	Fibroblast
Colec12	0	1.69248	0.414	0.066	0	Fibroblast
Dclk1	0	1.68085	0.497	0.131	0	Fibroblast
Ksr1	0	1.66853	0.56	0.147	0	Fibroblast
Prex2	0	1.65603	0.53	0.11	0	Fibroblast
Lrp1	0	1.65334	0.503	0.112	0	Fibroblast
Fign	0	1.64984	0.506	0.136	0	Fibroblast
Col5a1	0	1.6319	0.481	0.091	0	Fibroblast
Dcn	0	1.61008	0.318	0.036	0	Fibroblast
Nav3	0	1.60241	0.42	0.083	0	Fibroblast
Cp	0	1.59774	0.49	0.148	0	Fibroblast
Ccdc80	0	1.59673	0.38	0.079	0	Fibroblast
C1qtnf7	0	1.58936	0.416	0.052	0	Fibroblast
Slco2b1	0	1.5789	0.407	0.049	0	Fibroblast
Grk5	0	1.53247	0.637	0.243	0	Fibroblast
Gda	0	1.53052	0.405	0.093	0	Fibroblast
Gria3	0	1.52249	0.38	0.07	0	Fibroblast
Ttc28	0	1.51767	0.566	0.198	0	Fibroblast
Lama4	0	1.5154	0.458	0.075	0	Fibroblast
Bmp6	0	1.51168	0.448	0.095	0	Fibroblast
AABR07035916.1	0	1.49976	0.557	0.195	0	Fibroblast
Hgf	0	1.47592	0.35	0.048	0	Fibroblast
Lbh	0	1.46094	0.417	0.066	0	Fibroblast
Kcnip1	0	1.45437	0.402	0.162	0	Fibroblast
Fn1	0	1.45379	0.388	0.105	0	Fibroblast
Gpr176	0	1.45273	0.392	0.059	0	Fibroblast
Mylk	0	1.45091	0.697	0.36	0	Fibroblast
Lhfpl6	0	1.44704	0.475	0.119	0	Fibroblast
Cald1	0	1.44598	0.655	0.271	0	Fibroblast
Ror2	0	1.44369	0.539	0.177	0	Fibroblast
Lamc3	0	1.43791	0.29	0.047	0	Fibroblast
Adcy5	0	1.43551	0.445	0.123	0	Fibroblast
Loxl1	0	1.42682	0.423	0.059	0	Fibroblast
Col8a1	0	1.4206	0.342	0.081	0	Fibroblast
Ryr2	0	1.41828	0.397	0.106	0	Fibroblast
Gucy1b1	0	1.40656	0.35	0.022	0	Fibroblast
Col1a1	0	1.40192	0.31	0.054	0	Fibroblast
Chsy3	0	1.39725	0.368	0.07	0	Fibroblast
Col6a2	0	1.3943	0.301	0.02	0	Fibroblast
Nr2f2	0	1.38673	0.612	0.289	0	Fibroblast
Adamts2	0	1.37989	0.382	0.069	0	Fibroblast
Ets1	0	1.37511	0.539	0.169	0	Fibroblast
Plod2	0	1.37403	0.435	0.123	0	Fibroblast
Gucy1a2	0	1.36046	0.449	0.137	0	Fibroblast
Ldb2	0	1.35943	0.65	0.188	0	Fibroblast
Sdk2	0	1.35399	0.455	0.146	0	Fibroblast
Dlc1	0	1.34264	0.587	0.209	0	Fibroblast
Tacc1	0	1.34122	0.504	0.145	0	Fibroblast
Nexn	0	1.34034	0.315	0.058	0	Fibroblast
Il1r1	0	1.33889	0.442	0.122	0	Fibroblast
Cpne7	0	1.33648	0.251	0.023	0	Fibroblast
Runx2	0	1.33615	0.461	0.132	0	Fibroblast
Aebp1	0	1.33554	0.36	0.063	0	Fibroblast
Lsamp	0	1.33519	0.357	0.066	0	Fibroblast
Ednra	0	1.33206	0.322	0.027	0	Fibroblast
Cacna1c	0	1.33089	0.359	0.064	0	Fibroblast
Col4a2	0	1.31906	0.42	0.124	0	Fibroblast
Zbtb16	0	1.30161	0.626	0.322	0	Fibroblast
Vstm4	0	1.29691	0.344	0.03	0	Fibroblast
Aff3	0	1.2917	0.449	0.142	0	Fibroblast
Cped1	0	1.29083	0.59	0.184	0	Fibroblast
Fli1	0	1.28848	0.506	0.139	0	Fibroblast
Fblim1	0	1.28787	0.321	0.048	0	Fibroblast
Agtr1a	0	1.28622	0.379	0.092	0	Fibroblast
Prrx1	0	1.28397	0.341	0.046	0	Fibroblast
Serpine1	0	1.28182	0.279	0.06	0	Fibroblast
Sfrp1	0	1.28094	0.378	0.075	0	Fibroblast
Frem1	0	1.27859	0.517	0.21	0	Fibroblast
Chst15	0	1.26718	0.393	0.086	0	Fibroblast
Kirrel1	0	1.26535	0.448	0.102	0	Fibroblast
Tcf7l1	0	1.26441	0.56	0.196	0	Fibroblast
Ltbp1	0	1.26415	0.49	0.162	0	Fibroblast
Dennd2a	0	1.26205	0.311	0.041	0	Fibroblast
Trhde	0	1.25898	0.368	0.084	0	Fibroblast
Tmtc1	0	1.24887	0.539	0.171	0	Fibroblast
Nuak1	0	1.24161	0.519	0.175	0	Fibroblast
Itga8	0	1.23935	0.363	0.091	0	Fibroblast
Nid1	0	1.22457	0.612	0.26	0	Fibroblast
Rhoj	0	1.21907	0.39	0.068	0	Fibroblast
Tgfbr3	0	1.21751	0.56	0.254	0	Fibroblast
Map1b	0	1.21448	0.379	0.11	0	Fibroblast
Kank4	0	1.21264	0.364	0.063	0	Fibroblast
Col11a1	0	1.21219	0.299	0.058	0	Fibroblast
Fam20a	0	1.20499	0.351	0.056	0	Fibroblast
Fstl1	0	1.20126	0.412	0.102	0	Fibroblast
Cygb	0	1.19063	0.32	0.025	0	Fibroblast
Tbc1d2b	0	1.18694	0.434	0.11	0	Fibroblast
Adamts5	0	1.18507	0.311	0.05	0	Fibroblast
Eya2	0	1.17743	0.354	0.092	0	Fibroblast
Gli2	0	1.17429	0.364	0.085	0	Fibroblast
Rab31	0	1.1641	0.47	0.147	0	Fibroblast
Nrp2	0	1.15973	0.423	0.125	0	Fibroblast
Fam49a	0	1.1528	0.395	0.079	0	Fibroblast
Loxl2	0	1.13697	0.351	0.062	0	Fibroblast
Rasgef1b	0	1.13495	0.361	0.109	0	Fibroblast
Stim1	0	1.1339	0.475	0.177	0	Fibroblast
Ubash3b	0	1.12977	0.494	0.185	0	Fibroblast
Mical2	0	1.12064	0.442	0.17	0	Fibroblast
Eln	0	1.10215	0.308	0.043	0	Fibroblast
Ngf	0	1.10141	0.309	0.035	0	Fibroblast
Emid1	0	1.0968	0.329	0.097	0	Fibroblast
Slc14a2.1	0	1.09596	0.313	0.079	0	Fibroblast
Pear1	0	1.08748	0.325	0.056	0	Fibroblast
Oca2	0	1.08368	0.256	0.076	0	Fibroblast
Adam19	0	1.08112	0.376	0.079	0	Fibroblast
Csrp1	0	1.07813	0.459	0.157	0	Fibroblast
Angpt1	0	1.07245	0.5	0.247	0	Fibroblast
Zeb1	0	1.07089	0.379	0.113	0	Fibroblast
Sparc	0	1.06867	0.426	0.12	0	Fibroblast
Ano1	0	1.06771	0.31	0.07	0	Fibroblast
Filip1l	0	1.0613	0.421	0.15	0	Fibroblast
Pdzrn3	0	1.06023	0.591	0.356	0	Fibroblast
AABR07028902.1	0	1.05824	0.439	0.204	0	Fibroblast
Epas1	0	1.05688	0.592	0.263	0	Fibroblast
Rnf150	0	1.05559	0.576	0.251	0	Fibroblast
Rcsd1	0	1.05438	0.426	0.1	0	Fibroblast
Adamts9	0	1.04945	0.545	0.295	0	Fibroblast
Fgf12	0	1.04128	0.338	0.077	0	Fibroblast
Meis2	0	1.04092	0.726	0.289	0	Fibroblast
Stard13	0	1.03799	0.624	0.328	0	Fibroblast
Flna	0	1.02828	0.323	0.085	0	Fibroblast
Lrrk1	0	1.0249	0.448	0.154	0	Fibroblast
Timp2	0	1.02179	0.372	0.096	0	Fibroblast
Maml2	0	1.01126	0.816	0.541	0	Fibroblast
Septin11	0	1.0111	0.534	0.256	0	Fibroblast
Tmtc2	0	1.01061	0.437	0.185	0	Fibroblast
Antxr1	0	1.00731	0.362	0.117	0	Fibroblast
Csgalnact1	0	1.00718	0.334	0.073	0	Fibroblast
Hip1	0	0.997256	0.649	0.317	0	Fibroblast
Axl	0	0.996665	0.321	0.065	0	Fibroblast
Nrp1	0	0.987398	0.61	0.352	0	Fibroblast
AABR07025295.1	0	0.984938	0.601	0.334	0	Fibroblast
Xdh	0	0.984214	0.379	0.144	0	Fibroblast
Ptn	0	0.973958	0.334	0.08	0	Fibroblast
Adamts14	0	0.972813	0.268	0.036	0	Fibroblast
Lpar1	0	0.972676	0.331	0.068	0	Fibroblast
Adamts10	0	0.972446	0.344	0.11	0	Fibroblast
Daam2	0	0.972104	0.301	0.077	0	Fibroblast
Fgd5	0	0.966185	0.408	0.11	0	Fibroblast
Pde8b	0	0.96454	0.325	0.094	0	Fibroblast
Tnc	0	0.95897	0.25	0.037	0	Fibroblast
Msrb3	0	0.958841	0.371	0.117	0	Fibroblast
Gli3	0	0.958259	0.377	0.114	0	Fibroblast
Plekhg2	0	0.95473	0.325	0.102	0	Fibroblast
Dse	0	0.952573	0.354	0.086	0	Fibroblast
Peak1	0	0.952151	0.575	0.323	0	Fibroblast
Fat1	0	0.951637	0.57	0.318	0	Fibroblast
Rbms1	0	0.946721	0.726	0.474	0	Fibroblast
Nfix	0	0.946255	0.456	0.204	0	Fibroblast
Zbtb46	0	0.940332	0.377	0.12	0	Fibroblast
Setbp1	0	0.939942	0.465	0.254	0	Fibroblast
Gxylt2	0	0.935998	0.299	0.062	0	Fibroblast
Itga9	0	0.934887	0.517	0.29	0	Fibroblast
Epb41l2	0	0.93102	0.313	0.085	0	Fibroblast
Frmd6	0	0.928592	0.414	0.156	0	Fibroblast
Tns3	0	0.928301	0.694	0.502	0	Fibroblast
Ror1	0	0.924076	0.297	0.078	0	Fibroblast
Afap1	0	0.923102	0.37	0.121	0	Fibroblast
Egflam	0	0.922838	0.325	0.109	0	Fibroblast
Cfh	0	0.919398	0.319	0.082	0	Fibroblast
Rasa3	0	0.917333	0.453	0.202	0	Fibroblast
Osbpl5	0	0.915873	0.318	0.078	0	Fibroblast
Dpysl3	0	0.915278	0.319	0.077	0	Fibroblast
Akt3	0	0.915042	0.437	0.179	0	Fibroblast
Psd3	0	0.913396	0.533	0.244	0	Fibroblast
Clmp	0	0.912437	0.393	0.155	0	Fibroblast
Etl4	0	0.904414	0.768	0.596	0	Fibroblast
Gab2	0	0.903271	0.49	0.216	0	Fibroblast
Fmnl2	0	0.900175	0.451	0.18	0	Fibroblast
Synj2	0	0.898609	0.331	0.093	0	Fibroblast
Ehd3	0	0.89643	0.27	0.056	0	Fibroblast
Eng	0	0.896397	0.436	0.124	0	Fibroblast
Adap2	0	0.891517	0.348	0.14	0	Fibroblast
Map4k4	0	0.891464	0.579	0.306	0	Fibroblast
Thbs1	0	0.880911	0.262	0.093	0	Fibroblast
Ddr2	0	0.874527	0.342	0.109	0	Fibroblast
Mertk	0	0.873144	0.46	0.214	0	Fibroblast
Crispld2	0	0.869741	0.305	0.084	0	Fibroblast
Actn1	0	0.86797	0.484	0.241	0	Fibroblast
Man1c1	0	0.866837	0.453	0.207	0	Fibroblast
RGD1565355	0	0.863925	0.31	0.082	0	Fibroblast
Rnf144a	0	0.862105	0.323	0.073	0	Fibroblast
Dock6	0	0.861568	0.39	0.134	0	Fibroblast
Plcl2	0	0.860949	0.358	0.113	0	Fibroblast
Sptbn4	0	0.860783	0.346	0.128	0	Fibroblast
Smoc2	0	0.859821	0.265	0.079	0	Fibroblast
Fgd6	0	0.858021	0.403	0.161	0	Fibroblast
Adgra2	0	0.855993	0.28	0.055	0	Fibroblast
Tcf7l2	0	0.853739	0.427	0.178	0	Fibroblast
Frzb	0	0.851113	0.293	0.07	0	Fibroblast
Synpo2	0	0.850627	0.374	0.16	0	Fibroblast
Rgma	0	0.844641	0.285	0.069	0	Fibroblast
Plxnd1	0	0.840745	0.371	0.096	0	Fibroblast
AABR07049085.1	0	0.838854	0.386	0.176	0	Fibroblast
Sh3pxd2b	0	0.837869	0.37	0.15	0	Fibroblast
Cyth3	0	0.837064	0.369	0.131	0	Fibroblast
Samd4a	0	0.83141	0.564	0.314	0	Fibroblast
Lrch1	0	0.826708	0.536	0.275	0	Fibroblast
Cpne8	0	0.825464	0.404	0.17	0	Fibroblast
Kank2	0	0.821631	0.351	0.133	0	Fibroblast
Lrrc49	0	0.820017	0.334	0.101	0	Fibroblast
St6galnac2	0	0.816756	0.271	0.086	0	Fibroblast
Fbln1	0	0.816099	0.268	0.078	0	Fibroblast
Pxdn	0	0.811558	0.296	0.062	0	Fibroblast
Boc	0	0.810866	0.385	0.15	0	Fibroblast
Galnt10	0	0.806692	0.423	0.196	0	Fibroblast
Fndc1	0	0.802585	0.318	0.103	0	Fibroblast
Adamtsl4	0	0.800644	0.295	0.099	0	Fibroblast
Septin4	0	0.798415	0.339	0.143	0	Fibroblast
Afap1l2	0	0.797426	0.438	0.2	0	Fibroblast
Adarb1	0	0.797114	0.359	0.147	0	Fibroblast
Nkd1	0	0.795446	0.271	0.058	0	Fibroblast
Matn2	0	0.79283	0.335	0.124	0	Fibroblast
Coro1c	0	0.792494	0.405	0.193	0	Fibroblast
Dpysl2	0	0.791366	0.363	0.116	0	Fibroblast
Pcdha13	0	0.788635	0.319	0.145	0	Fibroblast
Arhgef17	0	0.785393	0.457	0.236	0	Fibroblast
Pawr	0	0.77325	0.546	0.329	0	Fibroblast
Tnfrsf1b	0	0.772733	0.293	0.08	0	Fibroblast
Mthfd1l	0	0.770408	0.333	0.134	0	Fibroblast
Abca1	0	0.767852	0.413	0.189	0	Fibroblast
Adcy3	0	0.765205	0.256	0.036	0	Fibroblast
Lima1	0	0.758251	0.548	0.304	0	Fibroblast
Fndc3b	0	0.757061	0.617	0.404	0	Fibroblast
Arhgef40	0	0.756727	0.29	0.099	0	Fibroblast
Reck	0	0.756413	0.281	0.076	0	Fibroblast
Tpm2	0	0.75548	0.255	0.049	0	Fibroblast
Nav1	0	0.753427	0.427	0.2	0	Fibroblast
Synpo	0	0.748656	0.334	0.126	0	Fibroblast
Sox5	0	0.746429	0.486	0.26	0	Fibroblast
Gulp1	0	0.74424	0.402	0.18	0	Fibroblast
Ank2	0	0.741702	0.399	0.184	0	Fibroblast
Pdgfd	0	0.74153	0.427	0.196	0	Fibroblast
Atxn7l1	0	0.735827	0.543	0.339	0	Fibroblast
Vcl	0	0.733229	0.419	0.215	0	Fibroblast
Sh3kbp1	0	0.732298	0.371	0.145	0	Fibroblast
Ece1	0	0.731781	0.429	0.228	0	Fibroblast
Chsy1	0	0.729749	0.264	0.069	0	Fibroblast
Sec24d	0	0.729729	0.409	0.195	0	Fibroblast
Prtfdc1	0	0.729308	0.276	0.104	0	Fibroblast
Rapgef5	0	0.727725	0.302	0.101	0	Fibroblast
Osmr	0	0.726559	0.278	0.104	0	Fibroblast
RGD1559896	0	0.720189	0.32	0.122	0	Fibroblast
Ankh	0	0.719589	0.283	0.123	0	Fibroblast
Plekha2	0	0.719515	0.319	0.116	0	Fibroblast
Eda	0	0.718536	0.263	0.108	0	Fibroblast
AABR07073181.1	0	0.717781	0.352	0.134	0	Fibroblast
Prickle2	0	0.717436	0.312	0.106	0	Fibroblast
Lrp6	0	0.712254	0.562	0.347	0	Fibroblast
Fyn	0	0.707565	0.425	0.184	0	Fibroblast
Arhgap28	0	0.707396	0.374	0.152	0	Fibroblast
Pde5a	0	0.706119	0.292	0.097	0	Fibroblast
Akap12	0	0.699242	0.312	0.094	0	Fibroblast
Specc1l	0	0.69694	0.476	0.274	0	Fibroblast
Fry	0	0.695448	0.354	0.131	0	Fibroblast
Dgki	0	0.688238	0.304	0.113	0	Fibroblast
Tmem178a	0	0.686989	0.407	0.205	0	Fibroblast
Tpst1	0	0.686221	0.268	0.076	0	Fibroblast
Arhgap23	0	0.68374	0.276	0.083	0	Fibroblast
Kcnip3	0	0.68335	0.277	0.071	0	Fibroblast
Tram2	0	0.68171	0.344	0.144	0	Fibroblast
Zfp423	0	0.681705	0.31	0.098	0	Fibroblast
Tspan9	0	0.681236	0.395	0.167	0	Fibroblast
Rai14	0	0.674909	0.497	0.291	0	Fibroblast
Cerk	0	0.663586	0.263	0.07	0	Fibroblast
Tns2	0	0.663133	0.271	0.085	0	Fibroblast
Smurf1	0	0.662858	0.422	0.213	0	Fibroblast
Ak5	0	0.649805	0.255	0.086	0	Fibroblast
Unc5b	0	0.646907	0.288	0.104	0	Fibroblast
Pkd1	0	0.646793	0.377	0.187	0	Fibroblast
RGD1309104	0	0.64336	0.358	0.133	0	Fibroblast
Pdlim1	0	0.641292	0.264	0.064	0	Fibroblast
Fhod1	0	0.638943	0.287	0.109	0	Fibroblast
Gask1b	0	0.638077	0.275	0.084	0	Fibroblast
Ltbp4	0	0.637305	0.356	0.174	0	Fibroblast
Dtx4	0	0.634454	0.265	0.082	0	Fibroblast
Pced1b	0	0.631652	0.353	0.141	0	Fibroblast
Niban2	0	0.630163	0.348	0.156	0	Fibroblast
Pid1	0	0.628309	0.362	0.151	0	Fibroblast
Pde2a	0	0.622859	0.307	0.111	0	Fibroblast
Stard9	0	0.619871	0.338	0.136	0	Fibroblast
Gfod1	0	0.616814	0.309	0.12	0	Fibroblast
Camk2d	0	0.614257	0.507	0.295	0	Fibroblast
Atp10a	0	0.612035	0.301	0.101	0	Fibroblast
Clip2	0	0.609766	0.35	0.158	0	Fibroblast
Arrb1	0	0.609025	0.377	0.178	0	Fibroblast
Runx1	0	0.605378	0.353	0.173	0	Fibroblast
Nrg2	0	0.605376	0.266	0.101	0	Fibroblast
Smtn	0	0.604602	0.336	0.161	0	Fibroblast
Atp8a2	0	0.604048	0.276	0.109	0	Fibroblast
Eml1	0	0.603676	0.282	0.1	0	Fibroblast
Kif6	0	0.602154	0.278	0.11	0	Fibroblast
Inpp4b	0	0.596192	0.378	0.183	0	Fibroblast
Cables1	0	0.5941	0.399	0.205	0	Fibroblast
Ankrd50	0	0.589771	0.285	0.126	0	Fibroblast
Fam102b	0	0.58755	0.263	0.083	0	Fibroblast
Phactr2	0	0.582545	0.45	0.236	0	Fibroblast
Plekhh2	0	0.579291	0.268	0.094	0	Fibroblast
Clic5	0	0.57543	0.354	0.127	0	Fibroblast
Adamts17	0	0.574732	0.302	0.136	0	Fibroblast
Nek6	0	0.573245	0.297	0.13	0	Fibroblast
Hdac7	0	0.571554	0.332	0.145	0	Fibroblast
Creb3l1	0	0.569353	0.304	0.134	0	Fibroblast
Acoxl	0	0.567511	0.268	0.097	0	Fibroblast
Ldlrap1	0	0.5632	0.259	0.098	0	Fibroblast
Gnao1	0	0.558149	0.257	0.099	0	Fibroblast
Alpk1	0	0.555934	0.276	0.109	0	Fibroblast
Sacs	0	0.554362	0.265	0.096	0	Fibroblast
St3gal1	0	0.550552	0.301	0.114	0	Fibroblast
Cdh23	0	0.548561	0.261	0.085	0	Fibroblast
Pkdcc	0	0.545228	0.254	0.098	0	Fibroblast
Hk2	0	0.536997	0.275	0.093	0	Fibroblast
Ripor2	0	0.533076	0.26	0.097	0	Fibroblast
Ankrd55	0	0.532412	0.278	0.109	0	Fibroblast
Sh2b3	0	0.531345	0.281	0.112	0	Fibroblast
Cit	0	0.529669	0.266	0.102	0	Fibroblast
Mdfic	0	0.528414	0.341	0.155	0	Fibroblast
Ift43	0	0.527983	0.318	0.147	0	Fibroblast
Pbx1	0	0.525171	0.319	0.119	0	Fibroblast
Cyp2j10	0	0.523497	0.264	0.089	0	Fibroblast
Nod1	0	0.519391	0.275	0.102	0	Fibroblast
Anxa5	0	0.518284	0.341	0.157	0	Fibroblast
Klhl32	0	0.516331	0.253	0.095	0	Fibroblast
Pde4b	0	0.513613	0.345	0.165	0	Fibroblast
Rab8b	0	0.513261	0.353	0.167	0	Fibroblast
Pik3c2g	0	0.512932	0.268	0.107	0	Fibroblast
Ssh1	0	0.512659	0.315	0.131	0	Fibroblast
Tnks1bp1	0	0.507162	0.261	0.106	0	Fibroblast
Aig1	0	0.504471	0.313	0.136	0	Fibroblast
Pla2g4a	0	0.499233	0.292	0.119	0	Fibroblast
Mxra7	0	0.496832	0.272	0.095	0	Fibroblast
Sh2d3c	0	0.493729	0.271	0.095	0	Fibroblast
Amotl1	0	0.487333	0.256	0.082	0	Fibroblast
Arap1	0	0.470289	0.281	0.124	0	Fibroblast
Piezo1	0	0.469525	0.262	0.096	0	Fibroblast
Dagla	0	0.464293	0.257	0.102	0	Fibroblast
Tpm4	0	0.454132	0.256	0.101	0	Fibroblast
Dner	0	0.444464	0.258	0.094	0	Fibroblast
Calcrl	0	0.432336	0.273	0.091	0	Fibroblast
Tnfrsf1a	0	0.416006	0.26	0.11	0	Fibroblast
Filip1	0	0.371886	0.258	0.093	0	Fibroblast
Tln1	1.65e-302	0.652941	0.472	0.267	4.43e-298	Fibroblast
Akap6	2.44e-300	0.464213	0.264	0.117	6.54e-296	Fibroblast
Lrp4	2.62e-300	0.545395	0.273	0.121	7.03e-296	Fibroblast
Gna14	7.01e-300	0.536463	0.346	0.171	1.88e-295	Fibroblast
Pcdhgc3	1.69e-299	0.497472	0.288	0.13	4.54e-295	Fibroblast
Dapk2	1.83e-299	0.526273	0.295	0.137	4.93e-295	Fibroblast
Nrxn2	2.47e-299	0.490821	0.272	0.122	6.64e-295	Fibroblast
Parva	3.9e-299	0.672396	0.574	0.371	1.05e-294	Fibroblast
Cemip2	3.51e-297	0.580217	0.361	0.183	9.43e-293	Fibroblast
Kcnt2	8.92e-297	0.41437	0.25	0.107	2.4e-292	Fibroblast
Rapgef1	8.15e-295	0.556134	0.376	0.193	2.19e-290	Fibroblast
Sh3pxd2a	4e-289	0.643332	0.417	0.236	1.07e-284	Fibroblast
Coro2b	6.48e-288	0.454098	0.313	0.152	1.74e-283	Fibroblast
Dhrs3	2.49e-286	0.627865	0.393	0.21	6.69e-282	Fibroblast
Cdc42ep4	1.81e-285	0.431847	0.256	0.113	4.86e-281	Fibroblast
Camk1d	4.4e-285	0.408121	0.294	0.138	1.18e-280	Fibroblast
Sned1	1.25e-284	0.744575	0.308	0.15	3.36e-280	Fibroblast
Slfn5	4.5e-283	0.588774	0.347	0.172	1.21e-278	Fibroblast
Mob3a	8.33e-282	0.432185	0.28	0.13	2.24e-277	Fibroblast
Zcchc14	1.65e-281	0.590295	0.345	0.176	4.42e-277	Fibroblast
Setd7	6.26e-280	0.507545	0.299	0.139	1.68e-275	Fibroblast
Vav2	9.59e-276	0.669247	0.484	0.305	2.57e-271	Fibroblast
Npas2	1.04e-275	0.515169	0.316	0.154	2.81e-271	Fibroblast
Tgm2	2.27e-274	0.492681	0.299	0.143	6.09e-270	Fibroblast
Kcnh1	1.49e-273	0.467534	0.256	0.116	4e-269	Fibroblast
Trpm3	1.93e-272	0.575089	0.369	0.195	5.19e-268	Fibroblast
Spats2l	1.42e-269	0.424946	0.304	0.146	3.81e-265	Fibroblast
Septin9	4.82e-269	0.57087	0.43	0.247	1.29e-264	Fibroblast
Ptpn1	3.11e-268	0.503211	0.33	0.166	8.34e-264	Fibroblast
Notch1	8.41e-268	0.462642	0.325	0.163	2.26e-263	Fibroblast
Armc2	4.63e-267	0.395136	0.266	0.123	1.24e-262	Fibroblast
Nxn	1.44e-265	0.499671	0.407	0.223	3.88e-261	Fibroblast
Dnm1	1.61e-265	0.395286	0.335	0.167	4.34e-261	Fibroblast
Vasp	3.68e-265	0.424983	0.26	0.118	9.89e-261	Fibroblast
Egr1	9.22e-265	0.542934	0.284	0.136	2.48e-260	Fibroblast
Pik3r1	1.71e-264	0.664282	0.61	0.418	4.58e-260	Fibroblast
Pkig	2.18e-264	0.61476	0.435	0.252	5.84e-260	Fibroblast
Rusc2	1.89e-262	0.478556	0.264	0.121	5.08e-258	Fibroblast
Crtc3	2.85e-262	0.536396	0.386	0.211	7.66e-258	Fibroblast
C2cd2	5.54e-262	0.468087	0.286	0.137	1.49e-257	Fibroblast
Tmem65	3.69e-260	0.488233	0.397	0.217	9.92e-256	Fibroblast
Utrn	6.39e-260	1.10508	0.522	0.399	1.72e-255	Fibroblast
Dpp6	1.22e-259	0.519772	0.26	0.121	3.27e-255	Fibroblast
Soga1	2.81e-258	0.394154	0.352	0.179	7.55e-254	Fibroblast
Flrt2	1.43e-257	0.456731	0.305	0.148	3.84e-253	Fibroblast
Ccn2	8.75e-256	0.950659	0.278	0.133	2.35e-251	Fibroblast
Oaf	3.18e-254	0.413131	0.287	0.138	8.54e-250	Fibroblast
Palm2	3.5e-254	0.479544	0.294	0.146	9.41e-250	Fibroblast
Pdlim5	4.63e-254	0.874701	0.504	0.316	1.24e-249	Fibroblast
Zfp521	4.96e-254	0.310909	0.317	0.158	1.33e-249	Fibroblast
Ahnak	4.68e-253	0.596041	0.493	0.294	1.26e-248	Fibroblast
Asap3	1.83e-249	0.531262	0.314	0.159	4.9e-245	Fibroblast
Eepd1	5.18e-249	0.471834	0.332	0.173	1.39e-244	Fibroblast
Abcc5	9.57e-249	0.52262	0.321	0.163	2.57e-244	Fibroblast
Cxcl12	1.54e-248	0.506868	0.276	0.13	4.13e-244	Fibroblast
Scfd2	1.63e-248	0.560814	0.403	0.234	4.38e-244	Fibroblast
Rgs3	9.23e-244	0.455508	0.37	0.204	2.48e-239	Fibroblast
Klhl29	1.59e-239	0.645338	0.61	0.424	4.27e-235	Fibroblast
Slc8b1	2.59e-239	0.468746	0.326	0.169	6.95e-235	Fibroblast
Napepld	4.37e-238	0.355007	0.265	0.126	1.17e-233	Fibroblast
Tle3	2.29e-236	0.50101	0.356	0.196	6.16e-232	Fibroblast
F8	6.19e-234	0.537999	0.264	0.128	1.66e-229	Fibroblast
Gnai2	1.12e-232	0.448232	0.356	0.194	3e-228	Fibroblast
Pde7b	2.72e-232	0.541176	0.832	0.68	7.3e-228	Fibroblast
Rarg	4.62e-232	0.374183	0.278	0.136	1.24e-227	Fibroblast
Tgfbr2	7.35e-232	0.399664	0.431	0.252	1.97e-227	Fibroblast
Cask	2.3e-229	0.491321	0.38	0.21	6.17e-225	Fibroblast
Rab30	4.52e-227	0.39116	0.296	0.15	1.21e-222	Fibroblast
Itpr1	3.32e-226	0.500891	0.817	0.68	8.93e-222	Fibroblast
Micu1	1.03e-225	0.486406	0.357	0.198	2.76e-221	Fibroblast
Ick	4.97e-225	0.456591	0.319	0.168	1.34e-220	Fibroblast
Lamc1	9.54e-225	0.531062	0.519	0.336	2.56e-220	Fibroblast
Tmod3	4.55e-224	0.39026	0.3	0.151	1.22e-219	Fibroblast
Tas1r2	8.97e-224	0.545339	0.411	0.247	2.41e-219	Fibroblast
Ssbp3	4.04e-223	0.564938	0.467	0.293	1.09e-218	Fibroblast
Btbd11	4.78e-223	0.504953	0.349	0.193	1.29e-218	Fibroblast
P4ha2	1.13e-218	0.361624	0.254	0.122	3.05e-214	Fibroblast
Rrbp1	1.05e-217	0.627898	0.554	0.37	2.81e-213	Fibroblast
Plec	3.72e-213	0.516493	0.495	0.32	9.99e-209	Fibroblast
Anxa6	4.11e-213	0.482078	0.341	0.187	1.1e-208	Fibroblast
Tagln2	5.87e-211	0.302114	0.257	0.125	1.58e-206	Fibroblast
Phldb1	7.62e-211	0.517197	0.4	0.236	2.05e-206	Fibroblast
Pmepa1	2.49e-210	0.537179	0.452	0.277	6.68e-206	Fibroblast
Ephb2	8.14e-210	0.320844	0.305	0.158	2.19e-205	Fibroblast
Shc1	1.26e-209	0.390685	0.281	0.143	3.38e-205	Fibroblast
Usp6nl	3.61e-209	0.521469	0.443	0.274	9.68e-205	Fibroblast
Pola2	1.44e-206	0.426067	0.303	0.163	3.87e-202	Fibroblast
Acot7	5.63e-206	0.387113	0.281	0.146	1.51e-201	Fibroblast
Fnbp1	4.28e-204	0.68056	0.35	0.2	1.15e-199	Fibroblast
Nfatc1	2.88e-203	0.358834	0.27	0.137	7.74e-199	Fibroblast
Sh3bgrl	5.16e-203	0.419884	0.281	0.143	1.39e-198	Fibroblast
Hace1	1.68e-202	0.338255	0.251	0.123	4.5e-198	Fibroblast
Map3k20	6.29e-202	0.39103	0.302	0.158	1.69e-197	Fibroblast
Scarb2	1.24e-200	0.310159	0.28	0.143	3.34e-196	Fibroblast
Rhbdl3	1.18e-199	0.405233	0.262	0.132	3.17e-195	Fibroblast
Sema6d	2.91e-199	0.463166	0.305	0.164	7.81e-195	Fibroblast
Rap2a	3.38e-199	0.353763	0.282	0.146	9.08e-195	Fibroblast
Stk10	7.48e-199	0.413624	0.344	0.193	2.01e-194	Fibroblast
Notch2	1.21e-198	0.440186	0.385	0.227	3.25e-194	Fibroblast
Tmem184b	1.87e-198	0.352583	0.283	0.147	5.02e-194	Fibroblast
Tead3	2.17e-198	0.356112	0.275	0.142	5.84e-194	Fibroblast
Art3	7.81e-198	0.378527	0.259	0.132	2.1e-193	Fibroblast
Fgfr1	1.49e-195	0.49773	0.399	0.239	3.99e-191	Fibroblast
Ldb3	1.98e-195	0.369182	0.258	0.132	5.31e-191	Fibroblast
Ttc39b	2.69e-195	0.471566	0.395	0.236	7.23e-191	Fibroblast
Sntb1	3.93e-195	0.616767	0.268	0.138	1.05e-190	Fibroblast
Slc44a1	5.86e-195	0.525958	0.49	0.32	1.57e-190	Fibroblast
Sox13	1.53e-194	0.509007	0.409	0.247	4.12e-190	Fibroblast
Svil	5.14e-194	0.399684	0.316	0.171	1.38e-189	Fibroblast
Itgae	1.61e-192	0.424983	0.308	0.17	4.34e-188	Fibroblast
Rasal2	8.03e-192	0.556606	0.597	0.418	2.16e-187	Fibroblast
Parp8	1.15e-191	0.367619	0.278	0.143	3.1e-187	Fibroblast
RT1-CE7	4.66e-191	0.532116	0.334	0.193	1.25e-186	Fibroblast
Bicc1	1.67e-189	0.503631	0.66	0.496	4.49e-185	Fibroblast
Gna12	2.85e-189	0.36893	0.298	0.163	7.66e-185	Fibroblast
Zc3hav1	7.87e-189	0.322882	0.296	0.157	2.11e-184	Fibroblast
Stat6	8.09e-189	0.412639	0.268	0.138	2.17e-184	Fibroblast
Fntb	1.36e-187	0.41987	0.276	0.146	3.66e-183	Fibroblast
Nectin2	2.15e-187	0.348657	0.316	0.173	5.78e-183	Fibroblast
Mbp	2.19e-187	0.323402	0.321	0.176	5.87e-183	Fibroblast
Bmf	1.37e-185	0.308585	0.262	0.135	3.68e-181	Fibroblast
Stk40	3.04e-185	0.349752	0.331	0.186	8.16e-181	Fibroblast
Ift140	2.68e-182	0.405599	0.357	0.21	7.19e-178	Fibroblast
Vac14	8.21e-182	0.387718	0.325	0.185	2.21e-177	Fibroblast
Pam	8.76e-182	0.420809	0.39	0.234	2.35e-177	Fibroblast
Thra	9.74e-182	0.416802	0.301	0.166	2.62e-177	Fibroblast
LOC103689965	2.65e-180	0.605206	0.371	0.231	7.11e-176	Fibroblast
Esyt2	3.36e-180	0.526575	0.459	0.297	9.03e-176	Fibroblast
Anxa2	4.51e-180	0.289768	0.268	0.139	1.21e-175	Fibroblast
Rbms2	6.13e-179	0.35735	0.265	0.138	1.65e-174	Fibroblast
Asap1	1.11e-178	0.466189	0.354	0.206	2.98e-174	Fibroblast
Rhoq	1.27e-177	0.408421	0.296	0.162	3.41e-173	Fibroblast
Traf3ip2	2.31e-176	0.3989	0.331	0.191	6.2e-172	Fibroblast
Mctp2	5.92e-176	0.363168	0.263	0.136	1.59e-171	Fibroblast
Hhat	1.2e-175	0.310736	0.251	0.13	3.22e-171	Fibroblast
Dgkz	1.91e-173	0.361601	0.288	0.157	5.12e-169	Fibroblast
Smad6	8.33e-173	0.32892	0.351	0.204	2.24e-168	Fibroblast
Agpat4	1.28e-172	0.394943	0.34	0.197	3.44e-168	Fibroblast
Rarb	2.54e-172	0.380292	0.401	0.248	6.81e-168	Fibroblast
Hspa12a	2.88e-172	0.371511	0.291	0.159	7.72e-168	Fibroblast
Junb	9.14e-172	0.376763	0.279	0.152	2.46e-167	Fibroblast
Specc1	9.45e-172	0.363479	0.392	0.237	2.54e-167	Fibroblast
Myo1d	1.24e-171	0.60201	0.663	0.511	3.34e-167	Fibroblast
Plxdc2	2.19e-171	0.450658	0.757	0.604	5.88e-167	Fibroblast
Sorbs2	2.12e-170	0.391328	0.487	0.311	5.69e-166	Fibroblast
Resf1	1.02e-169	0.492105	0.278	0.15	2.74e-165	Fibroblast
Rxra	1.34e-169	0.447165	0.366	0.222	3.6e-165	Fibroblast
RT1-CE1	3.08e-169	0.544766	0.347	0.21	8.27e-165	Fibroblast
Rsu1	4.65e-169	0.48539	0.452	0.293	1.25e-164	Fibroblast
Col27a1	8.54e-169	0.390987	0.362	0.218	2.29e-164	Fibroblast
Chn2	4.22e-168	0.376332	0.416	0.261	1.13e-163	Fibroblast
Fer	1.99e-167	0.387908	0.403	0.246	5.34e-163	Fibroblast
Serpinh1	2.42e-167	0.453866	0.264	0.143	6.49e-163	Fibroblast
Ldb1	1.06e-166	0.368346	0.275	0.149	2.86e-162	Fibroblast
Tmem241	1.82e-165	0.336531	0.304	0.172	4.88e-161	Fibroblast
Igfbp7	5.95e-165	0.565651	0.814	0.679	1.6e-160	Fibroblast
Zdhhc14	6.68e-164	0.276195	0.453	0.292	1.79e-159	Fibroblast
Rbl2	1.28e-163	0.300977	0.309	0.173	3.43e-159	Fibroblast
Agap1	1.36e-163	0.492321	0.685	0.567	3.66e-159	Fibroblast
Actb	1.55e-163	0.474436	0.447	0.288	4.15e-159	Fibroblast
Zfp532	4.67e-163	0.33964	0.339	0.198	1.26e-158	Fibroblast
AABR07044408.1	1.02e-159	0.47536	0.358	0.224	2.75e-155	Fibroblast
Smg6	1.23e-159	0.450787	0.517	0.371	3.31e-155	Fibroblast
Gabbr1	3.86e-159	0.350322	0.254	0.135	1.04e-154	Fibroblast
Lamb1	5.97e-159	0.441651	0.414	0.262	1.6e-154	Fibroblast
Ptpn9	1.52e-158	0.435899	0.396	0.246	4.09e-154	Fibroblast
Irs1	3.36e-158	0.300867	0.352	0.209	9.02e-154	Fibroblast
Mfhas1	5.54e-158	0.272	0.259	0.139	1.49e-153	Fibroblast
Spred1	1.77e-157	0.405223	0.396	0.246	4.76e-153	Fibroblast
Creb3l2	4.97e-157	0.417694	0.479	0.328	1.34e-152	Fibroblast
Dop1b	7.9e-157	0.325778	0.279	0.156	2.12e-152	Fibroblast
Sbf2	1.31e-156	0.50487	0.624	0.466	3.53e-152	Fibroblast
Bcl6	2.77e-156	0.278648	0.283	0.157	7.43e-152	Fibroblast
Flot1	1.18e-155	0.274796	0.251	0.135	3.16e-151	Fibroblast
Sash1	1.18e-154	0.288411	0.42	0.263	3.17e-150	Fibroblast
Wipi1	3.19e-154	0.337783	0.305	0.175	8.58e-150	Fibroblast
Col18a1	5.28e-154	0.43907	0.531	0.372	1.42e-149	Fibroblast
Arvcf	8.66e-154	0.415674	0.318	0.187	2.33e-149	Fibroblast
Rras	1.61e-153	0.259347	0.254	0.137	4.33e-149	Fibroblast
Mcu	2.88e-153	0.39027	0.419	0.27	7.74e-149	Fibroblast
Acap2	1.42e-152	0.423699	0.443	0.29	3.82e-148	Fibroblast
Nck2	4.58e-152	0.312407	0.353	0.212	1.23e-147	Fibroblast
Epn2	5.38e-152	0.311232	0.296	0.167	1.45e-147	Fibroblast
Lmna	1.16e-151	0.332662	0.303	0.175	3.11e-147	Fibroblast
Nfic	1.88e-151	0.351386	0.326	0.194	5.06e-147	Fibroblast
Tpm1	4.18e-151	0.615385	0.495	0.344	1.12e-146	Fibroblast
Myh9l1	7.77e-151	0.426228	0.391	0.246	2.09e-146	Fibroblast
Apaf1	9.22e-151	0.267108	0.253	0.136	2.48e-146	Fibroblast
Ncor2	2.11e-149	0.489138	0.507	0.377	5.66e-145	Fibroblast
Egfr	3.24e-149	0.370311	0.456	0.3	8.69e-145	Fibroblast
Rock2	3.4e-149	0.61185	0.567	0.414	9.13e-145	Fibroblast
Macf1	1.31e-147	0.457618	0.914	0.83	3.53e-143	Fibroblast
Arhgap45	1.77e-147	0.488054	0.386	0.248	4.76e-143	Fibroblast
AC134204.1	1.72e-146	0.383007	0.373	0.231	4.63e-142	Fibroblast
Rara	1.87e-145	0.307095	0.286	0.164	5.03e-141	Fibroblast
Fosl2	3.62e-145	0.310393	0.254	0.14	9.73e-141	Fibroblast
Mindy4	4.17e-145	0.350337	0.348	0.213	1.12e-140	Fibroblast
B4galt5	9.7e-145	0.285435	0.28	0.159	2.6e-140	Fibroblast
Itga1	2.57e-144	0.316731	0.727	0.573	6.91e-140	Fibroblast
Smg5	2.4e-143	0.25479	0.268	0.15	6.46e-139	Fibroblast
Palm	2.97e-143	0.418972	0.372	0.239	7.98e-139	Fibroblast
Slc9a1	3.3e-143	0.355021	0.322	0.192	8.86e-139	Fibroblast
AABR07044404.1	5.4e-142	0.271309	0.254	0.141	1.45e-137	Fibroblast
Ext1	9.18e-140	0.562414	0.71	0.578	2.46e-135	Fibroblast
RT1-CE4	7.36e-138	0.466769	0.368	0.239	1.98e-133	Fibroblast
Iqce	8.3e-138	0.466799	0.378	0.251	2.23e-133	Fibroblast
Ptpa	1.8e-137	0.360441	0.346	0.216	4.82e-133	Fibroblast
Srgap2	1.88e-137	0.35503	0.493	0.344	5.05e-133	Fibroblast
Igtp	8.52e-137	0.307583	0.293	0.172	2.29e-132	Fibroblast
Nfia	2.69e-136	0.280207	0.75	0.585	7.21e-132	Fibroblast
Cep120	4.95e-136	0.284729	0.275	0.157	1.33e-131	Fibroblast
Coro7	9.33e-135	0.288759	0.277	0.161	2.51e-130	Fibroblast
C1galt1	5.16e-134	0.319431	0.315	0.189	1.39e-129	Fibroblast
Chic2	1.65e-132	0.29483	0.253	0.142	4.43e-128	Fibroblast
Socs5	1.7e-132	0.318409	0.258	0.146	4.57e-128	Fibroblast
Slc38a9	4.9e-132	0.282988	0.318	0.19	1.32e-127	Fibroblast
Spidr	5.24e-132	0.361694	0.411	0.273	1.41e-127	Fibroblast
Pde11a	5.7e-132	0.334234	0.315	0.195	1.53e-127	Fibroblast
Elmsan1	7.58e-132	0.318041	0.341	0.212	2.04e-127	Fibroblast
Mvb12b	2.86e-131	0.331751	0.346	0.215	7.68e-127	Fibroblast
Inpp5a	3.29e-130	0.317921	0.395	0.258	8.84e-126	Fibroblast
Arhgap42	8.37e-130	0.383723	0.557	0.411	2.25e-125	Fibroblast
Ttc23	1.13e-129	0.318626	0.294	0.175	3.04e-125	Fibroblast
Foxo3	9.06e-129	0.439829	0.51	0.371	2.43e-124	Fibroblast
Smim14	2.68e-127	0.34631	0.334	0.208	7.2e-123	Fibroblast
Brd9	3.64e-126	0.434618	0.266	0.156	9.79e-122	Fibroblast
Mrtfa	1.06e-125	0.391421	0.477	0.339	2.84e-121	Fibroblast
Pcbp3	1.29e-124	0.271283	0.297	0.179	3.48e-120	Fibroblast
Rnf213	2.09e-124	0.322569	0.255	0.146	5.63e-120	Fibroblast
Xxylt1	2.21e-124	0.343873	0.337	0.215	5.94e-120	Fibroblast
Bcl9l	1.62e-123	0.295396	0.319	0.196	4.35e-119	Fibroblast
Cblb	1.96e-123	0.378393	0.547	0.403	5.26e-119	Fibroblast
Med16	1.98e-122	0.329511	0.33	0.206	5.33e-118	Fibroblast
Ell	9.24e-122	0.32502	0.315	0.196	2.48e-117	Fibroblast
Kif26b	1.29e-121	0.253749	0.418	0.281	3.46e-117	Fibroblast
Actn4	1.89e-121	0.386438	0.631	0.505	5.07e-117	Fibroblast
Adcy9	7.18e-121	0.263701	0.392	0.253	1.93e-116	Fibroblast
Dlgap4	2.5e-120	0.321833	0.351	0.224	6.72e-116	Fibroblast
Sorcs2	9.78e-120	0.387102	0.399	0.273	2.63e-115	Fibroblast
Tbc1d1	1.03e-119	0.297985	0.529	0.383	2.77e-115	Fibroblast
Ttc3	1.86e-117	0.45405	0.612	0.467	5e-113	Fibroblast
Pip5k1c	1.97e-117	0.304903	0.312	0.193	5.29e-113	Fibroblast
Dpyd	7.6e-117	0.742139	0.259	0.163	2.04e-112	Fibroblast
Prkce	1.97e-115	0.33759	0.385	0.263	5.28e-111	Fibroblast
Zfat	8.56e-115	0.328669	0.361	0.238	2.3e-110	Fibroblast
Scmh1	2.12e-114	0.350356	0.254	0.148	5.7e-110	Fibroblast
Tulp4	5.71e-113	0.310871	0.264	0.156	1.53e-108	Fibroblast
Clec2g	1.07e-112	0.446612	0.44	0.308	2.86e-108	Fibroblast
Agap3	1.85e-111	0.333238	0.305	0.19	4.96e-107	Fibroblast
Kif13b	2.23e-111	0.309109	0.514	0.368	5.98e-107	Fibroblast
Jak1	1.88e-110	0.295036	0.407	0.271	5.06e-106	Fibroblast
Shroom3	2.16e-110	0.28325	0.623	0.476	5.79e-106	Fibroblast
Dach1	4.02e-110	0.475508	0.818	0.7	1.08e-105	Fibroblast
Jazf1	4.85e-110	0.265328	0.355	0.23	1.3e-105	Fibroblast
Trip4	4.97e-110	0.270313	0.35	0.228	1.33e-105	Fibroblast
Pitpnm2	2.44e-109	0.260171	0.33	0.21	6.55e-105	Fibroblast
Tln2	2.96e-108	0.306505	0.319	0.202	7.94e-104	Fibroblast
Celf2	5e-107	0.362125	0.426	0.293	1.34e-102	Fibroblast
Peli1	2.07e-106	0.321744	0.354	0.231	5.56e-102	Fibroblast
Smad3	5.32e-106	0.398638	0.545	0.427	1.43e-101	Fibroblast
Cdc42bpa	8.7e-106	0.340313	0.574	0.43	2.34e-101	Fibroblast
Eif4g3	2.11e-105	0.383159	0.524	0.387	5.68e-101	Fibroblast
Mical3	2.58e-105	0.396511	0.395	0.268	6.94e-101	Fibroblast
Cry2	1.6e-104	0.264422	0.303	0.191	4.28e-100	Fibroblast
Sp2	6.55e-104	0.264161	0.297	0.188	1.76e-99	Fibroblast
Mcph1	3.67e-103	0.270987	0.31	0.197	9.87e-99	Fibroblast
Fat3	1.22e-102	0.290282	0.343	0.224	3.28e-98	Fibroblast
Sardh	3.53e-102	0.262814	0.338	0.221	9.48e-98	Fibroblast
Gramd4	7.27e-102	0.329536	0.371	0.253	1.95e-97	Fibroblast
Ergic1	1.14e-100	0.282213	0.335	0.22	3.07e-96	Fibroblast
Susd1	4.54e-100	0.256559	0.318	0.206	1.22e-95	Fibroblast
Mprip	8.59e-100	0.339542	0.526	0.392	2.31e-95	Fibroblast
Dnm3	1.81e-99	0.277959	0.429	0.316	4.87e-95	Fibroblast
Arhgap35	2.8e-99	0.359914	0.605	0.478	7.52e-95	Fibroblast
Prkca	5.33e-98	0.406455	0.556	0.435	1.43e-93	Fibroblast
Etv6	3.4e-97	0.259266	0.628	0.513	9.14e-93	Fibroblast
LOC498154	4.59e-97	0.280381	0.327	0.217	1.23e-92	Fibroblast
Itgb1	1.89e-96	0.342669	0.477	0.344	5.08e-92	Fibroblast
Fchsd2	2.42e-95	0.336666	0.539	0.399	6.49e-91	Fibroblast
Arhgef7	7.35e-95	0.299515	0.314	0.205	1.97e-90	Fibroblast
Ski	1.86e-94	0.318765	0.475	0.348	5e-90	Fibroblast
Eml4	1.96e-93	0.359156	0.287	0.185	5.27e-89	Fibroblast
Uaca	1.7e-92	0.265659	0.376	0.255	4.57e-88	Fibroblast
Hdac4	2.61e-92	0.332749	0.457	0.34	7.02e-88	Fibroblast
Rbpms	4.58e-92	0.316462	0.767	0.662	1.23e-87	Fibroblast
Arhgap10	1.23e-91	0.367539	0.571	0.45	3.32e-87	Fibroblast
Bcr	1.67e-91	0.354859	0.425	0.31	4.48e-87	Fibroblast
Cfdp1	1.84e-91	0.267025	0.412	0.291	4.95e-87	Fibroblast
Lnx2	3.92e-91	0.291606	0.362	0.247	1.05e-86	Fibroblast
Cers6	4.63e-91	0.294208	0.444	0.32	1.24e-86	Fibroblast
Mxd4	2.04e-90	0.312077	0.321	0.213	5.47e-86	Fibroblast
Smad7	1.96e-82	0.283581	0.394	0.277	5.27e-78	Fibroblast
Pkd2	7.07e-80	0.255878	0.297	0.197	1.9e-75	Fibroblast
AC096473.3	8.83e-78	0.275935	0.374	0.264	2.37e-73	Fibroblast
Myo9b	7.55e-77	0.28848	0.374	0.266	2.03e-72	Fibroblast
Gpr107	8.77e-77	0.263634	0.281	0.185	2.35e-72	Fibroblast
Rbfox2	5.3e-76	0.312541	0.55	0.431	1.42e-71	Fibroblast
Ctif	1.85e-75	0.277153	0.335	0.232	4.97e-71	Fibroblast
Eif2ak4	6.27e-74	0.257578	0.284	0.189	1.68e-69	Fibroblast
Eps15	1.1e-70	0.261285	0.381	0.272	2.96e-66	Fibroblast
Cep112	1.89e-70	0.25513	0.431	0.318	5.06e-66	Fibroblast
Ahdc1	4.83e-70	0.298687	0.506	0.394	1.3e-65	Fibroblast
Ssbp2	3.24e-69	0.331927	0.553	0.436	8.69e-65	Fibroblast
Srebf2	8.85e-69	0.258381	0.325	0.227	2.38e-64	Fibroblast
AABR07021704.1	1.34e-65	0.262093	0.296	0.206	3.59e-61	Fibroblast
Snd1	2.91e-65	0.253476	0.537	0.426	7.82e-61	Fibroblast
Fndc3a	1.15e-64	0.338138	0.437	0.331	3.08e-60	Fibroblast
Pten	1.74e-62	0.270398	0.446	0.336	4.68e-58	Fibroblast
Mt-co2	1.8e-61	0.590893	0.333	0.25	4.84e-57	Fibroblast
Nedd4	1.01e-60	0.275227	0.683	0.567	2.71e-56	Fibroblast
Ralgps1	3.06e-60	0.401953	0.381	0.303	8.21e-56	Fibroblast
Mt-nd1	4.07e-58	0.529974	0.327	0.248	1.09e-53	Fibroblast
Mt-co1	1.29e-53	0.538433	0.339	0.261	3.47e-49	Fibroblast
Arglu1	2.59e-52	0.458186	0.365	0.286	6.94e-48	Fibroblast
Mt-atp6	1.71e-46	0.463674	0.339	0.263	4.6e-42	Fibroblast
Mt-co3	2.04e-39	0.482906	0.328	0.261	5.48e-35	Fibroblast
Ate1	1.3e-35	0.307173	0.39	0.311	3.5e-31	Fibroblast
Kalrn	1.45e-27	0.433842	0.321	0.283	3.9e-23	Fibroblast
AABR07000398.1	3.44e-10	0.490462	0.678	0.789	9.24e-06	Fibroblast
Capn13	4.44e-08	0.549248	0.264	0.238	0.00119385	Fibroblast
AY172581.24	0.00212576	0.565365	0.654	0.775	1	Fibroblast
Myh11	0	5.57086	0.898	0.074	0	MyoFib
Pde3a	0	4.0387	0.852	0.113	0	MyoFib
Dgkb	0	3.57026	0.52	0.021	0	MyoFib
Fry	0	3.39093	0.79	0.135	0	MyoFib
Mrvi1	0	3.13392	0.747	0.088	0	MyoFib
Nexn	0	2.95212	0.598	0.063	0	MyoFib
Kcnab1	0	2.8265	0.702	0.183	0	MyoFib
Lmod1	0	2.72267	0.553	0.04	0	MyoFib
Ebf1	0	2.70741	0.875	0.234	0	MyoFib
Acta2	0	2.6946	0.56	0.037	0	MyoFib
Synpo2	0	2.6398	0.65	0.164	0	MyoFib
Akap6	0	2.63541	0.632	0.12	0	MyoFib
Flna	0	2.55744	0.582	0.089	0	MyoFib
Col19a1	0	2.51248	0.599	0.082	0	MyoFib
Ltbp1	0	2.41812	0.685	0.17	0	MyoFib
Filip1l	0	2.40996	0.634	0.155	0	MyoFib
Cacna1c	0	2.39083	0.574	0.071	0	MyoFib
Oca2	0	2.35551	0.509	0.079	0	MyoFib
Dmp1	0	2.32225	0.339	0.006	0	MyoFib
Zfhx3	0	2.31792	0.813	0.275	0	MyoFib
Slit3	0	2.307	0.548	0.088	0	MyoFib
Ntrk3	0	2.29041	0.575	0.146	0	MyoFib
Kcnma1	0	2.27729	0.445	0.079	0	MyoFib
Rgs5	0	2.2573	0.471	0.022	0	MyoFib
Adcy5	0	2.2531	0.609	0.13	0	MyoFib
Cacnb2	0	2.24885	0.596	0.148	0	MyoFib
Stac	0	2.23076	0.454	0.025	0	MyoFib
Lbh	0	2.19903	0.508	0.074	0	MyoFib
Cdh13	0	2.17489	0.306	0.023	0	MyoFib
Ldb3	0	2.11347	0.558	0.134	0	MyoFib
Ednra	0	2.05529	0.45	0.034	0	MyoFib
Cacna2d1	0	2.03899	0.537	0.107	0	MyoFib
Map1b	0	2.02239	0.541	0.116	0	MyoFib
Notch3	0	2.0161	0.482	0.068	0	MyoFib
Cap2	0	2.00779	0.487	0.084	0	MyoFib
Myocd	0	1.99292	0.44	0.042	0	MyoFib
Sparcl1	0	1.99063	0.42	0.042	0	MyoFib
Antxr1	0	1.96689	0.514	0.122	0	MyoFib
Cspg4	0	1.96551	0.501	0.08	0	MyoFib
Gucy1a1	0	1.90789	0.428	0.051	0	MyoFib
Ano1	0	1.8978	0.412	0.076	0	MyoFib
Lama4	0	1.87028	0.494	0.084	0	MyoFib
Fam20a	0	1.8102	0.432	0.063	0	MyoFib
Pdgfrb	0	1.79393	0.432	0.05	0	MyoFib
Filip1	0	1.75325	0.485	0.096	0	MyoFib
Mcam	0	1.71942	0.388	0.035	0	MyoFib
Sgip1	0	1.71904	0.422	0.076	0	MyoFib
Jph2	0	1.65134	0.384	0.042	0	MyoFib
Speg	0	1.53992	0.378	0.065	0	MyoFib
C1qtnf7	0	1.5052	0.375	0.061	0	MyoFib
Entpd1	0	1.50258	0.379	0.045	0	MyoFib
Grip2	0	1.4271	0.31	0.031	0	MyoFib
Susd5	0	1.25416	0.283	0.033	0	MyoFib
Kcnk3	0	1.06345	0.276	0.034	0	MyoFib
Gucy1b1	0	0.989314	0.261	0.03	0	MyoFib
Gjc1	3.67e-303	1.22726	0.256	0.031	9.87e-299	MyoFib
Tspan2	5.8e-290	1.10446	0.265	0.034	1.56e-285	MyoFib
Ngf	3.58e-284	1.25404	0.293	0.042	9.61e-280	MyoFib
Cdh11	3.28e-279	1.76836	0.391	0.073	8.81e-275	MyoFib
Sntb1	6.56e-276	1.87524	0.536	0.14	1.76e-271	MyoFib
Dmd	5.78e-275	3.47101	0.579	0.182	1.55e-270	MyoFib
Tpm2	6.68e-268	1.30295	0.324	0.053	1.79e-263	MyoFib
Tagln	1.04e-266	1.24974	0.318	0.051	2.78e-262	MyoFib
Map3k20	2.92e-265	1.80705	0.573	0.161	7.83e-261	MyoFib
Lhfpl6	1.4e-263	1.79319	0.508	0.128	3.76e-259	MyoFib
Pcp4l1	1.62e-260	1.30989	0.28	0.042	4.36e-256	MyoFib
Hip1	1.34e-257	2.02196	0.782	0.325	3.6e-253	MyoFib
Gucy1a2	1.49e-255	1.99205	0.537	0.144	4e-251	MyoFib
Dmpk	3.12e-254	1.55459	0.415	0.089	8.39e-250	MyoFib
Cped1	1.32e-247	1.67444	0.623	0.194	3.53e-243	MyoFib
Egflam	2.82e-247	1.9098	0.458	0.113	7.58e-243	MyoFib
Adgrd1	3.37e-246	1.10424	0.301	0.05	9.04e-242	MyoFib
AABR07002945.1	3.89e-245	1.40382	0.347	0.065	1.05e-240	MyoFib
Zfp385d	1.92e-242	1.82898	0.691	0.248	5.17e-238	MyoFib
Adcy3	1.06e-237	1.10241	0.265	0.041	2.83e-233	MyoFib
Cald1	1.94e-237	2.05945	0.728	0.28	5.2e-233	MyoFib
Ror1	1.01e-233	1.60764	0.385	0.083	2.71e-229	MyoFib
AABR07049085.1	4.69e-228	1.86454	0.555	0.181	1.26e-223	MyoFib
Shisa6	7.71e-227	1.85586	0.444	0.112	2.07e-222	MyoFib
Mylk	7.8e-226	1.78604	0.777	0.368	2.1e-221	MyoFib
Rcan2	2.12e-218	1.74389	0.793	0.344	5.7e-214	MyoFib
Meis1	3.31e-216	1.46662	0.415	0.099	8.88e-212	MyoFib
Rhoj	1.49e-209	1.16376	0.361	0.075	4.01e-205	MyoFib
Csrp1	1.07e-207	1.6541	0.535	0.164	2.89e-203	MyoFib
Plxnd1	2.72e-207	1.21769	0.42	0.102	7.32e-203	MyoFib
Cacna1g	6.79e-207	1.21403	0.371	0.082	1.82e-202	MyoFib
Prdm6	1.53e-204	1.26524	0.303	0.059	4.11e-200	MyoFib
Sorbs2	5.88e-198	2.0876	0.728	0.314	1.58e-193	MyoFib
Tmeff2	9.69e-194	1.94504	0.345	0.078	2.6e-189	MyoFib
Mef2c	1.54e-192	1.56221	0.585	0.203	4.14e-188	MyoFib
Meis2	1.07e-190	1.12942	0.726	0.299	2.87e-186	MyoFib
Slco3a1	2.84e-190	1.64692	0.73	0.332	7.62e-186	MyoFib
Tpm1	2.53e-189	1.9001	0.747	0.346	6.81e-185	MyoFib
Zbtb7c	5.17e-186	1.70963	0.535	0.19	1.39e-181	MyoFib
Mob2	1.12e-185	0.983653	0.318	0.066	3e-181	MyoFib
Msrb3	6.68e-185	1.54859	0.438	0.123	1.79e-180	MyoFib
Prrx1	3.11e-182	1.07237	0.275	0.053	8.34e-178	MyoFib
Mark1	1.39e-177	1.40132	0.442	0.125	3.73e-173	MyoFib
Atp10a	4.92e-176	1.20597	0.4	0.106	1.32e-171	MyoFib
Ttll7	7.28e-176	1.27673	0.329	0.075	1.96e-171	MyoFib
Tcf7l1	1.18e-174	1.38333	0.571	0.205	3.17e-170	MyoFib
Itga8	4.22e-174	1.4379	0.379	0.098	1.13e-169	MyoFib
Eln	2.3e-171	1.49785	0.259	0.049	6.17e-167	MyoFib
Actn1	4.76e-165	1.58023	0.594	0.246	1.28e-160	MyoFib
Map3k7cl	3.08e-164	1.23182	0.366	0.095	8.27e-160	MyoFib
Ppp1r12a	1.22e-156	1.82073	0.807	0.476	3.28e-152	MyoFib
Cacna1h	8.51e-156	1.03834	0.286	0.064	2.28e-151	MyoFib
Rapgef4	5.94e-154	1.59674	0.52	0.193	1.59e-149	MyoFib
Dlc1	1.76e-152	1.41507	0.566	0.218	4.73e-148	MyoFib
Mical2	1.65e-150	1.45478	0.485	0.176	4.42e-146	MyoFib
Rcsd1	2.43e-148	0.979041	0.389	0.108	6.54e-144	MyoFib
Ntf3	3.45e-147	1.32556	0.556	0.212	9.27e-143	MyoFib
AABR07001382.1	5.9e-143	1.59626	0.644	0.308	1.59e-138	MyoFib
Slc8a1	1.58e-139	0.720274	0.902	0.516	4.23e-135	MyoFib
Pls3	1.64e-139	1.49313	0.491	0.173	4.39e-135	MyoFib
Ripor2	3.83e-138	1.1088	0.355	0.1	1.03e-133	MyoFib
AABR07044900.1	8.42e-138	1.85135	0.426	0.147	2.26e-133	MyoFib
Galnt16	2.89e-137	0.992131	0.25	0.055	7.75e-133	MyoFib
Axl	6.7e-137	0.962526	0.294	0.072	1.8e-132	MyoFib
Plce1	6.98e-137	1.30316	0.547	0.22	1.87e-132	MyoFib
Crtc3	5.52e-136	1.46957	0.531	0.215	1.48e-131	MyoFib
Rasl12	1.5e-134	1.16156	0.28	0.068	4.04e-130	MyoFib
Pde5a	2.25e-134	1.15917	0.352	0.101	6.05e-130	MyoFib
Klhl32	1.3e-133	1.15409	0.346	0.098	3.5e-129	MyoFib
Dpysl3	4.72e-133	1.01717	0.312	0.082	1.27e-128	MyoFib
Ntrk2	1.7e-130	1.13511	0.313	0.086	4.56e-126	MyoFib
Trpc3	3.71e-129	1.17841	0.39	0.123	9.97e-125	MyoFib
Vim	4.87e-128	1.16977	0.357	0.105	1.31e-123	MyoFib
Ppp1r12b	2.04e-126	1.49688	0.653	0.338	5.47e-122	MyoFib
Kirrel1	2.36e-126	0.996465	0.366	0.111	6.33e-122	MyoFib
Ttc28	9.87e-126	1.29764	0.508	0.207	2.65e-121	MyoFib
Sobp	1.3e-125	0.899642	0.258	0.062	3.49e-121	MyoFib
Myom1	2.82e-125	1.43725	0.358	0.113	7.58e-121	MyoFib
Calcrl	5.4e-124	0.973641	0.339	0.096	1.45e-119	MyoFib
Pdzrn3	6.03e-122	1.68894	0.685	0.361	1.62e-117	MyoFib
Kank2	1.12e-121	1.17215	0.407	0.138	3e-117	MyoFib
Rbms3	5.59e-120	1.43011	0.587	0.272	1.5e-115	MyoFib
Abr	6.41e-120	1.10973	0.367	0.121	1.72e-115	MyoFib
Pkdcc	1.64e-119	1.14999	0.339	0.102	4.39e-115	MyoFib
Wwp2	2.25e-118	1.27696	0.398	0.136	6.04e-114	MyoFib
Niban1	4.21e-118	1.36149	0.536	0.234	1.13e-113	MyoFib
Palm2	4.58e-118	1.357	0.406	0.149	1.23e-113	MyoFib
Runx1t1	9.3e-118	1.13799	0.323	0.095	2.5e-113	MyoFib
Col8a1	7.21e-116	1.09538	0.307	0.088	1.94e-111	MyoFib
Arhgef7	2.16e-115	1.34069	0.493	0.207	5.8e-111	MyoFib
C2cd2	2.17e-115	1.13533	0.401	0.14	5.82e-111	MyoFib
Utrn	3.36e-115	1.85393	0.653	0.401	9.03e-111	MyoFib
Colgalt2	3.38e-111	0.895948	0.275	0.073	9.08e-107	MyoFib
Atp2b4	5.73e-110	1.17141	0.439	0.162	1.54e-105	MyoFib
Fstl1	1.87e-109	0.917275	0.346	0.109	5.03e-105	MyoFib
Lsamp	2.82e-107	1.15563	0.266	0.073	7.58e-103	MyoFib
Bcam	1.8e-106	0.877854	0.363	0.118	4.84e-102	MyoFib
Plekhg2	1.31e-103	0.960977	0.331	0.107	3.51e-99	MyoFib
Hey2	5.29e-103	0.879956	0.259	0.071	1.42e-98	MyoFib
Itga7	6.48e-101	0.930775	0.291	0.087	1.74e-96	MyoFib
Tinagl1	9.48e-101	0.861839	0.287	0.085	2.55e-96	MyoFib
Pip5k1b	1.7e-97	1.43252	0.616	0.336	4.56e-93	MyoFib
Apba1	3.34e-95	0.977127	0.291	0.09	8.97e-91	MyoFib
Ccdc80	5.2e-95	0.825182	0.292	0.087	1.4e-90	MyoFib
Pdlim5	7.4e-92	1.35046	0.595	0.32	1.99e-87	MyoFib
Lamb2	3.9e-89	1.15637	0.416	0.165	1.05e-84	MyoFib
Pkia	6.05e-89	0.887971	0.254	0.074	1.63e-84	MyoFib
Pdlim7	1.44e-88	0.983816	0.301	0.099	3.86e-84	MyoFib
Arhgef17	3.61e-87	1.11434	0.497	0.241	9.69e-83	MyoFib
Gnao1	1.11e-86	0.930667	0.301	0.103	2.97e-82	MyoFib
Map6	1.47e-85	0.743284	0.25	0.074	3.94e-81	MyoFib
Rock1	1.74e-85	1.25575	0.713	0.44	4.67e-81	MyoFib
Slc6a17	5.07e-85	0.838425	0.318	0.11	1.36e-80	MyoFib
Zbtb16	7.35e-85	1.02823	0.607	0.329	1.97e-80	MyoFib
Tbc1d1	1.58e-83	1.12769	0.654	0.386	4.25e-79	MyoFib
Kank1	3.33e-83	1.2985	0.672	0.418	8.94e-79	MyoFib
Cttnbp2	4.53e-82	0.993251	0.557	0.28	1.22e-77	MyoFib
Inpp4b	6.5e-82	1.26882	0.432	0.187	1.75e-77	MyoFib
Fos	2.61e-81	1.32396	0.265	0.085	7.02e-77	MyoFib
Zfpm2	3.59e-81	0.880556	0.277	0.09	9.65e-77	MyoFib
Jam3	1.28e-79	0.744889	0.318	0.114	3.43e-75	MyoFib
Ppp1r12c	1.71e-79	0.936914	0.337	0.126	4.59e-75	MyoFib
Frem2	7.43e-78	1.05597	0.356	0.14	2e-73	MyoFib
Rbfox2	3.94e-77	1.08351	0.679	0.433	1.06e-72	MyoFib
Rbfox1	1.78e-76	0.828433	0.259	0.084	4.78e-72	MyoFib
Ksr1	5.66e-76	0.918361	0.38	0.157	1.52e-71	MyoFib
AABR07068161.1	9.3e-76	1.12286	0.344	0.132	2.5e-71	MyoFib
Crim1	1.11e-75	0.981793	0.736	0.504	2.98e-71	MyoFib
Rftn1	3.3e-75	0.84152	0.334	0.128	8.87e-71	MyoFib
AABR07025295.1	2.44e-74	1.14846	0.594	0.341	6.56e-70	MyoFib
Akt3	4.39e-74	0.968853	0.418	0.185	1.18e-69	MyoFib
Dclk2	3.5e-72	0.898796	0.279	0.098	9.39e-68	MyoFib
AABR07070312.1	5.23e-71	1.14945	0.31	0.117	1.4e-66	MyoFib
Rasal2	6.25e-71	1.00347	0.675	0.422	1.68e-66	MyoFib
Inpp5a	9.86e-71	0.968344	0.497	0.261	2.65e-66	MyoFib
Esyt2	3.81e-70	1.08264	0.546	0.301	1.02e-65	MyoFib
Gpc6	6.01e-70	1.54547	0.369	0.163	1.61e-65	MyoFib
Zeb1	8.72e-70	0.69289	0.321	0.12	2.34e-65	MyoFib
Rbpms	1.01e-69	0.95881	0.838	0.665	2.72e-65	MyoFib
Cpe	1.9e-69	0.833326	0.26	0.09	5.11e-65	MyoFib
Dclk1	1.77e-68	0.962971	0.341	0.14	4.75e-64	MyoFib
Lrch1	8.33e-68	0.916364	0.524	0.281	2.24e-63	MyoFib
Fign	3.21e-67	1.13102	0.35	0.145	8.63e-63	MyoFib
Pced1b	1.53e-66	0.775173	0.351	0.146	4.1e-62	MyoFib
Grb14	4.48e-66	0.805654	0.293	0.111	1.2e-61	MyoFib
Myo1b	5.9e-65	0.930774	0.357	0.152	1.58e-60	MyoFib
Adcy9	1.6e-63	0.887632	0.491	0.256	4.3e-59	MyoFib
Dgkh	3.84e-63	0.85842	0.485	0.243	1.03e-58	MyoFib
Slco2a1	4.38e-62	0.891202	0.32	0.134	1.18e-57	MyoFib
Gab2	6.03e-62	0.827856	0.458	0.223	1.62e-57	MyoFib
AC134204.1	4.32e-61	0.943644	0.461	0.235	1.16e-56	MyoFib
Dennd2b	5.56e-61	0.847217	0.442	0.22	1.49e-56	MyoFib
Cobl	9.68e-60	0.882383	0.486	0.26	2.6e-55	MyoFib
Ldb2	1.55e-59	0.250748	0.429	0.2	4.16e-55	MyoFib
Fbn1	2.16e-59	0.680877	0.263	0.098	5.8e-55	MyoFib
Samd4a	5.88e-59	0.946549	0.542	0.32	1.58e-54	MyoFib
Itpk1	3.56e-57	1.08798	0.391	0.204	9.57e-53	MyoFib
Stim1	6.2e-57	0.823403	0.389	0.184	1.66e-52	MyoFib
Fn1	1.03e-56	1.12195	0.28	0.112	2.78e-52	MyoFib
Synj2	2.44e-56	0.661798	0.258	0.099	6.55e-52	MyoFib
Epas1	7.45e-56	0.724114	0.496	0.271	2e-51	MyoFib
Sparc	7.65e-56	0.505345	0.318	0.127	2.05e-51	MyoFib
Sacs	1.46e-55	0.721814	0.26	0.1	3.91e-51	MyoFib
Ank2	1.6e-55	1.1387	0.39	0.189	4.31e-51	MyoFib
Vcl	8.33e-55	0.804892	0.429	0.22	2.24e-50	MyoFib
Plcd3	2.54e-54	0.667525	0.263	0.104	6.82e-50	MyoFib
Mertk	9.54e-54	0.788946	0.427	0.22	2.56e-49	MyoFib
Psd3	1.07e-53	0.771878	0.476	0.251	2.88e-49	MyoFib
Bmerb1	5.22e-52	0.923262	0.318	0.142	1.4e-47	MyoFib
Ralgapa2	3.51e-51	0.782495	0.712	0.502	9.42e-47	MyoFib
Afap1l2	3.69e-51	0.814337	0.401	0.206	9.9e-47	MyoFib
Atp10d	9.01e-51	0.620748	0.269	0.107	2.42e-46	MyoFib
Kalrn	1.6e-49	1.1891	0.466	0.284	4.3e-45	MyoFib
AABR07073181.1	3.3e-49	0.669857	0.309	0.139	8.88e-45	MyoFib
Nmnat2	3.54e-49	0.824125	0.28	0.123	9.52e-45	MyoFib
Col18a1	4.17e-49	1.01395	0.585	0.375	1.12e-44	MyoFib
Plod2	5.12e-49	0.672065	0.303	0.131	1.38e-44	MyoFib
Gmds	1.39e-48	1.18927	0.333	0.163	3.74e-44	MyoFib
Smtn	1.13e-47	0.72144	0.345	0.165	3.05e-43	MyoFib
Cyth3	1.2e-47	0.644581	0.309	0.137	3.22e-43	MyoFib
Fgfr1	4.08e-47	0.863809	0.439	0.242	1.1e-42	MyoFib
RGD1309104	4.69e-47	0.516245	0.312	0.139	1.26e-42	MyoFib
Smarcd3	1.12e-46	0.625311	0.282	0.123	3.02e-42	MyoFib
Tnk2	1.7e-46	0.597167	0.27	0.114	4.56e-42	MyoFib
Sdk2	1.98e-46	0.802794	0.324	0.154	5.31e-42	MyoFib
Cep85l	2.08e-45	0.787297	0.366	0.188	5.6e-41	MyoFib
Parm1	2.58e-45	0.70416	0.325	0.151	6.93e-41	MyoFib
Mpp7	1.03e-43	0.576046	0.333	0.156	2.77e-39	MyoFib
Fchsd2	5.86e-43	0.740877	0.607	0.402	1.58e-38	MyoFib
Inpp5d	2.29e-42	0.466634	0.254	0.107	6.15e-38	MyoFib
Lpp	5.5e-41	0.685843	0.753	0.59	1.48e-36	MyoFib
Zmat4	1.3e-40	0.793922	0.429	0.244	3.51e-36	MyoFib
Col12a1	1.55e-40	0.570399	0.267	0.118	4.17e-36	MyoFib
Pdgfa	2.45e-40	0.784681	0.387	0.209	6.58e-36	MyoFib
Alpk1	7.31e-40	0.586954	0.259	0.113	1.96e-35	MyoFib
Pawr	1.47e-39	0.813453	0.52	0.334	3.95e-35	MyoFib
Dock4	2.65e-39	0.793922	0.378	0.204	7.12e-35	MyoFib
Adra1a	3.76e-39	0.743362	0.417	0.233	1.01e-34	MyoFib
Lama5	3.81e-39	0.717977	0.429	0.25	1.02e-34	MyoFib
Rassf3	8.43e-39	0.846851	0.439	0.265	2.26e-34	MyoFib
Fgf1	1.48e-38	0.713125	0.445	0.267	3.97e-34	MyoFib
Ralgapa1	1.53e-38	0.778651	0.582	0.383	4.11e-34	MyoFib
Lmna	1.65e-38	0.705667	0.34	0.178	4.43e-34	MyoFib
Tmtc1	2.54e-38	0.542236	0.353	0.181	6.81e-34	MyoFib
Pde1a	9.67e-38	0.590093	0.265	0.119	2.6e-33	MyoFib
Lamc1	1.07e-36	0.63684	0.529	0.34	2.87e-32	MyoFib
Rbpms2	1.93e-36	0.590125	0.361	0.191	5.19e-32	MyoFib
Sort1	9.64e-36	0.524696	0.391	0.211	2.59e-31	MyoFib
Ift43	1.15e-35	0.523325	0.302	0.151	3.09e-31	MyoFib
Sh3bgrl	3.68e-35	0.695701	0.297	0.146	9.89e-31	MyoFib
Actn4	4.64e-35	0.692398	0.66	0.508	1.25e-30	MyoFib
Nxn	6.36e-35	0.555625	0.402	0.227	1.71e-30	MyoFib
Farp1	8.64e-35	0.675726	0.645	0.484	2.32e-30	MyoFib
Notch2	2.44e-34	0.684044	0.395	0.231	6.56e-30	MyoFib
Tmem65	5.63e-34	0.611758	0.394	0.221	1.51e-29	MyoFib
Tspan9	6.87e-34	0.492426	0.331	0.173	1.84e-29	MyoFib
AABR07028902.1	7.95e-34	0.676621	0.377	0.209	2.13e-29	MyoFib
Irs1	1.07e-33	0.603099	0.373	0.212	2.88e-29	MyoFib
Gli3	1.26e-33	0.477874	0.259	0.121	3.39e-29	MyoFib
Tgfb2	2.08e-33	0.578675	0.259	0.124	5.59e-29	MyoFib
Dock6	5.15e-33	0.519808	0.283	0.14	1.38e-28	MyoFib
Actb	1.46e-32	0.641214	0.476	0.292	3.92e-28	MyoFib
Nid1	2.41e-32	0.489995	0.455	0.269	6.47e-28	MyoFib
Ntn4	4.49e-32	0.572655	0.427	0.256	1.21e-27	MyoFib
Plekha2	4.78e-32	0.487018	0.253	0.121	1.28e-27	MyoFib
Mprip	6.57e-32	0.667228	0.557	0.395	1.76e-27	MyoFib
Tmem51	6.8e-32	0.7108	0.552	0.38	1.83e-27	MyoFib
AABR07031445.1	9.64e-32	0.646682	0.294	0.155	2.59e-27	MyoFib
Lrrtm3	1.2e-31	0.667492	0.266	0.131	3.22e-27	MyoFib
Cd9	2.3e-31	0.517603	0.313	0.163	6.18e-27	MyoFib
Gfod1	3.88e-31	0.525818	0.255	0.125	1.04e-26	MyoFib
Rhoq	3.87e-30	0.603343	0.307	0.165	1.04e-25	MyoFib
Sh3pxd2b	9.27e-30	0.552097	0.294	0.156	2.49e-25	MyoFib
AABR07040864.1	1.61e-29	0.767339	0.266	0.134	4.32e-25	MyoFib
Prex1	3.86e-29	0.46239	0.261	0.133	1.04e-24	MyoFib
Npepo	5.13e-29	0.568439	0.638	0.503	1.38e-24	MyoFib
Aff3	5.3e-29	0.639786	0.281	0.15	1.42e-24	MyoFib
Tacc1	5.85e-29	0.314903	0.301	0.155	1.57e-24	MyoFib
Lrrfip1	8.36e-29	0.562268	0.432	0.262	2.25e-24	MyoFib
Capn2	1.16e-28	0.558172	0.42	0.26	3.1e-24	MyoFib
Rab31	1.41e-28	0.431579	0.297	0.155	3.8e-24	MyoFib
Frmd6	1.59e-28	0.525974	0.302	0.163	4.27e-24	MyoFib
Net1	3.87e-28	0.728452	0.306	0.168	1.04e-23	MyoFib
Galnt18	4.68e-28	0.374874	0.654	0.475	1.26e-23	MyoFib
Peak1	8.19e-28	0.545372	0.491	0.33	2.2e-23	MyoFib
Prkar1a	1.1e-27	0.415527	0.276	0.142	2.95e-23	MyoFib
Pkd1	1.27e-27	0.644791	0.335	0.192	3.42e-23	MyoFib
Pam	1.39e-27	0.584059	0.395	0.238	3.73e-23	MyoFib
Afap1	1.56e-27	0.550419	0.252	0.128	4.2e-23	MyoFib
Zbtb46	2.61e-27	0.348697	0.254	0.127	7e-23	MyoFib
Mfhas1	4.07e-27	0.481962	0.271	0.142	1.09e-22	MyoFib
Tead3	4.32e-27	0.480305	0.271	0.145	1.16e-22	MyoFib
Hdac7	4.96e-27	0.457694	0.282	0.15	1.33e-22	MyoFib
Cnnm2	1.19e-26	0.700697	0.513	0.364	3.19e-22	MyoFib
AY172581.24	1.53e-26	0.955844	0.745	0.772	4.11e-22	MyoFib
Coro7	2.08e-26	0.578573	0.291	0.163	5.58e-22	MyoFib
Tnik	3.08e-26	0.540281	0.38	0.235	8.27e-22	MyoFib
Arhgef2	4.44e-26	0.481103	0.294	0.16	1.19e-21	MyoFib
Epn2	5.54e-26	0.459462	0.307	0.17	1.49e-21	MyoFib
Rsu1	6.67e-26	0.677244	0.449	0.296	1.79e-21	MyoFib
Rnf150	1.25e-25	0.422248	0.423	0.259	3.35e-21	MyoFib
Rilpl1	1.89e-25	0.478047	0.261	0.137	5.07e-21	MyoFib
Schip1	2.27e-25	0.591414	0.335	0.197	6.11e-21	MyoFib
Lgr6	3.21e-25	0.45427	0.266	0.14	8.63e-21	MyoFib
Ldlrad3	3.52e-25	0.616772	0.428	0.285	9.46e-21	MyoFib
Tmem131l	4.84e-25	0.617572	0.382	0.238	1.3e-20	MyoFib
Fat1	9.17e-25	0.56404	0.477	0.325	2.46e-20	MyoFib
Pkig	9.19e-25	0.566467	0.404	0.256	2.47e-20	MyoFib
Zfp532	9.36e-25	0.560026	0.336	0.201	2.51e-20	MyoFib
Coro1c	1.17e-24	0.537308	0.335	0.199	3.13e-20	MyoFib
AABR07035916.1	1.81e-24	0.536989	0.344	0.205	4.86e-20	MyoFib
Maco1	4.5e-24	0.524112	0.348	0.213	1.21e-19	MyoFib
Myo9b	9.15e-24	0.540594	0.411	0.268	2.46e-19	MyoFib
Gata3	1.39e-23	0.396882	0.267	0.141	3.74e-19	MyoFib
Grb10	1.46e-23	0.513746	0.422	0.265	3.91e-19	MyoFib
Adamts6	1.81e-23	0.634588	0.304	0.176	4.87e-19	MyoFib
Ptpn9	4.19e-23	0.626656	0.393	0.249	1.12e-18	MyoFib
Inpp4a	8.17e-23	0.551521	0.345	0.211	2.2e-18	MyoFib
Pgm5	1.1e-22	0.446029	0.252	0.134	2.94e-18	MyoFib
Nrp1	1.38e-22	0.644551	0.504	0.358	3.71e-18	MyoFib
Nuak1	2.94e-22	0.333703	0.313	0.184	7.9e-18	MyoFib
Frk	3.15e-22	0.446015	0.309	0.177	8.47e-18	MyoFib
Jag1	4.38e-22	0.546495	0.32	0.192	1.18e-17	MyoFib
Adarb1	4.42e-22	0.513983	0.271	0.153	1.19e-17	MyoFib
Nptn	6.09e-22	0.502545	0.433	0.285	1.64e-17	MyoFib
Flvcr2	7.26e-22	0.516717	0.256	0.141	1.95e-17	MyoFib
Ick	8.33e-22	0.449727	0.294	0.172	2.24e-17	MyoFib
AY172581.9	8.74e-22	0.789869	0.745	0.759	2.35e-17	MyoFib
Dgkg	9.46e-22	0.392764	0.465	0.307	2.54e-17	MyoFib
RGD1308428	1.33e-21	0.427645	0.388	0.243	3.56e-17	MyoFib
Hdac9	1.7e-21	0.741817	0.29	0.173	4.57e-17	MyoFib
Fgfr2	2.46e-21	0.450581	0.258	0.143	6.62e-17	MyoFib
Map4k4	2.83e-21	0.428046	0.455	0.313	7.59e-17	MyoFib
Dstn	4.23e-21	0.48842	0.425	0.279	1.14e-16	MyoFib
Slc20a2	6.64e-21	0.54066	0.387	0.253	1.78e-16	MyoFib
Niban2	6.91e-21	0.38019	0.279	0.161	1.86e-16	MyoFib
Dtna	8.31e-21	0.628473	0.28	0.163	2.23e-16	MyoFib
Itgb1	1.02e-20	0.390765	0.501	0.347	2.75e-16	MyoFib
Iqsec2	1.32e-20	0.394732	0.254	0.14	3.56e-16	MyoFib
Fam168a	2.12e-20	0.512595	0.439	0.3	5.68e-16	MyoFib
Sox5	5e-20	0.483435	0.401	0.266	1.34e-15	MyoFib
Ahnak	6.46e-20	0.371357	0.452	0.299	1.74e-15	MyoFib
Sh3pxd2a	8.86e-20	0.582026	0.356	0.241	2.38e-15	MyoFib
Phc2	8.89e-20	0.426971	0.33	0.207	2.39e-15	MyoFib
Fryl	1.04e-19	0.52587	0.459	0.326	2.79e-15	MyoFib
Ets1	1.28e-19	0.290266	0.304	0.179	3.43e-15	MyoFib
Cap1	2.18e-19	0.430368	0.293	0.176	5.86e-15	MyoFib
Stk38l	2.35e-19	0.457594	0.282	0.166	6.32e-15	MyoFib
Pkd2	2.5e-19	0.589112	0.319	0.199	6.72e-15	MyoFib
Pde4b	2.6e-19	0.393717	0.287	0.17	6.97e-15	MyoFib
Atp2b1	2.69e-19	0.542429	0.513	0.379	7.23e-15	MyoFib
Itpr1	3e-19	0.430383	0.783	0.683	8.05e-15	MyoFib
Igfbp7	5.06e-19	0.282951	0.82	0.682	1.36e-14	MyoFib
Adcy6	5.2e-19	0.409806	0.344	0.215	1.4e-14	MyoFib
Tln1	6.34e-19	0.465666	0.404	0.272	1.7e-14	MyoFib
Abcc5	9.17e-19	0.483608	0.281	0.167	2.46e-14	MyoFib
Dgkd	9.62e-19	0.479861	0.355	0.232	2.58e-14	MyoFib
Mrtfa	1.09e-18	0.517701	0.471	0.343	2.93e-14	MyoFib
Mpdz	5.65e-18	0.490407	0.399	0.266	1.52e-13	MyoFib
Soga1	7.15e-18	0.327797	0.303	0.184	1.92e-13	MyoFib
Arglu1	7.38e-18	0.745965	0.402	0.288	1.98e-13	MyoFib
Scarb2	1.11e-17	0.282935	0.254	0.146	2.97e-13	MyoFib
Bcl2	1.18e-17	0.470818	0.482	0.359	3.17e-13	MyoFib
Kcnb1	1.45e-17	0.482594	0.287	0.178	3.9e-13	MyoFib
Plcb4	1.5e-17	0.324781	0.385	0.256	4.04e-13	MyoFib
Ext1	2.99e-17	0.488012	0.712	0.581	8.04e-13	MyoFib
Mcu	6.23e-17	0.492094	0.394	0.273	1.67e-12	MyoFib
Enah	1.15e-16	0.57318	0.302	0.192	3.09e-12	MyoFib
Ttc23	1.26e-16	0.394443	0.286	0.177	3.39e-12	MyoFib
Rbms1	1.43e-16	0.427768	0.593	0.48	3.83e-12	MyoFib
Rock2	1.58e-16	0.475375	0.558	0.418	4.24e-12	MyoFib
Dock5	2.84e-16	0.49638	0.405	0.285	7.63e-12	MyoFib
Ctbp2	2.97e-16	0.379083	0.27	0.161	7.99e-12	MyoFib
Blmh	4.47e-16	0.313384	0.291	0.178	1.2e-11	MyoFib
Asap2	5.13e-16	0.39109	0.415	0.29	1.38e-11	MyoFib
Myo1d	6.29e-16	0.379314	0.637	0.515	1.69e-11	MyoFib
Adam17	1.27e-15	0.363837	0.276	0.172	3.4e-11	MyoFib
Pcsk7	1.37e-15	0.2916	0.274	0.167	3.67e-11	MyoFib
Zdhhc14	1.6e-15	0.268128	0.421	0.296	4.29e-11	MyoFib
Ttc3	2.05e-15	0.426139	0.606	0.47	5.51e-11	MyoFib
Rnf144b	2.57e-15	0.392293	0.38	0.261	6.89e-11	MyoFib
Atl3	2.94e-15	0.382044	0.312	0.202	7.89e-11	MyoFib
Sorbs1	3.53e-15	0.338245	0.55	0.413	9.48e-11	MyoFib
Ttc7b	4.4e-15	0.37066	0.328	0.216	1.18e-10	MyoFib
Bcar3	4.62e-15	0.362631	0.352	0.24	1.24e-10	MyoFib
Smarca2	6.24e-15	0.448288	0.588	0.48	1.68e-10	MyoFib
Jazf1	6.55e-15	0.493221	0.344	0.233	1.76e-10	MyoFib
Smurf1	6.57e-15	0.355291	0.333	0.218	1.76e-10	MyoFib
Abhd2	6.86e-15	0.346182	0.267	0.169	1.84e-10	MyoFib
Pde10a	9.33e-15	0.403843	0.308	0.197	2.51e-10	MyoFib
Col4a1	1.14e-14	0.348616	0.496	0.375	3.05e-10	MyoFib
Pde4dip	1.23e-14	0.479926	0.411	0.302	3.29e-10	MyoFib
Nfix	1.48e-14	0.386768	0.315	0.21	3.98e-10	MyoFib
Arap2	1.79e-14	0.411742	0.298	0.193	4.82e-10	MyoFib
Cdc42bpa	2.43e-14	0.414946	0.556	0.433	6.52e-10	MyoFib
Ints3	2.48e-14	0.410919	0.319	0.214	6.67e-10	MyoFib
Thra	2.66e-14	0.34171	0.27	0.17	7.14e-10	MyoFib
Pigu	3.28e-14	0.31747	0.294	0.19	8.8e-10	MyoFib
Zeb2	3.72e-14	0.467302	0.492	0.371	1e-09	MyoFib
Sema5a	4.38e-14	0.377519	0.48	0.362	1.18e-09	MyoFib
Nfia	4.67e-14	0.288346	0.713	0.589	1.25e-09	MyoFib
Notch1	5.5e-14	0.322089	0.264	0.167	1.48e-09	MyoFib
B3galnt2	5.61e-14	0.462593	0.283	0.184	1.51e-09	MyoFib
Smad7	6.37e-14	0.394184	0.393	0.28	1.71e-09	MyoFib
Ust	1.28e-13	0.397141	0.256	0.163	3.44e-09	MyoFib
Neo1	1.72e-13	0.469766	0.282	0.185	4.63e-09	MyoFib
Bcl9l	1.76e-13	0.372797	0.297	0.199	4.72e-09	MyoFib
Efcab14	2.1e-13	0.32483	0.319	0.211	5.63e-09	MyoFib
Mlxip	3.06e-13	0.262354	0.275	0.176	8.22e-09	MyoFib
Mical3	3.8e-13	0.554188	0.374	0.271	1.02e-08	MyoFib
Pld1	4.27e-13	0.380641	0.395	0.287	1.15e-08	MyoFib
Mef2d	5.52e-13	0.360628	0.281	0.186	1.48e-08	MyoFib
Septin7	5.69e-13	0.429108	0.395	0.281	1.53e-08	MyoFib
Camk2d	5.71e-13	0.317754	0.41	0.3	1.53e-08	MyoFib
Itgae	6.45e-13	0.476548	0.258	0.174	1.73e-08	MyoFib
Chd4	6.91e-13	0.493574	0.526	0.406	1.86e-08	MyoFib
Phtf2	1.3e-12	0.420707	0.337	0.241	3.48e-08	MyoFib
Cabin1	1.66e-12	0.327254	0.308	0.213	4.47e-08	MyoFib
Camsap1	2.3e-12	0.371485	0.275	0.183	6.19e-08	MyoFib
Phf21a	2.76e-12	0.488137	0.481	0.369	7.4e-08	MyoFib
Pitpnm2	3.05e-12	0.294714	0.312	0.213	8.18e-08	MyoFib
Tle1	4.76e-12	0.334123	0.26	0.169	1.28e-07	MyoFib
Tgfbr3	5.72e-12	0.385629	0.358	0.262	1.54e-07	MyoFib
Prkacb	1.27e-11	0.396812	0.326	0.23	3.42e-07	MyoFib
Ldlrad4	1.9e-11	0.361026	0.509	0.402	5.09e-07	MyoFib
Foxk1	4.36e-11	0.316365	0.259	0.176	1.17e-06	MyoFib
Fer	5.2e-11	0.362562	0.35	0.25	1.4e-06	MyoFib
Fndc3b	5.53e-11	0.370795	0.507	0.409	1.49e-06	MyoFib
Ncald	7.65e-11	0.298307	0.357	0.26	2.05e-06	MyoFib
Fam13a	9.79e-11	0.355652	0.401	0.297	2.63e-06	MyoFib
Slmap	1.05e-10	0.336695	0.515	0.401	2.81e-06	MyoFib
Cast	1.05e-10	0.416672	0.405	0.308	2.83e-06	MyoFib
Stard13	1.58e-10	0.277038	0.443	0.335	4.25e-06	MyoFib
Lima1	1.64e-10	0.302494	0.415	0.31	4.4e-06	MyoFib
Med27	2.13e-10	0.361732	0.36	0.263	5.73e-06	MyoFib
Adam9	4.1e-10	0.322914	0.317	0.227	1.1e-05	MyoFib
Col4a5	4.13e-10	0.479885	0.417	0.325	1.11e-05	MyoFib
RGD1306556	5.93e-10	0.36425	0.415	0.326	1.59e-05	MyoFib
R3hdm1	6.03e-10	0.359216	0.444	0.345	1.62e-05	MyoFib
Ift140	7.97e-10	0.316406	0.297	0.214	2.14e-05	MyoFib
Iqgap1	8.49e-10	0.268671	0.463	0.353	2.28e-05	MyoFib
Plec	1.05e-09	0.344454	0.412	0.325	2.83e-05	MyoFib
Rabgap1	1.11e-09	0.36875	0.499	0.402	2.97e-05	MyoFib
Ubtd1	1.12e-09	0.339335	0.267	0.19	3e-05	MyoFib
Zcchc14	1.45e-09	0.272013	0.261	0.18	3.89e-05	MyoFib
Ergic1	2.39e-09	0.344247	0.301	0.223	6.42e-05	MyoFib
Anxa6	2.79e-09	0.257948	0.275	0.191	7.48e-05	MyoFib
Scfd2	3e-09	0.342804	0.32	0.238	8.07e-05	MyoFib
Cblb	3.85e-09	0.273242	0.498	0.406	0.000103532	MyoFib
Map4	4.31e-09	0.278063	0.474	0.381	0.00011577	MyoFib
Agtpbp1	4.52e-09	0.375892	0.331	0.246	0.00012141	MyoFib
Hmg20a	4.56e-09	0.262841	0.33	0.24	0.000122463	MyoFib
Arhgef10l	5.88e-09	0.3039	0.32	0.236	0.000157813	MyoFib
Fam214a	6.92e-09	0.331637	0.433	0.331	0.000185863	MyoFib
Grik5	7.25e-09	0.32981	0.255	0.177	0.000194791	MyoFib
Golim4	7.59e-09	0.381859	0.339	0.254	0.000203889	MyoFib
Kidins220	9.05e-09	0.29131	0.368	0.276	0.000243028	MyoFib
LOC498154	1.36e-08	0.382596	0.287	0.219	0.000365241	MyoFib
Ell2	1.39e-08	0.285631	0.33	0.244	0.000374166	MyoFib
Kif5b	1.71e-08	0.304634	0.314	0.231	0.000458287	MyoFib
Mbnl1	2.07e-08	0.280597	0.553	0.454	0.000557208	MyoFib
Pds5b	2.94e-08	0.254952	0.35	0.26	0.000788777	MyoFib
Mcph1	3.61e-08	0.353711	0.266	0.2	0.000970905	MyoFib
Rnd3	4.78e-08	0.304298	0.264	0.188	0.00128434	MyoFib
Septin11	1e-07	0.293489	0.341	0.263	0.00269918	MyoFib
Zc3h11a	1.38e-07	0.284359	0.465	0.375	0.00372006	MyoFib
Fat3	1.89e-07	0.288086	0.304	0.227	0.00506665	MyoFib
Ski	2.31e-07	0.29046	0.432	0.352	0.00620171	MyoFib
Ctif	2.31e-07	0.27649	0.313	0.235	0.00621629	MyoFib
Myh9l1	4.6e-07	0.372123	0.326	0.25	0.0123524	MyoFib
B4galt1	5.15e-07	0.271318	0.279	0.207	0.0138413	MyoFib
Csnk1a1	5.56e-07	0.293561	0.53	0.442	0.0149439	MyoFib
Rapgef2	7.52e-07	0.370023	0.52	0.452	0.0201921	MyoFib
Fnbp1	1.54e-06	0.330788	0.271	0.204	0.0412427	MyoFib
Ssbp2	1.6e-06	0.289461	0.512	0.439	0.0429392	MyoFib
Ate1	1.82e-06	0.345675	0.391	0.313	0.0488529	MyoFib
Fermt2	3.94e-06	0.322296	0.486	0.411	0.105945	MyoFib
Smchd1	5.55e-06	0.294345	0.324	0.251	0.149086	MyoFib
Mbnl2	5.98e-06	0.258023	0.696	0.645	0.160685	MyoFib
Lrrfip2	7.97e-06	0.281038	0.34	0.272	0.213982	MyoFib
Clasp2	1.13e-05	0.318187	0.388	0.314	0.302798	MyoFib
Susd6	1.23e-05	0.297713	0.476	0.404	0.329777	MyoFib
Ncor2	1.29e-05	0.264191	0.429	0.38	0.34594	MyoFib
Gnb1	1.33e-05	0.276144	0.277	0.215	0.356603	MyoFib
Ubr1	2.56e-05	0.300038	0.25	0.194	0.688585	MyoFib
Son	2.98e-05	0.280307	0.68	0.61	0.799789	MyoFib
Nr2f2	0.000112749	0.299891	0.357	0.298	1	MyoFib
Ptpra	0.000123323	0.270249	0.303	0.247	1	MyoFib
Fbxl20	0.000218934	0.268465	0.329	0.271	1	MyoFib
Iqce	0.000398211	0.251655	0.296	0.255	1	MyoFib
AABR07059258.1	0	4.7589	0.53	0.178	0	Podo
Magi2	0	4.37913	0.527	0.091	0	Podo
Ptpro	0	4.3471	0.99	0.23	0	Podo
Nebl	0	3.99681	0.987	0.224	0	Podo
Robo2	0	3.88575	0.514	0.088	0	Podo
Nphs1	0	3.83252	0.851	0.087	0	Podo
Plce1	0	3.42653	0.981	0.216	0	Podo
Sgip1	0	3.27657	0.842	0.072	0	Podo
Mgat5	0	3.23482	0.978	0.31	0	Podo
Podxl	0	3.16852	0.919	0.128	0	Podo
Lmx1b	0	3.12435	0.917	0.072	0	Podo
Mertk	0	3.11	0.957	0.216	0	Podo
Arhgap28	0	3.00589	0.928	0.153	0	Podo
Wt1	0	2.98616	0.86	0.048	0	Podo
Kcnip1	0	2.93916	0.814	0.165	0	Podo
Asic2	0	2.8773	0.901	0.109	0	Podo
Nphs2	0	2.84984	0.8	0.065	0	Podo
Cdc14a	0	2.84927	0.959	0.225	0	Podo
Kirrel1	0	2.81807	0.913	0.106	0	Podo
Clic5	0	2.80606	0.934	0.128	0	Podo
Myo5c	0	2.78975	0.822	0.112	0	Podo
Fyn	0	2.71496	0.937	0.185	0	Podo
Flrt2	0	2.70386	0.828	0.148	0	Podo
Adcy1	0	2.63276	0.905	0.162	0	Podo
Sema3e	0	2.60638	0.878	0.133	0	Podo
Tmod2	0	2.5366	0.714	0.028	0	Podo
Iqgap2	0	2.50776	0.983	0.423	0	Podo
Cacna1a	0	2.43807	0.946	0.242	0	Podo
Large1	0	2.36458	0.967	0.416	0	Podo
Vegfa	0	2.3326	0.878	0.397	0	Podo
Filip1	0	2.32129	0.832	0.092	0	Podo
Car10	0	2.3072	0.35	0.019	0	Podo
Rhpn1	0	2.29299	0.74	0.135	0	Podo
Zfp521	0	2.22897	0.874	0.157	0	Podo
Dach1	0	2.22202	0.982	0.701	0	Podo
Tdrd5	0	2.19921	0.626	0.034	0	Podo
Myof	0	2.18641	0.971	0.442	0	Podo
Hhip	0	2.16449	0.644	0.034	0	Podo
Thsd7a	0	2.14937	0.865	0.199	0	Podo
Rxfp2	0	2.14583	0.705	0.038	0	Podo
Nck2	0	2.11894	0.858	0.211	0	Podo
Plxna2	0	2.11605	0.923	0.287	0	Podo
Med12l	0	2.1144	0.905	0.263	0	Podo
Nes	0	2.11144	0.373	0.028	0	Podo
Psd3	0	2.05953	0.9	0.248	0	Podo
Fam117b	0	2.05899	0.895	0.289	0	Podo
Zfp423	0	2.05698	0.695	0.1	0	Podo
AABR07068728.1	0	2.05466	0.71	0.089	0	Podo
Dock5	0	2.04559	0.897	0.281	0	Podo
Pex5l	0	2.03523	0.609	0.05	0	Podo
Ust	0	2.02758	0.786	0.16	0	Podo
Ryr1	0	1.99031	0.655	0.078	0	Podo
Myt1l	0	1.97494	0.727	0.105	0	Podo
Synpo	0	1.96567	0.786	0.128	0	Podo
Pde4b	0	1.95606	0.814	0.166	0	Podo
Bcar3	0	1.94799	0.86	0.237	0	Podo
Fam184a	0	1.93736	0.799	0.149	0	Podo
Sulf1	0	1.91144	0.707	0.065	0	Podo
Npr3	0	1.889	0.681	0.037	0	Podo
Ripor1	0	1.87626	0.752	0.129	0	Podo
Disp1	0	1.84861	0.854	0.221	0	Podo
Apba1	0	1.83733	0.705	0.086	0	Podo
C1qtnf7	0	1.81858	0.65	0.058	0	Podo
Fry	0	1.81795	0.776	0.133	0	Podo
Colgalt2	0	1.80106	0.695	0.07	0	Podo
AABR07035916.1	0	1.79454	0.804	0.201	0	Podo
Samd12	0	1.79168	0.372	0.061	0	Podo
Ccn2	0	1.77673	0.627	0.134	0	Podo
Atp8b1	0	1.77566	0.773	0.133	0	Podo
Grk5	0	1.74138	0.873	0.25	0	Podo
Ptprv	0	1.72426	0.477	0.042	0	Podo
AABR07010985.1	0	1.72342	0.262	0.003	0	Podo
Tmem150c	0	1.71358	0.634	0.042	0	Podo
Osbpl9	0	1.70602	0.898	0.373	0	Podo
Srgap3	0	1.69778	0.805	0.196	0	Podo
Sema5a	0	1.69563	0.891	0.358	0	Podo
Wipf3	0	1.66285	0.668	0.08	0	Podo
Myo1d	0	1.65615	0.959	0.512	0	Podo
Ctdspl	0	1.65309	0.747	0.183	0	Podo
Tjp1	0	1.6435	0.773	0.198	0	Podo
Fam81a	0	1.63201	0.792	0.171	0	Podo
Sema3g	0	1.61925	0.662	0.095	0	Podo
Tmcc3	0	1.61468	0.853	0.312	0	Podo
Nxn	0	1.61304	0.806	0.224	0	Podo
Plekhh2	0	1.61247	0.665	0.095	0	Podo
Arhgap23	0	1.61172	0.655	0.084	0	Podo
Coro2b	0	1.61022	0.697	0.153	0	Podo
Plekhg1	0	1.60184	0.845	0.245	0	Podo
Clec16a	0	1.60042	0.891	0.334	0	Podo
Gask1b	0	1.5929	0.652	0.086	0	Podo
Ntng2	0	1.58955	0.634	0.073	0	Podo
Man1a1	0	1.57938	0.801	0.258	0	Podo
Cblb	0	1.55066	0.909	0.403	0	Podo
Dlc1	0	1.53969	0.813	0.215	0	Podo
Pknox2	0	1.53951	0.656	0.111	0	Podo
Itga3	0	1.53386	0.693	0.137	0	Podo
Rapgef3	0	1.51191	0.768	0.214	0	Podo
Arhgap29	0	1.50108	0.854	0.349	0	Podo
Ddn	0	1.50039	0.507	0.037	0	Podo
Dock4	0	1.49963	0.785	0.201	0	Podo
Mgat4a	0	1.49765	0.736	0.163	0	Podo
Kcnab1	0	1.48877	0.707	0.181	0	Podo
Sorcs1	0	1.48266	0.793	0.264	0	Podo
Bmp6	0	1.48155	0.633	0.101	0	Podo
Clic3	0	1.47407	0.595	0.063	0	Podo
Rnf150	0	1.46269	0.859	0.256	0	Podo
Dpp6	0	1.45537	0.552	0.122	0	Podo
Zbtb7c	0	1.45109	0.704	0.187	0	Podo
Pnkd	0	1.44516	0.824	0.296	0	Podo
Il18	0	1.40929	0.52	0.04	0	Podo
Tgfbr3	0	1.3987	0.788	0.259	0	Podo
Pcsk5	0	1.39323	0.889	0.348	0	Podo
Cfap100	0	1.38918	0.447	0.042	0	Podo
Myo1e	0	1.3873	0.739	0.221	0	Podo
Myrip	0	1.3792	0.6	0.106	0	Podo
Osbpl5	0	1.37856	0.6	0.081	0	Podo
Top1mt	0	1.37705	0.553	0.08	0	Podo
LOC689713	0	1.37702	0.458	0.02	0	Podo
Fryl	0	1.37679	0.855	0.323	0	Podo
Atp10d	0	1.3693	0.65	0.104	0	Podo
Tmtc1	0	1.34759	0.753	0.177	0	Podo
Mpp5	0	1.33744	0.877	0.388	0	Podo
Nxpe3	0	1.33429	0.52	0.048	0	Podo
Ksr1	0	1.33094	0.681	0.154	0	Podo
Plekha2	0	1.32946	0.618	0.118	0	Podo
Ssbp3	0	1.32749	0.822	0.295	0	Podo
Foxd1	0	1.30828	0.445	0.023	0	Podo
Afap1l2	0	1.30515	0.732	0.203	0	Podo
Pdlim1	0	1.29783	0.555	0.066	0	Podo
Exph5	0	1.28946	0.627	0.105	0	Podo
Usp13	0	1.27404	0.559	0.058	0	Podo
Ptch1	0	1.25961	0.757	0.244	0	Podo
Tmem178a	0	1.25897	0.715	0.207	0	Podo
Spats2l	0	1.25505	0.67	0.146	0	Podo
Uaca	0	1.24601	0.799	0.255	0	Podo
Fat1	0	1.23824	0.832	0.322	0	Podo
Chst8	0	1.23184	0.543	0.112	0	Podo
Metrnl	0	1.22629	0.555	0.097	0	Podo
Sil1	0	1.22177	0.771	0.32	0	Podo
Kcnd3	0	1.21359	0.532	0.095	0	Podo
Homer2	0	1.2118	0.588	0.105	0	Podo
Arhgef18	0	1.20353	0.788	0.278	0	Podo
Actn4	0	1.20211	0.923	0.506	0	Podo
Ttc28	0	1.20185	0.682	0.205	0	Podo
Npl	0	1.20054	0.548	0.086	0	Podo
Npnt	0	1.19903	0.85	0.35	0	Podo
Anxa1	0	1.19565	0.57	0.1	0	Podo
Pdlim5	0	1.19155	0.814	0.318	0	Podo
Kcng2	0	1.18971	0.485	0.036	0	Podo
Arhgef17	0	1.18541	0.738	0.238	0	Podo
Dtna	0	1.18481	0.685	0.16	0	Podo
Casz1	0	1.17956	0.674	0.185	0	Podo
Shroom3	0	1.17592	0.929	0.477	0	Podo
Npepo	0	1.17577	0.902	0.501	0	Podo
Dclre1c	0	1.17214	0.519	0.1	0	Podo
Ccn4	0	1.17182	0.502	0.05	0	Podo
St8sia1	0	1.16879	0.499	0.058	0	Podo
Frmd6	0	1.16398	0.65	0.16	0	Podo
Msrb3	0	1.16121	0.623	0.121	0	Podo
Bmp2k	0	1.15923	0.647	0.176	0	Podo
Mafb	0	1.15601	0.535	0.095	0	Podo
Mocs1	0	1.14841	0.533	0.086	0	Podo
St3gal5	0	1.14705	0.76	0.294	0	Podo
Gab2	0	1.14481	0.754	0.22	0	Podo
Ccdc3	0	1.13995	0.48	0.065	0	Podo
Amotl2	0	1.13793	0.703	0.227	0	Podo
Abcd4	0	1.13629	0.524	0.091	0	Podo
Piezo1	0	1.13588	0.582	0.098	0	Podo
Tspan2	0	1.12789	0.494	0.032	0	Podo
Fancc	0	1.12744	0.703	0.248	0	Podo
Sirpa	0	1.11675	0.597	0.113	0	Podo
Hspa12a	0	1.11042	0.622	0.16	0	Podo
Olfm1	0	1.10377	0.447	0.039	0	Podo
Ccdc27	0	1.10275	0.356	0.018	0	Podo
Brinp2	0	1.09111	0.422	0.043	0	Podo
Tns2	0	1.08695	0.536	0.087	0	Podo
Pdpn	0	1.08141	0.495	0.046	0	Podo
Gna12	0	1.07547	0.49	0.164	0	Podo
Samd4a	0	1.07262	0.802	0.318	0	Podo
Golim4	0	1.06905	0.724	0.251	0	Podo
Cdr2l	0	1.0651	0.482	0.071	0	Podo
Sh3pxd2a	0	1.0638	0.651	0.239	0	Podo
Lrrfip1	0	1.06242	0.771	0.259	0	Podo
Iffo1	0	1.0617	0.545	0.122	0	Podo
LOC100361087	0	1.05837	0.873	0.44	0	Podo
Plcb4	0	1.05758	0.772	0.253	0	Podo
Fgfr2	0	1.054	0.592	0.14	0	Podo
Rapgef1	0	1.04916	0.672	0.195	0	Podo
Scfd2	0	1.04843	0.65	0.236	0	Podo
Eml4	0	1.0461	0.627	0.185	0	Podo
AABR07051551.1	0	1.04429	0.464	0.071	0	Podo
Speg	0	1.04282	0.442	0.063	0	Podo
Gfod1	0	1.04189	0.555	0.122	0	Podo
Hltf	0	1.03574	0.593	0.124	0	Podo
Ankrd44	0	1.03556	0.861	0.4	0	Podo
Lysmd2	0	1.03503	0.44	0.026	0	Podo
Sh3kbp1	0	1.03482	0.62	0.148	0	Podo
Sh2d4a	0	1.03365	0.617	0.15	0	Podo
Tram2	0	1.03201	0.569	0.147	0	Podo
Pxk	0	1.02895	0.718	0.238	0	Podo
Stim1	0	1.02649	0.651	0.182	0	Podo
Ugcg	0	1.02572	0.477	0.071	0	Podo
Mcu	0	1.02507	0.741	0.271	0	Podo
Nuak1	0	1.02452	0.662	0.181	0	Podo
Sorbs3	0	1.02337	0.519	0.099	0	Podo
Pde1b	0	1.01406	0.446	0.04	0	Podo
Celf2	0	1.01282	0.773	0.294	0	Podo
Fam49a	0	1.0128	0.533	0.084	0	Podo
Dpy19l3	0	1.0107	0.578	0.126	0	Podo
Micu1	0	1.01046	0.648	0.199	0	Podo
Optn	0	1.00558	0.723	0.236	0	Podo
Immp1l	0	1.0046	0.52	0.083	0	Podo
Zfat	0	1.00283	0.622	0.239	0	Podo
Phlda1	0	0.996577	0.466	0.082	0	Podo
Mrc2	0	0.996531	0.501	0.07	0	Podo
Cdkn1c	0	0.996187	0.387	0.066	0	Podo
Map2	0	0.996143	0.525	0.091	0	Podo
Scrn1	0	0.99599	0.479	0.065	0	Podo
Rell1	0	0.983345	0.691	0.226	0	Podo
Adgra2	0	0.982148	0.461	0.058	0	Podo
Gpc1	0	0.976944	0.457	0.049	0	Podo
Septin6	0	0.96797	0.41	0.056	0	Podo
Iqgap1	0	0.965668	0.833	0.35	0	Podo
Slc48a1	0	0.962315	0.473	0.078	0	Podo
Pde4dip	0	0.957819	0.752	0.299	0	Podo
Fam222a	0	0.957096	0.56	0.15	0	Podo
Smad6	0	0.956306	0.636	0.206	0	Podo
Hs3st6	0	0.956217	0.383	0.024	0	Podo
Ldlrap1	0	0.952642	0.526	0.1	0	Podo
Mob2	0	0.948831	0.443	0.064	0	Podo
Kremen1	0	0.940119	0.485	0.064	0	Podo
Serinc5	0	0.937236	0.639	0.192	0	Podo
Crb2	0	0.934532	0.447	0.056	0	Podo
Myom2	0	0.93372	0.416	0.037	0	Podo
Arvcf	0	0.929091	0.594	0.188	0	Podo
Hs3st3b1	0	0.927595	0.481	0.087	0	Podo
Stx18	0	0.927145	0.659	0.239	0	Podo
Eml1	0	0.925686	0.503	0.102	0	Podo
Sparc	0	0.924068	0.55	0.125	0	Podo
Actn1	0	0.918619	0.661	0.244	0	Podo
Igfbp2	0	0.914458	0.403	0.04	0	Podo
Adamts8	0	0.913913	0.403	0.026	0	Podo
Arrb1	0	0.913463	0.631	0.18	0	Podo
Rcsd1	0	0.907455	0.56	0.106	0	Podo
AABR07049695.1	0	0.906875	0.386	0.023	0	Podo
Tcf7l1	0	0.906444	0.682	0.203	0	Podo
Lrrk1	0	0.899889	0.609	0.159	0	Podo
Tas1r2	0	0.898959	0.654	0.248	0	Podo
Adcy5	0	0.897962	0.516	0.129	0	Podo
Ecrg4	0	0.893509	0.45	0.103	0	Podo
Ankrd33b	0	0.891173	0.622	0.213	0	Podo
Lims1	0	0.890761	0.52	0.101	0	Podo
Endou	0	0.889915	0.417	0.053	0	Podo
Ptpn14	0	0.889218	0.705	0.278	0	Podo
Baiap2	0	0.884781	0.698	0.266	0	Podo
Ackr3	0	0.883823	0.466	0.085	0	Podo
Prkd1	0	0.882528	0.9	0.377	0	Podo
Pla2g7	0	0.877056	0.363	0.045	0	Podo
Htra1	0	0.875103	0.571	0.154	0	Podo
Ugt8	0	0.870705	0.413	0.052	0	Podo
Cd9	0	0.870634	0.592	0.161	0	Podo
Pak1	0	0.86933	0.659	0.213	0	Podo
Ank1	0	0.867864	0.428	0.055	0	Podo
Tbc1d22a	0	0.866986	0.551	0.179	0	Podo
Syne3	0	0.866795	0.547	0.176	0	Podo
Il6r	0	0.866169	0.48	0.081	0	Podo
Fntb	0	0.864216	0.535	0.147	0	Podo
Jazf1	0	0.863348	0.632	0.231	0	Podo
Arhgap32	0	0.861278	0.689	0.255	0	Podo
Vim	0	0.861057	0.454	0.104	0	Podo
Asic1	0	0.8565	0.409	0.052	0	Podo
Pxylp1	0	0.854296	0.547	0.153	0	Podo
Fmnl2	0	0.851704	0.602	0.184	0	Podo
Tpd52l1	0	0.850571	0.544	0.128	0	Podo
Galnt10	0	0.846469	0.597	0.2	0	Podo
Bcam	0	0.844168	0.482	0.117	0	Podo
Epha4	0	0.837499	0.516	0.134	0	Podo
Ephx4	0	0.836808	0.367	0.019	0	Podo
Dse	0	0.835304	0.516	0.09	0	Podo
Mtcl1	0	0.833369	0.523	0.12	0	Podo
Arap2	0	0.831802	0.616	0.191	0	Podo
Rgs7	0	0.829318	0.387	0.054	0	Podo
Slc39a9	0	0.829238	0.546	0.153	0	Podo
Trib2	0	0.828841	0.54	0.153	0	Podo
Reck	0	0.828838	0.468	0.079	0	Podo
Synj2	0	0.820931	0.468	0.097	0	Podo
Gja3	0	0.816837	0.342	0.016	0	Podo
Agpat4	0	0.808217	0.592	0.199	0	Podo
Garnl3	0	0.807043	0.499	0.119	0	Podo
Lats2	0	0.805113	0.498	0.118	0	Podo
Cables1	0	0.799697	0.606	0.207	0	Podo
Bambi	0	0.793575	0.436	0.112	0	Podo
RGD1308117	0	0.792171	0.356	0.045	0	Podo
Cyb5r2	0	0.78904	0.349	0.033	0	Podo
Nkd2	0	0.788655	0.413	0.1	0	Podo
Pltp	0	0.788183	0.385	0.052	0	Podo
Stox2	0	0.787667	0.549	0.143	0	Podo
AABR07053185.1	0	0.786151	0.479	0.125	0	Podo
Daam2	0	0.784925	0.481	0.081	0	Podo
Dpysl2	0	0.783011	0.503	0.12	0	Podo
AABR07034767.1	0	0.781766	0.609	0.197	0	Podo
Tbc1d2	0	0.775635	0.516	0.149	0	Podo
Efnb1	0	0.774989	0.408	0.091	0	Podo
Dctd	0	0.771373	0.358	0.023	0	Podo
Tiparp	0	0.76739	0.505	0.129	0	Podo
Plekhg2	0	0.765258	0.436	0.106	0	Podo
Fam78b	0	0.762289	0.366	0.04	0	Podo
Mettl24	0	0.761445	0.426	0.058	0	Podo
Cdc45	0	0.760211	0.415	0.086	0	Podo
Rab30	0	0.758697	0.524	0.152	0	Podo
Cap2	0	0.757829	0.394	0.083	0	Podo
Fgf12	0	0.75165	0.442	0.081	0	Podo
Tspan15	0	0.748141	0.408	0.063	0	Podo
Colec12	0	0.74798	0.367	0.074	0	Podo
Tulp4	0	0.746671	0.548	0.157	0	Podo
St3gal1	0	0.742706	0.504	0.117	0	Podo
Arhgef26	0	0.741864	0.513	0.146	0	Podo
Plod2	0	0.739741	0.55	0.128	0	Podo
Atoh8	0	0.734447	0.414	0.077	0	Podo
Arid3b	0	0.734144	0.549	0.162	0	Podo
Ajuba	0	0.732275	0.481	0.124	0	Podo
Mmp23	0	0.732189	0.308	0.025	0	Podo
Slc9a3r2	0	0.727417	0.448	0.066	0	Podo
Il17rd	0	0.726651	0.564	0.161	0	Podo
Setdb2.1	0	0.726022	0.32	0.056	0	Podo
Cpeb1	0	0.723456	0.443	0.102	0	Podo
Btrc	0	0.717712	0.593	0.187	0	Podo
Tmod3	0	0.717626	0.547	0.152	0	Podo
St3gal4	0	0.716923	0.466	0.087	0	Podo
Dgki	0	0.716424	0.431	0.116	0	Podo
Slc8a2	0	0.714412	0.335	0.034	0	Podo
Epha7	0	0.713304	0.506	0.151	0	Podo
Trim9	0	0.708772	0.373	0.068	0	Podo
Lrrc7	0	0.707455	0.406	0.077	0	Podo
Pxdc1	0	0.703261	0.462	0.093	0	Podo
Adgrg6	0	0.703155	0.524	0.132	0	Podo
P4ha2	0	0.702499	0.471	0.123	0	Podo
Dagla	0	0.699089	0.425	0.104	0	Podo
Angptl2	0	0.69577	0.443	0.106	0	Podo
Unc5c	0	0.69406	0.387	0.064	0	Podo
Grid1	0	0.693845	0.354	0.048	0	Podo
Ddr2	0	0.692929	0.451	0.113	0	Podo
Nod1	0	0.687939	0.481	0.105	0	Podo
Mfhas1	0	0.687149	0.49	0.14	0	Podo
Hmgcll1	0	0.684318	0.316	0.039	0	Podo
B3galt2	0	0.678286	0.273	0.021	0	Podo
Plekho1	0	0.677056	0.335	0.047	0	Podo
Zc3h7b	0	0.675401	0.561	0.183	0	Podo
Pfkfb3	0	0.674969	0.449	0.118	0	Podo
Smo	0	0.669033	0.4	0.074	0	Podo
Sgk3	0	0.668537	0.345	0.078	0	Podo
Stx11	0	0.665507	0.329	0.027	0	Podo
Uck2	0	0.664561	0.424	0.086	0	Podo
Ephb3	0	0.662158	0.4	0.083	0	Podo
Npr1	0	0.660367	0.366	0.061	0	Podo
Cd55	0	0.660227	0.318	0.039	0	Podo
Lhfpl6	0	0.659437	0.455	0.127	0	Podo
Ptger4	0	0.657905	0.381	0.068	0	Podo
Ildr2	0	0.652037	0.516	0.139	0	Podo
Snph	0	0.649722	0.324	0.033	0	Podo
Arhgef16	0	0.645556	0.46	0.123	0	Podo
Vsig10	0	0.639568	0.354	0.074	0	Podo
Vasn	0	0.637734	0.455	0.122	0	Podo
Plxdc1	0	0.635655	0.391	0.076	0	Podo
Mccc2	0	0.633409	0.527	0.16	0	Podo
Zbtb46	0	0.63256	0.496	0.125	0	Podo
Gsg1	0	0.631303	0.346	0.034	0	Podo
Pdlim2	0	0.630965	0.36	0.066	0	Podo
Ptprs	0	0.630105	0.358	0.055	0	Podo
Igf2bp2	0	0.629689	0.394	0.081	0	Podo
Gli2	0	0.627239	0.383	0.091	0	Podo
Ntrk2	0	0.626318	0.373	0.085	0	Podo
Cbfa2t3	0	0.623594	0.429	0.082	0	Podo
Rarg	0	0.621645	0.477	0.138	0	Podo
Plppr5	0	0.620135	0.354	0.041	0	Podo
Triobp	0	0.612878	0.414	0.113	0	Podo
Aldh1a3	0	0.612687	0.33	0.044	0	Podo
Gabra4	0	0.612574	0.271	0.03	0	Podo
Slc44a2	0	0.612453	0.39	0.07	0	Podo
Dnah8	0	0.612199	0.384	0.072	0	Podo
Pcolce	0	0.609905	0.25	0.029	0	Podo
Ets1	0	0.607714	0.566	0.177	0	Podo
Foxc1	0	0.607595	0.366	0.07	0	Podo
Cd81	0	0.606278	0.459	0.128	0	Podo
Map1b	0	0.60496	0.439	0.115	0	Podo
Epn3	0	0.604897	0.346	0.063	0	Podo
C1qtnf4	0	0.600599	0.263	0.031	0	Podo
Rassf9	0	0.600127	0.456	0.112	0	Podo
Anxa3	0	0.598482	0.417	0.084	0	Podo
Ak5	0	0.598361	0.378	0.088	0	Podo
Col19a1	0	0.59785	0.387	0.082	0	Podo
Arc	0	0.596084	0.304	0.041	0	Podo
Pitpnm3	0	0.593756	0.345	0.074	0	Podo
Slc15a5	0	0.593577	0.321	0.059	0	Podo
Orai2	0	0.592954	0.377	0.084	0	Podo
Spart	0	0.591752	0.377	0.074	0	Podo
Fam114a1	0	0.589402	0.357	0.069	0	Podo
Grin2b	0	0.588675	0.387	0.09	0	Podo
Tnnc1	0	0.585376	0.341	0.06	0	Podo
Wdr25	0	0.584066	0.443	0.113	0	Podo
Jph1	0	0.582898	0.335	0.056	0	Podo
Tnfaip2	0	0.578432	0.35	0.06	0	Podo
Mrgprf	0	0.575839	0.307	0.012	0	Podo
Fign	0	0.575481	0.503	0.143	0	Podo
Chst1	0	0.575126	0.308	0.024	0	Podo
Arhgap25	0	0.574575	0.369	0.057	0	Podo
Gpsm2	0	0.57454	0.353	0.076	0	Podo
Tgfa	0	0.565533	0.326	0.065	0	Podo
Ttc22	0	0.561713	0.345	0.061	0	Podo
Ehd2	0	0.559579	0.348	0.05	0	Podo
Vwf	0	0.553468	0.384	0.098	0	Podo
Nectin4	0	0.552843	0.305	0.038	0	Podo
Dusp10	0	0.552378	0.4	0.106	0	Podo
Tmeff1	0	0.550142	0.317	0.036	0	Podo
Tprg1	0	0.549787	0.314	0.049	0	Podo
Akt2	0	0.549538	0.435	0.118	0	Podo
Cnn2	0	0.54901	0.323	0.046	0	Podo
Cacna1e	0	0.545707	0.39	0.095	0	Podo
Rnf39	0	0.545402	0.253	0.032	0	Podo
[truncated: 7,221 more rows]
