# Supplementary material for: Single-cell transcriptomics and chromatin accessibility profiling elucidate the kidney-protective mechanism of mineralocorticoid receptor antagonists
Source: J Clin Invest. 2024 Jan 2;134(1):e157165. doi: 10.1172/JCI157165 (PMC10760974; doi:10.1172/JCI157165)
Supplement: Supplemental table 5 [file jci-134-157165-s021.xlsx]

## Sheet: Supplementary Table 5
Supplementary Table 5. Differentially activated ChromVAR motif.
Motif	Motif Name	p_val	avg_log2FC	pct.1	pct.2	p_val_adj	cluster
MA0868.2	SOX8	0	10.2854	0.959	0.411	0	Endo
MA0764.2	ETV4	0	8.63617	0.978	0.365	0	Endo
MA0761.2	ETV1	0	8.59732	0.97	0.367	0	Endo
MA0077.1	SOX9	0	7.91317	0.951	0.421	0	Endo
MA1120.1	SOX13	0	7.81773	0.934	0.425	0	Endo
MA0762.1	ETV2	0	7.42141	0.968	0.392	0	Endo
MA0143.4	SOX2	0	6.08576	0.917	0.436	0	Endo
MA0474.2	ERG	0	5.9941	0.954	0.406	0	Endo
MA1562.1	SOX14	0	5.97555	0.927	0.437	0	Endo
MA0515.1	Sox6	0	5.75549	0.926	0.427	0	Endo
MA1152.1	SOX15	0	5.74137	0.941	0.434	0	Endo
MA1484.1	ETS2	0	5.53832	0.951	0.407	0	Endo
MA0156.2	FEV	0	5.44767	0.937	0.421	0	Endo
MA0475.2	FLI1	0	4.8934	0.949	0.409	0	Endo
MA0760.1	ERF	0	4.51352	0.952	0.404	0	Endo
MA0098.3	ETS1	0	4.43955	0.953	0.408	0	Endo
MA0750.2	ZBTB7A	0	4.37997	0.944	0.414	0	Endo
MA0076.2	ELK4	0	4.34565	0.949	0.414	0	Endo
MA0867.2	SOX4	0	4.13771	0.919	0.436	0	Endo
MA0493.1	Klf1	0	4.11786	0.899	0.462	0	Endo
MA1508.1	IKZF1	0	3.96366	0.97	0.379	0	Endo
MA0763.1	ETV3	0	3.78183	0.914	0.438	0	Endo
MA0759.1	ELK3	0	3.72506	0.929	0.431	0	Endo
MA0766.2	GATA5	0	3.31106	0.886	0.435	0	Endo
MA0028.2	ELK1	0	3.27632	0.907	0.445	0	Endo
MA0514.1	Sox3	0	3.26536	0.918	0.452	0	Endo
MA0686.1	SPDEF	0	3.247	0.906	0.453	0	Endo
MA0765.2	ETV5	0	3.23799	0.936	0.421	0	Endo
MA1639.1	MEIS1(var.2)	0	3.23079	0.859	0.452	0	Endo
MA1515.1	KLF2	0	3.20729	0.896	0.47	0	Endo
MA1113.2	PBX2	0	3.08957	0.868	0.455	0	Endo
MA0037.3	GATA3	0	3.04981	0.878	0.432	0	Endo
MA1563.1	SOX18	0	3.00933	0.852	0.46	0	Endo
MA0140.2	GATA1::TAL1	0	2.9906	0.856	0.461	0	Endo
MA0473.3	ELF1	0	2.96123	0.962	0.382	0	Endo
MA1640.1	MEIS2(var.2)	0	2.94182	0.872	0.452	0	Endo
MA1483.1	ELF2	0	2.92353	0.903	0.447	0	Endo
MA1418.1	IRF3	0	2.91386	0.914	0.444	0	Endo
MA1125.1	ZNF384	0	2.83995	0.915	0.48	0	Endo
MA0640.2	ELF3	0	2.72475	0.955	0.388	0	Endo
MA0052.4	MEF2A	0	2.71373	0.894	0.444	0	Endo
MA0036.3	GATA2	0	2.68625	0.869	0.432	0	Endo
MA0482.2	GATA4	0	2.68152	0.876	0.431	0	Endo
MA1517.1	KLF6	0	2.66615	0.875	0.468	0	Endo
MA0078.1	Sox17	0	2.56986	0.853	0.455	0	Endo
MA0084.1	SRY	0	2.48875	0.843	0.467	0	Endo
MA0039.4	KLF4	0	2.48228	0.902	0.464	0	Endo
MA0742.1	Klf12	0	2.3856	0.86	0.473	0	Endo
MA1604.1	Ebf2	0	2.30311	0.806	0.461	0	Endo
MA0442.2	SOX10	0	2.30256	0.866	0.464	0	Endo
MA0599.1	KLF5	0	2.22777	0.892	0.47	0	Endo
MA0641.1	ELF4	0	2.21221	0.906	0.442	0	Endo
MA1637.1	EBF3	0	2.18531	0.793	0.466	0	Endo
MA0772.1	IRF7	0	2.17632	0.872	0.46	0	Endo
MA1513.1	KLF15	0	2.15019	0.89	0.448	0	Endo
MA1516.1	KLF3	0	2.13999	0.864	0.474	0	Endo
MA1647.1	PRDM4	0	2.13973	0.872	0.47	0	Endo
MA1623.1	Stat2	0	2.12853	0.896	0.455	0	Endo
MA1104.2	GATA6	0	2.05658	0.849	0.447	0	Endo
MA1511.1	KLF10	0	1.95579	0.856	0.48	0	Endo
MA0087.1	Sox5	0	1.92634	0.792	0.477	0	Endo
MA0746.2	SP3	0	1.9195	0.877	0.465	0	Endo
MA1122.1	TFDP1	0	1.91167	0.856	0.456	0	Endo
MA0652.1	IRF8	0	1.90665	0.878	0.443	0	Endo
MA0624.1	NFATC1	0	1.90184	0.824	0.478	0	Endo
MA1597.1	ZNF528	0	1.83598	0.826	0.469	0	Endo
MA0051.1	IRF2	0	1.80236	0.866	0.455	0	Endo
MA0041.1	Foxd3	0	1.78187	0.88	0.47	0	Endo
MA1561.1	SOX12	0	1.76467	0.787	0.476	0	Endo
MA1564.1	SP9	0	1.73847	0.876	0.47	0	Endo
MA0136.2	ELF5	0	1.73626	0.917	0.429	0	Endo
MA0625.1	NFATC3	0	1.70567	0.814	0.483	0	Endo
MA1525.1	NFATC4	0	1.6887	0.811	0.48	0	Endo
MA0520.1	Stat6	0	1.67387	0.818	0.47	0	Endo
MA0079.4	SP1	0	1.66829	0.85	0.465	0	Endo
MA0775.1	MEIS3	0	1.64908	0.782	0.472	0	Endo
MA0660.1	MEF2B	0	1.64089	0.867	0.45	0	Endo
MA1512.1	KLF11	0	1.64052	0.859	0.474	0	Endo
MA0480.1	Foxo1	0	1.59472	0.839	0.455	0	Endo
MA0758.1	E2F7	0	1.58726	0.801	0.471	0	Endo
MA0865.1	E2F8	0	1.58289	0.809	0.468	0	Endo
MA0518.1	Stat4	0	1.57196	0.851	0.452	0	Endo
MA0497.1	MEF2C	0	1.56794	0.894	0.446	0	Endo
MA0516.2	SP2	0	1.52422	0.861	0.47	0	Endo
MA0606.1	NFAT5	0	1.51767	0.819	0.48	0	Endo
MA0152.1	NFATC2	0	1.50738	0.826	0.479	0	Endo
MA0740.1	KLF14	0	1.48964	0.85	0.465	0	Endo
MA0050.2	IRF1	0	1.46248	0.906	0.454	0	Endo
MA1420.1	IRF5	0	1.4578	0.803	0.471	0	Endo
MA0773.1	MEF2D	0	1.45528	0.876	0.451	0	Endo
MA0149.1	EWSR1-FLI1	0	1.44013	0.827	0.469	0	Endo
MA0653.1	IRF9	0	1.42461	0.874	0.454	0	Endo
MA0685.1	SP4	0	1.40723	0.843	0.47	0	Endo
MA0486.2	HSF1	0	1.40114	0.786	0.479	0	Endo
MA1652.1	ZKSCAN5	0	1.39928	0.836	0.464	0	Endo
MA0870.1	Sox1	2.54e-302	1.35672	0.735	0.479	1.89e-299	Endo
MA0498.2	MEIS1	0	1.34183	0.771	0.476	0	Endo
MA0506.1	NRF1	0	1.3259	0.789	0.474	0	Endo
MA0471.2	E2F6	0	1.30752	0.837	0.463	0	Endo
MA0774.1	MEIS2	1.79e-289	1.30729	0.739	0.479	1.34e-286	Endo
MA1107.2	KLF9	0	1.28162	0.834	0.49	0	Endo
MA0638.1	CREB3	0	1.25948	0.791	0.48	0	Endo
MA1149.1	RARA::RXRG	1.39e-190	1.2434	0.686	0.485	1.04e-187	Endo
MA0062.3	GABPA	0	1.22384	0.964	0.378	0	Endo
MA0161.2	NFIC	3.47e-234	1.2119	0.718	0.484	2.59e-231	Endo
MA0604.1	Atf1	1.28e-305	1.21028	0.752	0.478	9.56e-303	Endo
MA0869.1	Sox11	0	1.20873	0.756	0.479	0	Endo
MA0748.2	YY2	0	1.18374	0.797	0.48	0	Endo
MA1616.1	Prdm15	0	1.15959	0.76	0.481	0	Endo
MA0657.1	KLF13	0	1.1507	0.769	0.481	0	Endo
MA0747.1	SP8	0	1.14815	0.832	0.478	0	Endo
MA0517.1	STAT1::STAT2	0	1.13391	0.908	0.444	0	Endo
MA0741.1	KLF16	0	1.13044	0.845	0.478	0	Endo
MA1573.1	THAP11	6.42e-285	1.10463	0.737	0.477	4.79e-282	Endo
MA0771.1	HSF4	1.05e-294	1.08217	0.761	0.479	7.8e-292	Endo
MA0770.1	HSF2	0	1.06241	0.761	0.474	0	Endo
MA1522.1	MAZ	0	1.05934	0.818	0.472	0	Endo
MA0146.2	Zfx	0	1.0561	0.794	0.491	0	Endo
MA1651.1	ZFP42	0	1.03911	0.775	0.488	0	Endo
MA0038.2	GFI1	6.01e-261	1.02401	0.728	0.483	4.48e-258	Endo
MA1545.1	OVOL2	7.4e-245	1.01506	0.726	0.471	5.52e-242	Endo
MA0864.2	E2F2	7.21e-219	1.01449	0.717	0.475	5.38e-216	Endo
MA1143.1	FOSL1::JUND(var.2)	0	1.00127	0.8	0.472	0	Endo
MA0469.3	E2F3	1.8e-205	1.00124	0.695	0.475	1.34e-202	Endo
MA0846.1	FOXC2	0	0.94084	0.827	0.461	0	Endo
MA0029.1	Mecom	1.31e-227	0.937358	0.719	0.48	9.74e-225	Endo
MA1653.1	ZNF148	0	0.934969	0.837	0.48	0	Endo
MA0057.1	MZF1(var.2)	1.89e-305	0.932467	0.769	0.483	1.41e-302	Endo
MA0528.2	ZNF263	0	0.91757	0.796	0.457	0	Endo
MA1624.1	Stat5a	0	0.912819	0.8	0.473	0	Endo
MA0866.1	SOX21	8.88e-189	0.902408	0.689	0.489	6.62e-186	Endo
MA0901.2	HOXB13	8.8e-303	0.883933	0.773	0.48	6.56e-300	Endo
MA0757.1	ONECUT3	5.11e-241	0.877944	0.735	0.488	3.81e-238	Endo
MA0670.1	NFIA	6.65e-144	0.860068	0.668	0.487	4.96e-141	Endo
MA0844.1	XBP1	8.6e-190	0.853745	0.699	0.482	6.42e-187	Endo
MA1544.1	OVOL1	1.5e-180	0.850904	0.688	0.475	1.12e-177	Endo
MA0749.1	ZBED1	2.57e-144	0.847132	0.673	0.481	1.92e-141	Endo
MA1116.1	RBPJ	1.07e-299	0.829511	0.763	0.476	8.01e-297	Endo
MA1579.1	ZBTB26	1.07e-279	0.828471	0.747	0.476	7.99e-277	Endo
MA1470.1	BACH2(var.2)	8.29e-270	0.822993	0.748	0.469	6.18e-267	Endo
MA1650.1	ZBTB14	2.4e-262	0.815319	0.754	0.479	1.79e-259	Endo
MA0851.1	Foxj3	0	0.811638	0.789	0.468	0	Endo
MA0527.1	ZBTB33	1.24e-159	0.800128	0.686	0.482	9.23e-157	Endo
MA1599.1	ZNF682	2.01e-207	0.800024	0.717	0.486	1.5e-204	Endo
MA0727.1	NR3C2	3.02e-221	0.791726	0.688	0.435	2.26e-218	Endo
MA1618.1	Ptf1a	1.93e-148	0.781203	0.672	0.473	1.44e-145	Endo
MA0159.1	RARA::RXRA	3.3e-99	0.775773	0.641	0.488	2.46e-96	Endo
MA0679.2	ONECUT1	8.79e-140	0.770423	0.679	0.49	6.56e-137	Endo
MA0108.2	TBP	3.76e-148	0.746406	0.686	0.49	2.81e-145	Endo
MA0095.2	YY1	1.01e-192	0.741692	0.723	0.497	7.57e-190	Endo
MA1154.1	ZNF282	1.32e-178	0.734149	0.703	0.485	9.84e-176	Endo
MA0040.1	Foxq1	2.29e-230	0.729099	0.726	0.478	1.71e-227	Endo
MA1153.1	Smad4	1.46e-159	0.716966	0.679	0.48	1.09e-156	Endo
MA0470.2	E2F4	3.39e-139	0.7163	0.666	0.478	2.53e-136	Endo
MA1478.1	DMRTA2	3.57e-126	0.705651	0.665	0.484	2.66e-123	Endo
MA0839.1	CREB3L1	2.06e-148	0.702768	0.687	0.489	1.54e-145	Endo
MA0730.1	RARA(var.2)	4.55e-77	0.701282	0.622	0.49	3.39e-74	Endo
MA0519.1	Stat5a::Stat5b	4.55e-293	0.699605	0.775	0.472	3.39e-290	Endo
MA1578.1	VEZF1	5.37e-159	0.677632	0.701	0.494	4.01e-156	Endo
MA1123.2	TWIST1	1.03e-237	0.672771	0.714	0.465	7.65e-235	Endo
MA1638.1	HAND2	2.3e-146	0.655158	0.666	0.474	1.71e-143	Endo
MA1603.1	Dmrt1	2.09e-108	0.646104	0.655	0.484	1.56e-105	Endo
MA1479.1	DMRTC2	1.01e-112	0.641989	0.653	0.488	7.57e-110	Endo
MA1474.1	CREB3L4	3.17e-168	0.641423	0.696	0.489	2.36e-165	Endo
MA0113.3	NR3C1	2.47e-246	0.6397	0.701	0.437	1.84e-243	Endo
MA1625.1	Stat5b	2.87e-262	0.636243	0.754	0.476	2.14e-259	Endo
MA0753.2	ZNF740	3.72e-246	0.631937	0.762	0.496	2.78e-243	Endo
MA0483.1	Gfi1b	9.27e-140	0.631845	0.675	0.484	6.92e-137	Endo
MA0035.4	GATA1	1.87e-78	0.613757	0.628	0.488	1.4e-75	Endo
MA0163.1	PLAG1	2.55e-174	0.61135	0.699	0.487	1.9e-171	Endo
MA0756.1	ONECUT2	1.47e-105	0.605888	0.645	0.486	1.1e-102	Endo
MA0088.2	ZNF143	8.62e-107	0.601697	0.647	0.486	6.43e-104	Endo
MA0030.1	FOXF2	1.91e-269	0.599156	0.747	0.468	1.43e-266	Endo
MA0609.2	CREM	0	0.599021	0.81	0.454	0	Endo
MA0070.1	PBX1	1.68e-73	0.59391	0.621	0.489	1.25e-70	Endo
MA0637.1	CENPB	6.78e-82	0.590367	0.631	0.483	5.06e-79	Endo
MA0733.1	EGR4	2.35e-234	0.58759	0.731	0.475	1.75e-231	Endo
MA0479.1	FOXH1	1.44e-99	0.584484	0.641	0.487	1.07e-96	Endo
MA0131.2	HINFP	2.53e-129	0.577467	0.66	0.481	1.89e-126	Endo
MA1644.1	NFYC	1.61e-114	0.575907	0.664	0.492	1.2e-111	Endo
MA0613.1	FOXG1	3.06e-219	0.569851	0.72	0.469	2.28e-216	Endo
MA0614.1	Foxj2	3.06e-219	0.569851	0.72	0.469	2.28e-216	Endo
MA1487.1	FOXE1	0	0.561741	0.779	0.46	0	Endo
MA0083.3	SRF	1.34e-113	0.561627	0.646	0.482	1e-110	Endo
MA0060.3	NFYA	8.78e-123	0.558072	0.68	0.492	6.55e-120	Endo
MA0162.4	EGR1	8.21e-290	0.556633	0.787	0.481	6.12e-287	Endo
MA0032.2	FOXC1	4.74e-279	0.555459	0.762	0.473	3.53e-276	Endo
MA0024.3	E2F1	3.58e-70	0.551258	0.625	0.487	2.67e-67	Endo
MA0111.1	Spz1	7.02e-108	0.547241	0.65	0.488	5.24e-105	Endo
MA1133.1	JUN::JUNB(var.2)	0	0.54205	0.815	0.451	0	Endo
MA0073.1	RREB1	9.27e-203	0.537698	0.753	0.497	6.92e-200	Endo
MA0463.2	BCL6	2.61e-100	0.522958	0.643	0.487	1.95e-97	Endo
MA1466.1	ATF6	6.05e-97	0.52031	0.647	0.487	4.51e-94	Endo
MA0465.2	CDX2	1.73e-180	0.520193	0.721	0.482	1.29e-177	Endo
MA0144.2	STAT3	0	0.514956	0.816	0.459	0	Endo
MA0847.2	FOXD2	0	0.514772	0.792	0.461	0	Endo
MA0635.1	BARHL2	1.53e-54	0.506259	0.605	0.489	1.14e-51	Endo
MA0006.1	Ahr::Arnt	2.36e-113	0.499701	0.668	0.489	1.76e-110	Endo
MA0615.1	Gmeb1	2.43e-73	0.498264	0.613	0.482	1.81e-70	Endo
MA0602.1	Arid5a	1.29e-68	0.489666	0.619	0.49	9.65e-66	Endo
MA0619.1	LIN54	2.45e-106	0.486356	0.66	0.49	1.83e-103	Endo
MA1556.1	RXRG(var.2)	6.3e-57	0.485685	0.604	0.488	4.7e-54	Endo
MA1475.1	CREB3L4(var.2)	1.13e-296	0.482491	0.774	0.469	8.43e-294	Endo
MA1419.1	IRF4	0	0.476158	0.857	0.45	0	Endo
MA1514.1	KLF17	2.4e-141	0.473606	0.685	0.488	1.79e-138	Endo
MA0858.1	Rarb(var.2)	1.01e-25	0.471548	0.576	0.493	7.56e-23	Endo
MA0632.2	TCFL5	3.52e-95	0.463125	0.652	0.497	2.63e-92	Endo
MA0698.1	ZBTB18	3.89e-155	0.463118	0.666	0.465	2.9e-152	Endo
MA1600.1	ZNF684	1.77e-62	0.462714	0.61	0.493	1.32e-59	Endo
MA1546.1	PAX3(var.2)	3.01e-63	0.457732	0.613	0.491	2.25e-60	Endo
MA1548.1	PLAGL2	3e-74	0.421101	0.628	0.491	2.24e-71	Endo
MA0731.1	BCL6B	3.35e-68	0.418176	0.624	0.488	2.5e-65	Endo
MA0794.1	PROX1	5.71e-58	0.414514	0.61	0.488	4.26e-55	Endo
MA0752.1	ZNF410	1.22e-41	0.404128	0.592	0.488	9.13e-39	Endo
MA0137.3	STAT1	0	0.392166	0.823	0.465	0	Endo
MA0611.1	Dux	6.48e-67	0.391479	0.623	0.492	4.84e-64	Endo
MA0056.2	MZF1	5.95e-75	0.387554	0.636	0.495	4.44e-72	Endo
MA0681.2	PHOX2B	1.94e-111	0.361717	0.657	0.489	1.45e-108	Endo
MA0877.2	BARHL1	2.54e-34	0.353905	0.58	0.488	1.9e-31	Endo
MA1557.1	SMAD5	3.58e-60	0.353246	0.61	0.487	2.67e-57	Endo
MA0650.2	HOXA13	7.04e-140	0.345414	0.692	0.482	5.25e-137	Endo
MA0631.1	Six3	2.48e-35	0.342184	0.587	0.491	1.85e-32	Endo
MA0610.1	DMRT3	1.35e-30	0.336619	0.576	0.493	1.01e-27	Endo
MA0845.1	FOXB1	5.28e-184	0.333167	0.714	0.478	3.94e-181	Endo
MA0007.3	Ar	2.32e-113	0.33196	0.628	0.45	1.73e-110	Endo
MA1509.1	IRF6	2.17e-55	0.328931	0.607	0.488	1.62e-52	Endo
MA1643.1	NFIB	4.43e-193	0.318585	0.719	0.471	3.3e-190	Endo
MA1654.1	ZNF16	1.14e-51	0.312731	0.609	0.489	8.5e-49	Endo
MA1140.2	JUNB(var.2)	0	0.298078	0.819	0.453	0	Endo
MA1656.1	ZNF449	1.16e-41	0.297791	0.596	0.496	8.68e-39	Endo
MA0092.1	Hand1::Tcf3	9.73e-64	0.295506	0.616	0.488	7.26e-61	Endo
MA0796.1	TGIF1	8.71e-32	0.29475	0.571	0.491	6.5e-29	Endo
MA0795.1	SMAD3	3.39e-49	0.278004	0.598	0.487	2.53e-46	Endo
MA0155.1	INSM1	2.11e-40	0.27666	0.586	0.491	1.57e-37	Endo
MA0732.1	EGR3	1.74e-208	0.256474	0.725	0.472	1.3e-205	Endo
MA1503.1	HOXB9	2.9e-78	0.252172	0.634	0.485	2.17e-75	Endo
MA1489.1	FOXN3	1.36e-76	0.250715	0.631	0.482	1.01e-73	Endo
MA1588.1	ZNF136	5.58e-24	0.250297	0.573	0.494	4.16e-21	Endo
MA0669.1	NEUROG2	2.65e-14	-0.262597	0.436	0.497	1.97e-11	Endo
MA0891.1	GSC2	6.23e-19	-0.264439	0.43	0.497	4.65e-16	Endo
MA0818.1	BHLHE22	3.12e-25	-0.266857	0.417	0.497	2.33e-22	Endo
MA1570.1	TFAP4(var.2)	1.89e-10	-0.267364	0.449	0.5	1.41e-07	Endo
MA1473.1	CDX4	3.69e-44	-0.267531	0.617	0.477	2.75e-41	Endo
MA0597.1	THAP1	1.58e-15	-0.271726	0.446	0.495	1.18e-12	Endo
MA1629.1	Zic2	6.71e-29	-0.28344	0.409	0.496	5.01e-26	Endo
MA0680.1	PAX7	4.01e-17	-0.283584	0.426	0.495	2.99e-14	Endo
MA0863.1	MTF1	4.83e-16	-0.290029	0.437	0.5	3.6e-13	Endo
MA0834.1	ATF7	0	-0.291556	0.793	0.452	0	Endo
MA1649.1	ZBTB12	2.49e-06	-0.292562	0.467	0.499	0.0018548	Endo
MA1127.1	FOSB::JUN	0	-0.296548	0.825	0.44	0	Endo
MA0884.1	DUXA	7.4e-07	-0.298419	0.462	0.503	0.000552181	Endo
MA0804.1	TBX19	3.71e-29	-0.302059	0.412	0.5	2.77e-26	Endo
MA0819.1	CLOCK	3.27e-22	-0.307865	0.424	0.5	2.44e-19	Endo
MA0826.1	OLIG1	3.96e-37	-0.312534	0.408	0.497	2.95e-34	Endo
MA0616.2	HES2	8.41e-06	-0.315273	0.469	0.506	0.00627607	Endo
MA0777.1	MYBL2	2.07e-24	-0.316928	0.419	0.495	1.55e-21	Endo
MA0696.1	ZIC1	7.34e-15	-0.316954	0.445	0.5	5.48e-12	Endo
MA0607.1	Bhlha15	4.85e-38	-0.319718	0.4	0.5	3.62e-35	Endo
MA0623.2	NEUROG1	7.52e-45	-0.325856	0.395	0.498	5.61e-42	Endo
MA0896.1	Hmx1	9.11e-08	-0.328172	0.456	0.499	6.8e-05	Endo
MA0112.3	ESR1	2.26e-18	-0.328428	0.423	0.499	1.69e-15	Endo
MA0878.2	CDX1	3.37e-31	-0.33844	0.599	0.48	2.51e-28	Endo
MA0767.1	GCM2	9.1e-14	-0.339058	0.433	0.49	6.79e-11	Endo
MA1628.1	Zic1::Zic2	5.13e-31	-0.341926	0.413	0.501	3.83e-28	Endo
MA1467.1	ATOH1(var.2)	8.43e-41	-0.343957	0.568	0.468	6.29e-38	Endo
MA1480.1	DPRX	2.17e-20	-0.353693	0.424	0.493	1.62e-17	Endo
MA1584.1	ZIC5	2.01e-18	-0.366981	0.427	0.5	1.5e-15	Endo
MA0135.1	Lhx3	1.04e-27	-0.367936	0.41	0.499	7.78e-25	Endo
MA0880.1	Dlx3	2.94e-17	-0.374876	0.433	0.501	2.19e-14	Endo
MA0881.1	Dlx4	2.94e-17	-0.374876	0.433	0.501	2.19e-14	Endo
MA1645.1	NKX2-2	5.71e-51	-0.37619	0.395	0.503	4.26e-48	Endo
MA1592.1	ZNF274	8.27e-41	-0.37639	0.4	0.498	6.17e-38	Endo
MA1518.1	LHX1	5.42e-06	-0.382104	0.461	0.497	0.004042	Endo
MA0737.1	GLIS3	4.78e-25	-0.387962	0.413	0.494	3.57e-22	Endo
MA1635.1	BHLHE22(var.2)	5.5e-11	-0.390788	0.52	0.479	4.1e-08	Endo
MA0882.1	DLX6	3.15e-09	-0.397783	0.457	0.498	2.35e-06	Endo
MA0633.1	Twist2	2.78e-44	-0.398241	0.39	0.497	2.08e-41	Endo
MA1575.1	THRB(var.2)	8.07e-36	-0.399391	0.412	0.503	6.02e-33	Endo
MA1683.1	FOXA3	6.78e-194	-0.399656	0.7	0.454	5.06e-191	Endo
MA0714.1	PITX3	1.56e-32	-0.404342	0.409	0.5	1.16e-29	Endo
MA0913.2	HOXD9	2.75e-21	-0.405529	0.57	0.478	2.05e-18	Endo
MA1657.1	ZNF652	6.79e-41	-0.407689	0.404	0.499	5.06e-38	Endo
MA0751.1	ZIC4	5.73e-32	-0.410037	0.402	0.497	4.27e-29	Endo
MA1108.2	MXI1	1.55e-31	-0.417354	0.411	0.494	1.15e-28	Endo
MA0682.2	PITX1	1.12e-40	-0.419099	0.403	0.499	8.34e-38	Endo
MA0736.1	GLIS2	5.67e-12	-0.430058	0.442	0.496	4.23e-09	Endo
MA0138.2	REST	6.4e-32	-0.431042	0.413	0.497	4.77e-29	Endo
MA1547.1	PITX2	4.76e-35	-0.438156	0.405	0.498	3.55e-32	Endo
MA1532.1	NR1D2	3.14e-53	-0.441672	0.391	0.503	2.35e-50	Endo
MA1103.2	FOXK2	6.92e-192	-0.442984	0.698	0.453	5.16e-189	Endo
MA0666.1	MSX1	4.13e-25	-0.453325	0.422	0.501	3.08e-22	Endo
MA0708.1	MSX2	4.13e-25	-0.453325	0.422	0.501	3.08e-22	Endo
MA0709.1	Msx3	4.13e-25	-0.453325	0.422	0.501	3.08e-22	Endo
MA0876.1	BSX	4.13e-25	-0.453325	0.422	0.501	3.08e-22	Endo
MA0603.1	Arntl	0.00752624	-0.457147	0.499	0.527	1	Endo
MA0147.3	MYC	1.95e-22	-0.474551	0.436	0.511	1.46e-19	Endo
MA0048.2	NHLH1	4.07e-31	-0.477287	0.402	0.491	3.04e-28	Endo
MA0074.1	RXRA::VDR	5.71e-48	-0.478586	0.393	0.498	4.26e-45	Endo
MA0258.2	ESR2	1.75e-34	-0.479705	0.411	0.501	1.3e-31	Endo
MA0823.1	HEY1	1.11e-31	-0.481655	0.411	0.508	8.25e-29	Endo
MA0817.1	BHLHE23	2.3e-67	-0.482567	0.371	0.499	1.72e-64	Endo
MA0063.2	NKX2-5	2.79e-62	-0.483424	0.377	0.504	2.08e-59	Endo
MA1536.1	NR2C2(var.2)	1.09e-26	-0.494764	0.424	0.5	8.1e-24	Endo
MA0725.1	VSX1	8.66e-40	-0.49614	0.397	0.501	6.46e-37	Endo
MA0066.1	PPARG	4e-35	-0.498457	0.406	0.5	2.98e-32	Endo
MA1607.1	Foxl2	1.74e-204	-0.503691	0.712	0.451	1.3e-201	Endo
MA0684.2	RUNX3	4.26e-07	-0.504452	0.453	0.491	0.000318086	Endo
MA0861.1	TP73	4.5e-27	-0.515424	0.422	0.502	3.36e-24	Endo
MA0665.1	MSC	8.3e-06	-0.518126	0.459	0.491	0.00618899	Endo
MA0058.3	MAX	6.22e-34	-0.539272	0.417	0.512	4.64e-31	Endo
MA0636.1	BHLHE41	9.94e-10	-0.542213	0.465	0.518	7.42e-07	Endo
MA1529.1	NHLH2	7.92e-96	-0.545952	0.356	0.505	5.91e-93	Endo
MA0782.2	PKNOX1	4.66e-05	-0.549293	0.451	0.481	0.0347677	Endo
MA0622.1	Mlxip	1.7e-53	-0.551282	0.385	0.503	1.26e-50	Endo
MA1464.1	ARNT2	0.000125335	-0.556058	0.484	0.523	0.0934999	Endo
MA1636.1	CEBPG(var.2)	2.28e-81	-0.560136	0.629	0.468	1.7e-78	Endo
MA1124.1	ZNF24	1.91e-34	-0.560365	0.401	0.493	1.43e-31	Endo
MA1150.1	RORB	8.72e-75	-0.560729	0.364	0.5	6.5e-72	Endo
MA0649.1	HEY2	6.89e-31	-0.561712	0.411	0.507	5.14e-28	Endo
MA0009.2	TBXT	1.68e-91	-0.570861	0.353	0.504	1.25e-88	Endo
MA1530.1	NKX6-3	1.67e-27	-0.571475	0.409	0.499	1.25e-24	Endo
MA0464.2	BHLHE40	2.55e-15	-0.589511	0.45	0.517	1.9e-12	Endo
MA1554.1	RFX7	4.69e-54	-0.595899	0.616	0.491	3.5e-51	Endo
MA0822.1	HES7	1.38e-45	-0.605409	0.392	0.507	1.03e-42	Endo
MA1139.1	FOSL2::JUNB(var.2)	0	-0.614293	0.798	0.445	0	Endo
MA1100.2	ASCL1	1.33e-91	-0.618065	0.354	0.5	9.95e-89	Endo
MA1541.1	NR6A1	1.28e-30	-0.638558	0.414	0.504	9.55e-28	Endo
MA0776.1	MYBL1	3.24e-115	-0.63878	0.328	0.499	2.42e-112	Endo
MA0646.1	GCM1	4.91e-39	-0.64923	0.401	0.486	3.66e-36	Endo
MA0154.4	EBF1	0	-0.654733	0.797	0.466	0	Endo
MA1476.1	DLX5	5.92e-45	-0.654965	0.38	0.501	4.41e-42	Endo
MA0812.1	TFAP2B(var.2)	0.00139606	-0.658642	0.463	0.479	1	Endo
MA0042.2	FOXI1	8.1e-217	-0.664343	0.712	0.454	6.05e-214	Endo
MA0033.2	FOXL1	8.1e-217	-0.664343	0.712	0.454	6.05e-214	Endo
MA0848.1	FOXO4	8.1e-217	-0.664343	0.712	0.454	6.05e-214	Endo
MA0849.1	FOXO6	8.1e-217	-0.664343	0.712	0.454	6.05e-214	Endo
MA0850.1	FOXP3	8.1e-217	-0.664343	0.712	0.454	6.05e-214	Endo
MA0885.1	Dlx2	9.68e-38	-0.670715	0.398	0.496	7.22e-35	Endo
MA0605.2	ATF3	0	-0.671529	0.793	0.44	0	Endo
MA0712.2	OTX2	3.55e-102	-0.677143	0.342	0.499	2.65e-99	Endo
MA1493.1	HES6	3.39e-106	-0.683375	0.339	0.503	2.53e-103	Endo
MA1118.1	SIX1	2.4e-15	-0.683527	0.433	0.495	1.79e-12	Endo
MA0811.1	TFAP2B	0.00480715	-0.689336	0.454	0.473	1	Endo
MA0825.1	MNT	6.25e-60	-0.701055	0.373	0.507	4.66e-57	Endo
MA0821.1	HES5	1.03e-91	-0.702257	0.343	0.504	7.72e-89	Endo
MA0027.2	EN1	1.06e-67	-0.708106	0.361	0.499	7.89e-65	Endo
MA0832.1	Tcf21	3.82e-116	-0.710005	0.64	0.464	2.85e-113	Endo
MA0004.1	Arnt	3.43e-39	-0.7158	0.418	0.526	2.56e-36	Endo
MA0025.2	NFIL3	6.16e-41	-0.719868	0.583	0.47	4.59e-38	Endo
MA1549.1	POU6F1(var.2)	1.34e-90	-0.744255	0.345	0.505	1e-87	Endo
MA0059.1	MAX::MYC	1.18e-59	-0.747077	0.377	0.509	8.79e-57	Endo
MA0507.1	POU2F2	9.66e-27	-0.748377	0.4	0.493	7.21e-24	Endo
MA0738.1	HIC2	6.03e-173	-0.761623	0.318	0.515	4.5e-170	Endo
MA1560.1	SOHLH2	1.33e-78	-0.778634	0.359	0.502	9.91e-76	Endo
MA0778.1	NFKB2	1.43e-292	-0.785372	0.742	0.436	1.07e-289	Endo
MA1538.1	NR2F1(var.3)	3.15e-172	-0.78585	0.302	0.505	2.35e-169	Endo
MA0642.1	EN2	2.59e-89	-0.78784	0.354	0.5	1.93e-86	Endo
MA0620.3	MITF	8.82e-26	-0.802413	0.409	0.508	6.58e-23	Endo
MA0500.2	MYOG	3.46e-22	-0.803077	0.54	0.47	2.58e-19	Endo
MA0626.1	Npas2	3.06e-119	-0.808163	0.33	0.507	2.28e-116	Endo
MA0627.2	POU2F3	1.21e-33	-0.814905	0.4	0.496	9.05e-31	Endo
MA0132.2	PDX1	3.99e-102	-0.818317	0.343	0.498	2.97e-99	Endo
MA0612.2	EMX1	3.99e-102	-0.818317	0.343	0.498	2.97e-99	Endo
MA0900.2	HOXA2	3.99e-102	-0.818317	0.343	0.498	2.97e-99	Endo
MA0902.2	HOXB2	3.99e-102	-0.818317	0.343	0.498	2.97e-99	Endo
MA0912.2	HOXD3	3.99e-102	-0.818317	0.343	0.498	2.97e-99	Endo
MA0689.1	TBX20	5.42e-176	-0.823601	0.303	0.507	4.04e-173	Endo
MA1593.1	ZNF317	2.3e-115	-0.826334	0.327	0.502	1.72e-112	Endo
MA1151.1	RORC	5e-183	-0.832844	0.298	0.507	3.73e-180	Endo
MA0828.1	SREBF2(var.2)	2.41e-39	-0.832878	0.4	0.519	1.8e-36	Endo
MA0688.1	TBX2	2.27e-161	-0.833329	0.298	0.503	1.69e-158	Endo
MA0693.2	VDR	4.16e-86	-0.83713	0.337	0.497	3.1e-83	Endo
MA0513.1	SMAD2::SMAD3::SMAD4	1.23e-190	-0.837343	0.29	0.508	9.17e-188	Endo
MA1641.1	MYF5	2.08e-133	-0.837864	0.642	0.452	1.55e-130	Endo
MA0160.1	NR4A2	1.16e-50	-0.844121	0.377	0.502	8.62e-48	Endo
MA0125.1	Nobox	1.75e-128	-0.845464	0.322	0.507	1.31e-125	Endo
MA0105.4	NFKB1	2e-188	-0.850881	0.699	0.442	1.49e-185	Endo
MA1497.1	HOXA6	2.81e-76	-0.855604	0.352	0.498	2.1e-73	Endo
MA0503.1	Nkx2-5(var.2)	5.1e-215	-0.864331	0.272	0.51	3.81e-212	Endo
MA0784.1	POU1F1	6.43e-34	-0.872916	0.395	0.496	4.8e-31	Endo
MA1115.1	POU5F1	2.21e-34	-0.87887	0.396	0.497	1.65e-31	Endo
MA0800.1	EOMES	5.72e-179	-0.88538	0.304	0.507	4.27e-176	Endo
MA1119.1	SIX2	2.57e-49	-0.892823	0.38	0.496	1.91e-46	Endo
MA0831.2	TFE3	8.88e-21	-0.892956	0.427	0.518	6.63e-18	Endo
MA0106.3	TP53	2.16e-98	-0.894575	0.345	0.5	1.61e-95	Endo
MA0139.1	CTCF	1.2e-83	-0.905438	0.64	0.481	8.99e-81	Endo
MA1145.1	FOSL2::JUND(var.2)	0	-0.914802	0.798	0.439	0	Endo
MA0785.1	POU2F1	1.14e-33	-0.921023	0.393	0.492	8.47e-31	Endo
MA0072.1	RORA(var.2)	9.38e-243	-0.921547	0.274	0.511	7e-240	Endo
MA0790.1	POU4F1	1.36e-196	-0.932581	0.284	0.51	1.01e-193	Endo
MA0043.3	HLF	0.000221838	-0.940234	0.5	0.471	0.165491	Endo
MA1500.1	HOXB6	1.46e-46	-0.941006	0.381	0.495	1.09e-43	Endo
MA0729.1	RARA	1.99e-80	-0.949015	0.33	0.492	1.49e-77	Endo
MA1498.1	HOXA7	3.9e-65	-0.956722	0.358	0.497	2.91e-62	Endo
MA1502.1	HOXB8	3.9e-65	-0.956722	0.358	0.497	2.91e-62	Endo
MA0910.2	HOXD8	3.9e-65	-0.956722	0.358	0.497	2.91e-62	Endo
MA0786.1	POU3F1	2.54e-17	-0.971654	0.421	0.484	1.89e-14	Endo
MA1472.1	BHLHA15(var.2)	1.03e-64	-0.994293	0.582	0.457	7.71e-62	Endo
MA1495.1	HOXA1	4.94e-60	-0.99465	0.371	0.498	3.69e-57	Endo
MA0158.2	HOXA5	4.94e-60	-0.99465	0.371	0.498	3.69e-57	Endo
MA0904.2	HOXB5	4.94e-60	-0.99465	0.371	0.498	3.69e-57	Endo
MA1539.1	NR2F6(var.3)	1.39e-238	-1.01055	0.272	0.505	1.04e-235	Endo
MA1496.1	HOXA4	1.02e-221	-1.01347	0.275	0.505	7.58e-219	Endo
MA0803.1	TBX15	1.66e-197	-1.01417	0.273	0.504	1.24e-194	Endo
MA0690.1	TBX21	2.15e-227	-1.01683	0.27	0.508	1.61e-224	Endo
MA0683.1	POU4F2	1.14e-211	-1.01776	0.273	0.508	8.52e-209	Endo
MA0895.1	HMBOX1	5.35e-270	-1.02866	0.253	0.509	3.99e-267	Endo
MA0495.3	MAFF	1.44e-29	-1.02912	0.382	0.485	1.07e-26	Endo
MA0017.2	NR2F1	1.71e-69	-1.03053	0.355	0.502	1.28e-66	Endo
MA1565.1	TBX18	5.55e-297	-1.03124	0.244	0.516	4.14e-294	Endo
MA1534.1	NR1I3	1.92e-69	-1.03693	0.326	0.486	1.43e-66	Endo
MA0692.1	TFEB	3.8e-49	-1.03758	0.386	0.522	2.83e-46	Endo
MA1421.1	TCF7L1	1.28e-63	-1.05177	0.327	0.489	9.52e-61	Endo
MA0071.1	RORA	4.83e-138	-1.05303	0.317	0.495	3.6e-135	Endo
MA1146.1	NR1H4::RXRA	3.72e-267	-1.05923	0.255	0.509	2.77e-264	Endo
MA0887.1	EVX1	5.47e-248	-1.07281	0.265	0.505	4.08e-245	Endo
MA1501.1	HOXB7	1.69e-96	-1.07791	0.335	0.496	1.26e-93	Endo
MA1147.1	NR4A2::RXRA	1.3e-220	-1.08085	0.271	0.503	9.73e-218	Endo
MA0888.1	EVX2	1.25e-246	-1.09625	0.264	0.507	9.33e-244	Endo
MA0802.1	TBR1	2.15e-290	-1.11127	0.246	0.511	1.6e-287	Endo
MA0801.1	MGA	5.75e-234	-1.11561	0.263	0.505	4.29e-231	Endo
MA0722.1	VAX1	1.75e-82	-1.12634	0.335	0.501	1.31e-79	Endo
MA0723.1	VAX2	1.75e-82	-1.12634	0.335	0.501	1.31e-79	Endo
MA1481.1	DRGX	1.75e-82	-1.12634	0.335	0.501	1.31e-79	Endo
MA0893.2	GSX2	1.75e-82	-1.12634	0.335	0.501	1.31e-79	Endo
MA0791.1	POU4F3	2.08e-287	-1.15013	0.248	0.511	1.55e-284	Endo
MA1619.1	Ptf1a(var.2)	2.28e-80	-1.15218	0.605	0.453	1.7e-77	Endo
MA0789.1	POU3F4	1.21e-79	-1.17526	0.34	0.487	9.01e-77	Endo
MA0829.2	SREBF1(var.2)	2.26e-208	-1.18441	0.275	0.515	1.68e-205	Endo
MA0889.1	GBX1	2.05e-270	-1.21037	0.249	0.506	1.53e-267	Endo
MA1567.1	TBX6	0	-1.21532	0.223	0.514	0	Endo
MA1505.1	HOXC8	8.53e-93	-1.22005	0.335	0.5	6.36e-90	Endo
MA0890.1	GBX2	6.29e-236	-1.22321	0.253	0.503	4.69e-233	Endo
MA0859.1	Rarg	5.11e-66	-1.22752	0.326	0.487	3.81e-63	Endo
MA0857.1	Rarb	1.41e-81	-1.24359	0.319	0.49	1.05e-78	Endo
MA0739.1	Hic1	0	-1.25343	0.233	0.528	0	Endo
MA1566.1	TBX3	0	-1.25563	0.221	0.516	0	Endo
MA0526.3	USF2	1.82e-143	-1.26117	0.301	0.508	1.36e-140	Endo
MA0093.3	USF1	9.52e-145	-1.2735	0.308	0.51	7.1e-142	Endo
MA0505.1	Nr5a2	6.43e-59	-1.29415	0.347	0.495	4.8e-56	Endo
MA0787.1	POU3F2	4.86e-59	-1.29664	0.349	0.489	3.63e-56	Endo
MA0656.1	JDP2(var.2)	0	-1.3035	0.801	0.439	0	Endo
MA0659.2	MAFG	3.05e-44	-1.30827	0.361	0.484	2.27e-41	Endo
MA0816.1	Ascl2	0.000312629	-1.31066	0.448	0.479	0.233221	Endo
MA1471.1	BARX2	0	-1.31863	0.193	0.513	0	Endo
MA0511.2	RUNX2	6.87e-05	-1.32386	0.504	0.471	0.0512433	Endo
MA0879.1	Dlx1	0	-1.37308	0.207	0.512	0	Endo
MA0718.1	RAX	3.35e-288	-1.38736	0.244	0.508	2.5e-285	Endo
MA0706.1	MEOX2	3.73e-294	-1.38781	0.236	0.509	2.78e-291	Endo
MA0793.1	POU6F2	0	-1.39874	0.217	0.507	0	Endo
MA0874.1	Arx	0	-1.41143	0.215	0.514	0	Endo
MA0728.1	Nr2f6(var.2)	1.4e-58	-1.42678	0.331	0.482	1.04e-55	Endo
MA0618.1	LBX1	0	-1.43945	0.221	0.509	0	Endo
MA0805.1	TBX1	0	-1.44652	0.197	0.517	0	Endo
MA0894.1	HESX1	0	-1.45601	0.206	0.51	0	Endo
MA0069.1	PAX6	7.86e-246	-1.46567	0.246	0.491	5.87e-243	Endo
MA0117.2	Mafb	2.06e-39	-1.5018	0.351	0.481	1.54e-36	Endo
MA0699.1	LBX2	0	-1.52541	0.205	0.507	0	Endo
MA0792.1	POU5F1B	1.32e-132	-1.53151	0.293	0.488	9.85e-130	Endo
MA0645.1	ETV6	0	-1.53495	0.938	0.418	0	Endo
MA0744.2	SCRT2	0	-1.53599	0.194	0.521	0	Endo
MA0707.1	MNX1	4.65e-306	-1.55739	0.229	0.508	3.47e-303	Endo
MA0726.1	VSX2	0	-1.55911	0.202	0.509	0	Endo
MA0654.1	ISX	0	-1.56345	0.204	0.507	0	Endo
MA0717.1	RAX2	0	-1.56345	0.204	0.507	0	Endo
MA1131.1	FOSL2::JUN(var.2)	0	-1.56471	0.812	0.431	0	Endo
MA1126.1	FOS::JUN(var.2)	0	-1.56659	0.784	0.432	0	Endo
MA0886.1	EMX2	0	-1.60751	0.174	0.513	0	Endo
MA0854.1	Alx1	0	-1.63374	0.194	0.516	0	Endo
MA1111.1	NR2F2	1.1e-201	-1.63992	0.281	0.519	8.22e-199	Endo
MA0018.4	CREB1	0	-1.66357	0.795	0.428	0	Endo
MA0720.1	Shox2	0	-1.67483	0.187	0.51	0	Endo
MA0658.1	LHX6	0	-1.68502	0.159	0.515	0	Endo
MA0661.1	MEOX1	0	-1.70155	0.207	0.505	0	Endo
MA0639.1	DBP	4.69e-19	-1.72803	0.531	0.451	3.5e-16	Endo
MA0499.2	MYOD1	0	-1.74437	0.161	0.53	0	Endo
MA0806.1	TBX4	0	-1.7658	0.161	0.524	0	Endo
MA0807.1	TBX5	0	-1.7658	0.161	0.524	0	Endo
MA0843.1	TEF	1.56e-06	-1.77444	0.497	0.459	0.00116393	Endo
MA0647.1	GRHL1	2.98e-31	-1.78338	0.344	0.452	2.22e-28	Endo
MA1521.1	MAFA	2.57e-159	-1.8162	0.28	0.493	1.92e-156	Endo
MA0892.1	GSX1	0	-1.82261	0.176	0.51	0	Endo
MA0080.5	SPI1	0	-1.84458	0.941	0.404	0	Endo
MA0853.1	Alx4	0	-1.85028	0.177	0.515	0	Endo
MA0068.2	PAX4	0	-1.85051	0.166	0.51	0	Endo
MA0705.1	Lhx8	0	-1.85051	0.166	0.51	0	Endo
MA1577.1	TLX2	0	-1.85051	0.166	0.51	0	Endo
MA0701.2	LHX9	0	-1.85051	0.166	0.51	0	Endo
MA0075.3	PRRX2	0	-1.85051	0.166	0.51	0	Endo
MA0674.1	NKX6-1	0	-1.90566	0.192	0.505	0	Endo
MA0675.1	NKX6-2	0	-1.90566	0.192	0.505	0	Endo
MA1519.1	LHX5	0	-1.90566	0.192	0.505	0	Endo
MA0628.1	POU6F1	0	-1.9345	0.146	0.521	0	Endo
MA1520.1	MAF	1.38e-204	-1.93844	0.249	0.492	1.03e-201	Endo
MA0743.2	SCRT1	0	-1.95556	0.136	0.529	0	Endo
MA0721.1	UNCX	0	-1.97137	0.189	0.51	0	Endo
MA0634.1	ALX3	2.85e-283	-1.97955	0.231	0.499	2.13e-280	Endo
MA0621.1	mix-a	0	-1.99733	0.144	0.526	0	Endo
MA0521.1	Tcf12	5.54e-10	-2.04348	0.509	0.462	4.13e-07	Endo
MA0644.1	ESX1	0	-2.0677	0.129	0.522	0	Endo
MA0710.1	NOTO	0	-2.11174	0.132	0.519	0	Endo
MA0662.1	MIXL1	0	-2.13874	0.205	0.507	0	Endo
MA1632.1	ATF2	0	-2.14031	0.783	0.415	0	Endo
MA1540.1	NR5A1	6e-34	-2.14227	0.336	0.437	4.48e-31	Endo
MA0703.2	LMX1B	1.11e-268	-2.17007	0.238	0.509	8.26e-266	Endo
MA1504.1	HOXC4	0	-2.17621	0.122	0.524	0	Endo
MA1463.1	ARGFX	0	-2.19306	0.176	0.503	0	Endo
MA0630.1	SHOX	0	-2.19834	0.186	0.508	0	Endo
MA0704.1	Lhx4	0	-2.19834	0.186	0.508	0	Endo
MA0716.1	PRRX1	0	-2.19834	0.186	0.508	0	Endo
MA0488.1	JUN	4.05e-278	-2.2124	0.745	0.408	3.02e-275	Endo
MA0903.1	HOXB3	0	-2.23231	0.118	0.523	0	Endo
MA0492.1	JUND(var.2)	7.97e-265	-2.28332	0.731	0.404	5.94e-262	Endo
MA0504.1	NR2C2	1.95e-163	-2.2929	0.232	0.49	1.46e-160	Endo
MA0065.2	Pparg::Rxra	6.9e-145	-2.34118	0.222	0.492	5.15e-142	Endo
MA0820.1	FIGLA	0	-2.40506	0.122	0.528	0	Endo
MA1148.1	PPARA::RXRA	2.29e-214	-2.47849	0.201	0.485	1.71e-211	Endo
MA0702.2	LMX1A	0	-2.51701	0.195	0.506	0	Endo
MA1507.1	HOXD4	0	-2.52076	0.093	0.534	0	Endo
MA0838.1	CEBPG	2.83e-10	-2.56266	0.539	0.472	2.11e-07	Endo
MA1499.1	HOXB4	0	-2.57761	0.086	0.536	0	Endo
MA1542.1	OSR1	6.6e-15	-2.60898	0.545	0.49	4.93e-12	Endo
MA1631.1	ASCL1(var.2)	0	-2.75494	0.088	0.556	0	Endo
MA1574.1	THRB	1.37e-147	-2.95921	0.213	0.487	1.02e-144	Endo
MA1558.1	SNAI1	0	-2.99573	0.091	0.552	0	Endo
MA1648.1	TCF12(var.2)	0	-3.03864	0.08	0.565	0	Endo
MA0522.3	TCF3	0	-3.03864	0.08	0.565	0	Endo
MA1620.1	Ptf1a(var.3)	0	-3.04005	0.1	0.523	0	Endo
MA1559.1	SNAI3	0	-3.04242	0.085	0.551	0	Endo
MA0830.2	TCF4	0	-3.04748	0.08	0.564	0	Endo
MA0002.2	RUNX1	8.71e-43	-3.09462	0.565	0.446	6.5e-40	Endo
MA1537.1	NR2F1(var.2)	5.42e-154	-3.12431	0.203	0.486	4.05e-151	Endo
MA0115.1	NR1H2::RXRA	5.08e-198	-3.14069	0.192	0.49	3.79e-195	Endo
MA0466.2	CEBPB	1.08e-24	-3.15732	0.558	0.467	8.09e-22	Endo
MA0745.2	SNAI2	0	-3.19177	0.072	0.566	0	Endo
MA0855.1	RXRB	3.23e-171	-3.21662	0.2	0.484	2.41e-168	Endo
MA1621.1	Rbpjl	0	-3.23923	0.097	0.532	0	Endo
MA0141.3	ESRRB	7.45e-56	-3.2795	0.291	0.418	5.56e-53	Endo
MA1550.1	PPARD	4.1e-165	-3.41721	0.197	0.485	3.06e-162	Endo
MA0103.3	ZEB1	0	-3.45348	0.069	0.571	0	Endo
MA0090.3	TEAD1	4.27e-34	-3.46256	0.363	0.478	3.18e-31	Endo
MA0856.1	RXRG	1.76e-152	-3.52438	0.198	0.487	1.31e-149	Endo
MA0837.1	CEBPE	1.01e-23	-3.57277	0.554	0.46	7.55e-21	Endo
MA0781.1	PAX9	0	-3.60463	0.117	0.492	0	Endo
MA0779.1	PAX1	0	-3.62382	0.122	0.489	0	Endo
MA0677.1	Nr2f6	3.05e-137	-3.64193	0.207	0.487	2.28e-134	Endo
MA0592.3	ESRRA	1.54e-146	-3.71939	0.24	0.436	1.15e-143	Endo
MA0512.2	Rxra	2.01e-168	-3.81043	0.191	0.488	1.5e-165	Endo
MA0643.1	Esrrg	2.96e-76	-3.86442	0.256	0.414	2.21e-73	Endo
MA0484.2	HNF4G	2.79e-150	-3.90688	0.189	0.505	2.08e-147	Endo
MA0046.2	HNF1A	0	-3.92047	0.068	0.565	0	Endo
MA0114.4	HNF4A	1.24e-144	-4.02524	0.187	0.505	9.27e-142	Endo
MA0809.2	TEAD4	1.17e-25	-4.26138	0.367	0.473	8.74e-23	Endo
MA0164.1	Nr2e3	6.54e-44	-4.4251	0.591	0.487	4.88e-41	Endo
MA1633.1	BACH1	1.24e-09	-4.4668	0.404	0.37	9.25e-07	Endo
MA0153.2	HNF1B	0	-4.60926	0.066	0.566	0	Endo
MA1494.1	HNF4A(var.2)	2.36e-185	-4.62667	0.176	0.494	1.76e-182	Endo
MA0101.1	REL	0	-4.65454	0.806	0.417	0	Endo
MA0102.4	CEBPA	5.6e-21	-4.69596	0.552	0.47	4.17e-18	Endo
MA0808.1	TEAD3	3.55e-43	-5.52155	0.328	0.475	2.65e-40	Endo
MA0081.2	SPIB	0	-5.52961	0.944	0.396	0	Endo
MA1121.1	TEAD2	8.91e-36	-5.84859	0.354	0.476	6.65e-33	Endo
MA0591.1	Bach1::Mafk	4.76e-23	-5.94123	0.335	0.421	3.55e-20	Endo
MA0150.2	Nfe2l2	7.13e-17	-6.91802	0.35	0.402	5.32e-14	Endo
MA0107.1	RELA	0	-7.03074	0.835	0.416	0	Endo
MA0496.3	MAFK	2.59e-14	-7.64481	0.342	0.402	1.93e-11	Endo
MA0501.1	MAF::NFE2	1.18e-22	-8.34475	0.327	0.393	8.8e-20	Endo
MA0687.1	SPIC	0	-8.72546	0.924	0.428	0	Endo
MA0089.2	NFE2L1	0.00588023	-9.17476	0.37	0.381	1	Endo
MA1622.1	Smad2::Smad3	1.68e-57	-14.1282	0.463	0.365	1.26e-54	Endo
MA0655.1	JDP2	3.5e-92	-15.5515	0.54	0.374	2.61e-89	Endo
MA0835.2	BATF3	3.39e-72	-16.3699	0.497	0.367	2.53e-69	Endo
MA1132.1	JUN::JUNB	1.55e-102	-17.7914	0.549	0.369	1.16e-99	Endo
MA1144.1	FOSL2::JUND	4.82e-92	-18.1324	0.523	0.367	3.59e-89	Endo
MA0099.3	FOS::JUN	1.08e-81	-18.2948	0.51	0.368	8.08e-79	Endo
MA1138.1	FOSL2::JUNB	1.52e-86	-19.3691	0.518	0.367	1.13e-83	Endo
MA0478.1	FOSL2	4.02e-68	-19.8299	0.481	0.365	3e-65	Endo
MA1137.1	FOSL1::JUNB	3.67e-73	-19.844	0.493	0.365	2.74e-70	Endo
MA1130.1	FOSL2::JUN	3.89e-72	-20.2198	0.488	0.367	2.9e-69	Endo
MA1634.1	BATF	2.76e-70	-20.5057	0.491	0.365	2.06e-67	Endo
MA1101.2	BACH2	8.04e-85	-20.7691	0.51	0.367	6e-82	Endo
MA1134.1	FOS::JUNB	1.16e-62	-21.0953	0.473	0.367	8.64e-60	Endo
MA1128.1	FOSL1::JUN	4.73e-74	-21.2035	0.491	0.366	3.53e-71	Endo
MA1141.1	FOS::JUND	1.98e-76	-21.6422	0.491	0.366	1.48e-73	Endo
MA0462.2	BATF::JUN	4.61e-70	-21.7742	0.488	0.366	3.44e-67	Endo
MA0476.1	FOS	1.49e-54	-21.8637	0.464	0.363	1.11e-51	Endo
MA0841.1	NFE2	4.66e-64	-23.1461	0.483	0.368	3.48e-61	Endo
MA0489.1	JUN(var.2)	1.51e-79	-23.9421	0.502	0.364	1.13e-76	Endo
MA1135.1	FOSB::JUNB	1.01e-76	-23.9813	0.503	0.368	7.52e-74	Endo
MA1142.1	FOSL1::JUND	7.46e-68	-24.9319	0.486	0.364	5.56e-65	Endo
MA0477.2	FOSL1	2.15e-67	-25.9236	0.486	0.366	1.6e-64	Endo
MA0490.2	JUNB	7.25e-64	-28.2913	0.479	0.363	5.41e-61	Endo
MA0491.2	JUND	6.2e-70	-31.0227	0.486	0.363	4.63e-67	Endo
MA0836.2	CEBPD	0	6.75279	0.928	0.451	0	Fibroblast
MA0521.1	Tcf12	0	6.743	0.955	0.447	0	Fibroblast
MA1619.1	Ptf1a(var.2)	0	6.31798	0.954	0.443	0	Fibroblast
MA1472.1	BHLHA15(var.2)	0	6.17143	0.951	0.446	0	Fibroblast
MA1641.1	MYF5	0	6.08272	0.954	0.445	0	Fibroblast
MA0102.4	CEBPA	0	5.80688	0.917	0.458	0	Fibroblast
MA0832.1	Tcf21	0	5.56156	0.948	0.456	0	Fibroblast
MA0816.1	Ascl2	0	5.50643	0.919	0.46	0	Fibroblast
MA0500.2	MYOG	0	5.46414	0.948	0.456	0	Fibroblast
MA0466.2	CEBPB	0	5.30453	0.932	0.455	0	Fibroblast
MA1467.1	ATOH1(var.2)	0	4.96376	0.937	0.457	0	Fibroblast
MA0002.2	RUNX1	0	4.89659	0.904	0.436	0	Fibroblast
MA0137.3	STAT1	0	4.60652	0.904	0.471	0	Fibroblast
MA0837.1	CEBPE	0	4.57574	0.938	0.448	0	Fibroblast
MA1635.1	BHLHE22(var.2)	0	4.40709	0.93	0.464	0	Fibroblast
MA0144.2	STAT3	0	4.18552	0.901	0.464	0	Fibroblast
MA0698.1	ZBTB18	0	3.98787	0.931	0.459	0	Fibroblast
MA1636.1	CEBPG(var.2)	0	3.88188	0.917	0.461	0	Fibroblast
MA1123.2	TWIST1	0	3.85005	0.923	0.463	0	Fibroblast
MA0691.1	TFAP4	0	3.81224	0.913	0.464	0	Fibroblast
MA0838.1	CEBPG	0	3.66801	0.925	0.459	0	Fibroblast
MA0665.1	MSC	0	3.53285	0.901	0.474	0	Fibroblast
MA0091.1	TAL1::TCF3	0	3.48804	0.912	0.469	0	Fibroblast
MA0667.1	MYF6	0	3.39655	0.906	0.471	0	Fibroblast
MA0518.1	Stat4	0	3.35111	0.907	0.459	0	Fibroblast
MA0760.1	ERF	0	3.31795	0.954	0.418	0	Fibroblast
MA1104.2	GATA6	0	3.10282	0.878	0.456	0	Fibroblast
MA1618.1	Ptf1a	0	3.03788	0.9	0.469	0	Fibroblast
MA1638.1	HAND2	0	2.98863	0.924	0.469	0	Fibroblast
MA0482.2	GATA4	0	2.94848	0.859	0.443	0	Fibroblast
MA0152.1	NFATC2	0	2.8996	0.923	0.484	0	Fibroblast
MA1624.1	Stat5a	0	2.88283	0.901	0.477	0	Fibroblast
MA0511.2	RUNX2	0	2.87482	0.898	0.456	0	Fibroblast
MA0048.2	NHLH1	0	2.83204	0.887	0.471	0	Fibroblast
MA0025.2	NFIL3	0	2.81928	0.836	0.463	0	Fibroblast
MA0475.2	FLI1	0	2.78731	0.957	0.422	0	Fibroblast
MA0759.1	ELK3	0	2.74534	0.935	0.443	0	Fibroblast
MA0905.1	HOXC10	0	2.7392	0.889	0.479	0	Fibroblast
MA1418.1	IRF3	0	2.7318	0.938	0.455	0	Fibroblast
MA0833.2	ATF4	0	2.71956	0.887	0.461	0	Fibroblast
MA1503.1	HOXB9	0	2.71818	0.883	0.479	0	Fibroblast
MA0772.1	IRF7	0	2.71733	0.924	0.468	0	Fibroblast
MA0051.1	IRF2	0	2.70592	0.925	0.463	0	Fibroblast
MA1625.1	Stat5b	0	2.63623	0.891	0.478	0	Fibroblast
MA0606.1	NFAT5	0	2.6267	0.912	0.485	0	Fibroblast
MA1604.1	Ebf2	0	2.62356	0.911	0.465	0	Fibroblast
MA0519.1	Stat5a::Stat5b	0	2.62298	0.884	0.475	0	Fibroblast
MA0625.1	NFATC3	0	2.54291	0.903	0.487	0	Fibroblast
MA1506.1	HOXD10	0	2.54288	0.881	0.476	0	Fibroblast
MA0770.1	HSF2	0	2.53882	0.882	0.476	0	Fibroblast
MA0486.2	HSF1	0	2.49208	0.895	0.482	0	Fibroblast
MA0485.2	HOXC9	0	2.43704	0.882	0.478	0	Fibroblast
MA0873.1	HOXD12	0	2.43065	0.88	0.482	0	Fibroblast
MA1579.1	ZBTB26	0	2.42929	0.892	0.477	0	Fibroblast
MA0732.1	EGR3	0	2.42616	0.902	0.472	0	Fibroblast
MA0908.1	HOXD11	0	2.41349	0.871	0.481	0	Fibroblast
MA1623.1	Stat2	0	2.41283	0.934	0.464	0	Fibroblast
MA1100.2	ASCL1	0	2.40565	0.81	0.48	0	Fibroblast
MA1525.1	NFATC4	0	2.39721	0.907	0.484	0	Fibroblast
MA0098.3	ETS1	0	2.37504	0.959	0.422	0	Fibroblast
MA0624.1	NFATC1	0	2.36533	0.912	0.483	0	Fibroblast
MA1637.1	EBF3	0	2.33373	0.892	0.47	0	Fibroblast
MA0043.3	HLF	0	2.30697	0.852	0.458	0	Fibroblast
MA0771.1	HSF4	0	2.28864	0.878	0.481	0	Fibroblast
MA0763.1	ETV3	0	2.26724	0.933	0.449	0	Fibroblast
MA1116.1	RBPJ	0	2.22591	0.892	0.478	0	Fibroblast
MA0041.1	Foxd3	0	2.21162	0.896	0.479	0	Fibroblast
MA1125.1	ZNF384	0	2.20912	0.914	0.491	0	Fibroblast
MA0028.2	ELK1	0	2.20304	0.919	0.455	0	Fibroblast
MA0766.2	GATA5	0	2.16439	0.888	0.446	0	Fibroblast
MA1640.1	MEIS2(var.2)	0	2.16375	0.884	0.461	0	Fibroblast
MA1109.1	NEUROD1	0	2.15642	0.854	0.475	0	Fibroblast
MA0076.2	ELK4	0	2.14578	0.95	0.427	0	Fibroblast
MA0472.2	EGR2	0	2.13079	0.843	0.471	0	Fibroblast
MA0651.1	HOXC11	0	2.12799	0.853	0.482	0	Fibroblast
MA0036.3	GATA2	0	2.12187	0.832	0.445	0	Fibroblast
MA0520.1	Stat6	0	2.0954	0.885	0.476	0	Fibroblast
MA0162.4	EGR1	0	2.0591	0.891	0.484	0	Fibroblast
MA1642.1	NEUROG2(var.2)	0	2.05831	0.861	0.474	0	Fibroblast
MA0911.1	Hoxa11	0	2.05637	0.839	0.483	0	Fibroblast
MA1627.1	Wt1	0	2.03399	0.922	0.473	0	Fibroblast
MA0471.2	E2F6	0	2.0334	0.908	0.469	0	Fibroblast
MA0528.2	ZNF263	0	2.0153	0.896	0.461	0	Fibroblast
MA1653.1	ZNF148	0	1.98421	0.931	0.486	0	Fibroblast
MA1513.1	KLF15	0	1.96945	0.919	0.458	0	Fibroblast
MA1113.2	PBX2	0	1.95027	0.858	0.465	0	Fibroblast
MA0878.2	CDX1	0	1.94662	0.872	0.472	0	Fibroblast
MA0474.2	ERG	0	1.93697	0.959	0.419	0	Fibroblast
MA0906.1	HOXC12	0	1.93268	0.832	0.484	0	Fibroblast
MA0733.1	EGR4	0	1.90759	0.87	0.476	0	Fibroblast
MA1522.1	MAZ	0	1.89067	0.906	0.477	0	Fibroblast
MA0907.1	HOXC13	0	1.87841	0.841	0.481	0	Fibroblast
MA0516.2	SP2	0	1.87815	0.912	0.478	0	Fibroblast
MA0865.1	E2F8	0	1.84397	0.846	0.475	0	Fibroblast
MA1473.1	CDX4	0	1.83171	0.865	0.471	0	Fibroblast
MA0901.2	HOXB13	0	1.81742	0.87	0.484	0	Fibroblast
MA0057.1	MZF1(var.2)	0	1.79201	0.874	0.486	0	Fibroblast
MA0653.1	IRF9	0	1.79187	0.918	0.463	0	Fibroblast
MA0638.1	CREB3	0	1.78799	0.833	0.486	0	Fibroblast
MA0753.2	ZNF740	0	1.76777	0.889	0.498	0	Fibroblast
MA0913.2	HOXD9	0	1.76663	0.856	0.47	0	Fibroblast
MA0050.2	IRF1	0	1.766	0.936	0.464	0	Fibroblast
MA0480.1	Foxo1	0	1.7445	0.846	0.465	0	Fibroblast
MA0686.1	SPDEF	0	1.72409	0.884	0.465	0	Fibroblast
MA0758.1	E2F7	0	1.692	0.828	0.478	0	Fibroblast
MA1564.1	SP9	0	1.68871	0.901	0.48	0	Fibroblast
MA0465.2	CDX2	0	1.67819	0.85	0.483	0	Fibroblast
MA1122.1	TFDP1	0	1.67698	0.869	0.466	0	Fibroblast
MA0156.2	FEV	0	1.67387	0.943	0.434	0	Fibroblast
MA1487.1	FOXE1	0	1.67117	0.861	0.465	0	Fibroblast
MA1639.1	MEIS1(var.2)	0	1.66658	0.846	0.463	0	Fibroblast
MA0037.3	GATA3	0	1.62867	0.836	0.445	0	Fibroblast
MA1420.1	IRF5	0	1.62458	0.846	0.477	0	Fibroblast
MA0741.1	KLF16	0	1.61201	0.898	0.485	0	Fibroblast
MA0029.1	Mecom	0	1.60446	0.817	0.482	0	Fibroblast
MA0030.1	FOXF2	0	1.58881	0.846	0.471	0	Fibroblast
MA0149.1	EWSR1-FLI1	0	1.54358	0.868	0.476	0	Fibroblast
MA0899.1	HOXA10	0	1.53178	0.843	0.478	0	Fibroblast
MA1647.1	PRDM4	0	1.51818	0.859	0.481	0	Fibroblast
MA1483.1	ELF2	0	1.5172	0.914	0.458	0	Fibroblast
MA0006.1	Ahr::Arnt	0	1.50358	0.837	0.487	0	Fibroblast
MA0508.3	PRDM1	0	1.49891	0.817	0.477	0	Fibroblast
MA1484.1	ETS2	0	1.47598	0.951	0.42	0	Fibroblast
MA0750.2	ZBTB7A	0	1.46867	0.942	0.427	0	Fibroblast
MA0685.1	SP4	0	1.45526	0.877	0.478	0	Fibroblast
MA1512.1	KLF11	0	1.41686	0.855	0.483	0	Fibroblast
MA1514.1	KLF17	0	1.40827	0.827	0.487	0	Fibroblast
MA0746.2	SP3	0	1.40473	0.876	0.475	0	Fibroblast
MA0747.1	SP8	0	1.39226	0.876	0.485	0	Fibroblast
MA0039.4	KLF4	0	1.37107	0.888	0.476	0	Fibroblast
MA0846.1	FOXC2	0	1.35952	0.861	0.469	0	Fibroblast
MA0652.1	IRF8	0	1.34657	0.911	0.452	0	Fibroblast
MA0599.1	KLF5	0	1.32708	0.892	0.48	0	Fibroblast
MA0847.2	FOXD2	0	1.32364	0.863	0.466	0	Fibroblast
MA0593.1	FOXP2	0	1.29931	0.832	0.454	0	Fibroblast
MA1630.1	Znf281	0	1.27287	0.839	0.487	0	Fibroblast
MA0517.1	STAT1::STAT2	0	1.26761	0.93	0.455	0	Fibroblast
MA0052.4	MEF2A	0	1.25819	0.928	0.453	0	Fibroblast
MA1606.1	Foxf1	0	1.23205	0.849	0.45	0	Fibroblast
MA0765.2	ETV5	0	1.21224	0.932	0.434	0	Fibroblast
MA1419.1	IRF4	0	0.991464	0.916	0.457	0	Fibroblast
MA0641.1	ELF4	0	0.680795	0.912	0.453	0	Fibroblast
MA0497.1	MEF2C	0	0.46522	0.931	0.455	0	Fibroblast
MA0660.1	MEF2B	0	0.262586	0.898	0.459	0	Fibroblast
MA0773.1	MEF2D	0	0.260869	0.915	0.46	0	Fibroblast
MA0154.4	EBF1	0	-0.258305	0.881	0.471	0	Fibroblast
MA0136.2	ELF5	0	-1.32426	0.902	0.442	0	Fibroblast
MA1121.1	TEAD2	0	-1.54491	0.866	0.454	0	Fibroblast
MA1567.1	TBX6	0	-1.59034	0.159	0.51	0	Fibroblast
MA1566.1	TBX3	0	-1.63489	0.165	0.511	0	Fibroblast
MA0499.2	MYOD1	0	-1.65846	0.151	0.521	0	Fibroblast
MA0805.1	TBX1	0	-1.70561	0.157	0.51	0	Fibroblast
MA0744.2	SCRT2	0	-1.84458	0.133	0.515	0	Fibroblast
MA0738.1	HIC2	0	-1.84962	0.123	0.518	0	Fibroblast
MA1504.1	HOXC4	0	-1.88903	0.152	0.513	0	Fibroblast
MA0806.1	TBX4	0	-2.17206	0.105	0.518	0	Fibroblast
MA0807.1	TBX5	0	-2.17206	0.105	0.518	0	Fibroblast
MA0743.2	SCRT1	0	-2.23665	0.1	0.521	0	Fibroblast
MA1507.1	HOXD4	0	-2.38631	0.094	0.523	0	Fibroblast
MA0739.1	Hic1	0	-2.43314	0.079	0.526	0	Fibroblast
MA1499.1	HOXB4	0	-2.53921	0.09	0.525	0	Fibroblast
MA0473.3	ELF1	0	-2.58293	0.94	0.397	0	Fibroblast
MA0640.2	ELF3	0	-2.66727	0.923	0.403	0	Fibroblast
MA0820.1	FIGLA	0	-3.01564	0.066	0.52	0	Fibroblast
MA1508.1	IKZF1	0	-3.22579	0.938	0.395	0	Fibroblast
MA0781.1	PAX9	0	-3.35753	0.126	0.482	0	Fibroblast
MA0779.1	PAX1	0	-3.44331	0.114	0.48	0	Fibroblast
MA0080.5	SPI1	0	-3.61072	0.928	0.417	0	Fibroblast
MA0645.1	ETV6	0	-3.64904	0.937	0.431	0	Fibroblast
MA0764.2	ETV4	0	-3.65696	0.928	0.382	0	Fibroblast
MA1620.1	Ptf1a(var.3)	0	-3.88564	0.054	0.514	0	Fibroblast
MA1631.1	ASCL1(var.2)	0	-4.02887	0.024	0.547	0	Fibroblast
MA1621.1	Rbpjl	0	-4.40885	0.035	0.523	0	Fibroblast
MA0745.2	SNAI2	0	-4.41047	0.026	0.555	0	Fibroblast
MA0062.3	GABPA	0	-4.50711	0.949	0.393	0	Fibroblast
MA0761.2	ETV1	0	-4.55855	0.948	0.383	0	Fibroblast
MA1559.1	SNAI3	0	-4.64419	0.02	0.542	0	Fibroblast
MA0830.2	TCF4	0	-4.68578	0.012	0.555	0	Fibroblast
MA1558.1	SNAI1	0	-4.71692	0.018	0.544	0	Fibroblast
MA1648.1	TCF12(var.2)	0	-4.73869	0.016	0.555	0	Fibroblast
MA0522.3	TCF3	0	-4.73869	0.016	0.555	0	Fibroblast
MA0103.3	ZEB1	0	-4.83062	0.016	0.56	0	Fibroblast
MA0046.2	HNF1A	0	-5.01033	0.038	0.554	0	Fibroblast
MA0101.1	REL	0	-5.19418	0.858	0.424	0	Fibroblast
MA0598.3	EHF	0	-5.73278	0.932	0.405	0	Fibroblast
MA0153.2	HNF1B	0	-5.81911	0.035	0.554	0	Fibroblast
MA0107.1	RELA	0	-7.65907	0.883	0.425	0	Fibroblast
MA0081.2	SPIB	0	-8.43354	0.919	0.41	0	Fibroblast
MA0687.1	SPIC	0	-10.2453	0.901	0.441	0	Fibroblast
MA0740.1	KLF14	2.18e-306	1.26179	0.845	0.475	1.62e-303	Fibroblast
MA0155.1	INSM1	6.61e-306	1.32452	0.818	0.484	4.93e-303	Fibroblast
MA0650.2	HOXA13	4.16e-300	1.64188	0.826	0.482	3.1e-297	Fibroblast
MA0808.1	TEAD3	7.64e-300	-1.55111	0.847	0.451	5.7e-297	Fibroblast
MA0844.1	XBP1	3.07e-298	1.62633	0.814	0.483	2.29e-295	Fibroblast
MA1597.1	ZNF528	4.39e-297	1.46943	0.817	0.478	3.28e-294	Fibroblast
MA0079.4	SP1	7.16e-294	1.03189	0.843	0.475	5.34e-291	Fibroblast
MA1154.1	ZNF282	5.48e-288	1.52798	0.804	0.487	4.09e-285	Fibroblast
MA0684.2	RUNX3	4.29e-286	1.9924	0.791	0.478	3.2e-283	Fibroblast
MA0506.1	NRF1	4.57e-284	1.43201	0.814	0.481	3.41e-281	Fibroblast
MA0840.1	Creb5	2.99e-281	0.719299	0.832	0.465	2.23e-278	Fibroblast
MA0018.4	CREB1	3.08e-279	-1.45924	0.837	0.435	2.3e-276	Fibroblast
MA0083.3	SRF	1.27e-278	1.79974	0.791	0.481	9.46e-276	Fibroblast
MA0163.1	PLAG1	2.06e-277	1.17573	0.8	0.488	1.53e-274	Fibroblast
MA0146.2	Zfx	9.35e-276	1.083	0.82	0.497	6.98e-273	Fibroblast
MA1152.1	SOX15	5.85e-275	-0.60904	0.813	0.451	4.36e-272	Fibroblast
MA0073.1	RREB1	5.91e-272	1.09174	0.837	0.5	4.41e-269	Fibroblast
MA1632.1	ATF2	3.58e-271	-1.85446	0.838	0.422	2.67e-268	Fibroblast
MA0501.1	MAF::NFE2	3.38e-269	-3.57927	0.752	0.375	2.52e-266	Fibroblast
MA0802.1	TBR1	4.99e-268	-1.36882	0.193	0.506	3.72e-265	Fibroblast
MA1468.1	ATOH7	1.05e-267	1.52518	0.789	0.481	7.86e-265	Fibroblast
MA0609.2	CREM	1.33e-266	0.540599	0.829	0.462	9.94e-264	Fibroblast
MA0032.2	FOXC1	5.63e-265	1.10048	0.813	0.478	4.2e-262	Fibroblast
MA1545.1	OVOL2	3.11e-263	1.41413	0.794	0.475	2.32e-260	Fibroblast
MA0605.2	ATF3	7.04e-263	0.366739	0.827	0.447	5.25e-260	Fibroblast
MA1474.1	CREB3L4	7.5e-263	1.42039	0.807	0.49	5.59e-260	Fibroblast
MA1131.1	FOSL2::JUN(var.2)	4.32e-261	-0.558832	0.83	0.44	3.22e-258	Fibroblast
MA1651.1	ZFP42	7.32e-259	1.28573	0.799	0.494	5.46e-256	Fibroblast
MA1544.1	OVOL1	7.17e-258	1.41717	0.79	0.476	5.35e-255	Fibroblast
MA0656.1	JDP2(var.2)	1.07e-256	-0.377522	0.821	0.448	7.99e-254	Fibroblast
MA0483.1	Gfi1b	3.27e-255	1.4932	0.795	0.484	2.44e-252	Fibroblast
MA1578.1	VEZF1	1.25e-254	1.27883	0.812	0.494	9.32e-252	Fibroblast
MA1652.1	ZKSCAN5	4.51e-251	0.984227	0.796	0.475	3.36e-248	Fibroblast
MA0690.1	TBX21	4.7e-251	-1.33131	0.207	0.504	3.51e-248	Fibroblast
MA0613.1	FOXG1	1.14e-249	1.41252	0.788	0.472	8.47e-247	Fibroblast
MA0614.1	Foxj2	1.14e-249	1.41252	0.788	0.472	8.47e-247	Fibroblast
MA0803.1	TBX15	8.9e-249	-1.47827	0.21	0.5	6.64e-246	Fibroblast
MA1565.1	TBX18	9.53e-244	-1.19539	0.202	0.511	7.11e-241	Fibroblast
MA1140.2	JUNB(var.2)	6.03e-243	0.27695	0.82	0.462	4.5e-240	Fibroblast
MA1136.1	FOSB::JUNB(var.2)	1.32e-239	0.306731	0.819	0.453	9.86e-237	Fibroblast
MA0835.2	BATF3	2.07e-238	-3.77962	0.704	0.362	1.54e-235	Fibroblast
MA1129.1	FOSL1::JUN(var.2)	3.77e-238	0.380968	0.811	0.453	2.81e-235	Fibroblast
MA0591.1	Bach1::Mafk	2e-237	-1.5853	0.757	0.402	1.49e-234	Fibroblast
MA0040.1	Foxq1	2.06e-235	1.45624	0.779	0.482	1.54e-232	Fibroblast
MA0801.1	MGA	1.52e-234	-1.39665	0.211	0.501	1.14e-231	Fibroblast
MA1596.1	ZNF460	3.06e-234	0.89535	0.79	0.495	2.28e-231	Fibroblast
MA1142.1	FOSL1::JUND	1.44e-233	-10.3906	0.693	0.359	1.07e-230	Fibroblast
MA1655.1	ZNF341	3.04e-231	1.29185	0.774	0.49	2.27e-228	Fibroblast
MA0089.2	NFE2L1	1.68e-230	-1.39758	0.717	0.368	1.25e-227	Fibroblast
MA0462.2	BATF::JUN	4.32e-229	-3.88312	0.697	0.361	3.23e-226	Fibroblast
MA0655.1	JDP2	2.87e-227	-6.31794	0.706	0.372	2.14e-224	Fibroblast
MA1634.1	BATF	6.76e-227	-5.2239	0.697	0.36	5.04e-224	Fibroblast
MA1145.1	FOSL2::JUND(var.2)	1.34e-226	-0.735564	0.818	0.447	1e-223	Fibroblast
MA1515.1	KLF2	4.11e-225	0.703552	0.813	0.484	3.06e-222	Fibroblast
MA0514.1	Sox3	2.25e-224	0.702252	0.787	0.468	1.68e-221	Fibroblast
MA0628.1	POU6F1	1.33e-222	-1.68623	0.198	0.51	9.9e-220	Fibroblast
MA1475.1	CREB3L4(var.2)	7.46e-222	0.848243	0.799	0.476	5.56e-219	Fibroblast
MA0490.2	JUNB	8.96e-221	-13.15	0.688	0.358	6.69e-218	Fibroblast
MA1141.1	FOS::JUND	9.58e-217	-6.7902	0.685	0.361	7.15e-214	Fibroblast
MA1128.1	FOSL1::JUN	2.43e-216	-4.40677	0.684	0.362	1.81e-213	Fibroblast
MA1132.1	JUN::JUNB	2.96e-215	-10.3122	0.696	0.368	2.21e-212	Fibroblast
MA1130.1	FOSL2::JUN	3.22e-215	-8.11124	0.685	0.363	2.4e-212	Fibroblast
MA0527.1	ZBTB33	3.7e-215	1.16943	0.77	0.484	2.76e-212	Fibroblast
MA0488.1	JUN	3.81e-214	-1.90266	0.785	0.414	2.84e-211	Fibroblast
MA0491.2	JUND	7.98e-214	-16.2584	0.686	0.358	5.96e-211	Fibroblast
MA0829.2	SREBF1(var.2)	2.94e-211	-1.39759	0.228	0.511	2.19e-208	Fibroblast
MA1137.1	FOSL1::JUNB	1.28e-210	-9.09522	0.687	0.361	9.53e-208	Fibroblast
MA0841.1	NFE2	7.14e-210	-13.8864	0.688	0.363	5.33e-207	Fibroblast
MA1633.1	BACH1	7.52e-210	-2.74032	0.693	0.359	5.61e-207	Fibroblast
MA0099.3	FOS::JUN	7.53e-210	-10.3207	0.685	0.364	5.62e-207	Fibroblast
MA0869.1	Sox11	7.59e-210	1.27728	0.768	0.485	5.66e-207	Fibroblast
MA1143.1	FOSL1::JUND(var.2)	9.21e-210	0.976231	0.79	0.481	6.87e-207	Fibroblast
MA0851.1	Foxj3	2.61e-209	0.979852	0.772	0.476	1.95e-206	Fibroblast
MA1134.1	FOS::JUNB	2.13e-207	-6.90086	0.681	0.362	1.59e-204	Fibroblast
MA0092.1	Hand1::Tcf3	2.17e-207	1.34708	0.756	0.486	1.62e-204	Fibroblast
MA0477.2	FOSL1	8.41e-206	-17.1998	0.679	0.362	6.28e-203	Fibroblast
MA1101.2	BACH2	1.18e-205	-6.95884	0.684	0.364	8.8e-203	Fibroblast
MA1622.1	Smad2::Smad3	2.27e-205	-7.51684	0.679	0.36	1.69e-202	Fibroblast
MA1144.1	FOSL2::JUND	4.03e-205	-10.7127	0.683	0.364	3e-202	Fibroblast
MA0113.3	NR3C1	1.84e-202	2.94942	0.731	0.443	1.37e-199	Fibroblast
MA1126.1	FOS::JUN(var.2)	1.56e-201	-0.471607	0.784	0.441	1.17e-198	Fibroblast
MA1485.1	FERD3L	6.99e-200	1.25464	0.76	0.487	5.22e-197	Fibroblast
MA0489.1	JUN(var.2)	3.25e-199	-11.822	0.674	0.36	2.42e-196	Fibroblast
MA0164.1	Nr2e3	8.55e-199	-3.60776	0.756	0.483	6.38e-196	Fibroblast
MA1117.1	RELB	8.86e-199	0.893271	0.772	0.473	6.61e-196	Fibroblast
MA1138.1	FOSL2::JUNB	1.41e-198	-7.9158	0.678	0.365	1.05e-195	Fibroblast
MA1650.1	ZBTB14	1.43e-198	0.878668	0.772	0.485	1.07e-195	Fibroblast
MA1135.1	FOSB::JUNB	1.56e-198	-12.9424	0.677	0.364	1.16e-195	Fibroblast
MA0150.2	Nfe2l2	1.23e-197	-3.68904	0.704	0.387	9.2e-195	Fibroblast
MA1555.1	RXRB(var.2)	2.22e-197	1.23672	0.757	0.484	1.65e-194	Fibroblast
MA0852.2	FOXK1	1.53e-196	0.379018	0.763	0.46	1.14e-193	Fibroblast
MA0496.3	MAFK	3.21e-195	-1.24507	0.691	0.387	2.39e-192	Fibroblast
MA0604.1	Atf1	9.39e-195	1.17662	0.755	0.485	7e-192	Fibroblast
MA0470.2	E2F4	1.16e-194	1.22271	0.757	0.48	8.69e-192	Fibroblast
MA1102.2	CTCFL	2.05e-193	0.932141	0.77	0.487	1.53e-190	Fibroblast
MA0791.1	POU4F3	7.42e-193	-1.20655	0.225	0.505	5.54e-190	Fibroblast
MA0478.1	FOSL2	9.06e-193	-10.68	0.671	0.361	6.76e-190	Fibroblast
MA0794.1	PROX1	1.1e-192	1.36496	0.753	0.486	8.18e-190	Fibroblast
MA0748.2	YY2	3.5e-191	1.02157	0.772	0.489	2.61e-188	Fibroblast
MA0131.2	HINFP	8.18e-190	1.16609	0.741	0.483	6.1e-187	Fibroblast
MA0481.3	FOXP1	2.58e-189	0.354808	0.758	0.46	1.92e-186	Fibroblast
MA0903.1	HOXB3	8.1e-189	-1.44157	0.218	0.509	6.04e-186	Fibroblast
MA0476.1	FOS	5.67e-188	-3.83228	0.67	0.358	4.23e-185	Fibroblast
MA1599.1	ZNF682	1.27e-186	0.956685	0.753	0.49	9.47e-184	Fibroblast
MA0790.1	POU4F1	2.52e-186	-1.06993	0.245	0.506	1.88e-183	Fibroblast
MA0688.1	TBX2	3.05e-184	-1.05648	0.239	0.5	2.27e-181	Fibroblast
MA0600.2	RFX2	4.76e-183	1.00284	0.761	0.483	3.55e-180	Fibroblast
MA0909.2	HOXD13	7.59e-182	1.06876	0.761	0.489	5.66e-179	Fibroblast
MA0038.2	GFI1	4.25e-181	1.11085	0.752	0.489	3.17e-178	Fibroblast
MA1471.1	BARX2	1.73e-180	-1.14216	0.234	0.503	1.29e-177	Fibroblast
MA0659.2	MAFG	1.66e-177	0.57605	0.781	0.465	1.23e-174	Fibroblast
MA1470.1	BACH2(var.2)	6.03e-175	0.878721	0.764	0.475	4.5e-172	Fibroblast
MA0676.1	Nr2e1	2.73e-174	1.03766	0.742	0.487	2.04e-171	Fibroblast
MA0864.2	E2F2	4.86e-174	1.04352	0.744	0.48	3.62e-171	Fibroblast
MA0715.1	PROP1	2.05e-169	1.13775	0.752	0.487	1.53e-166	Fibroblast
MA0843.1	TEF	1.3e-168	1.42658	0.724	0.451	9.67e-166	Fibroblast
MA0117.2	Mafb	5.1e-168	0.490341	0.765	0.462	3.81e-165	Fibroblast
MA1615.1	Plagl1	1.04e-167	0.871717	0.747	0.493	7.73e-165	Fibroblast
MA0671.1	NFIX	1.05e-167	-1.12123	0.258	0.507	7.84e-165	Fibroblast
MA0463.2	BCL6	4.29e-166	1.00279	0.736	0.487	3.2e-163	Fibroblast
MA1153.1	Smad4	8.49e-165	1.37328	0.726	0.483	6.33e-162	Fibroblast
MA0800.1	EOMES	2.37e-164	-1.03129	0.257	0.504	1.76e-161	Fibroblast
MA1556.1	RXRG(var.2)	1.06e-163	1.05311	0.73	0.486	7.87e-161	Fibroblast
MA1600.1	ZNF684	9.14e-162	0.932917	0.743	0.491	6.82e-159	Fibroblast
MA0495.3	MAFF	8.49e-161	0.688217	0.735	0.469	6.33e-158	Fibroblast
MA1103.2	FOXK2	1.18e-160	-0.274205	0.737	0.457	8.77e-158	Fibroblast
MA0492.1	JUND(var.2)	2.19e-160	-1.71682	0.728	0.412	1.64e-157	Fibroblast
MA1593.1	ZNF317	2.27e-160	1.0697	0.737	0.482	1.69e-157	Fibroblast
MA0727.1	NR3C2	1.76e-158	3.16571	0.694	0.441	1.31e-155	Fibroblast
MA0594.2	HOXA9	3.04e-158	1.13276	0.729	0.485	2.27e-155	Fibroblast
MA0644.1	ESX1	1.92e-157	-1.37923	0.239	0.508	1.44e-154	Fibroblast
MA0657.1	KLF13	1.71e-153	0.828759	0.743	0.489	1.28e-150	Fibroblast
MA1511.1	KLF10	3.55e-153	0.682686	0.763	0.493	2.65e-150	Fibroblast
MA0111.1	Spz1	1.58e-151	1.00458	0.729	0.488	1.18e-148	Fibroblast
MA0799.1	RFX4	4.83e-151	1.03657	0.73	0.485	3.61e-148	Fibroblast
MA1107.2	KLF9	2.44e-150	0.772805	0.763	0.501	1.82e-147	Fibroblast
MA0669.1	NEUROG2	2.13e-148	1.08518	0.713	0.485	1.59e-145	Fibroblast
MA0042.2	FOXI1	4.7e-148	-0.707949	0.728	0.459	3.5e-145	Fibroblast
MA0033.2	FOXL1	4.7e-148	-0.707949	0.728	0.459	3.5e-145	Fibroblast
MA0848.1	FOXO4	4.7e-148	-0.707949	0.728	0.459	3.5e-145	Fibroblast
MA0849.1	FOXO6	4.7e-148	-0.707949	0.728	0.459	3.5e-145	Fibroblast
MA0850.1	FOXP3	4.7e-148	-0.707949	0.728	0.459	3.5e-145	Fibroblast
MA1654.1	ZNF16	1.43e-146	0.916251	0.722	0.488	1.07e-143	Fibroblast
MA0639.1	DBP	1.5e-146	1.32059	0.694	0.447	1.12e-143	Fibroblast
MA0140.2	GATA1::TAL1	3.82e-144	0.877833	0.719	0.476	2.85e-141	Fibroblast
MA1466.1	ATF6	7.61e-144	1.04125	0.721	0.488	5.67e-141	Fibroblast
MA0713.1	PHOX2A	2.56e-141	1.20576	0.72	0.487	1.91e-138	Fibroblast
MA0895.1	HMBOX1	2.79e-140	-0.974874	0.269	0.502	2.08e-137	Fibroblast
MA1646.1	OSR2	1.92e-138	0.92337	0.709	0.487	1.43e-135	Fibroblast
MA1683.1	FOXA3	2.32e-138	-0.259772	0.719	0.459	1.73e-135	Fibroblast
MA1601.1	ZNF75D	9.33e-138	0.95972	0.721	0.487	6.96e-135	Fibroblast
MA1535.1	NR2C1	4.71e-137	0.968167	0.718	0.485	3.51e-134	Fibroblast
MA0681.2	PHOX2B	1.82e-135	0.818319	0.735	0.491	1.36e-132	Fibroblast
MA0870.1	Sox1	1.05e-131	0.971552	0.71	0.487	7.82e-129	Fibroblast
MA0839.1	CREB3L1	3.12e-131	0.865863	0.722	0.492	2.33e-128	Fibroblast
MA0469.3	E2F3	3.25e-130	0.961787	0.706	0.48	2.42e-127	Fibroblast
MA1573.1	THAP11	5.42e-130	0.856443	0.705	0.484	4.04e-127	Fibroblast
MA0629.1	Rhox11	3.14e-128	0.854998	0.715	0.493	2.34e-125	Fibroblast
MA0060.3	NFYA	9.05e-126	0.848874	0.723	0.495	6.75e-123	Fibroblast
MA0007.3	Ar	1.14e-125	2.17928	0.668	0.453	8.48e-123	Fibroblast
MA0510.2	RFX5	1.34e-125	0.782253	0.719	0.483	9.96e-123	Fibroblast
MA1509.1	IRF6	3.37e-125	0.76959	0.719	0.487	2.51e-122	Fibroblast
MA0479.1	FOXH1	1.38e-122	0.875252	0.707	0.489	1.03e-119	Fibroblast
MA0795.1	SMAD3	5.92e-120	1.07062	0.702	0.486	4.42e-117	Fibroblast
MA0700.2	LHX2	3.12e-119	0.915613	0.704	0.491	2.33e-116	Fibroblast
MA0860.1	Rarg(var.2)	1.21e-118	1.01346	0.7	0.49	9.06e-116	Fibroblast
MA0621.1	mix-a	1.56e-118	-1.26599	0.285	0.511	1.16e-115	Fibroblast
MA1476.1	DLX5	2.72e-115	0.815533	0.702	0.485	2.03e-112	Fibroblast
MA0879.1	Dlx1	3.83e-115	-0.998545	0.278	0.501	2.86e-112	Fibroblast
MA0658.1	LHX6	1.13e-112	-1.10806	0.281	0.501	8.44e-110	Fibroblast
MA0442.2	SOX10	2e-110	0.462367	0.708	0.48	1.49e-107	Fibroblast
MA1589.1	ZNF140	2.79e-110	0.793346	0.706	0.49	2.08e-107	Fibroblast
MA1516.1	KLF3	1.93e-109	0.488267	0.721	0.489	1.44e-106	Fibroblast
MA1517.1	KLF6	6.58e-107	0.373273	0.711	0.485	4.91e-104	Fibroblast
MA0689.1	TBX20	9.08e-106	-0.80945	0.3	0.503	6.77e-103	Fibroblast
MA0139.1	CTCF	3.05e-103	-0.952373	0.706	0.482	2.27e-100	Fibroblast
MA1588.1	ZNF136	1.1e-101	0.872505	0.691	0.491	8.19e-99	Fibroblast
MA0019.1	Ddit3::Cebpa	4.28e-100	0.798487	0.683	0.489	3.19e-97	Fibroblast
MA0822.1	HES7	2.03e-99	-0.88182	0.309	0.507	1.51e-96	Fibroblast
MA1552.1	RARB(var.3)	3.01e-99	0.803763	0.676	0.488	2.25e-96	Fibroblast
MA1616.1	Prdm15	9.31e-99	0.735967	0.685	0.491	6.95e-96	Fibroblast
MA1581.1	ZBTB6	3.04e-97	0.741727	0.687	0.491	2.27e-94	Fibroblast
MA1105.2	GRHL2	3.56e-95	-2.07285	0.257	0.459	2.66e-92	Fibroblast
MA0084.1	SRY	1.35e-92	0.48785	0.685	0.482	1.01e-89	Fibroblast
MA1560.1	SOHLH2	1.98e-91	-0.923213	0.3	0.501	1.48e-88	Fibroblast
MA0151.1	Arid3a	2.24e-91	0.399237	0.695	0.482	1.67e-88	Fibroblast
MA0632.2	TCFL5	5.28e-91	0.698566	0.69	0.499	3.94e-88	Fibroblast
MA0088.2	ZNF143	5.82e-89	0.679859	0.679	0.488	4.34e-86	Fibroblast
MA0024.3	E2F1	6.79e-89	0.708749	0.683	0.488	5.07e-86	Fibroblast
MA1493.1	HES6	1.52e-88	-0.782705	0.311	0.5	1.13e-85	Fibroblast
MA1644.1	NFYC	2.7e-87	0.721872	0.689	0.496	2.01e-84	Fibroblast
MA0468.1	DUX4	2.06e-86	0.743254	0.678	0.493	1.54e-83	Fibroblast
MA0502.2	NFYB	5.66e-86	0.805174	0.682	0.498	4.23e-83	Fibroblast
MA0731.1	BCL6B	1.3e-84	0.557405	0.686	0.489	9.7e-82	Fibroblast
MA1557.1	SMAD5	1.07e-82	0.966277	0.667	0.488	7.99e-80	Fibroblast
MA0749.1	ZBED1	1.26e-82	0.661443	0.668	0.486	9.36e-80	Fibroblast
MA0798.2	RFX3	1.37e-82	0.502956	0.678	0.491	1.02e-79	Fibroblast
MA1112.2	NR4A1	1.77e-82	0.446325	0.691	0.49	1.32e-79	Fibroblast
MA0095.2	YY1	5.7e-82	0.584632	0.692	0.503	4.25e-79	Fibroblast
MA0683.1	POU4F2	1.71e-81	-0.815119	0.324	0.5	1.28e-78	Fibroblast
MA0031.1	FOXD1	3.51e-81	0.250086	0.673	0.477	2.62e-78	Fibroblast
MA0157.2	FOXO3	3.51e-81	0.250086	0.673	0.477	2.62e-78	Fibroblast
MA0710.1	NOTO	7.29e-81	-1.02976	0.313	0.503	5.44e-78	Fibroblast
MA0885.1	Dlx2	1.11e-80	0.666356	0.675	0.483	8.3e-78	Fibroblast
MA0778.1	NFKB2	1.48e-80	-1.28878	0.65	0.447	1.11e-77	Fibroblast
MA0742.1	Klf12	1.52e-74	0.269719	0.695	0.489	1.13e-71	Fibroblast
MA0718.1	RAX	2.22e-74	-1.01903	0.325	0.498	1.66e-71	Fibroblast
MA0035.4	GATA1	4.1e-74	0.841432	0.663	0.49	3.06e-71	Fibroblast
MA0914.1	ISL2	3.03e-72	0.624933	0.655	0.487	2.26e-69	Fibroblast
MA1594.1	ZNF382	9.05e-72	0.661921	0.652	0.486	6.75e-69	Fibroblast
MA1583.1	ZFP57	1.56e-71	0.633862	0.654	0.488	1.16e-68	Fibroblast
MA0509.2	RFX1	2.96e-71	0.399182	0.671	0.49	2.21e-68	Fibroblast
MA0821.1	HES5	6.69e-71	-0.723146	0.327	0.501	4.99e-68	Fibroblast
MA1553.1	RARG(var.3)	1.04e-70	0.649261	0.653	0.488	7.76e-68	Fibroblast
MA0484.2	HNF4G	1.19e-69	-5.37002	0.148	0.499	8.84e-67	Fibroblast
MA1570.1	TFAP4(var.2)	1.55e-69	0.606808	0.65	0.491	1.16e-66	Fibroblast
MA0056.2	MZF1	1.72e-69	0.675363	0.666	0.497	1.29e-66	Fibroblast
MA0752.1	ZNF410	3.36e-69	0.672538	0.657	0.488	2.51e-66	Fibroblast
MA0114.4	HNF4A	6.56e-69	-5.49875	0.151	0.498	4.89e-66	Fibroblast
MA0108.2	TBP	1.39e-67	0.466027	0.658	0.496	1.04e-64	Fibroblast
MA0735.1	GLIS1	1.77e-67	0.570173	0.648	0.489	1.32e-64	Fibroblast
MA0853.1	Alx4	2.17e-67	-0.998761	0.323	0.501	1.62e-64	Fibroblast
MA0757.1	ONECUT3	5.78e-65	0.643692	0.651	0.497	4.31e-62	Fibroblast
MA0596.1	SREBF2	3.39e-64	0.555612	0.645	0.485	2.53e-61	Fibroblast
MA0867.2	SOX4	2.81e-63	-0.707233	0.644	0.458	2.09e-60	Fibroblast
MA0697.1	ZIC3	3.17e-63	0.408484	0.66	0.49	2.37e-60	Fibroblast
MA0619.1	LIN54	5.95e-63	0.549631	0.662	0.495	4.44e-60	Fibroblast
MA0854.1	Alx1	6.24e-63	-0.918826	0.33	0.502	4.66e-60	Fibroblast
MA1494.1	HNF4A(var.2)	1.86e-61	-5.33718	0.153	0.487	1.39e-58	Fibroblast
MA0736.1	GLIS2	2.52e-61	0.434149	0.648	0.487	1.88e-58	Fibroblast
MA1529.1	NHLH2	2.24e-59	0.640845	0.636	0.491	1.67e-56	Fibroblast
MA1587.1	ZNF135	3.42e-58	0.538306	0.649	0.493	2.55e-55	Fibroblast
MA0637.1	CENPB	3.89e-58	0.618396	0.632	0.487	2.9e-55	Fibroblast
MA1150.1	RORB	1.37e-57	0.612428	0.639	0.486	1.02e-54	Fibroblast
MA0130.1	ZNF354C	2.45e-57	0.506757	0.645	0.487	1.83e-54	Fibroblast
MA0875.1	BARX1	3.46e-57	0.493554	0.644	0.492	2.58e-54	Fibroblast
MA0602.1	Arid5a	1.66e-55	0.543144	0.633	0.493	1.24e-52	Fibroblast
MA0896.1	Hmx1	1.98e-55	0.542042	0.631	0.491	1.48e-52	Fibroblast
MA0611.1	Dux	3.83e-55	0.460601	0.644	0.494	2.86e-52	Fibroblast
MA0122.3	Nkx3-2	4.23e-55	0.500755	0.646	0.49	3.15e-52	Fibroblast
MA0069.1	PAX6	1.22e-52	-1.02773	0.332	0.482	9.09e-50	Fibroblast
MA1541.1	NR6A1	2.76e-52	-0.856671	0.35	0.505	2.06e-49	Fibroblast
MA0467.1	Crx	5.25e-52	0.502389	0.636	0.492	3.92e-49	Fibroblast
MA0886.1	EMX2	2.27e-51	-0.848812	0.347	0.498	1.69e-48	Fibroblast
MA0672.1	NKX2-3	1.07e-50	0.451461	0.64	0.494	8.01e-48	Fibroblast
MA0027.2	EN1	7.35e-50	0.457663	0.627	0.486	5.49e-47	Fibroblast
MA0626.1	Npas2	9.11e-50	-0.683663	0.365	0.501	6.8e-47	Fibroblast
MA1524.1	MSGN1	2.64e-49	0.505557	0.626	0.49	1.97e-46	Fibroblast
MA0493.1	Klf1	3.55e-49	-0.493353	0.644	0.482	2.65e-46	Fibroblast
MA0756.1	ONECUT2	5.99e-49	0.519937	0.636	0.49	4.47e-46	Fibroblast
MA1480.1	DPRX	1.18e-48	0.421964	0.623	0.484	8.82e-46	Fibroblast
MA0461.2	Atoh1	3.95e-48	0.543317	0.624	0.489	2.95e-45	Fibroblast
MA0608.1	Creb3l2	4.87e-48	0.503207	0.656	0.512	3.64e-45	Fibroblast
MA0525.2	TP63	2.17e-47	0.43915	0.628	0.493	1.62e-44	Fibroblast
MA1548.1	PLAGL2	2.79e-47	0.411077	0.627	0.494	2.08e-44	Fibroblast
MA0712.2	OTX2	5.09e-47	-0.530181	0.356	0.494	3.8e-44	Fibroblast
MA0105.4	NFKB1	2.91e-46	-0.955674	0.612	0.452	2.17e-43	Fibroblast
MA0512.2	Rxra	4.3e-46	-3.1288	0.18	0.481	3.21e-43	Fibroblast
MA0858.1	Rarb(var.2)	4.91e-46	0.503593	0.641	0.493	3.66e-43	Fibroblast
MA0828.1	SREBF2(var.2)	5.65e-45	-0.83539	0.372	0.517	4.22e-42	Fibroblast
MA1628.1	Zic1::Zic2	1.5e-44	-0.49233	0.373	0.5	1.12e-41	Fibroblast
MA0774.1	MEIS2	2.53e-44	0.422852	0.622	0.49	1.88e-41	Fibroblast
MA0615.1	Gmeb1	1.14e-43	0.546102	0.617	0.485	8.49e-41	Fibroblast
MA0694.1	ZBTB7B	1.3e-43	0.402248	0.626	0.493	9.71e-41	Fibroblast
MA1542.1	OSR1	3.15e-43	-2.21471	0.614	0.489	2.35e-40	Fibroblast
MA0677.1	Nr2f6	4.77e-43	-3.5481	0.197	0.48	3.56e-40	Fibroblast
MA1489.1	FOXN3	7.05e-43	0.283743	0.631	0.485	5.26e-40	Fibroblast
MA0721.1	UNCX	7.21e-43	-1.10931	0.358	0.495	5.38e-40	Fibroblast
MA0887.1	EVX1	1.05e-42	-0.541172	0.359	0.496	7.82e-40	Fibroblast
MA1584.1	ZIC5	1.05e-42	0.307769	0.628	0.491	7.83e-40	Fibroblast
MA0067.1	Pax2	1.39e-42	0.323524	0.624	0.485	1.04e-39	Fibroblast
MA0633.1	Twist2	2.12e-42	0.431482	0.622	0.486	1.58e-39	Fibroblast
MA0647.1	GRHL1	3.56e-42	-2.17903	0.311	0.451	2.66e-39	Fibroblast
MA0595.1	SREBF1	2.58e-41	0.385431	0.622	0.487	1.92e-38	Fibroblast
MA0877.2	BARHL1	3.26e-41	0.505057	0.613	0.489	2.43e-38	Fibroblast
MA1146.1	NR1H4::RXRA	3.52e-41	-0.513882	0.369	0.498	2.62e-38	Fibroblast
MA0813.1	TFAP2B(var.3)	4.26e-41	0.311529	0.632	0.493	3.18e-38	Fibroblast
MA1148.1	PPARA::RXRA	4.72e-41	-2.5835	0.265	0.476	3.52e-38	Fibroblast
MA0856.1	RXRG	5.31e-41	-3.57384	0.204	0.48	3.96e-38	Fibroblast
MA1496.1	HOXA4	1.09e-39	-0.592371	0.361	0.496	8.16e-37	Fibroblast
MA0696.1	ZIC1	1.81e-39	0.354221	0.618	0.492	1.35e-36	Fibroblast
MA0724.1	VENTX	1.12e-38	0.450885	0.616	0.492	8.36e-36	Fibroblast
MA0142.1	Pou5f1::Sox2	1.51e-38	0.383904	0.618	0.496	1.13e-35	Fibroblast
MA1645.1	NKX2-2	5.63e-38	0.440525	0.605	0.493	4.2e-35	Fibroblast
MA0498.2	MEIS1	1.51e-37	0.397933	0.611	0.489	1.13e-34	Fibroblast
MA1537.1	NR2F1(var.2)	4.84e-37	-3.65351	0.212	0.478	3.61e-34	Fibroblast
MA0734.2	GLI2	1.13e-36	0.542223	0.592	0.49	8.46e-34	Fibroblast
MA1592.1	ZNF274	1.82e-36	0.516633	0.602	0.488	1.36e-33	Fibroblast
MA0897.1	Hmx2	3.68e-36	0.40767	0.621	0.496	2.74e-33	Fibroblast
MA1550.1	PPARD	5.02e-36	-3.67442	0.213	0.478	3.74e-33	Fibroblast
MA1574.1	THRB	5.63e-36	-3.35845	0.23	0.48	4.2e-33	Fibroblast
MA0855.1	RXRB	9.44e-36	-3.17275	0.224	0.476	7.04e-33	Fibroblast
MA0863.1	MTF1	1.21e-35	0.372081	0.616	0.491	9e-33	Fibroblast
MA1118.1	SIX1	1.47e-35	-0.923562	0.365	0.496	1.1e-32	Fibroblast
MA1518.1	LHX1	3.21e-35	0.351595	0.608	0.491	2.4e-32	Fibroblast
MA1491.1	GLI3	3.46e-35	0.524798	0.605	0.49	2.58e-32	Fibroblast
MA1124.1	ZNF24	7.43e-35	0.277114	0.608	0.483	5.54e-32	Fibroblast
MA1547.1	PITX2	1.39e-34	-0.428153	0.374	0.497	1.04e-31	Fibroblast
MA0695.1	ZBTB7C	7.24e-34	0.408779	0.61	0.492	5.4e-31	Fibroblast
MA1608.1	Isl1	7.48e-34	0.291252	0.609	0.49	5.58e-31	Fibroblast
MA0825.1	MNT	1.02e-33	-0.640319	0.376	0.504	7.58e-31	Fibroblast
MA0597.1	THAP1	3.39e-33	-0.43691	0.387	0.496	2.53e-30	Fibroblast
MA0513.1	SMAD2::SMAD3::SMAD4	5.39e-33	-0.459277	0.385	0.499	4.02e-30	Fibroblast
MA0630.1	SHOX	1.59e-31	-1.1805	0.377	0.493	1.18e-28	Fibroblast
MA0704.1	Lhx4	1.59e-31	-1.1805	0.377	0.493	1.18e-28	Fibroblast
MA0716.1	PRRX1	1.59e-31	-1.1805	0.377	0.493	1.18e-28	Fibroblast
MA1151.1	RORC	2.72e-31	0.566495	0.602	0.49	2.03e-28	Fibroblast
MA0769.2	TCF7	4.39e-31	-0.686104	0.386	0.492	3.28e-28	Fibroblast
MA0494.1	Nr1h3::Rxra	4.11e-30	0.366683	0.589	0.494	3.06e-27	Fibroblast
MA1532.1	NR1D2	9.48e-30	0.3427	0.6	0.492	7.07e-27	Fibroblast
MA0682.2	PITX1	2.27e-29	-0.394566	0.395	0.497	1.69e-26	Fibroblast
MA1110.1	NR1H4	1.18e-28	0.305685	0.601	0.492	8.81e-26	Fibroblast
MA0065.2	Pparg::Rxra	1.43e-28	-2.66076	0.29	0.483	1.06e-25	Fibroblast
MA1585.1	ZKSCAN1	1.43e-28	-0.453854	0.387	0.5	1.07e-25	Fibroblast
MA0783.1	PKNOX2	2.16e-28	-0.487562	0.396	0.499	1.61e-25	Fibroblast
MA1479.1	DMRTC2	3.17e-28	0.36522	0.606	0.494	2.37e-25	Fibroblast
MA0258.2	ESR2	3.8e-28	-0.558425	0.39	0.5	2.84e-25	Fibroblast
MA0631.1	Six3	4.88e-28	0.320362	0.593	0.493	3.64e-25	Fibroblast
MA1149.1	RARA::RXRG	1.13e-27	0.320982	0.589	0.493	8.41e-25	Fibroblast
MA0622.1	Mlxip	2.64e-27	-0.485164	0.404	0.499	1.97e-24	Fibroblast
MA1536.1	NR2C2(var.2)	1e-26	0.309248	0.6	0.491	7.46e-24	Fibroblast
MA0635.1	BARHL2	2.15e-26	0.269488	0.581	0.493	1.6e-23	Fibroblast
MA0730.1	RARA(var.2)	2.28e-26	0.300087	0.598	0.494	1.7e-23	Fibroblast
MA0666.1	MSX1	4.49e-26	0.379682	0.597	0.492	3.35e-23	Fibroblast
MA0708.1	MSX2	4.49e-26	0.379682	0.597	0.492	3.35e-23	Fibroblast
MA0709.1	Msx3	4.49e-26	0.379682	0.597	0.492	3.35e-23	Fibroblast
MA0876.1	BSX	4.49e-26	0.379682	0.597	0.492	3.35e-23	Fibroblast
MA0882.1	DLX6	6.14e-26	0.282494	0.598	0.492	4.58e-23	Fibroblast
MA1572.1	TGIF2LY	1.54e-25	0.345846	0.588	0.49	1.15e-22	Fibroblast
MA1568.1	TCF21(var.2)	2.42e-25	-0.403076	0.408	0.501	1.8e-22	Fibroblast
MA1575.1	THRB(var.2)	5.13e-25	-0.413537	0.406	0.501	3.83e-22	Fibroblast
MA1539.1	NR2F6(var.3)	1.29e-24	-0.511343	0.392	0.495	9.65e-22	Fibroblast
MA0112.3	ESR1	4.01e-24	-0.425396	0.386	0.498	2.99e-21	Fibroblast
MA1657.1	ZNF652	8.19e-24	0.404877	0.582	0.49	6.11e-21	Fibroblast
MA0592.3	ESRRA	9.04e-24	-3.70662	0.303	0.429	6.74e-21	Fibroblast
MA0884.1	DUXA	1.9e-23	0.270461	0.589	0.497	1.42e-20	Fibroblast
MA0610.1	DMRT3	4.24e-23	0.279135	0.578	0.495	3.17e-20	Fibroblast
MA0874.1	Arx	9.52e-23	-0.551053	0.389	0.5	7.1e-20	Fibroblast
MA0646.1	GCM1	1.75e-22	-0.562614	0.389	0.484	1.3e-19	Fibroblast
MA0004.1	Arnt	6.19e-22	-0.654474	0.408	0.524	4.62e-19	Fibroblast
MA0115.1	NR1H2::RXRA	1.64e-21	-2.39728	0.267	0.48	1.22e-18	Fibroblast
MA0670.1	NFIA	1.82e-21	0.276845	0.588	0.494	1.36e-18	Fibroblast
MA0889.1	GBX1	2.88e-21	-0.568845	0.395	0.494	2.15e-18	Fibroblast
MA1562.1	SOX14	8.73e-21	-2.03216	0.567	0.463	6.52e-18	Fibroblast
MA0866.1	SOX21	3.08e-20	0.343728	0.595	0.497	2.3e-17	Fibroblast
MA1147.1	NR4A2::RXRA	9.03e-20	-0.500928	0.4	0.493	6.74e-17	Fibroblast
MA1571.1	TGIF2LX	2.03e-19	0.257128	0.582	0.49	1.51e-16	Fibroblast
MA0693.2	VDR	2.42e-19	-0.462504	0.393	0.491	1.8e-16	Fibroblast
MA0754.1	CUX1	2.61e-19	-0.348928	0.401	0.489	1.95e-16	Fibroblast
MA0711.1	OTX1	2.74e-19	0.331028	0.564	0.486	2.04e-16	Fibroblast
MA0515.1	Sox6	3.61e-19	-2.1349	0.555	0.454	2.69e-16	Fibroblast
MA0124.2	Nkx3-1	4.82e-19	0.263414	0.58	0.492	3.59e-16	Fibroblast
MA1533.1	NR1I2	1.89e-18	-1.97908	0.573	0.488	1.41e-15	Fibroblast
MA1099.2	HES1	2.39e-18	0.292199	0.584	0.51	1.79e-15	Fibroblast
MA1111.1	NR2F2	1.87e-17	-0.964713	0.42	0.508	1.39e-14	Fibroblast
MA0868.2	SOX8	2.99e-17	-5.98238	0.525	0.441	2.23e-14	Fibroblast
MA0138.2	REST	5.62e-17	-0.377379	0.417	0.495	4.19e-14	Fibroblast
MA0661.1	MEOX1	6.18e-17	-0.711841	0.413	0.49	4.61e-14	Fibroblast
MA0607.1	Bhlha15	1.54e-16	-0.315278	0.429	0.496	1.15e-13	Fibroblast
MA0706.1	MEOX2	1.95e-16	-0.65436	0.408	0.496	1.45e-13	Fibroblast
MA0059.1	MAX::MYC	3.57e-16	-0.509323	0.412	0.504	2.67e-13	Fibroblast
MA0070.1	PBX1	3.99e-16	-0.345305	0.417	0.5	2.97e-13	Fibroblast
MA0784.1	POU1F1	1.04e-15	-0.270569	0.577	0.487	7.76e-13	Fibroblast
MA0662.1	MIXL1	3.01e-15	-1.11665	0.414	0.492	2.25e-12	Fibroblast
MA0702.2	LMX1A	1.77e-14	-1.49346	0.416	0.49	1.32e-11	Fibroblast
MA0793.1	POU6F2	2.4e-14	-0.58373	0.415	0.492	1.79e-11	Fibroblast
MA0505.1	Nr5a2	3.56e-14	-1.09115	0.404	0.489	2.66e-11	Fibroblast
MA1534.1	NR1I3	7.99e-14	-0.314402	0.549	0.474	5.96e-11	Fibroblast
MA1478.1	DMRTA2	1.49e-13	0.290777	0.566	0.492	1.11e-10	Fibroblast
MA0009.2	TBXT	1.41e-12	-0.276007	0.427	0.497	1.05e-09	Fibroblast
MA0068.2	PAX4	5.57e-12	-0.513325	0.43	0.492	4.16e-09	Fibroblast
MA0705.1	Lhx8	5.57e-12	-0.513325	0.43	0.492	4.16e-09	Fibroblast
MA1577.1	TLX2	5.57e-12	-0.513325	0.43	0.492	4.16e-09	Fibroblast
MA0701.2	LHX9	5.57e-12	-0.513325	0.43	0.492	4.16e-09	Fibroblast
MA0075.3	PRRX2	5.57e-12	-0.513325	0.43	0.492	4.16e-09	Fibroblast
MA0143.4	SOX2	6.02e-12	-2.79892	0.406	0.467	4.49e-09	Fibroblast
MA0003.4	TFAP2A	1.42e-11	-0.681958	0.417	0.477	1.06e-08	Fibroblast
MA0145.3	TFCP2	5.71e-11	-1.27658	0.53	0.451	4.26e-08	Fibroblast
MA0777.1	MYBL2	2.46e-10	0.280022	0.545	0.488	1.84e-07	Fibroblast
MA0789.1	POU3F4	2.82e-10	-0.962581	0.415	0.48	2.1e-07	Fibroblast
MA0093.3	USF1	2.98e-10	-0.663107	0.428	0.5	2.22e-07	Fibroblast
MA0058.3	MAX	6.63e-10	-0.354913	0.436	0.509	4.95e-07	Fibroblast
MA0654.1	ISX	1.03e-09	-0.454161	0.432	0.491	7.67e-07	Fibroblast
MA0717.1	RAX2	1.03e-09	-0.454161	0.432	0.491	7.67e-07	Fibroblast
MA0526.3	USF2	1.36e-09	-0.670182	0.425	0.499	1.01e-06	Fibroblast
MA0729.1	RARA	2.46e-09	-0.587214	0.422	0.485	1.84e-06	Fibroblast
MA0464.2	BHLHE40	2.9e-09	-0.454344	0.451	0.515	2.16e-06	Fibroblast
MA0147.3	MYC	3.26e-09	-0.412793	0.435	0.509	2.43e-06	Fibroblast
MA0707.1	MNX1	5.45e-09	-0.703705	0.444	0.493	4.07e-06	Fibroblast
MA0892.1	GSX1	1.12e-08	-0.675949	0.43	0.492	8.34e-06	Fibroblast
MA0812.1	TFAP2B(var.2)	2.76e-08	-0.340273	0.529	0.476	2.06e-05	Fibroblast
MA1115.1	POU5F1	6.12e-08	-0.344283	0.551	0.489	4.56e-05	Fibroblast
MA0720.1	Shox2	6.12e-08	-0.457116	0.443	0.492	4.57e-05	Fibroblast
MA0888.1	EVX2	2.7e-07	-0.424951	0.438	0.494	0.000201093	Fibroblast
MA1463.1	ARGFX	9.99e-07	-0.940956	0.441	0.485	0.00074513	Fibroblast
MA0792.1	POU5F1B	5.25e-06	-0.991343	0.428	0.478	0.0039177	Fibroblast
MA0692.1	TFEB	1.77e-05	-0.253102	0.547	0.512	0.0132124	Fibroblast
MA0894.1	HESX1	3.84e-05	-0.303189	0.451	0.494	0.0286204	Fibroblast
MA0634.1	ALX3	0.00022334	-0.722502	0.529	0.481	0.166612	Fibroblast
MA0507.1	POU2F2	0.000309154	-0.328142	0.531	0.486	0.230629	Fibroblast
MA1643.1	NFIB	0.000431461	-0.748982	0.527	0.485	0.32187	Fibroblast
MA0787.1	POU3F2	0.000507223	-0.318868	0.528	0.479	0.378388	Fibroblast
MA0674.1	NKX6-1	0.000631507	-0.748112	0.453	0.487	0.471104	Fibroblast
MA0675.1	NKX6-2	0.000631507	-0.748112	0.453	0.487	0.471104	Fibroblast
MA1519.1	LHX5	0.000631507	-0.748112	0.453	0.487	0.471104	Fibroblast
MA0699.1	LBX2	0.000690248	-0.412922	0.464	0.489	0.514925	Fibroblast
MA0768.1	LEF1	0.000874551	-0.313794	0.455	0.489	0.652415	Fibroblast
MA0785.1	POU2F1	0.000878628	-0.453713	0.531	0.485	0.655457	Fibroblast
MA0831.2	TFE3	0.000927983	-0.346439	0.541	0.511	0.692275	Fibroblast
MA0504.1	NR2C2	0.00106766	-1.70266	0.408	0.477	0.796475	Fibroblast
MA1119.1	SIX2	0.00146296	-0.342612	0.527	0.488	1	Fibroblast
MA0141.3	ESRRB	0.00164898	-2.75495	0.365	0.412	1	Fibroblast
MA1421.1	TCF7L1	0.0033972	-1.09621	0.438	0.48	1	Fibroblast
MA0786.1	POU3F1	0.00431908	-0.633673	0.525	0.478	1	Fibroblast
MA0017.2	NR2F1	0.0043379	-0.481406	0.517	0.492	1	Fibroblast
MA1527.1	NFIC(var.2)	0.00506477	-0.899197	0.455	0.484	1	Fibroblast
MA0052.4	MEF2A	3.01e-114	7.52769	0.987	0.469	2.24e-111	MyoFib
MA0497.1	MEF2C	1.56e-113	9.11812	0.987	0.47	1.16e-110	MyoFib
MA0773.1	MEF2D	3.1e-111	9.09196	0.987	0.475	2.31e-108	MyoFib
MA0660.1	MEF2B	1.08e-107	8.84004	0.982	0.473	8.08e-105	MyoFib
MA0153.2	HNF1B	4.56e-107	-7.26132	0.009	0.538	3.4e-104	MyoFib
MA0046.2	HNF1A	6.65e-107	-6.32559	0.013	0.537	4.96e-104	MyoFib
MA1648.1	TCF12(var.2)	3.09e-103	-4.34399	0.013	0.538	2.3e-100	MyoFib
MA0522.3	TCF3	3.09e-103	-4.34399	0.013	0.538	2.3e-100	MyoFib
MA0103.3	ZEB1	5.28e-101	-4.63282	0.018	0.543	3.94e-98	MyoFib
MA0830.2	TCF4	3.43e-100	-4.17826	0.018	0.537	2.56e-97	MyoFib
MA1558.1	SNAI1	4.58e-99	-4.23032	0.013	0.526	3.42e-96	MyoFib
MA1631.1	ASCL1(var.2)	1.62e-98	-3.70495	0.027	0.53	1.21e-95	MyoFib
MA0745.2	SNAI2	3.2e-98	-4.25118	0.031	0.538	2.38e-95	MyoFib
MA1559.1	SNAI3	3.07e-97	-4.31605	0.018	0.525	2.29e-94	MyoFib
MA1621.1	Rbpjl	3.18e-92	-4.50255	0.022	0.508	2.37e-89	MyoFib
MA1507.1	HOXD4	6.28e-88	-3.46284	0.036	0.509	4.68e-85	MyoFib
MA1620.1	Ptf1a(var.3)	8.25e-88	-4.0913	0.031	0.499	6.16e-85	MyoFib
MA0499.2	MYOD1	6.52e-81	-2.55779	0.054	0.51	4.86e-78	MyoFib
MA1513.1	KLF15	1.44e-79	2.19554	0.946	0.473	1.07e-76	MyoFib
MA1499.1	HOXB4	5.75e-77	-2.91835	0.063	0.511	4.29e-74	MyoFib
MA1125.1	ZNF384	2.86e-74	2.50312	0.937	0.505	2.13e-71	MyoFib
MA0050.2	IRF1	2.71e-70	1.12594	0.955	0.48	2.03e-67	MyoFib
MA0820.1	FIGLA	7.62e-69	-3.00576	0.054	0.506	5.69e-66	MyoFib
MA0516.2	SP2	4.76e-68	1.81353	0.946	0.492	3.55e-65	MyoFib
MA0156.2	FEV	1.29e-66	0.552513	0.946	0.451	9.65e-64	MyoFib
MA1504.1	HOXC4	1.8e-66	-2.59478	0.076	0.501	1.34e-63	MyoFib
MA0628.1	POU6F1	2.68e-66	-2.6579	0.054	0.501	2e-63	MyoFib
MA0903.1	HOXB3	1.33e-65	-2.58198	0.067	0.5	9.95e-63	MyoFib
MA0475.2	FLI1	1.86e-64	0.492257	0.933	0.44	1.39e-61	MyoFib
MA1623.1	Stat2	5.99e-64	1.42585	0.924	0.479	4.47e-61	MyoFib
MA0041.1	Foxd3	6.93e-64	1.90105	0.933	0.493	5.17e-61	MyoFib
MA0474.2	ERG	3.05e-63	-0.661855	0.942	0.437	2.28e-60	MyoFib
MA0098.3	ETS1	3.32e-63	0.43229	0.946	0.439	2.47e-60	MyoFib
MA1484.1	ETS2	3.33e-62	1.09661	0.942	0.437	2.48e-59	MyoFib
MA0083.3	SRF	3.76e-62	3.91218	0.87	0.491	2.8e-59	MyoFib
MA1564.1	SP9	6.32e-62	1.75679	0.942	0.493	4.72e-59	MyoFib
MA0685.1	SP4	8.67e-62	1.76844	0.915	0.491	6.47e-59	MyoFib
MA0028.2	ELK1	1.65e-61	1.85905	0.933	0.471	1.23e-58	MyoFib
MA0079.4	SP1	4.34e-61	1.63767	0.933	0.486	3.24e-58	MyoFib
MA0781.1	PAX9	8.22e-61	-3.77121	0.049	0.471	6.13e-58	MyoFib
MA0760.1	ERF	8.74e-61	0.355944	0.928	0.435	6.52e-58	MyoFib
MA0740.1	KLF14	9.96e-61	1.69482	0.91	0.486	7.43e-58	MyoFib
MA0759.1	ELK3	2.34e-60	1.38892	0.933	0.459	1.75e-57	MyoFib
MA1102.2	CTCFL	8.38e-60	2.1068	0.883	0.496	6.25e-57	MyoFib
MA0746.2	SP3	1.89e-59	1.59727	0.919	0.488	1.41e-56	MyoFib
MA0621.1	mix-a	5.52e-59	-2.55494	0.081	0.505	4.12e-56	MyoFib
MA1418.1	IRF3	1.43e-58	0.769233	0.919	0.471	1.07e-55	MyoFib
MA0743.2	SCRT1	3.22e-58	-2.2196	0.09	0.507	2.4e-55	MyoFib
MA1653.1	ZNF148	4.05e-58	1.35413	0.924	0.5	3.02e-55	MyoFib
MA0763.1	ETV3	4.72e-58	1.50472	0.928	0.464	3.52e-55	MyoFib
MA0517.1	STAT1::STAT2	4.98e-58	-0.358774	0.933	0.47	3.71e-55	MyoFib
MA1122.1	TFDP1	1.04e-57	1.66137	0.901	0.479	7.76e-55	MyoFib
MA0644.1	ESX1	5.33e-56	-2.37094	0.099	0.5	3.98e-53	MyoFib
MA0762.1	ETV2	2.08e-55	-1.91162	0.901	0.425	1.55e-52	MyoFib
MA1522.1	MAZ	4.93e-55	1.33233	0.915	0.491	3.68e-52	MyoFib
MA0779.1	PAX1	8.83e-55	-3.9416	0.063	0.468	6.59e-52	MyoFib
MA0599.1	KLF5	1.87e-54	1.3294	0.937	0.493	1.4e-51	MyoFib
MA0139.1	CTCF	4.29e-54	1.57976	0.883	0.489	3.2e-51	MyoFib
MA1604.1	Ebf2	7.83e-54	2.1416	0.87	0.48	5.84e-51	MyoFib
MA0806.1	TBX4	9.46e-54	-2.03121	0.108	0.504	7.06e-51	MyoFib
MA0807.1	TBX5	9.46e-54	-2.03121	0.108	0.504	7.06e-51	MyoFib
MA0772.1	IRF7	4.54e-53	1.0942	0.91	0.483	3.38e-50	MyoFib
MA0076.2	ELK4	6.19e-53	0.571233	0.928	0.445	4.62e-50	MyoFib
MA0732.1	EGR3	2.27e-52	1.10925	0.91	0.486	1.7e-49	MyoFib
MA0846.1	FOXC2	2.65e-52	1.25499	0.901	0.482	1.97e-49	MyoFib
MA0471.2	E2F6	1.33e-51	1.35877	0.906	0.483	9.93e-49	MyoFib
MA0847.2	FOXD2	3.84e-51	0.958117	0.874	0.479	2.86e-48	MyoFib
MA1515.1	KLF2	7.93e-51	1.21388	0.924	0.494	5.91e-48	MyoFib
MA1111.1	NR2F2	2.58e-50	-3.13416	0.103	0.506	1.93e-47	MyoFib
MA0039.4	KLF4	4.98e-50	1.1788	0.91	0.489	3.72e-47	MyoFib
MA0625.1	NFATC3	6.12e-50	1.85429	0.888	0.501	4.57e-47	MyoFib
MA1637.1	EBF3	7.04e-50	1.92532	0.87	0.484	5.25e-47	MyoFib
MA0624.1	NFATC1	9.99e-50	1.70654	0.906	0.497	7.45e-47	MyoFib
MA0152.1	NFATC2	7.41e-49	1.26224	0.897	0.498	5.53e-46	MyoFib
MA0750.2	ZBTB7A	2.27e-48	1.015	0.906	0.444	1.69e-45	MyoFib
MA0854.1	Alx1	3.43e-48	-2.19169	0.112	0.498	2.56e-45	MyoFib
MA0744.2	SCRT2	1.55e-47	-1.95457	0.148	0.502	1.15e-44	MyoFib
MA0741.1	KLF16	7.71e-47	1.39067	0.892	0.499	5.75e-44	MyoFib
MA0765.2	ETV5	8.42e-47	0.676531	0.883	0.45	6.28e-44	MyoFib
MA0658.1	LHX6	1.21e-46	-2.12401	0.126	0.495	9.01e-44	MyoFib
MA0606.1	NFAT5	1.44e-46	1.35831	0.888	0.499	1.07e-43	MyoFib
MA1525.1	NFATC4	1.25e-45	1.37168	0.883	0.498	9.32e-43	MyoFib
MA0162.4	EGR1	2.99e-45	1.05071	0.892	0.498	2.23e-42	MyoFib
MA0710.1	NOTO	3.08e-45	-2.05222	0.117	0.497	2.3e-42	MyoFib
MA1113.2	PBX2	4.4e-45	2.55869	0.848	0.478	3.28e-42	MyoFib
MA0791.1	POU4F3	4.27e-44	-1.73516	0.126	0.496	3.18e-41	MyoFib
MA0747.1	SP8	4.35e-44	1.30072	0.883	0.498	3.25e-41	MyoFib
MA0154.4	EBF1	8.84e-44	-0.891491	0.861	0.484	6.59e-41	MyoFib
MA1512.1	KLF11	9.98e-44	1.32593	0.888	0.495	7.45e-41	MyoFib
MA0032.2	FOXC1	1.44e-43	1.13217	0.879	0.489	1.07e-40	MyoFib
MA0805.1	TBX1	2.48e-43	-1.76597	0.157	0.499	1.85e-40	MyoFib
MA0506.1	NRF1	4.12e-43	1.97112	0.843	0.491	3.07e-40	MyoFib
MA0051.1	IRF2	5.58e-43	0.709022	0.879	0.478	4.17e-40	MyoFib
MA1640.1	MEIS2(var.2)	1.42e-42	2.222	0.83	0.476	1.06e-39	MyoFib
MA0645.1	ETV6	4.81e-42	-3.27841	0.892	0.447	3.59e-39	MyoFib
MA0600.2	RFX2	5.41e-42	1.68316	0.843	0.492	4.03e-39	MyoFib
MA0160.1	NR4A2	1.4e-41	-2.27941	0.148	0.496	1.04e-38	MyoFib
MA1516.1	KLF3	2.17e-41	1.0604	0.874	0.496	1.62e-38	MyoFib
MA0886.1	EMX2	1.92e-40	-2.01363	0.143	0.494	1.43e-37	MyoFib
MA0017.2	NR2F1	5.82e-40	-2.66946	0.13	0.494	4.34e-37	MyoFib
MA0748.2	YY2	9.8e-40	1.4663	0.839	0.498	7.31e-37	MyoFib
MA0865.1	E2F8	1.53e-39	1.44131	0.839	0.487	1.14e-36	MyoFib
MA0790.1	POU4F1	1.84e-39	-1.60165	0.17	0.498	1.37e-36	MyoFib
MA1116.1	RBPJ	2.69e-39	1.13127	0.861	0.492	2e-36	MyoFib
MA1650.1	ZBTB14	4.66e-39	1.288	0.857	0.494	3.48e-36	MyoFib
MA1483.1	ELF2	6.58e-39	0.835255	0.874	0.473	4.91e-36	MyoFib
MA0687.1	SPIC	8.34e-39	-11.2172	0.874	0.456	6.22e-36	MyoFib
MA1639.1	MEIS1(var.2)	1.28e-38	1.85141	0.807	0.475	9.52e-36	MyoFib
MA1471.1	BARX2	1.43e-38	-1.44345	0.188	0.495	1.07e-35	MyoFib
MA0758.1	E2F7	1.72e-38	1.31881	0.839	0.49	1.28e-35	MyoFib
MA0742.1	Klf12	2.04e-38	1.28905	0.888	0.495	1.52e-35	MyoFib
MA0528.2	ZNF263	2.77e-38	0.915484	0.852	0.476	2.07e-35	MyoFib
MA1487.1	FOXE1	1.26e-37	0.683082	0.843	0.478	9.37e-35	MyoFib
MA0718.1	RAX	4.72e-37	-1.85767	0.166	0.493	3.52e-34	MyoFib
MA0851.1	Foxj3	7.07e-37	1.02724	0.839	0.486	5.27e-34	MyoFib
MA0683.1	POU4F2	1.2e-36	-1.45589	0.166	0.495	8.97e-34	MyoFib
MA1606.1	Foxf1	1.3e-36	0.371692	0.834	0.463	9.72e-34	MyoFib
MA1517.1	KLF6	2.6e-36	1.17015	0.857	0.491	1.94e-33	MyoFib
MA0802.1	TBR1	2.63e-36	-1.56445	0.184	0.496	1.96e-33	MyoFib
MA0108.2	TBP	3.21e-36	1.59884	0.816	0.5	2.39e-33	MyoFib
MA0801.1	MGA	1.27e-35	-1.51641	0.179	0.491	9.5e-33	MyoFib
MA0853.1	Alx4	1.41e-35	-1.90304	0.17	0.496	1.05e-32	MyoFib
MA0472.2	EGR2	2.3e-35	0.797445	0.861	0.483	1.72e-32	MyoFib
MA0733.1	EGR4	5.13e-35	1.16593	0.825	0.489	3.83e-32	MyoFib
MA1573.1	THAP11	2.11e-34	1.36766	0.821	0.491	1.57e-31	MyoFib
MA0753.2	ZNF740	2.33e-34	1.17065	0.839	0.511	1.74e-31	MyoFib
MA1566.1	TBX3	3.95e-34	-1.57331	0.179	0.499	2.95e-31	MyoFib
MA1536.1	NR2C2(var.2)	9.27e-34	-1.64143	0.179	0.497	6.92e-31	MyoFib
MA0470.2	E2F4	1.14e-33	1.47717	0.794	0.488	8.53e-31	MyoFib
MA1511.1	KLF10	1.28e-33	1.3296	0.825	0.501	9.52e-31	MyoFib
MA0159.1	RARA::RXRA	8.37e-33	-1.25148	0.188	0.498	6.24e-30	MyoFib
MA0657.1	KLF13	8.68e-33	0.9986	0.834	0.497	6.47e-30	MyoFib
MA0799.1	RFX4	1.19e-32	1.29789	0.798	0.493	8.87e-30	MyoFib
MA0901.2	HOXB13	1.23e-32	1.18115	0.83	0.497	9.19e-30	MyoFib
MA0510.2	RFX5	1.25e-32	1.57986	0.762	0.491	9.35e-30	MyoFib
MA0057.1	MZF1(var.2)	3.19e-32	1.22102	0.803	0.499	2.38e-29	MyoFib
MA0030.1	FOXF2	3.39e-32	0.602727	0.857	0.483	2.53e-29	MyoFib
MA0888.1	EVX2	3.75e-32	-1.69892	0.179	0.493	2.79e-29	MyoFib
MA0721.1	UNCX	5.92e-32	-2.0738	0.17	0.492	4.42e-29	MyoFib
MA0146.2	Zfx	7.35e-32	1.01592	0.83	0.508	5.49e-29	MyoFib
MA1127.1	FOSB::JUN	1.67e-31	-1.15135	0.839	0.462	1.25e-28	MyoFib
MA1152.1	SOX15	2.52e-31	1.05227	0.812	0.463	1.88e-28	MyoFib
MA1627.1	Wt1	3.3e-31	0.497841	0.861	0.488	2.46e-28	MyoFib
MA1146.1	NR1H4::RXRA	4.69e-31	-1.33053	0.188	0.495	3.5e-28	MyoFib
MA0630.1	SHOX	5.25e-31	-2.29759	0.175	0.49	3.91e-28	MyoFib
MA0704.1	Lhx4	5.25e-31	-2.29759	0.175	0.49	3.91e-28	MyoFib
MA0716.1	PRRX1	5.25e-31	-2.29759	0.175	0.49	3.91e-28	MyoFib
MA0652.1	IRF8	5.32e-31	-0.70784	0.843	0.468	3.97e-28	MyoFib
MA0592.3	ESRRA	1.4e-30	-6.0487	0.139	0.425	1.04e-27	MyoFib
MA0686.1	SPDEF	1.65e-30	1.76638	0.78	0.479	1.23e-27	MyoFib
MA1567.1	TBX6	2.09e-30	-1.51378	0.197	0.498	1.56e-27	MyoFib
MA0527.1	ZBTB33	2.67e-30	1.20601	0.825	0.493	2e-27	MyoFib
MA1579.1	ZBTB26	3.07e-30	1.18626	0.812	0.491	2.29e-27	MyoFib
MA1133.1	JUN::JUNB(var.2)	4.1e-30	-0.60642	0.825	0.472	3.06e-27	MyoFib
MA0080.5	SPI1	8.7e-30	-5.49987	0.803	0.434	6.49e-27	MyoFib
MA0739.1	Hic1	1.04e-29	-1.31785	0.202	0.511	7.78e-27	MyoFib
MA1419.1	IRF4	2.44e-29	-1.23975	0.834	0.473	1.82e-26	MyoFib
MA1147.1	NR4A2::RXRA	3e-29	-1.45379	0.193	0.49	2.24e-26	MyoFib
MA0834.1	ATF7	3.97e-29	-0.637408	0.821	0.471	2.96e-26	MyoFib
MA0845.1	FOXB1	4.64e-29	0.830521	0.803	0.491	3.46e-26	MyoFib
MA1473.1	CDX4	5.79e-29	1.132	0.834	0.484	4.32e-26	MyoFib
MA0887.1	EVX1	6.61e-29	-1.42426	0.197	0.492	4.93e-26	MyoFib
MA1508.1	IKZF1	1.02e-28	-5.41505	0.744	0.414	7.61e-26	MyoFib
MA1565.1	TBX18	1.35e-28	-1.23379	0.202	0.501	1.01e-25	MyoFib
MA0874.1	Arx	1.52e-28	-1.62904	0.193	0.497	1.13e-25	MyoFib
MA1651.1	ZFP42	4.04e-28	1.02832	0.798	0.504	3.01e-25	MyoFib
MA1136.1	FOSB::JUNB(var.2)	4.67e-28	-0.916682	0.803	0.465	3.48e-25	MyoFib
MA1545.1	OVOL2	2.6e-27	1.3503	0.758	0.486	1.94e-24	MyoFib
MA1625.1	Stat5b	2.61e-27	0.573965	0.821	0.492	1.95e-24	MyoFib
MA0878.2	CDX1	3.24e-27	0.853654	0.798	0.486	2.41e-24	MyoFib
MA0864.2	E2F2	3.81e-27	0.951755	0.789	0.489	2.84e-24	MyoFib
MA0605.2	ATF3	3.83e-27	-1.27158	0.807	0.46	2.86e-24	MyoFib
MA0258.2	ESR2	3.98e-27	-1.34922	0.22	0.497	2.97e-24	MyoFib
MA0656.1	JDP2(var.2)	4.26e-27	-1.71176	0.789	0.46	3.18e-24	MyoFib
MA0894.1	HESX1	5.28e-27	-1.40999	0.215	0.493	3.94e-24	MyoFib
MA0040.1	Foxq1	6.79e-27	0.91694	0.794	0.492	5.07e-24	MyoFib
MA0879.1	Dlx1	6.89e-27	-1.34046	0.175	0.495	5.14e-24	MyoFib
MA0480.1	Foxo1	1.16e-26	0.746455	0.785	0.477	8.63e-24	MyoFib
MA1538.1	NR2F1(var.3)	1.57e-26	-1.23157	0.206	0.494	1.17e-23	MyoFib
MA0690.1	TBX21	1.88e-26	-1.24931	0.211	0.495	1.4e-23	MyoFib
MA0793.1	POU6F2	2.2e-26	-1.55729	0.184	0.491	1.64e-23	MyoFib
MA1149.1	RARA::RXRG	2.53e-26	-1.10935	0.224	0.498	1.89e-23	MyoFib
MA1140.2	JUNB(var.2)	2.95e-26	-0.429904	0.812	0.474	2.2e-23	MyoFib
MA0661.1	MEOX1	3.29e-26	-1.72472	0.202	0.488	2.45e-23	MyoFib
MA0520.1	Stat6	3.56e-26	0.917106	0.794	0.489	2.66e-23	MyoFib
MA0081.2	SPIB	4.35e-26	-10.5417	0.785	0.428	3.25e-23	MyoFib
MA0889.1	GBX1	4.53e-26	-1.5054	0.233	0.492	3.38e-23	MyoFib
MA0060.3	NFYA	5.79e-26	0.776433	0.812	0.502	4.32e-23	MyoFib
MA0609.2	CREM	7.03e-26	0.38126	0.794	0.474	5.25e-23	MyoFib
MA0073.1	RREB1	8.96e-26	0.839418	0.825	0.511	6.69e-23	MyoFib
MA1139.1	FOSL2::JUNB(var.2)	1.17e-25	-0.974319	0.798	0.465	8.73e-23	MyoFib
MA0803.1	TBX15	1.4e-25	-1.31309	0.224	0.491	1.04e-22	MyoFib
MA0800.1	EOMES	1.62e-25	-1.21268	0.188	0.496	1.21e-22	MyoFib
MA0112.3	ESR1	2.21e-25	-1.24764	0.229	0.495	1.65e-22	MyoFib
MA0833.2	ATF4	2.32e-25	0.424436	0.794	0.475	1.73e-22	MyoFib
MA0895.1	HMBOX1	2.86e-25	-0.951128	0.224	0.494	2.13e-22	MyoFib
MA1514.1	KLF17	3.8e-25	0.987616	0.767	0.499	2.83e-22	MyoFib
MA0703.2	LMX1B	4.71e-25	-2.43233	0.215	0.494	3.51e-22	MyoFib
MA1576.1	THRB(var.3)	6.63e-25	-1.13921	0.224	0.5	4.95e-22	MyoFib
MA0707.1	MNX1	6.99e-25	-1.57547	0.238	0.493	5.21e-22	MyoFib
MA0852.2	FOXK1	7.37e-25	-0.27473	0.83	0.47	5.5e-22	MyoFib
MA0485.2	HOXC9	7.64e-25	0.842054	0.758	0.491	5.7e-22	MyoFib
MA1599.1	ZNF682	9.29e-25	1.0523	0.762	0.499	6.93e-22	MyoFib
MA0702.2	LMX1A	1.08e-24	-2.48408	0.202	0.489	8.03e-22	MyoFib
MA1496.1	HOXA4	1.1e-24	-1.12965	0.202	0.492	8.2e-22	MyoFib
MA0829.2	SREBF1(var.2)	1.4e-24	-1.4641	0.22	0.501	1.05e-21	MyoFib
MA0138.2	REST	1.41e-24	-1.1048	0.26	0.493	1.06e-21	MyoFib
MA1129.1	FOSL1::JUN(var.2)	2.07e-24	-0.851656	0.789	0.465	1.54e-21	MyoFib
MA0493.1	Klf1	2.46e-24	0.483511	0.785	0.487	1.83e-21	MyoFib
MA0761.2	ETV1	3.02e-24	-5.60372	0.709	0.402	2.25e-21	MyoFib
MA0720.1	Shox2	3.41e-24	-1.58168	0.229	0.491	2.55e-21	MyoFib
MA1596.1	ZNF460	3.62e-24	0.687339	0.825	0.504	2.7e-21	MyoFib
MA1131.1	FOSL2::JUN(var.2)	3.81e-24	-2.43415	0.776	0.453	2.84e-21	MyoFib
MA0163.1	PLAG1	4.09e-24	1.05529	0.78	0.499	3.05e-21	MyoFib
MA0062.3	GABPA	5.79e-24	-5.47709	0.7	0.412	4.32e-21	MyoFib
MA0068.2	PAX4	1.02e-23	-1.7247	0.215	0.491	7.64e-21	MyoFib
MA0705.1	Lhx8	1.02e-23	-1.7247	0.215	0.491	7.64e-21	MyoFib
MA1577.1	TLX2	1.02e-23	-1.7247	0.215	0.491	7.64e-21	MyoFib
MA0701.2	LHX9	1.02e-23	-1.7247	0.215	0.491	7.64e-21	MyoFib
MA0075.3	PRRX2	1.02e-23	-1.7247	0.215	0.491	7.64e-21	MyoFib
MA1145.1	FOSL2::JUND(var.2)	1.56e-23	-1.92009	0.794	0.459	1.17e-20	MyoFib
MA0465.2	CDX2	1.91e-23	0.936067	0.762	0.495	1.42e-20	MyoFib
MA1420.1	IRF5	2.04e-23	0.477845	0.794	0.49	1.52e-20	MyoFib
MA0093.3	USF1	2.26e-23	-1.78731	0.202	0.499	1.69e-20	MyoFib
MA1503.1	HOXB9	2.86e-23	0.847025	0.78	0.493	2.13e-20	MyoFib
MA1544.1	OVOL1	3.01e-23	1.03131	0.731	0.487	2.25e-20	MyoFib
MA0766.2	GATA5	3.09e-23	-0.322222	0.776	0.46	2.31e-20	MyoFib
MA1463.1	ARGFX	4.26e-23	-2.21233	0.22	0.485	3.18e-20	MyoFib
MA1154.1	ZNF282	5.99e-23	0.860029	0.776	0.497	4.47e-20	MyoFib
MA1629.1	Zic2	9.95e-23	-0.984258	0.215	0.492	7.43e-20	MyoFib
MA0858.1	Rarb(var.2)	2.07e-22	-1.10094	0.256	0.499	1.54e-19	MyoFib
MA1644.1	NFYC	2.14e-22	0.763322	0.776	0.502	1.6e-19	MyoFib
MA0065.2	Pparg::Rxra	2.17e-22	-4.49548	0.117	0.478	1.62e-19	MyoFib
MA0598.3	EHF	2.58e-22	-7.31942	0.749	0.423	1.92e-19	MyoFib
MA1143.1	FOSL1::JUND(var.2)	3.77e-22	0.627282	0.794	0.491	2.81e-19	MyoFib
MA1624.1	Stat5a	5.11e-22	0.712277	0.812	0.491	3.81e-19	MyoFib
MA0136.2	ELF5	5.33e-22	-2.19908	0.794	0.457	3.98e-19	MyoFib
MA0681.2	PHOX2B	5.37e-22	0.953248	0.749	0.499	4e-19	MyoFib
MA1539.1	NR2F6(var.3)	7.27e-22	-1.03148	0.242	0.492	5.43e-19	MyoFib
MA0095.2	YY1	7.71e-22	0.920965	0.78	0.509	5.76e-19	MyoFib
MA0654.1	ISX	9.36e-22	-1.46317	0.229	0.49	6.98e-19	MyoFib
MA0717.1	RAX2	9.36e-22	-1.46317	0.229	0.49	6.98e-19	MyoFib
MA0892.1	GSX1	9.42e-22	-1.54693	0.233	0.49	7.02e-19	MyoFib
MA0604.1	Atf1	1e-21	1.20302	0.744	0.494	7.49e-19	MyoFib
MA0071.1	RORA	1.06e-21	-1.59774	0.211	0.485	7.9e-19	MyoFib
MA0677.1	Nr2f6	1.88e-21	-7.71308	0.049	0.472	1.4e-18	MyoFib
MA0613.1	FOXG1	2.21e-21	0.589505	0.744	0.483	1.65e-18	MyoFib
MA0614.1	Foxj2	2.21e-21	0.589505	0.744	0.483	1.65e-18	MyoFib
MA0873.1	HOXD12	2.31e-21	0.845555	0.758	0.495	1.72e-18	MyoFib
MA0662.1	MIXL1	2.48e-21	-2.01648	0.215	0.49	1.85e-18	MyoFib
MA0473.3	ELF1	2.97e-21	-3.33632	0.704	0.416	2.22e-18	MyoFib
MA0513.1	SMAD2::SMAD3::SMAD4	4.07e-21	-1.03719	0.251	0.495	3.04e-18	MyoFib
MA0688.1	TBX2	5.07e-21	-1.09784	0.215	0.492	3.78e-18	MyoFib
MA1506.1	HOXD10	5.66e-21	0.542297	0.812	0.49	4.22e-18	MyoFib
MA0486.2	HSF1	9.95e-21	0.749133	0.753	0.496	7.42e-18	MyoFib
MA0482.2	GATA4	1.04e-20	-0.325399	0.758	0.457	7.76e-18	MyoFib
MA0505.1	Nr5a2	1.45e-20	-2.1894	0.193	0.487	1.08e-17	MyoFib
MA1537.1	NR2F1(var.2)	1.73e-20	-7.00353	0.067	0.47	1.29e-17	MyoFib
MA0905.1	HOXC10	2.04e-20	0.619238	0.78	0.492	1.52e-17	MyoFib
MA0047.3	FOXA2	2.16e-20	-0.351746	0.771	0.475	1.61e-17	MyoFib
MA0511.2	RUNX2	2.2e-20	-0.558309	0.758	0.471	1.64e-17	MyoFib
MA0526.3	USF2	2.96e-20	-1.6862	0.224	0.497	2.21e-17	MyoFib
MA0107.1	RELA	3.42e-20	-10.5144	0.762	0.44	2.55e-17	MyoFib
MA0783.1	PKNOX2	4.19e-20	-0.947582	0.238	0.496	3.13e-17	MyoFib
MA0908.1	HOXD11	7.53e-20	0.756019	0.74	0.495	5.62e-17	MyoFib
MA0699.1	LBX2	8.63e-20	-1.14683	0.242	0.489	6.44e-17	MyoFib
MA0512.2	Rxra	9e-20	-8.25306	0.058	0.472	6.72e-17	MyoFib
MA0857.1	Rarb	1.03e-19	-2.37799	0.184	0.481	7.7e-17	MyoFib
MA0135.1	Lhx3	1.07e-19	-1.12461	0.247	0.495	7.98e-17	MyoFib
MA1110.1	NR1H4	1.09e-19	-1.11275	0.256	0.497	8.14e-17	MyoFib
MA0730.1	RARA(var.2)	1.22e-19	-1.06285	0.26	0.499	9.07e-17	MyoFib
MA0509.2	RFX1	1.83e-19	0.844687	0.762	0.496	1.37e-16	MyoFib
MA0481.3	FOXP1	2.22e-19	-0.357207	0.731	0.47	1.66e-16	MyoFib
MA0115.1	NR1H2::RXRA	2.52e-19	-5.91742	0.067	0.474	1.88e-16	MyoFib
MA0469.3	E2F3	2.59e-19	0.923618	0.717	0.487	1.93e-16	MyoFib
MA0770.1	HSF2	3.22e-19	0.770879	0.717	0.49	2.4e-16	MyoFib
MA0906.1	HOXC12	3.43e-19	0.86916	0.744	0.496	2.56e-16	MyoFib
MA0131.2	HINFP	3.68e-19	0.81515	0.731	0.491	2.74e-16	MyoFib
MA0088.2	ZNF143	7.2e-19	0.779974	0.776	0.494	5.37e-16	MyoFib
MA1531.1	NR1D1	7.84e-19	-1.00374	0.26	0.498	5.85e-16	MyoFib
MA1126.1	FOS::JUN(var.2)	8.09e-19	-2.8055	0.74	0.452	6.03e-16	MyoFib
MA1541.1	NR6A1	8.22e-19	-1.36582	0.251	0.5	6.13e-16	MyoFib
MA1574.1	THRB	1.14e-18	-6.00707	0.085	0.472	8.54e-16	MyoFib
MA1529.1	NHLH2	1.17e-18	-1.08608	0.247	0.497	8.74e-16	MyoFib
MA0519.1	Stat5a::Stat5b	1.25e-18	0.544943	0.762	0.489	9.31e-16	MyoFib
MA1638.1	HAND2	1.58e-18	0.594055	0.726	0.485	1.18e-15	MyoFib
MA1575.1	THRB(var.2)	2.15e-18	-0.907119	0.251	0.499	1.6e-15	MyoFib
MA1578.1	VEZF1	2.6e-18	0.865042	0.771	0.505	1.94e-15	MyoFib
MA0856.1	RXRG	2.95e-18	-7.30603	0.081	0.471	2.2e-15	MyoFib
MA1550.1	PPARD	4.67e-18	-7.24039	0.067	0.47	3.48e-15	MyoFib
MA1148.1	PPARA::RXRA	5.63e-18	-4.19566	0.112	0.47	4.2e-15	MyoFib
MA1647.1	PRDM4	6.09e-18	0.490356	0.744	0.494	4.54e-15	MyoFib
MA0706.1	MEOX2	6.69e-18	-1.24575	0.265	0.493	4.99e-15	MyoFib
MA0018.4	CREB1	7.85e-18	-2.96802	0.753	0.449	5.85e-15	MyoFib
MA1107.2	KLF9	8.09e-18	0.605944	0.785	0.51	6.04e-15	MyoFib
MA0518.1	Stat4	8.33e-18	0.555017	0.735	0.475	6.21e-15	MyoFib
MA1540.1	NR5A1	8.35e-18	-4.08676	0.152	0.432	6.23e-15	MyoFib
MA1103.2	FOXK2	1.05e-17	-0.738527	0.744	0.467	7.84e-15	MyoFib
MA0638.1	CREB3	1.19e-17	0.970948	0.726	0.498	8.86e-15	MyoFib
MA0029.1	Mecom	1.23e-17	0.742963	0.753	0.493	9.2e-15	MyoFib
MA0738.1	HIC2	1.3e-17	-1.06339	0.22	0.504	9.7e-15	MyoFib
MA0890.1	GBX2	1.32e-17	-1.03071	0.265	0.489	9.86e-15	MyoFib
MA0844.1	XBP1	1.66e-17	0.882508	0.722	0.494	1.24e-14	MyoFib
MA0101.1	REL	3.66e-17	-7.34318	0.731	0.439	2.73e-14	MyoFib
MA0643.1	Esrrg	3.74e-17	-6.46029	0.139	0.406	2.79e-14	MyoFib
MA1470.1	BACH2(var.2)	3.84e-17	0.736859	0.749	0.485	2.86e-14	MyoFib
MA1494.1	HNF4A(var.2)	5.01e-17	-9.65623	0.072	0.477	3.73e-14	MyoFib
MA0024.3	E2F1	5.1e-17	0.936248	0.722	0.495	3.8e-14	MyoFib
MA0728.1	Nr2f6(var.2)	8.12e-17	-2.51287	0.188	0.474	6.06e-14	MyoFib
MA1632.1	ATF2	9.61e-17	-4.07257	0.735	0.436	7.17e-14	MyoFib
MA0855.1	RXRB	1.23e-16	-6.46296	0.076	0.468	9.18e-14	MyoFib
MA1501.1	HOXB7	1.23e-16	-1.46423	0.269	0.487	9.2e-14	MyoFib
MA0483.1	Gfi1b	1.8e-16	0.639238	0.731	0.494	1.35e-13	MyoFib
MA0141.3	ESRRB	2.08e-16	-5.4275	0.152	0.411	1.55e-13	MyoFib
MA0069.1	PAX6	2.27e-16	-1.38946	0.224	0.478	1.69e-13	MyoFib
MA0632.2	TCFL5	2.5e-16	0.830273	0.735	0.505	1.86e-13	MyoFib
MA1630.1	Znf281	6.69e-16	0.509497	0.735	0.499	4.99e-13	MyoFib
MA0504.1	NR2C2	6.9e-16	-4.1244	0.126	0.476	5.14e-13	MyoFib
MA0674.1	NKX6-1	7.41e-16	-1.50207	0.247	0.487	5.52e-13	MyoFib
MA0675.1	NKX6-2	7.41e-16	-1.50207	0.247	0.487	5.52e-13	MyoFib
MA1519.1	LHX5	7.41e-16	-1.50207	0.247	0.487	5.52e-13	MyoFib
MA1628.1	Zic1::Zic2	7.87e-16	-0.705786	0.265	0.497	5.87e-13	MyoFib
MA0764.2	ETV4	8.05e-16	-4.58749	0.659	0.401	6.01e-13	MyoFib
MA0038.2	GFI1	1.13e-15	0.735844	0.695	0.497	8.43e-13	MyoFib
MA0651.1	HOXC11	1.32e-15	0.469512	0.717	0.495	9.85e-13	MyoFib
MA0484.2	HNF4G	2.1e-15	-9.21353	0.058	0.488	1.56e-12	MyoFib
MA0006.1	Ahr::Arnt	4.14e-15	0.576837	0.744	0.498	3.08e-12	MyoFib
MA0859.1	Rarg	4.97e-15	-1.96565	0.233	0.479	3.71e-12	MyoFib
MA0114.4	HNF4A	5.61e-15	-9.31794	0.063	0.487	4.18e-12	MyoFib
MA0771.1	HSF4	6.18e-15	0.524607	0.682	0.495	4.61e-12	MyoFib
MA0798.2	RFX3	8.16e-15	0.612786	0.704	0.497	6.08e-12	MyoFib
MA0689.1	TBX20	1.35e-14	-0.868078	0.314	0.496	1.01e-11	MyoFib
MA0009.2	TBXT	1.47e-14	-0.976288	0.296	0.496	1.1e-11	MyoFib
MA1549.1	POU6F1(var.2)	1.78e-14	-1.00656	0.274	0.496	1.33e-11	MyoFib
MA0037.3	GATA3	4.39e-14	-0.497987	0.682	0.458	3.27e-11	MyoFib
MA0074.1	RXRA::VDR	5.18e-14	-0.746658	0.283	0.492	3.86e-11	MyoFib
MA0757.1	ONECUT3	6.61e-14	1.22586	0.713	0.502	4.93e-11	MyoFib
MA1683.1	FOXA3	1.03e-13	-1.0285	0.722	0.468	7.66e-11	MyoFib
MA0640.2	ELF3	1.03e-13	-4.42974	0.646	0.421	7.69e-11	MyoFib
MA0729.1	RARA	1.07e-13	-1.45085	0.269	0.483	7.97e-11	MyoFib
MA0637.1	CENPB	1.29e-13	0.885753	0.668	0.491	9.6e-11	MyoFib
MA1123.2	TWIST1	1.5e-13	0.431684	0.655	0.48	1.12e-10	MyoFib
MA0488.1	JUN	1.88e-13	-4.12127	0.682	0.427	1.4e-10	MyoFib
MA0650.2	HOXA13	2.12e-13	0.662625	0.709	0.494	1.58e-10	MyoFib
MA0809.2	TEAD4	2.53e-13	-1.69446	0.713	0.466	1.89e-10	MyoFib
MA0913.2	HOXD9	2.57e-13	0.533946	0.7	0.483	1.92e-10	MyoFib
MA0149.1	EWSR1-FLI1	3.68e-13	0.584731	0.691	0.49	2.74e-10	MyoFib
MA0680.1	PAX7	4.09e-13	-0.709819	0.287	0.492	3.05e-10	MyoFib
MA0749.1	ZBED1	4.63e-13	0.588044	0.668	0.492	3.45e-10	MyoFib
MA0494.1	Nr1h3::Rxra	5.7e-13	-0.752947	0.305	0.498	4.25e-10	MyoFib
MA0726.1	VSX2	1.49e-12	-1.32739	0.3	0.491	1.11e-09	MyoFib
MA0514.1	Sox3	1.96e-12	0.307996	0.704	0.479	1.47e-09	MyoFib
MA0492.1	JUND(var.2)	2.19e-12	-4.36271	0.677	0.423	1.63e-09	MyoFib
MA0907.1	HOXC13	4.2e-12	0.793426	0.691	0.494	3.13e-09	MyoFib
MA0036.3	GATA2	4.64e-12	-0.588717	0.668	0.458	3.46e-09	MyoFib
MA0626.1	Npas2	5.51e-12	-1.03092	0.309	0.497	4.11e-09	MyoFib
MA1520.1	MAF	6.66e-12	-2.1506	0.26	0.479	4.97e-09	MyoFib
MA0821.1	HES5	1.14e-11	-0.898886	0.305	0.495	8.51e-09	MyoFib
MA0042.2	FOXI1	1.16e-11	-1.48142	0.695	0.468	8.68e-09	MyoFib
MA0033.2	FOXL1	1.16e-11	-1.48142	0.695	0.468	8.68e-09	MyoFib
MA0848.1	FOXO4	1.16e-11	-1.48142	0.695	0.468	8.68e-09	MyoFib
MA0849.1	FOXO6	1.16e-11	-1.48142	0.695	0.468	8.68e-09	MyoFib
MA0850.1	FOXP3	1.16e-11	-1.48142	0.695	0.468	8.68e-09	MyoFib
MA0752.1	ZNF410	1.21e-11	0.764894	0.704	0.493	9.01e-09	MyoFib
MA0066.1	PPARG	1.49e-11	-0.846093	0.3	0.495	1.11e-08	MyoFib
MA1521.1	MAFA	3.88e-11	-2.09506	0.247	0.482	2.89e-08	MyoFib
MA1560.1	SOHLH2	5.16e-11	-1.03455	0.305	0.494	3.85e-08	MyoFib
MA1532.1	NR1D2	6.57e-11	-0.709195	0.291	0.497	4.9e-08	MyoFib
MA1530.1	NKX6-3	9.09e-11	-1.06259	0.327	0.494	6.78e-08	MyoFib
MA1121.1	TEAD2	9.69e-11	-3.53012	0.682	0.468	7.23e-08	MyoFib
MA1493.1	HES6	1.18e-10	-0.552432	0.309	0.494	8.83e-08	MyoFib
MA1641.1	MYF5	1.23e-10	-1.34025	0.668	0.462	9.2e-08	MyoFib
MA1588.1	ZNF136	1.26e-10	0.561852	0.668	0.498	9.41e-08	MyoFib
MA0125.1	Nobox	1.44e-10	-1.00539	0.309	0.497	1.07e-07	MyoFib
MA0132.2	PDX1	1.6e-10	-1.09536	0.314	0.49	1.19e-07	MyoFib
MA0612.2	EMX1	1.6e-10	-1.09536	0.314	0.49	1.19e-07	MyoFib
MA0900.2	HOXA2	1.6e-10	-1.09536	0.314	0.49	1.19e-07	MyoFib
MA0902.2	HOXB2	1.6e-10	-1.09536	0.314	0.49	1.19e-07	MyoFib
MA0912.2	HOXD3	1.6e-10	-1.09536	0.314	0.49	1.19e-07	MyoFib
MA1489.1	FOXN3	2.12e-10	0.389111	0.695	0.49	1.58e-07	MyoFib
MA0694.1	ZBTB7B	2.85e-10	0.505547	0.655	0.498	2.13e-07	MyoFib
MA0780.1	PAX3	4.31e-10	-0.480051	0.291	0.498	3.22e-07	MyoFib
MA0899.1	HOXA10	4.36e-10	0.554098	0.655	0.49	3.25e-07	MyoFib
MA1474.1	CREB3L4	5.57e-10	0.637832	0.677	0.501	4.15e-07	MyoFib
MA0693.2	VDR	6.88e-10	-0.925828	0.314	0.488	5.13e-07	MyoFib
MA0618.1	LBX1	6.92e-10	-1.0766	0.296	0.492	5.16e-07	MyoFib
MA0804.1	TBX19	8.05e-10	-0.847452	0.323	0.495	6.01e-07	MyoFib
MA0092.1	Hand1::Tcf3	9.31e-10	0.51461	0.646	0.495	6.95e-07	MyoFib
MA1534.1	NR1I3	1.12e-09	-1.81271	0.278	0.478	8.37e-07	MyoFib
MA1472.1	BHLHA15(var.2)	1.28e-09	-1.39751	0.655	0.464	9.56e-07	MyoFib
MA1583.1	ZFP57	1.87e-09	0.598966	0.641	0.494	1.4e-06	MyoFib
MA1654.1	ZNF16	2.15e-09	0.852532	0.691	0.496	1.6e-06	MyoFib
MA0113.3	NR3C1	2.51e-09	-1.19015	0.677	0.452	1.87e-06	MyoFib
MA1114.1	PBX3	2.54e-09	-1.07788	0.291	0.485	1.9e-06	MyoFib
MA1112.2	NR4A1	5.75e-09	-1.16466	0.309	0.498	4.29e-06	MyoFib
MA1497.1	HOXA6	5.96e-09	-0.967224	0.318	0.49	4.44e-06	MyoFib
MA0756.1	ONECUT2	8.68e-09	0.689271	0.682	0.495	6.47e-06	MyoFib
MA0502.2	NFYB	9.57e-09	0.480414	0.686	0.504	7.14e-06	MyoFib
MA0463.2	BCL6	9.71e-09	0.487659	0.664	0.496	7.24e-06	MyoFib
MA0602.1	Arid5a	1.04e-08	0.632146	0.646	0.498	7.78e-06	MyoFib
MA0869.1	Sox11	1.13e-08	0.504918	0.637	0.495	8.44e-06	MyoFib
MA0808.1	TEAD3	1.23e-08	-3.47431	0.623	0.465	9.17e-06	MyoFib
MA1100.2	ASCL1	2.13e-08	-0.901318	0.35	0.492	1.59e-05	MyoFib
MA0828.1	SREBF2(var.2)	2.25e-08	-1.19021	0.327	0.512	1.68e-05	MyoFib
MA0090.3	TEAD1	3.18e-08	-1.49594	0.619	0.471	2.37e-05	MyoFib
MA0822.1	HES7	3.65e-08	-0.67304	0.318	0.501	2.72e-05	MyoFib
MA1108.2	MXI1	3.72e-08	-0.588833	0.327	0.49	2.77e-05	MyoFib
MA0164.1	Nr2e3	4.53e-08	-4.22696	0.641	0.493	3.38e-05	MyoFib
MA0508.3	PRDM1	5.51e-08	0.369942	0.632	0.489	4.11e-05	MyoFib
MA0642.1	EN2	6.07e-08	-0.628681	0.314	0.491	4.53e-05	MyoFib
MA0639.1	DBP	6.45e-08	-0.301791	0.632	0.455	4.81e-05	MyoFib
MA0003.4	TFAP2A	6.9e-08	-0.824844	0.332	0.476	5.14e-05	MyoFib
MA0004.1	Arnt	7.64e-08	-1.13909	0.363	0.521	5.7e-05	MyoFib
MA0782.2	PKNOX1	7.78e-08	-1.02349	0.305	0.48	5.8e-05	MyoFib
MA0860.1	Rarg(var.2)	7.85e-08	-0.672735	0.386	0.498	5.86e-05	MyoFib
MA0155.1	INSM1	8.87e-08	0.520173	0.668	0.496	6.62e-05	MyoFib
MA1478.1	DMRTA2	1.25e-07	0.326564	0.637	0.494	9.32e-05	MyoFib
MA0832.1	Tcf21	1.37e-07	-0.791872	0.637	0.474	0.00010183	MyoFib
MA0619.1	LIN54	1.45e-07	0.440079	0.646	0.5	0.000107928	MyoFib
MA1601.1	ZNF75D	1.51e-07	0.381895	0.659	0.495	0.000112344	MyoFib
MA0043.3	HLF	2.75e-07	-0.421192	0.65	0.472	0.000205253	MyoFib
MA0072.1	RORA(var.2)	2.88e-07	-0.473939	0.359	0.497	0.000215028	MyoFib
MA1600.1	ZNF684	2.91e-07	0.537797	0.637	0.5	0.000217045	MyoFib
MA0676.1	Nr2e1	3.05e-07	0.472812	0.601	0.496	0.000227293	MyoFib
MA1619.1	Ptf1a(var.2)	3.42e-07	-1.58006	0.61	0.462	0.000255347	MyoFib
MA0679.2	ONECUT1	3.75e-07	0.918841	0.628	0.501	0.000279434	MyoFib
MA0722.1	VAX1	4.21e-07	-1.12511	0.341	0.491	0.000314101	MyoFib
MA0723.1	VAX2	4.21e-07	-1.12511	0.341	0.491	0.000314101	MyoFib
MA1481.1	DRGX	4.21e-07	-1.12511	0.341	0.491	0.000314101	MyoFib
MA0893.2	GSX2	4.21e-07	-1.12511	0.341	0.491	0.000314101	MyoFib
MA0056.2	MZF1	4.45e-07	0.415468	0.632	0.503	0.000332132	MyoFib
MA0655.1	JDP2	4.86e-07	-19.6612	0.43	0.384	0.000362483	MyoFib
MA0737.1	GLIS3	5.48e-07	-0.695984	0.336	0.49	0.000409172	MyoFib
MA1132.1	JUN::JUNB	5.49e-07	-26.6262	0.395	0.38	0.000409673	MyoFib
MA1571.1	TGIF2LX	6.07e-07	-0.596967	0.341	0.494	0.000452791	MyoFib
MA0611.1	Dux	6.5e-07	0.316408	0.659	0.499	0.000484794	MyoFib
MA0794.1	PROX1	6.62e-07	0.336373	0.659	0.495	0.000493504	MyoFib
MA1150.1	RORB	8.3e-07	-0.566604	0.399	0.492	0.000619305	MyoFib
MA0768.1	LEF1	9.32e-07	-0.88395	0.336	0.489	0.000695094	MyoFib
MA0671.1	NFIX	1.51e-06	-0.551575	0.35	0.499	0.00112752	MyoFib
MA0836.2	CEBPD	1.71e-06	-5.30824	0.628	0.468	0.00127494	MyoFib
MA1466.1	ATF6	1.83e-06	0.528113	0.614	0.496	0.00136714	MyoFib
MA0597.1	THAP1	1.84e-06	-0.589299	0.377	0.493	0.00136922	MyoFib
MA0837.1	CEBPE	2e-06	-2.91287	0.61	0.465	0.00149501	MyoFib
MA0500.2	MYOG	2.26e-06	-0.776131	0.637	0.473	0.00168303	MyoFib
MA0797.1	TGIF2	2.47e-06	-0.435113	0.341	0.492	0.00184115	MyoFib
MA1597.1	ZNF528	2.92e-06	0.272536	0.632	0.49	0.00217874	MyoFib
MA0695.1	ZBTB7C	3.64e-06	0.340066	0.619	0.496	0.00271622	MyoFib
MA1421.1	TCF7L1	3.74e-06	-1.73501	0.291	0.48	0.00279312	MyoFib
MA0007.3	Ar	3.76e-06	-0.613904	0.587	0.46	0.00280147	MyoFib
MA1535.1	NR2C1	4.16e-06	-0.685091	0.381	0.494	0.00309989	MyoFib
MA0027.2	EN1	4.69e-06	-0.772929	0.336	0.492	0.00350213	MyoFib
MA1467.1	ATOH1(var.2)	6.5e-06	-0.747616	0.601	0.474	0.00484581	MyoFib
MA0078.1	Sox17	6.89e-06	-1.08267	0.336	0.48	0.00514236	MyoFib
MA0523.1	TCF7L2	7.33e-06	-0.741894	0.377	0.49	0.00547053	MyoFib
MA1101.2	BACH2	8.32e-06	-24.4512	0.377	0.375	0.00620481	MyoFib
MA0880.1	Dlx3	8.95e-06	-0.448888	0.377	0.497	0.00667466	MyoFib
MA0881.1	Dlx4	8.95e-06	-0.448888	0.377	0.497	0.00667466	MyoFib
MA1616.1	Prdm15	1.04e-05	0.485962	0.623	0.497	0.00773808	MyoFib
MA1635.1	BHLHE22(var.2)	1.06e-05	-0.485387	0.619	0.481	0.00789494	MyoFib
MA1137.1	FOSL1::JUNB	1.23e-05	-27.8655	0.368	0.373	0.00913951	MyoFib
MA1505.1	HOXC8	1.38e-05	-1.05882	0.381	0.49	0.0103167	MyoFib
MA0727.1	NR3C2	1.39e-05	-1.48994	0.628	0.449	0.0103893	MyoFib
MA0622.1	Mlxip	1.39e-05	-0.648499	0.363	0.496	0.0104026	MyoFib
MA0825.1	MNT	1.56e-05	-0.62427	0.395	0.499	0.0116186	MyoFib
MA0610.1	DMRT3	1.59e-05	0.340104	0.632	0.497	0.0118826	MyoFib
MA1562.1	SOX14	1.66e-05	-1.94915	0.623	0.466	0.0123729	MyoFib
MA0099.3	FOS::JUN	1.9e-05	-28.5332	0.381	0.376	0.0141693	MyoFib
MA0521.1	Tcf12	2.23e-05	-1.15256	0.57	0.465	0.0166162	MyoFib
MA0002.2	RUNX1	2.69e-05	-3.0421	0.578	0.452	0.0200973	MyoFib
MA1144.1	FOSL2::JUND	2.75e-05	-27.1217	0.363	0.376	0.020521	MyoFib
MA0100.3	MYB	2.81e-05	-0.397902	0.39	0.495	0.0209499	MyoFib
MA1130.1	FOSL2::JUN	2.85e-05	-27.5468	0.363	0.374	0.0212939	MyoFib
MA0117.2	Mafb	2.93e-05	-1.50739	0.332	0.473	0.0218221	MyoFib
MA0909.2	HOXD13	2.96e-05	0.422594	0.628	0.498	0.0220945	MyoFib
MA1135.1	FOSB::JUNB	3.31e-05	-31.0225	0.381	0.376	0.0246553	MyoFib
MA1134.1	FOS::JUNB	3.66e-05	-28.5899	0.359	0.374	0.0273235	MyoFib
MA1572.1	TGIF2LY	3.9e-05	-0.485877	0.372	0.494	0.0290691	MyoFib
MA1495.1	HOXA1	3.95e-05	-1.09985	0.336	0.491	0.0294745	MyoFib
MA0158.2	HOXA5	3.95e-05	-1.09985	0.336	0.491	0.0294745	MyoFib
MA0904.2	HOXB5	3.95e-05	-1.09985	0.336	0.491	0.0294745	MyoFib
MA0102.4	CEBPA	5.05e-05	-4.49343	0.619	0.475	0.0376914	MyoFib
MA0620.3	MITF	5.11e-05	-0.760087	0.39	0.502	0.0381559	MyoFib
MA1138.1	FOSL2::JUNB	5.26e-05	-26.8052	0.377	0.376	0.039218	MyoFib
MA0769.2	TCF7	5.33e-05	-0.822455	0.363	0.488	0.0397617	MyoFib
MA0466.2	CEBPB	5.8e-05	-2.77983	0.574	0.472	0.0432777	MyoFib
MA0601.1	Arid3b	6.38e-05	-0.609395	0.395	0.501	0.0476095	MyoFib
MA0841.1	NFE2	7.09e-05	-27.5364	0.404	0.375	0.0528885	MyoFib
MA1141.1	FOS::JUND	7.5e-05	-28.7666	0.359	0.373	0.0559668	MyoFib
MA0634.1	ALX3	8.1e-05	-1.44949	0.386	0.483	0.0604343	MyoFib
MA1593.1	ZNF317	9.25e-05	-0.360287	0.359	0.492	0.0690411	MyoFib
MA1128.1	FOSL1::JUN	9.72e-05	-28.1255	0.372	0.374	0.0725085	MyoFib
MA0789.1	POU3F4	0.00010242	-1.49004	0.354	0.479	0.0764055	MyoFib
MA1142.1	FOSL1::JUND	0.000113011	-27.2525	0.354	0.371	0.0843066	MyoFib
MA0496.3	MAFK	0.000113947	-9.11037	0.287	0.399	0.0850046	MyoFib
MA1548.1	PLAGL2	0.000114559	0.315306	0.605	0.499	0.0854608	MyoFib
MA0884.1	DUXA	0.000129059	-0.662322	0.422	0.501	0.0962778	MyoFib
MA1479.1	DMRTC2	0.000129551	0.32426	0.614	0.498	0.0966452	MyoFib
MA0835.2	BATF3	0.000130826	-22.3227	0.377	0.375	0.0975963	MyoFib
MA1547.1	PITX2	0.000143351	-0.654993	0.413	0.493	0.10694	MyoFib
MA1533.1	NR1I2	0.000147084	-2.91202	0.395	0.492	0.109724	MyoFib
MA0682.2	PITX1	0.000152867	-0.521234	0.386	0.494	0.114039	MyoFib
MA0877.2	BARHL1	0.000154655	0.418148	0.605	0.493	0.115373	MyoFib
MA0666.1	MSX1	0.000164533	-0.332372	0.381	0.497	0.122742	MyoFib
MA0708.1	MSX2	0.000164533	-0.332372	0.381	0.497	0.122742	MyoFib
MA0709.1	Msx3	0.000164533	-0.332372	0.381	0.497	0.122742	MyoFib
MA0876.1	BSX	0.000164533	-0.332372	0.381	0.497	0.122742	MyoFib
MA0735.1	GLIS1	0.00018391	0.398367	0.605	0.494	0.137197	MyoFib
MA0109.1	HLTF	0.000192073	0.325535	0.592	0.497	0.143286	MyoFib
MA1649.1	ZBTB12	0.000217017	-0.548617	0.372	0.498	0.161895	MyoFib
MA0478.1	FOSL2	0.000255781	-30.1225	0.35	0.372	0.190813	MyoFib
MA0477.2	FOSL1	0.000278094	-34.3633	0.363	0.373	0.207458	MyoFib
MA0150.2	Nfe2l2	0.000390067	-7.95011	0.314	0.399	0.29099	MyoFib
MA1555.1	RXRB(var.2)	0.000432555	-0.575833	0.417	0.494	0.322686	MyoFib
MA0462.2	BATF::JUN	0.00045541	-27.7396	0.363	0.373	0.339736	MyoFib
MA0490.2	JUNB	0.000458329	-32.4369	0.368	0.37	0.341913	MyoFib
MA0491.2	JUND	0.000501109	-36.1706	0.368	0.37	0.373828	MyoFib
MA1634.1	BATF	0.000508204	-25.9877	0.363	0.373	0.379121	MyoFib
MA0838.1	CEBPG	0.000658285	-2.23681	0.543	0.476	0.491081	MyoFib
MA1655.1	ZNF341	0.00070078	0.44066	0.583	0.5	0.522782	MyoFib
MA1608.1	Isl1	0.00072777	-0.594297	0.43	0.494	0.542917	MyoFib
MA0147.3	MYC	0.000788892	-0.770633	0.413	0.507	0.588513	MyoFib
MA0059.1	MAX::MYC	0.00104344	-0.740297	0.386	0.501	0.778405	MyoFib
MA1587.1	ZNF135	0.00130378	0.257578	0.574	0.499	0.972621	MyoFib
MA1500.1	HOXB6	0.00134812	-0.759747	0.422	0.489	1	MyoFib
MA0898.1	Hmx3	0.00140112	-0.320912	0.413	0.498	1	MyoFib
MA0489.1	JUN(var.2)	0.00143379	-30.1949	0.359	0.372	1	MyoFib
MA0831.2	TFE3	0.0018525	-1.02797	0.399	0.513	1	MyoFib
MA0792.1	POU5F1B	0.00203857	-1.52683	0.372	0.477	1	MyoFib
MA0464.2	BHLHE40	0.0025611	-0.738044	0.422	0.513	1	MyoFib
MA0778.1	NFKB2	0.0026772	-1.89706	0.538	0.454	1	MyoFib
MA0839.1	CREB3L1	0.0028764	0.310902	0.57	0.5	1	MyoFib
MA0719.1	RHOXF1	0.00304475	-0.45938	0.422	0.494	1	MyoFib
MA0882.1	DLX6	0.00331346	-0.632538	0.404	0.496	1	MyoFib
MA0712.2	OTX2	0.00338214	-0.477098	0.399	0.49	1	MyoFib
MA0796.1	TGIF1	0.00365271	-0.325378	0.435	0.496	1	MyoFib
MA0143.4	SOX2	0.0037694	-2.5552	0.377	0.466	1	MyoFib
MA0819.1	CLOCK	0.00440472	-0.327409	0.426	0.496	1	MyoFib
MA0692.1	TFEB	0.00449482	-1.08294	0.439	0.514	1	MyoFib
MA0476.1	FOS	0.00493064	-29.8817	0.35	0.369	1	MyoFib
MA1553.1	RARG(var.3)	0.00541669	-0.329548	0.39	0.495	1	MyoFib
MA0823.1	HEY1	0.00614583	-0.600908	0.435	0.502	1	MyoFib
MA0754.1	CUX1	0.00677973	-0.297669	0.422	0.486	1	MyoFib
MA1622.1	Smad2::Smad3	0.00735317	-27.1531	0.354	0.371	1	MyoFib
MA1485.1	FERD3L	0.00783879	-0.562359	0.408	0.497	1	MyoFib
MA1542.1	OSR1	0.008233	-2.77968	0.556	0.493	1	MyoFib
MA0119.1	NFIC::TLX1	0.00933106	-0.474901	0.574	0.486	1	MyoFib
MA0607.1	Bhlha15	0.00943689	-0.366952	0.448	0.494	1	MyoFib
MA0615.1	Gmeb1	0.00958318	0.369626	0.57	0.49	1	MyoFib
MA0153.2	HNF1B	3.34e-291	-7.12172	0.012	0.541	2.5e-288	Podo
MA1121.1	TEAD2	1.81e-285	2.15238	0.984	0.463	1.35e-282	Podo
MA0809.2	TEAD4	5.96e-283	4.1014	0.987	0.461	4.45e-280	Podo
MA0046.2	HNF1A	1.27e-280	-6.07067	0.01	0.541	9.46e-278	Podo
MA0808.1	TEAD3	8.97e-278	2.68342	0.987	0.46	6.69e-275	Podo
MA0528.2	ZNF263	1.55e-277	3.3013	0.962	0.472	1.15e-274	Podo
MA1472.1	BHLHA15(var.2)	2.64e-268	2.04858	0.97	0.459	1.97e-265	Podo
MA1641.1	MYF5	3.21e-268	2.43656	0.974	0.457	2.39e-265	Podo
MA0521.1	Tcf12	2.78e-264	1.45197	0.969	0.459	2.08e-261	Podo
MA0090.3	TEAD1	3.21e-262	3.36874	0.969	0.466	2.39e-259	Podo
MA1619.1	Ptf1a(var.2)	1.54e-261	2.22509	0.965	0.456	1.15e-258	Podo
MA0847.2	FOXD2	4.01e-261	4.25299	0.949	0.476	2.99e-258	Podo
MA1627.1	Wt1	1.66e-257	3.48651	0.942	0.484	1.24e-254	Podo
MA0846.1	FOXC2	5.62e-246	4.46368	0.942	0.478	4.19e-243	Podo
MA0634.1	ALX3	1.61e-243	4.81695	0.954	0.477	1.2e-240	Podo
MA1487.1	FOXE1	1.78e-243	3.85034	0.942	0.474	1.33e-240	Podo
MA1607.1	Foxl2	2.06e-236	3.08323	0.949	0.461	1.54e-233	Podo
MA0500.2	MYOG	1.82e-231	1.866	0.952	0.468	1.36e-228	Podo
MA1513.1	KLF15	1.65e-227	2.52571	0.942	0.47	1.23e-224	Podo
MA1635.1	BHLHE22(var.2)	5.21e-220	2.0301	0.939	0.476	3.89e-217	Podo
MA0032.2	FOXC1	6.47e-219	3.63102	0.934	0.485	4.83e-216	Podo
MA0816.1	Ascl2	5.93e-217	1.65238	0.946	0.472	4.43e-214	Podo
MA0151.1	Arid3a	1.39e-216	2.5706	0.931	0.484	1.03e-213	Podo
MA0662.1	MIXL1	1.77e-215	4.82498	0.921	0.484	1.32e-212	Podo
MA0593.1	FOXP2	1.22e-213	2.59888	0.934	0.463	9.13e-211	Podo
MA0832.1	Tcf21	1.26e-213	1.81135	0.931	0.469	9.37e-211	Podo
MA1606.1	Foxf1	1.98e-212	2.61358	0.931	0.459	1.48e-209	Podo
MA0732.1	EGR3	1.91e-211	2.52141	0.926	0.482	1.43e-208	Podo
MA1467.1	ATOH1(var.2)	7.33e-211	1.75617	0.936	0.469	5.47e-208	Podo
MA0030.1	FOXF2	3.15e-210	3.19799	0.934	0.479	2.35e-207	Podo
MA0041.1	Foxd3	2.18e-208	3.09565	0.919	0.49	1.63e-205	Podo
MA0139.1	CTCF	1.17e-202	4.04221	0.908	0.486	8.72e-200	Podo
MA0703.2	LMX1B	1.36e-201	4.70346	0.918	0.488	1.01e-198	Podo
MA0746.2	SP3	4.12e-201	2.3169	0.929	0.485	3.07e-198	Podo
MA0852.2	FOXK1	6.81e-200	2.35319	0.926	0.466	5.08e-197	Podo
MA0702.2	LMX1A	1.8e-199	4.58933	0.911	0.483	1.35e-196	Podo
MA0613.1	FOXG1	8.22e-196	2.85979	0.919	0.479	6.13e-193	Podo
MA0614.1	Foxj2	8.22e-196	2.85979	0.919	0.479	6.13e-193	Podo
MA0845.1	FOXB1	1.6e-194	3.17429	0.908	0.487	1.2e-191	Podo
MA1564.1	SP9	1.64e-194	2.24604	0.921	0.49	1.22e-191	Podo
MA0028.2	ELK1	2.42e-194	2.1994	0.937	0.467	1.81e-191	Podo
MA1463.1	ARGFX	1.5e-193	4.40344	0.906	0.479	1.12e-190	Podo
MA1499.1	HOXB4	2.01e-193	-2.8023	0.054	0.514	1.5e-190	Podo
MA0162.4	EGR1	6.45e-193	2.48752	0.919	0.494	4.81e-190	Podo
MA0851.1	Foxj3	2.52e-192	3.22396	0.908	0.482	1.88e-189	Podo
MA0685.1	SP4	1.28e-189	2.2225	0.921	0.488	9.55e-187	Podo
MA1653.1	ZNF148	4.56e-189	1.89113	0.919	0.497	3.4e-186	Podo
MA0047.3	FOXA2	2.18e-187	2.31475	0.916	0.471	1.63e-184	Podo
MA0747.1	SP8	1.52e-186	2.23633	0.908	0.495	1.13e-183	Podo
MA0740.1	KLF14	5.07e-184	2.28872	0.908	0.483	3.78e-181	Podo
MA0472.2	EGR2	2.51e-182	2.14568	0.913	0.479	1.87e-179	Podo
MA0017.2	NR2F1	7.9e-181	-3.29427	0.059	0.498	5.89e-178	Podo
MA0048.2	NHLH1	2.13e-180	2.0641	0.909	0.481	1.59e-177	Podo
MA0759.1	ELK3	4.12e-180	0.883646	0.939	0.455	3.07e-177	Podo
MA0691.1	TFAP4	1.52e-177	2.11865	0.903	0.476	1.14e-174	Podo
MA0079.4	SP1	8.91e-177	2.02208	0.914	0.483	6.65e-174	Podo
MA0741.1	KLF16	2.85e-176	2.0133	0.913	0.495	2.13e-173	Podo
MA0480.1	Foxo1	2.11e-175	2.13063	0.913	0.474	1.58e-172	Podo
MA0156.2	FEV	1.25e-174	-0.453159	0.931	0.447	9.33e-172	Podo
MA0481.3	FOXP1	1.9e-174	1.90436	0.909	0.466	1.41e-171	Podo
MA0630.1	SHOX	9.58e-174	4.02749	0.87	0.484	7.15e-171	Podo
MA0704.1	Lhx4	9.58e-174	4.02749	0.87	0.484	7.15e-171	Podo
MA0716.1	PRRX1	9.58e-174	4.02749	0.87	0.484	7.15e-171	Podo
MA0721.1	UNCX	2.32e-173	3.54192	0.881	0.486	1.73e-170	Podo
MA0475.2	FLI1	2.33e-171	-0.382749	0.934	0.436	1.73e-168	Podo
MA0722.1	VAX1	4.32e-171	3.12326	0.898	0.486	3.23e-168	Podo
MA0723.1	VAX2	4.32e-171	3.12326	0.898	0.486	3.23e-168	Podo
MA1481.1	DRGX	4.32e-171	3.12326	0.898	0.486	3.23e-168	Podo
MA0893.2	GSX2	4.32e-171	3.12326	0.898	0.486	3.23e-168	Podo
MA0040.1	Foxq1	1.77e-169	2.71027	0.9	0.488	1.32e-166	Podo
MA0674.1	NKX6-1	4.38e-168	3.52667	0.895	0.481	3.27e-165	Podo
MA0675.1	NKX6-2	4.38e-168	3.52667	0.895	0.481	3.27e-165	Podo
MA1519.1	LHX5	4.38e-168	3.52667	0.895	0.481	3.27e-165	Podo
MA0148.4	FOXA1	2.03e-167	2.32777	0.885	0.473	1.51e-164	Podo
MA0733.1	EGR4	4.63e-167	2.0064	0.898	0.485	3.45e-164	Podo
MA1500.1	HOXB6	2.82e-166	3.09426	0.906	0.483	2.11e-163	Podo
MA0763.1	ETV3	3.13e-166	1.13032	0.928	0.461	2.34e-163	Podo
MA0601.1	Arid3b	7.44e-166	2.40172	0.896	0.496	5.55e-163	Podo
MA1683.1	FOXA3	1.06e-165	1.53772	0.909	0.464	7.87e-163	Podo
MA1103.2	FOXK2	1.07e-165	1.47419	0.908	0.463	7.96e-163	Podo
MA0713.1	PHOX2A	1.75e-165	2.84274	0.881	0.491	1.3e-162	Podo
MA1505.1	HOXC8	5.82e-165	2.99746	0.901	0.485	4.34e-162	Podo
MA0665.1	MSC	1.16e-164	1.94711	0.904	0.484	8.64e-162	Podo
MA0103.3	ZEB1	3.02e-164	-3.04359	0.079	0.546	2.25e-161	Podo
MA0042.2	FOXI1	2.73e-161	1.11207	0.898	0.464	2.04e-158	Podo
MA0033.2	FOXL1	2.73e-161	1.11207	0.898	0.464	2.04e-158	Podo
MA0848.1	FOXO4	2.73e-161	1.11207	0.898	0.464	2.04e-158	Podo
MA0849.1	FOXO6	2.73e-161	1.11207	0.898	0.464	2.04e-158	Podo
MA0850.1	FOXP3	2.73e-161	1.11207	0.898	0.464	2.04e-158	Podo
MA0052.4	MEF2A	3.37e-161	0.459309	0.906	0.466	2.51e-158	Podo
MA1512.1	KLF11	6.43e-161	1.90225	0.906	0.492	4.8e-158	Podo
MA0599.1	KLF5	7.81e-160	1.64344	0.898	0.491	5.83e-157	Podo
MA1100.2	ASCL1	5.77e-159	1.97053	0.9	0.487	4.3e-156	Podo
MA0474.2	ERG	1.06e-157	-2.24881	0.929	0.433	7.89e-155	Podo
MA0715.1	PROP1	1.1e-157	2.44581	0.9	0.492	8.22e-155	Podo
MA0516.2	SP2	3.11e-157	1.69705	0.901	0.489	2.32e-154	Podo
MA0681.2	PHOX2B	6.97e-157	2.11685	0.881	0.495	5.2e-154	Podo
MA1643.1	NFIB	7.08e-155	-3.0878	0.11	0.491	5.29e-152	Podo
MA0471.2	E2F6	8.29e-155	1.63647	0.888	0.481	6.18e-152	Podo
MA1484.1	ETS2	5.71e-154	-1.2172	0.913	0.434	4.26e-151	Podo
MA0707.1	MNX1	1.76e-153	3.10149	0.88	0.487	1.31e-150	Podo
MA1630.1	Znf281	2.79e-153	2.04174	0.878	0.496	2.08e-150	Podo
MA0760.1	ERF	2.2e-152	-1.65268	0.926	0.432	1.64e-149	Podo
MA0667.1	MYF6	2.54e-152	1.93681	0.878	0.482	1.9e-149	Podo
MA0497.1	MEF2C	8.11e-152	-0.735548	0.909	0.468	6.05e-149	Podo
MA1515.1	KLF2	2.68e-151	1.50539	0.898	0.491	2e-148	Podo
MA1102.2	CTCFL	6.76e-151	2.41613	0.862	0.493	5.04e-148	Podo
MA0892.1	GSX1	4.89e-150	2.89038	0.881	0.485	3.65e-147	Podo
MA0076.2	ELK4	6.64e-150	-1.23139	0.916	0.441	4.96e-147	Podo
MA1517.1	KLF6	6.95e-150	1.71917	0.898	0.488	5.18e-147	Podo
MA1111.1	NR2F2	3.69e-147	-2.98739	0.105	0.509	2.76e-144	Podo
MA1648.1	TCF12(var.2)	3.83e-147	-2.69274	0.091	0.541	2.86e-144	Podo
MA0522.3	TCF3	3.83e-147	-2.69274	0.091	0.541	2.86e-144	Podo
MA0506.1	NRF1	1.85e-145	2.31953	0.865	0.488	1.38e-142	Podo
MA0258.2	ESR2	3.51e-145	-1.7685	0.112	0.5	2.62e-142	Podo
MA0842.2	NRL	6.76e-144	1.42176	0.896	0.469	5.05e-141	Podo
MA0160.1	NR4A2	1.11e-137	-2.29619	0.114	0.499	8.28e-135	Podo
MA0781.1	PAX9	1.2e-136	-3.48914	0.084	0.474	8.99e-134	Podo
MA0762.1	ETV2	1.22e-135	-3.79735	0.898	0.421	9.09e-133	Podo
MA1148.1	PPARA::RXRA	3.94e-135	-4.44926	0.084	0.473	2.94e-132	Podo
MA0745.2	SNAI2	5.44e-135	-2.47451	0.11	0.541	4.06e-132	Podo
MA0031.1	FOXD1	1.7e-132	1.58139	0.863	0.48	1.26e-129	Podo
MA0157.2	FOXO3	1.7e-132	1.58139	0.863	0.48	1.26e-129	Podo
MA1623.1	Stat2	2.15e-132	1.21646	0.888	0.477	1.61e-129	Podo
MA1558.1	SNAI1	4.15e-131	-2.57453	0.124	0.529	3.1e-128	Podo
MA1528.1	NFIX(var.2)	6.32e-131	-2.80976	0.129	0.49	4.71e-128	Podo
MA0772.1	IRF7	1.07e-129	1.0784	0.9	0.48	7.97e-127	Podo
MA0765.2	ETV5	3.16e-129	-1.28593	0.906	0.447	2.35e-126	Podo
MA0830.2	TCF4	3.99e-129	-2.46208	0.127	0.54	2.98e-126	Podo
MA1516.1	KLF3	1.02e-127	1.42659	0.876	0.493	7.61e-125	Podo
MA1596.1	ZNF460	7.18e-127	1.37459	0.857	0.501	5.36e-124	Podo
MA0857.1	Rarb	2.99e-126	-2.76955	0.105	0.484	2.23e-123	Podo
MA0853.1	Alx4	4.18e-126	3.28486	0.832	0.491	3.12e-123	Podo
MA1495.1	HOXA1	1.02e-125	2.02554	0.871	0.486	7.58e-123	Podo
MA0158.2	HOXA5	1.02e-125	2.02554	0.871	0.486	7.58e-123	Podo
MA0904.2	HOXB5	1.02e-125	2.02554	0.871	0.486	7.58e-123	Podo
MA0773.1	MEF2D	3.17e-124	-0.815354	0.89	0.472	2.37e-121	Podo
MA0750.2	ZBTB7A	3.47e-124	-0.935117	0.888	0.441	2.59e-121	Podo
MA0050.2	IRF1	4.9e-124	0.280127	0.878	0.477	3.66e-121	Podo
MA0748.2	YY2	4.08e-123	1.77987	0.85	0.495	3.04e-120	Podo
MA0706.1	MEOX2	4.09e-123	2.40536	0.84	0.488	3.05e-120	Podo
MA1418.1	IRF3	7.43e-123	0.432943	0.89	0.468	5.54e-120	Podo
MA1650.1	ZBTB14	8e-123	1.60318	0.858	0.491	5.97e-120	Podo
MA1621.1	Rbpjl	1.32e-122	-2.87934	0.12	0.51	9.84e-120	Podo
MA1541.1	NR6A1	2.59e-122	-1.90802	0.152	0.503	1.93e-119	Podo
MA0065.2	Pparg::Rxra	4.59e-122	-4.39352	0.081	0.481	3.42e-119	Podo
MA0726.1	VSX2	4.96e-120	2.17125	0.839	0.486	3.7e-117	Podo
MA0742.1	Klf12	1.39e-119	1.27654	0.862	0.492	1.04e-116	Podo
MA1122.1	TFDP1	2.97e-118	1.47547	0.852	0.476	2.22e-115	Podo
MA0856.1	RXRG	1.01e-117	-6.74624	0.082	0.474	7.57e-115	Podo
MA0645.1	ETV6	7.34e-117	-6.21581	0.891	0.444	5.47e-114	Podo
MA1501.1	HOXB7	9.07e-117	1.86397	0.852	0.482	6.77e-114	Podo
MA0855.1	RXRB	1.13e-116	-5.89169	0.084	0.471	8.4e-114	Podo
MA1559.1	SNAI3	2.01e-116	-2.47715	0.132	0.528	1.5e-113	Podo
MA0859.1	Rarg	4.21e-115	-2.74984	0.099	0.482	3.14e-112	Podo
MA1511.1	KLF10	2.77e-114	1.45512	0.862	0.499	2.07e-111	Podo
MA0858.1	Rarb(var.2)	8.2e-114	-1.61308	0.148	0.502	6.12e-111	Podo
MA1536.1	NR2C2(var.2)	1.75e-113	-1.7832	0.157	0.499	1.3e-110	Podo
MA0027.2	EN1	5.07e-113	1.94856	0.847	0.487	3.78e-110	Podo
MA1522.1	MAZ	5.69e-113	1.36686	0.84	0.489	4.25e-110	Podo
MA0602.1	Arid5a	8.42e-113	1.70632	0.852	0.494	6.28e-110	Podo
MA0068.2	PAX4	9.24e-113	2.59188	0.837	0.485	6.9e-110	Podo
MA0705.1	Lhx8	9.24e-113	2.59188	0.837	0.485	6.9e-110	Podo
MA1577.1	TLX2	9.24e-113	2.59188	0.837	0.485	6.9e-110	Podo
MA0701.2	LHX9	9.24e-113	2.59188	0.837	0.485	6.9e-110	Podo
MA0075.3	PRRX2	9.24e-113	2.59188	0.837	0.485	6.9e-110	Podo
MA1574.1	THRB	1.12e-112	-5.83347	0.096	0.475	8.39e-110	Podo
MA0618.1	LBX1	3.36e-112	1.91734	0.834	0.488	2.51e-109	Podo
MA1483.1	ELF2	6.53e-112	0.250549	0.901	0.47	4.87e-109	Podo
MA1489.1	FOXN3	7.18e-112	1.4463	0.853	0.486	5.35e-109	Podo
MA0901.2	HOXB13	1.45e-111	1.61877	0.853	0.494	1.08e-108	Podo
MA1497.1	HOXA6	1.93e-111	1.89402	0.848	0.485	1.44e-108	Podo
MA1504.1	HOXC4	6.35e-111	-1.88277	0.132	0.504	4.73e-108	Podo
MA0720.1	Shox2	6.95e-111	2.41446	0.827	0.486	5.19e-108	Podo
MA0698.1	ZBTB18	1.04e-110	1.07893	0.832	0.473	7.79e-108	Podo
MA1125.1	ZNF384	1.92e-110	1.22774	0.853	0.502	1.43e-107	Podo
MA0117.2	Mafb	2.15e-110	1.1931	0.881	0.468	1.6e-107	Podo
MA0512.2	Rxra	1.22e-109	-7.07336	0.097	0.474	9.13e-107	Podo
MA0899.1	HOXA10	3.79e-109	1.54779	0.858	0.487	2.83e-106	Podo
MA0779.1	PAX1	4.21e-109	-3.29542	0.117	0.471	3.14e-106	Podo
MA0495.3	MAFF	9.96e-109	1.22002	0.863	0.474	7.43e-106	Podo
MA0006.1	Ahr::Arnt	9.98e-109	1.49424	0.845	0.495	7.44e-106	Podo
MA0661.1	MEOX1	1.61e-108	1.892	0.827	0.483	1.2e-105	Podo
MA0654.1	ISX	7.16e-108	2.18115	0.811	0.485	5.34e-105	Podo
MA0717.1	RAX2	7.16e-108	2.18115	0.811	0.485	5.34e-105	Podo
MA0091.1	TAL1::TCF3	7.43e-108	1.41564	0.837	0.481	5.54e-105	Podo
MA0493.1	Klf1	7.54e-108	0.687094	0.857	0.484	5.62e-105	Podo
MA0677.1	Nr2f6	7.41e-107	-5.46465	0.1	0.474	5.53e-104	Podo
MA0621.1	mix-a	1.8e-106	2.49738	0.822	0.499	1.34e-103	Podo
MA1550.1	PPARD	4.17e-106	-6.07108	0.087	0.472	3.11e-103	Podo
MA0885.1	Dlx2	6.68e-106	1.4845	0.83	0.486	4.99e-103	Podo
MA0039.4	KLF4	2.64e-105	0.961256	0.847	0.487	1.97e-102	Podo
MA0504.1	NR2C2	1.87e-104	-3.22969	0.089	0.479	1.39e-101	Podo
MA1507.1	HOXD4	2.25e-104	-2.08736	0.14	0.511	1.68e-101	Podo
MA1537.1	NR2F1(var.2)	1.2e-103	-5.69498	0.091	0.473	8.95e-101	Podo
MA1152.1	SOX15	1.62e-103	-0.366786	0.848	0.46	1.21e-100	Podo
MA0686.1	SPDEF	1.67e-103	0.991238	0.853	0.476	1.25e-100	Podo
MA0119.1	NFIC::TLX1	2.85e-103	-2.43264	0.148	0.491	2.13e-100	Podo
MA0897.1	Hmx2	4.37e-103	1.49842	0.834	0.497	3.26e-100	Podo
MA0657.1	KLF13	1.18e-102	1.65989	0.832	0.494	8.83e-100	Podo
MA0115.1	NR1H2::RXRA	5.42e-102	-5.45498	0.099	0.476	4.04e-99	Podo
MA0728.1	Nr2f6(var.2)	1.25e-101	-2.53868	0.114	0.477	9.32e-99	Podo
MA0659.2	MAFG	1.85e-100	0.996965	0.853	0.473	1.38e-97	Podo
MA1149.1	RARA::RXRG	2.44e-100	-1.56414	0.16	0.501	1.82e-97	Podo
MA0896.1	Hmx1	4.38e-100	1.54745	0.829	0.492	3.27e-97	Podo
MA0913.2	HOXD9	8.23e-100	1.21371	0.858	0.48	6.14e-97	Podo
MA0517.1	STAT1::STAT2	2.11e-98	-1.04395	0.875	0.467	1.57e-95	Podo
MA0890.1	GBX2	1.16e-97	1.69488	0.827	0.484	8.66e-95	Podo
MA1527.1	NFIC(var.2)	3.52e-97	-2.46474	0.157	0.487	2.63e-94	Podo
MA0084.1	SRY	4.88e-97	1.27105	0.819	0.486	3.64e-94	Podo
MA0699.1	LBX2	1.31e-96	1.96268	0.817	0.485	9.79e-94	Podo
MA0874.1	Arx	1.4e-96	2.13457	0.806	0.492	1.05e-93	Podo
MA0898.1	Hmx3	4.26e-96	1.53669	0.807	0.494	3.18e-93	Podo
MA0592.3	ESRRA	8.25e-96	-5.15039	0.125	0.428	6.15e-93	Podo
MA0641.1	ELF4	1.18e-95	-1.05719	0.875	0.466	8.77e-93	Podo
MA0132.2	PDX1	8.87e-95	1.66591	0.82	0.485	6.61e-92	Podo
MA0612.2	EMX1	8.87e-95	1.66591	0.82	0.485	6.61e-92	Podo
MA0900.2	HOXA2	8.87e-95	1.66591	0.82	0.485	6.61e-92	Podo
MA0902.2	HOXB2	8.87e-95	1.66591	0.82	0.485	6.61e-92	Podo
MA0912.2	HOXD3	8.87e-95	1.66591	0.82	0.485	6.61e-92	Podo
MA1540.1	NR5A1	4.31e-94	-3.84684	0.127	0.435	3.21e-91	Podo
MA0505.1	Nr5a2	3.35e-91	-2.38668	0.153	0.49	2.5e-88	Podo
MA0671.1	NFIX	3.04e-90	-1.35829	0.206	0.502	2.27e-87	Podo
MA0112.3	ESR1	1.8e-89	-1.29122	0.196	0.498	1.35e-86	Podo
MA1147.1	NR4A2::RXRA	2.82e-89	-1.54502	0.185	0.493	2.1e-86	Podo
MA1576.1	THRB(var.3)	4.73e-89	-1.30438	0.183	0.502	3.53e-86	Podo
MA0730.1	RARA(var.2)	1.56e-88	-1.46711	0.186	0.502	1.16e-85	Podo
MA0652.1	IRF8	2.95e-88	-0.597311	0.834	0.465	2.2e-85	Podo
MA1107.2	KLF9	6.41e-88	1.07073	0.857	0.507	4.79e-85	Podo
MA1631.1	ASCL1(var.2)	6.6e-87	-1.9371	0.175	0.532	4.92e-84	Podo
MA1419.1	IRF4	2.54e-86	-1.01521	0.842	0.47	1.9e-83	Podo
MA1494.1	HNF4A(var.2)	8.47e-86	-7.94387	0.104	0.479	6.32e-83	Podo
MA0729.1	RARA	6.39e-84	-1.7627	0.173	0.486	4.77e-81	Podo
MA0131.2	HINFP	7.3e-84	1.19003	0.811	0.489	5.45e-81	Podo
MA0710.1	NOTO	7.49e-84	2.11293	0.786	0.492	5.59e-81	Podo
MA0093.3	USF1	8e-84	-1.62046	0.186	0.501	5.97e-81	Podo
MA0718.1	RAX	4.92e-83	1.85196	0.791	0.488	3.67e-80	Podo
MA1620.1	Ptf1a(var.3)	3.16e-82	-2.42814	0.178	0.501	2.36e-79	Podo
MA1649.1	ZBTB12	9.12e-82	-1.21443	0.198	0.501	6.81e-79	Podo
MA0796.1	TGIF1	7.77e-81	1.28211	0.806	0.493	5.8e-78	Podo
MA0066.1	PPARG	7.82e-81	-1.40487	0.191	0.498	5.83e-78	Podo
MA0660.1	MEF2B	8.7e-81	-1.30372	0.827	0.471	6.49e-78	Podo
MA1640.1	MEIS2(var.2)	1.07e-80	0.889654	0.812	0.473	8.02e-78	Podo
MA0632.2	TCFL5	2.15e-80	1.30997	0.822	0.503	1.6e-77	Podo
MA1113.2	PBX2	3.94e-80	0.818425	0.789	0.476	2.94e-77	Podo
MA1601.1	ZNF75D	2.69e-78	1.03328	0.792	0.492	2.01e-75	Podo
MA1535.1	NR2C1	3.64e-77	-1.41259	0.213	0.497	2.72e-74	Podo
MA0074.1	RXRA::VDR	3.25e-76	-1.20375	0.198	0.495	2.42e-73	Podo
MA0527.1	ZBTB33	9.11e-76	1.32293	0.786	0.491	6.8e-73	Podo
MA0494.1	Nr1h3::Rxra	2.06e-75	-1.21499	0.203	0.501	1.54e-72	Podo
MA0914.1	ISL2	1.01e-74	1.22464	0.784	0.49	7.53e-72	Podo
[truncated: 4,687 more rows]
