# Supplementary material for: Single-cell transcriptomics and chromatin accessibility profiling elucidate the kidney-protective mechanism of mineralocorticoid receptor antagonists
Source: J Clin Invest. 2024 Jan 2;134(1):e157165. doi: 10.1172/JCI157165 (PMC10760974; doi:10.1172/JCI157165)
Supplement: Supplemental table 6 [file jci-134-157165-s022.xlsx]

## Sheet: Previous Studies
Supplementary Table 6. List of MR and GR target genes.
GR_Targets	MR_Targets
Admr	Atp1a1
Got1	Atp1a2
Aspa	Atp1a3
Besh3	Atp1a4
Ramp3	Atp1b1
ChREBP	Atp1b2
Cblb	Atp1b3
Ctss	Atp1b4
C1qb	Casp8ap2
Ctgf	Crebbp
Gilz	Daxx
LOC64194	Dhx9
Rtp801	Ell
IRSp53	Faf1
Igfbp1	Fkbp4
Ifngr	Fkbp5
Klf15	Fxyd2
Klf9	Fxyd4
gis5	Hsd11b1
Lox	Hsd11b2
Mgp	Hsp90aa1
Mmp11	Hsp90ab1
MPL3	Insr
Por	Irs1
Pspla1	Irs2
Rgs2	Irs3
Znf354a	Jak2
Sparc	Kcnj1
Sds	Kras
Sgk	Mapk1
Slc19a1	Mapk3
Slc29a2	Ncoa1
Snx1	Ncoa2
Snap23	Ncor1
Usp2	Ncor2
Vim	Nedd4l
Zyx	Nfyc
Brd2	Nr3c2
Ywhae	Pdpk1
Cks1b	Pias1
E2f4	Pik3ca
E2f1	Pik3cb
Dbi	Pik3cd
Ddx5	Pik3r1
Bzrp	Pik3r2
Gas1	Pik3r3
Myc	Pik3r5
Mapk8	Ppargc1a
Stat5a	Prkca
Tde1	Prkcb
Yy1	Prkcg
Ets2	Ptges3
Miz1	Scnn1a
Txn	Scnn1b
Hspa	Scnn1g
Pcaf	Sfn
Pparbp	Sgk1
Hspcb	Slc9a3r2
Tebp	Ube2i
Ncoa2	Wnk1
Psmb8
Nudc
Nupr1
Rgc32
Ppara
Nrip1
Hmgcs2
Psma6
Psma3
Stub1
Bag1
Madh3
Etr101
Nfkbib
Casp3
Nr1h3
Mknk2
Fnta
Stat1
Rela
Abca1
Pparg
Mapk1
Ppargc1a
Ncoa1
Jun
Sp1
Lcat
Apoa1
Tnf
Pck1
Onecut1
Foxa2
Hoxa5
Mmp7
Hnf4a
B2m
Apoa2
Hla-g
Hla-c
Hla-b
Serpina1

## Sheet: Present Study
MR_Targets
Eif3c
Eif5
Fosl2
Cdca3
Hint3
Mir29b1
Scd2
Midn
Ggnbp1
Zbtb38
Nmt1
Map3k3
Pik3r1
Cct7
Spp1
Sema6d
Rab43
Ttc3
Dgka
Baalc
Klf9
Mir1956
Cd9
Ankrd2
Cxxc5
Plxnd1
Zc3h12a
Mir21
Abcc4
Ldlr
Zbtb7a
Cirbp
Sf1
Dnmt3a
Slco2a1
Actn1
Dad1
Ptpn14
Optn
Gchfr
Slc12a2
Amotl2
Mapk8ip3
Srcin1
Sbno2
Usp43
Bach2
Fam110d
Cflar
Mir6322
Ralgds
Tmem88
Smarca2
Zfp503
Epas1
Kcnk5
Trim8
Acvr1b
Nfib
Nrp1
Sirpa
Bhlhe40
Wee1
Smok2a
Tmco4
Kif26b
Casp3
Ndfip2
Klf3
Mir23a
Fkbp1a
Noto
Tex26
Neurl1b
RGD1311084
Snx11
Smim38
Tsen2
Il7
Spag7
Med8
Cish
Ccdc82
Foxe3
Bcl3
Art3
Pcid2
Cp
Ptp4a1
Map3k11
Hivep2
Tmprss9
Slc34a2
Vim
LOC103692984
Lpar3
Mab21l3
Myc
Trib1
Gmfg
Ash1l
Irf2bpl
Shisa3
Serp2
Ctbp2
Hs3st1
Fhod1
Pmepa1
Tns1
Etnk1
Tomm20
Tmc8
Plcg2
Tm4sf1
Uhrf2
Ifna5
Pdgfb
Mirlet7c2
Ric8b
Rell1
Flacc1
Gadd45g
Armc9
Galnt6
Clcf1
Adamts15
Scyl1
Kbtbd11
Dapk1
Nfatc2
Psmb3
Hnrnpl
Plec
Sema4f
Mir379
Bles03
Septin9
Cables1
Rpf2
Vat1
Nfkbiz
Arl6ip4
Hbp1
Timp3
Babam2
Iffo2
Zfyve26
Eif4a3
Aldh1a2
Atf3
Erg
Edem3
Mkln1
Efhd2
Cyp4f17
Krt83
Prok2
Prr7
Slc24a1
Adra1d
Hk1
Plb1
Spp2
Gosr2
Lamc1
Zfp703
Clba1
Rhob
Twist2
Map3k13
Cdk20
Elmo1
Rpusd2
Ptma
Srgap1
Bcl9l
Hmg20a
Sqle
Slc26a9
Cdkn3
Sertad2
Nup153
Tlnrd1
Nepro
Adipoq
Chka
Smad1
Cdk6
Mideas
Slc38a1
Vangl1
Mgmt
Nsmce3
Nsd1
Shc1
Mir761
Plk3
Tnr
Spns2
Pdia4
Nectin2
RGD1304884
Myzap
Agap1
Uxs1
Nhlrc2
Nfkbie
Plce1
Ca12
Akr1e2
Ddx52
Rap1gap
Nup35
Il24
Atoh1
Cebpb
Meox1
Mir199a2
Gpnmb
Atg7
Spata19
Sdc4
Tns3
Ptprz1
Tmc1
Padi6
Slc4a1ap
Sox11
Ebf2
Ppm1d
Rbm47
Mettl15
Map3k2
Lrrfip1
Btd
Itgb4
Tbcc
Gpx4
Ccr7
Adamts1
Rdh10
Klf12
Sh3bp2
Itpkb
Fam76b
Olr1463
Cd24
Gcnt1
Vstm2b
Actg1
Cd180
Adamts5
Rap2b
Dusp7
Efhc1
Gramd2b
Dap
Sh3pxd2a
Id3
Lnc056
Cisd1
Slco3a1
Zfpm1
Creb5
Lman1
Nceh1
Mir344b-1
Steap3
Gdf7
Kalrn
Runx1
Padi1
Atp1b1
Lactb
Usp24
Tnfrsf1a
Ets1
Ypel2
Cdh17
Afdn
RT1-CE7
Hey2
Slc5a10
Hoxb13
Eya2
Sesn3
Rbm24
Arntl2
Fmod
Tnfrsf25
Ceacam19
Pabpc6
Sema4d
Disp1
Dnajb6
Cpox
Tmsb10
Rasd1
Tnfrsf12a
Cdk1
Tent5a
LOC100365289
Tmcc3
Mir3084a
Ywhaq
H6pd
Atp5po
Irf1
Ptprq
Dab2ip
Capn5
Fzd4
N6amt1
Cbr4
Fam91a1
Ldhal6b
Agmat
Magoh
Slc22a12
Kif12
Hif1a
Nrsn1
B3galnt1
Sipa1l3
Gabarapl2
Zdhhc18
Hmga1
Fign
Adrm1
Skap1
Tgif1
Cth
Rab4a
Ehf
Slamf1
Stim2
Zbtb42
Ssrp1
Tmem154
Eif4g2
Wwp2
Insig2
Tifa
Prss42
Rab11a
Plcxd2
Cyb5b
Rab36
Mlph
Pla2g2c
Ppef2
Nfatc1
Ptch1
Pvr
Slc2a1
Spib
Cebpd
Klf6
Atp1a3
Adra1b
Cspg4b
Slc25a26
Lurap1l
Blnk
Mff
Atp1a1
Traf4
Prss22
Ctsd
Ltbp1
RGD1563049
Cdca7
Tmem40
Pde4c
Utf1
Cyp11b2
Vps37b
Efcab2
Cebpg
Neu2
Axin2
Fxyd2
Kcnk9
Ctsb
Azin1
Cd81
Arnt2
Vamp3
Egfr
Zcchc2
LOC100362981
Arfip1
F2rl1
Apba1
Cpeb4
Slc44a3
Sspn
Mcf2l
Card10
Lmo7
Rab28
A3galt2
Lrrc8c
Jade1
Chchd3
Pnrc1
Ddx1
Znrf4
NA
Nudt13
Map3k1
Clu
Igsf8
Hs2st1
Afap1
Syt13
Ctsl
Lrrc2
Olfm1
Cbarp
Srsf4
Mir328b
Pemt
Lamc2
Tmem43
Fam43a
Dok5
Synpo
Tlr5
Rps3
Urb1
Rab23
Shkbp1
Pcp4l1
Eif2d
Tpm1
Bnc2
Slc14a2
Strap
Dynlt1
Ets2
Apol9a
Dcdc2
Sdk2
Ctnnb1
Acot4
Snx29
Psca
Lbh
Slc2a2
Plau
Klri1
Arl4c
Cdk14
Mcart1
Vtcn1
Clint1
Sqstm1
Tnfsf10
Rpl31
Cttnbp2nl
Mmp7
Lingo4
Rhobtb1
Lrrc10b
Vldlr
Pum1
Mir3065
Nt5m
Zfp608
Rplp0
Cetn1
Egr3
Gpr50
Xdh
Nps
Ptcd2
Ndufb9
Ctsh
Ank3
S100a3
Gins2
Mafb
St3gal6
Ppp1cb
Ptpro
Krt18
Ppl
Serpinb8
Tamm41
Gpn2
Tulp1
Jag1
Nkx6-2
Selenom
Pard6b
Pex14
Cdkn2b
Slit1
Bbs10
Zfp36l2
Esrrg
Psmd5
Uqcc2
Upk3bl1
Gmpr
Anxa2
Mir3102
Wnt7a
Cald1
Ccdc65
Dlgap1
S100a11
Itgb1
Pitrm1
LOC102549772
Zfat
Cx3cl1
Nrp2
Cpg1
Socs3
Dexi
Gli2
Lppos
Pgm2
Tmx1
Cyp26b1
Dyrk2
Tfam
Foxq1
Sgk1
Snapc2
Tfap2b
Smad6
Rps3a
Lamb3
LOC100909941
Calml3
Crygf
Frmd4a
Arhgap28
Got2
LOC102550367
Steap1
Prnp
Extl1
Nrep
Birc3
Synm
Bcat1
Mgat4a
Mogat2
Swap70
Anxa5
Icam1
Kif13a
Scmh1
Gsap
Slco4a1
Ctrb1
Zfp575
Arpp21
Cds1
Nectin4
Map4k3
Cd47
Nrbp2
Eepd1
Edn2
Stard4
Spint2
Syndig1
Nap1l1
Ccdc81
Tmem185b
Dnmt1
Ppp2r1b
Lmnb1
Syt8
Cd82
Gadd45a
Steap4
Pik3ap1
Dip2c
Ctsz
Cog2
Sun1
Fat1
Odf1
Arid5a
Prxl2c
Ugt1a2
Myo18a
Slc12a3
Bin2a
Ptprr
LOC499331
Cand1
Wscd1
LOC690120
Birc5
RGD1564319
Slfn2
Rab11b
Rab39a
Mir6316
Insyn1
Chd2
Spire2
Fgf9
Uncx
Pigq
Hormad2
Adck5
Elf3
Ptp4a2
Fgl1
Cdc42ep1
Klhl14
Fermt1
Sntb1
Hmx3
Ehhadh
Cln8
Med10
Adgrl4
Pdp2
Sema4b
Pcdh7
Naprt
Rce1
Rheb
Scnn1b
Rars1
Serinc2
Osr1
Scgb1a1
Ece1
Kel
Arrdc3
Wnt9a
Scara3
Prl5a1
Olr1638
Psd4
Etfb
Mical2
Cacna2d3
Wdsub1
Fzd1
Tom1
Ifrd1
Cebpe
Slc45a1
Cdkn1a
Adcy5
Npas2
Espnl
Tmem51
Foxi1
Napa
Akap5
Ybx3
Fam210a
Cacna1d
Acvrl1
Rab30
Met
Tmem176b
Akap2
Gpat3
F2rl2
Npc1
Hcn4
Mepe
Pard3b
Slc27a5
Napepld
Rbpms2
N4bp1
Mcl1
Parp14
Pptc7
Dcaf1
Egfl7
Sema4a
Sh3yl1
Hip1r
Spire1
Gas8
Csrp1
Tubb6
Zfp365
Sgcg
RGD1563302
Golga7
Osmr
Otulin
Oaf
Mrm3
Amz1
Lmo4
Col15a1
Ribc2
Auh
Specc1l
Actbl2
Gbx2
Fank1
Timm9
Klhl26
Cabcoco1
Lrrc32
Crybb1
Slc39a14
Ccdc97
Zfp637
Psma8
Prkar2b
Ptp4a3
Sgsm3
Rps15a
Igf2r
Trpm1
Mir802
Fem1a
Dcps
Vegfa
Mettl27
Tmem52b
Fblim1
Cerk
Coq8b
Ift80
Pudp
Ppm1a
Bfsp2
Eif4e3
Pgap1
Dctd
Snx27
Socs5
Prickle1
Fn1
Capn13
Rab7b
Evpl
Tead1
Irak4
Loxl1
Cdc5l
Fadd
Tcf7l2
Slc2a9
Pgm1
Efcab10
Txn2
Plod2
Gaa
Gpx3
Col4a1
Gzmk
Bcl2l14
Pef1
Gda
Galk2
Src
Pdzrn3
Ephb3
Commd10
Epha2
Ccdc80
Hk2
Mical3
Nupl2
Fbln1
Rraga
Btbd16
RGD1562608
Fhdc1
Pknox2
Xrcc5
Arhgap15
Creb3l2
Tagln
Adam28
Pld1
Eps8l3
Ror1
LOC367117
Macir
Tbx3
RGD1559578
Cmss1
Mbp
Gdnf
St3gal1
Aagab
Hmgxb4
Pmp22
Slc16a12
Phlda3
Rbbp8
Ftmt
Cacna2d1
Col5a2
Nmur1
Hand1
Phyhd1
Spring1
C1ql2
Isca1
Slc30a5
Btg1
Sorl1
Lrmda
Sfrp1
Inhba
Prtfdc1
Fgf1
Il17b
Cyp51
Pclaf
Dync2li1
Kcnip1
Rab5a
Zfp438
Poldip3
Cnot11
Alkbh3
Metrnl
Col26a1
Sec24b
Ankrd55
Sptb
Klf5
Mctp2
Nucb2
Fcrlb
Spred2
Snx5
Col3a1
Cops8
Prkg2
Cubn
Col6a2
Plin2
Cfap126
Rufy1
Mmd
Lyst
Eid1
Rnd3
Kcnj8
Ergic2
Wdr86
Cyp1b1
Tafa5
Pgr
Galnt17
Mn1
Arap2
Mrln
Prep
RGD1562890
Schip1
Dab2
Rem1
Cacna1c
Otud3
LOC100125366
Rasgrf1
Mrpl1
Cldn18
Tmem30c
Fmo3
Utrn
Sohlh2
Rps4y2
Pif1
Ltbp2
Sh3bp5l
Ccn5
App
Ifngr2
P2ry2
LOC102547468
Mme
Ptpn1
C1rl
Frem1
Fam229a
Jmjd6
Ddr2
Arhgap24
Foxo1
Dclk1
Gabpb1l
Smim3
Rtkn2
Slc8a1
Icos
Ramp1
Mesd
Chst12
Gpam
Apc
Acot7
Nnmt
Dock1
Nek2
Prelp
Tbc1d7
Pofut2
Manbal
Pkig
Rbms1
Caap1
Flvcr2
Wnt3
Lipa
Prag1
Akr1c3
Myo10
Leo1
Adam19
Kcnj16
Aqp8
Dtx4
Ubc
Tnks2
Jund
Stam2
Timp2
Arhgap17
Rab32
Tcp11
Slc38a9
Ext1
Zmiz1
Tcf4
Rbl2
Necab2
Nr1h3
Anxa4
Abca1
Nuak1
Kpna2
Sct
Pard6g
Snx20
Hcfc2

## Sheet: Sheet2
Endo	DCT	Fibroblast	IC_A	LOH	Mac	PC	Podo					Endo
Spp1	Wnk1	Ccdc80	Zbtb16	Zbtb16	Itgal	Spp1	Magi2					Spp1
Zbtb16	Kcnab1	Zbtb16	Atp1a1	Spp1		Dcdc2	Plce1					Zbtb16
Adgrl4	Dcdc2	Adcy5	Atp6v1c2	Cgnl1		Atp1a1	Gask1b					Adgrl4
Col4a1	Ctsd	Dkk2	Rcan2	Clu		Mical2	Gpcpd1					Col4a1
Cp	Zbtb16	Emid1	Itpr2	Srgap3		Nfkbiz	Cblb					Cp
Ptprm	Prkd1	Fmo2	Nebl	Slc16a7		Klhl14						Ptprm
Srgap1	Slc12a3	Cp	Pard3b	Ctsd		Rheb						Srgap1
Elk3	Usp2	Tns3	Rhbg	Tmem72		Dap						Elk3
Fkbp5	Dbp	Rftn1	Slc4a9	Slc9a3		Hsp90ab1						Fkbp5
Ets1	Tef	Pdzrn3	Esrrg	Ctsl		Sbno2						Ets1
Lamc1	Klf15	Gpx3	Myef2	Idh2		Kif13a						Lamc1
Hsp90ab1	Inpp5a	Col3a1	Atp1b1	Ank3		Arhgef12						Hsp90ab1
Sh3rf1	Fbxl17	Fn1	Crim1	Kcnt1		Atp5f1a						Sh3rf1
Plpp1	Rap1gap2	Ext1	Abca1	Cyfip2		Lrba						Plpp1
Eng	Fxyd2	Fbln1	Cgnl1	Tpm1		Tfap2a						Eng
Clic5	Foxo3	Sned1	Pde1c	Cp		Mxd4						Clic5
Rgcc	Svil	Plod2	Emid1	Stk39		Ptpn14						Rgcc
Klf9	Mark1	Gda	Thrb	Paqr5		Dcaf11						Klf9
Smad1	Kcnj10	Ubc	Dbp	Adra1d		Nat8f5						Smad1
Dbp	Lhx1	Rapgef5	Rpap3	Dcdc2		Fam117a						Dbp
Bcl2l1	Cdc42bpa	Mme	Fhod3	Plpp1		Nr3c2						Bcl2l1
Plxna2	Etnk1	Ntf3	Zmiz1	Slc4a7		Scnn1b						Plxna2
Tinagl1	Sipa1l2	Ccn2	Akap2	Rcan2		Nr1d2						Tinagl1
Nfib	Dapk1	Thbs1	Parp14	Mab21l3		Pigq						Nfib
Slc12a2	Camta1	Dclk1	Sema4a	Wbp1l		Epm2a						Slc12a2
Tgm2	Por	Col4a1	Rogdi	Fxyd2		Kcnj10						Tgm2
Tns1	Fam81a	Dbp	Bmpr1b	Umod		Scnn1a						Tns1
Clec14a	Adamtsl3	Timp3	Dhrs3	Fa2h		Peli2						Clec14a
Sh3bp5	Idh2	Chst15	Tef	Cdk14		Tef						Sh3bp5
Ppp1r16b	Peli2	Sox13	Efhd1	Thrb		Itpkb						Ppp1r16b
Ptpn12	Wbp1l	Nrp1	Grb10	Bicdl1		Scnn1g						Ptpn12
Zmynd8	Scnn1a	Cacna2d1	Ca12	Tef		Per3						Zmynd8
St3gal4	Plpp1	Adamts2	Pde1a	Dap		Nr1d1						St3gal4
Sbno2	Wdfy2	Fmo3	Clk1	Slc34a2		Camta1						Sbno2
Mef2a	Arnt2	Fblim1	Sbno2	Tns1		Dbp						Mef2a
Vim	Acss1	Zfp385d	Degs2	Foxo3		Tmem45b						Vim
Elmo1	Tns1	Osmr		Esrrg		Slc6a17						Elmo1
Foxp1	Fam214a	Shroom3		Nfkbiz		Zbtb16						Foxp1
Ly6e	Acadsb	Ehd3		Cald1								Ly6e
Schip1	Rnf152	Hsp90ab1		Cyb5b								Schip1
Jade2	P2ry1	Ak5		Mturn								Jade2
Wbp1l	Hpd	Pmepa1		Scnn1a								Wbp1l
Ash1l	Kif26b	Plec		Ppargc1a								Ash1l
Pmepa1	Arhgef18	Cpne7		Nat8f5								Pmepa1
Plxnd1	Slc25a33	App		Vegfa								Plxnd1
Abcc4	Fdft1	Fign		Usp2								Abcc4
Tspan9	Atp1a1	Plxnd1		Ndst1								Tspan9
Map3k3	Caprin1	Fkbp5		Ctsb								Map3k3
Nectin2	Eea1	Frem1		Map3k5								Nectin2
Lmcd1	Nat8f5	Ank3		Hpd								Lmcd1
Cd200	Foxo1	Prtfdc1		Runx1								Cd200
Pik3r1	Hibadh	Zfp36l1		Stk32b								Pik3r1
Sema6d	LOC102553190	Fbln5		Spire1								Sema6d
Fosl2	Grb14	Rbms1		Bcl2								Fosl2
Ctnnb1	Sorcs1	Adamts9		Dbp								Ctnnb1
Nsd1	Dock8	Agtr1a		Per3								Nsd1
Mkln1	Dap	Tns1		Peli2								Mkln1
Esam	Jun	Selenop		Creb5								Esam
Egfl7	Nr2f2	Fosl2		Anks1a								Egfl7
Jup	Ndrg1	Zfp608		Camta1								Jup
Hs3st1	Ptprr	Ptpn1		Hsp90ab1								Hs3st1
Tcim	Tsc22d2	Prickle1		Got1								Tcim
	Sbno2	Clic5		Fam214a								Wnk1
	Tmcc3	Ednra		Nudt4								Kcnab1
	Dnase1	Rgma		Smarcd3								Dcdc2
	Abtb2	Arhgap15		Epb41l5								Ctsd
	Cbx3	Nuak1		Mgll								Prkd1
		Rasa3		Jdp2								Slc12a3
		Runx2		Ubc								Usp2
		Nr1d1		Casr								Tef
		Myo1b		Bnc2								Klf15
		Adam19		Kl								Inpp5a
		Galnt17		Spred2								Fbxl17
		Svil		Dlgap1								Rap1gap2
		Sbno2		Ctsh								Fxyd2
		Mmd		Myo10								Foxo3
		Adamts14		Per2								Svil
		Abca1		Tead1								Mark1
		Mdfic		Lima1								Kcnj10
		Cdh11		Ppp1r1a								Lhx1
		Utrn		Zfp608								Cdc42bpa
		Zmiz1		Rplp0								Etnk1
				Dnase1								Sipa1l2
				Slc25a33								Dapk1
				Gp2								Camta1
				Pptc7								Por
				Syne3								Fam81a
				Atp5f1b								Adamtsl3
				Ppp1cb								Idh2
				Dapl1								Peli2
				Klf9								Scnn1a
				Por								Wdfy2
				Mfap3l								Arnt2
				B3gnt2								Acss1
				Pkdcc								Fam214a
				Sec14l1								Acadsb
				Pax2								Rnf152
				Clmn								P2ry1
				Tpt1								Hpd
				Slc8b1								Kif26b
				Inpp5j								Arhgef18
				Lifr								Slc25a33
				Tmcc3								Fdft1
				Slc16a12								Atp1a1
				Gls								Caprin1
				Ltbp1								Eea1
				Txnip								Nat8f5
				Prelid2								Foxo1
				Prodh1								Hibadh
				Sh3bp4								LOC102553190
				Pappa1								Grb14
				Dclk3								Sorcs1
				Ablim3								Dock8
				Rap1gap								Dap
				Anxa5								Jun
				Sim2								Nr2f2
				B4galt1								Ndrg1
				Rap1gap2								Ptprr
				Dapk1								Tsc22d2
				Ahdc1								Tmcc3
				Ahcyl2								Dnase1
				Mgat4a								Abtb2
				Wfdc2								Cbx3
				Cpm								Ccdc80
				Tob2								Adcy5
				Sema6d								Dkk2
				Zhx3								Emid1
				Anxa2								Fmo2
				Smad6								Tns3
				Tenm3								Rftn1
				Sbno2								Pdzrn3
				Acadsb								Gpx3
				Srebf2								Col3a1
				Klf6								Fn1
				Plau								Ext1
				Fam20c								Fbln1
				Nap1l1								Sned1
				Pacsin2								Plod2
				Smad7								Gda
				Itgb1								Ubc
				Fosl2								Rapgef5
				Nnt								Mme
				Clint1								Ntf3
				Cys1								Ccn2
				Ppl								Thbs1
				Atp6v0e1								Dclk1
				Acvr1b								Timp3
				Cdk6								Chst15
				Bmp4								Sox13
				Lrp5								Nrp1
				Myo18a								Cacna2d1
				Pik3ap1								Adamts2
				Pknox2								Fmo3
				Slc12a3								Fblim1
				Uvrag								Zfp385d
				Stim2								Osmr
				Sertad2								Shroom3
				As3mt								Ehd3
				Rell1								Ak5
				Shroom3								Plec
				Slc44a1								Cpne7
				Itga6								App
				Mcf2l								Fign
				Trim16								Frem1
				Got2								Ank3
				Wnk1								Prtfdc1
				Igfbp5								Zfp36l1
				Akap13								Fbln5
				Plec								Rbms1
				Usp3								Adamts9
				Adgrg1								Agtr1a
				Lactb								Selenop
				Dhrs11								Zfp608
				Jag1								Ptpn1
				Hoxb3								Prickle1
				Rhobtb1								Ednra
				Anp32a								Rgma
				Arhgap17								Arhgap15
				Cd47								Nuak1
				Sesn3								Rasa3
				Sdc4								Runx2
				Slc38a9								Nr1d1
				Klhl14								Myo1b
				Slc11a2								Adam19
												Galnt17
												Mmd
												Adamts14
												Abca1
												Mdfic
												Cdh11
												Utrn
												Zmiz1
												Atp6v1c2
												Rcan2
												Itpr2
												Nebl
												Pard3b
												Rhbg
												Slc4a9
												Esrrg
												Myef2
												Atp1b1
												Crim1
												Cgnl1
												Pde1c
												Thrb
												Rpap3
												Fhod3
												Akap2
												Parp14
												Sema4a
												Rogdi
												Bmpr1b
												Dhrs3
												Efhd1
												Grb10
												Ca12
												Pde1a
												Clk1
												Degs2
												Clu
												Srgap3
												Slc16a7
												Tmem72
												Slc9a3
												Ctsl
												Kcnt1
												Cyfip2
												Tpm1
												Stk39
												Paqr5
												Adra1d
												Slc4a7
												Mab21l3
												Umod
												Fa2h
												Cdk14
												Bicdl1
												Slc34a2
												Nfkbiz
												Cald1
												Cyb5b
												Mturn
												Ppargc1a
												Vegfa
												Ndst1
												Ctsb
												Map3k5
												Runx1
												Stk32b
												Spire1
												Bcl2
												Per3
												Creb5
												Anks1a
												Got1
												Nudt4
												Smarcd3
												Epb41l5
												Mgll
												Jdp2
												Casr
												Bnc2
												Kl
												Spred2
												Dlgap1
												Ctsh
												Myo10
												Per2
												Tead1
												Lima1
												Ppp1r1a
												Rplp0
												Gp2
												Pptc7
												Syne3
												Atp5f1b
												Ppp1cb
												Dapl1
												Mfap3l
												B3gnt2
												Pkdcc
												Sec14l1
												Pax2
												Clmn
												Tpt1
												Slc8b1
												Inpp5j
												Lifr
												Slc16a12
												Gls
												Ltbp1
												Txnip
												Prelid2
												Prodh1
												Sh3bp4
												Pappa1
												Dclk3
												Ablim3
												Rap1gap
												Anxa5
												Sim2
												B4galt1
												Ahdc1
												Ahcyl2
												Mgat4a
												Wfdc2
												Cpm
												Tob2
												Zhx3
												Anxa2
												Smad6
												Tenm3
												Srebf2
												Klf6
												Plau
												Fam20c
												Nap1l1
												Pacsin2
												Smad7
												Itgb1
												Nnt
												Clint1
												Cys1
												Ppl
												Atp6v0e1
												Acvr1b
												Cdk6
												Bmp4
												Lrp5
												Myo18a
												Pik3ap1
												Pknox2
												Uvrag
												Stim2
												Sertad2
												As3mt
												Rell1
												Slc44a1
												Itga6
												Mcf2l
												Trim16
												Got2
												Igfbp5
												Akap13
												Usp3
												Adgrg1
												Lactb
												Dhrs11
												Jag1
												Hoxb3
												Rhobtb1
												Anp32a
												Arhgap17
												Cd47
												Sesn3
												Sdc4
												Slc38a9
												Klhl14
												Slc11a2
												Mical2
												Rheb
												Kif13a
												Arhgef12
												Atp5f1a
												Lrba
												Tfap2a
												Mxd4
												Ptpn14
												Dcaf11
												Fam117a
												Nr3c2
												Scnn1b
												Nr1d2
												Pigq
												Epm2a
												Itpkb
												Scnn1g
												Tmem45b
												Slc6a17
												Magi2
												Plce1
												Gask1b
												Gpcpd1
												Cblb
												Itgal
