# Supplementary material for: Single-cell transcriptomics and chromatin accessibility profiling elucidate the kidney-protective mechanism of mineralocorticoid receptor antagonists
Source: J Clin Invest. 2024 Jan 2;134(1):e157165. doi: 10.1172/JCI157165 (PMC10760974; doi:10.1172/JCI157165)
Supplement: Supplemental table 7 [file jci-134-157165-s023.xlsx]

## Sheet: Supplementary Table 7
Supplementary Table 7. List of Differentially expressed genes between DOCA, control and MRAs.

## Sheet: DOCA vs. Control
List of Differentially expressed genes DOCA and control.
Endo	Gene	p_val	avg_log2FC	pct.1	pct.2	p_val_adj			Fibroblast	Gene	p_val	avg_log2FC	pct.1	pct.2	p_val_adj			MyoFib	Gene	p_val	avg_log2FC	pct.1	pct.2	p_val_adj			Podo	Gene	p_val	avg_log2FC	pct.1	pct.2	p_val_adj			PT	Gene	p_val	avg_log2FC	pct.1	pct.2	p_val_adj			LOH	Gene	p_val	avg_log2FC	pct.1
	Spp1	0	3.14223	0.435	0.013	0				Spp1	1.60396e-99	3.21027	0.409	0.027	3.7701e-95				Spp1	2.39514e-12	2.67732	0.393	0.042	5.62978e-08				Spp1	7.89305e-32	3.0867	0.381	0.009	1.85526e-27				Spp1	0	3.22876	0.551	0.055	0				Spp1	0	4.13869	0.618
	Mt-co2	4.4539e-194	1.48268	0.755	0.41	1.04689e-189				Ccdc80	3.2742e-57	2.07666	0.44	0.138	7.69601e-53				Col19a1	6.14222e-12	-1.92934	0.213	0.676	1.44373e-07				Glis3	4.99105e-09	2.5506	0.392	0.216	0.000117315				Niban1	0	2.03243	0.303	0.029	0				Clu	4.99428e-281	2.89628	0.333
	Mt-co3	2.00688e-180	1.3825	0.756	0.401	4.71717e-176				Col8a1	2.8649e-38	1.92295	0.208	0.026	6.73395e-34				Mt-co2	5.08717e-11	1.80062	0.753	0.331	1.19574e-06				Itga1	3.46144e-10	2.04877	0.381	0.183	8.13612e-06				AABR07068161.1	0	1.93451	0.379	0.063	0				Ifitm10	4.21456e-241	2.34913	0.279
	Clu	1.66158e-83	1.36394	0.242	0.065	3.90554e-79				Mgp	4.52221e-35	1.69589	0.362	0.139	1.06294e-30				Mt-nd2	3.45693e-10	1.54237	0.719	0.317	8.12551e-06				Mt-nd4	1.57541e-35	1.97033	0.836	0.275	3.703e-31				Cp	0	1.91954	0.271	0.037	0				Rerg	4.08945e-284	2.34514	0.355
	Mt-co1	9.86048e-181	1.36306	0.755	0.403	2.31771e-176				Ccn2	4.79961e-16	1.67747	0.249	0.124	1.12815e-11				Crim1	1.24201e-08	-1.23911	0.371	0.761	0.000291934				Frmd4b	2.26666e-08	1.87371	0.344	0.172	0.000532778				Itga1	0	1.89357	0.61	0.241	0				Grik2	0	2.27052	0.813
	Adgrl4	7.08495e-149	1.34239	0.744	0.546	1.66532e-144				C7	1.54573e-49	1.52096	0.698	0.453	3.63323e-45				Mt-nd4	1.25666e-08	1.20613	0.787	0.437	0.000295379				Mt-co2	4.24494e-29	1.85749	0.762	0.293	9.97774e-25				Syn3	0	1.86552	0.502	0.118	0				Tpm1	1.07428e-163	1.79203	0.409
	Mt-atp6	1.1655e-175	1.32648	0.762	0.412	2.7395e-171				Col1a1	5.48705e-33	1.49877	0.217	0.042	1.28973e-28				Mt-cyb	1.52833e-08	1.42944	0.708	0.338	0.000359233				Mt-nd1	9.22915e-33	1.85144	0.794	0.269	2.16931e-28				Kansl1l	0	1.82215	0.808	0.461	0				Cp	1.50713e-162	1.77358	0.232
	Zfp521	4.31617e-79	1.27921	0.45	0.249	1.01452e-74				Olr1	1.97077e-30	1.44324	0.125	0.002	4.6323e-26				LOC100364435	2.68981e-08	1.20033	0.202	0	0.00063224				Ank3	7.58594e-10	1.81609	0.434	0.231	1.78307e-05				Dnm3	0	1.72645	0.404	0.11	0				Ctsd	3.02048e-226	1.66534	0.321
	Mt-nd1	1.36077e-166	1.26823	0.747	0.421	3.1985e-162				Dcn	3.00118e-32	1.43366	0.266	0.074	7.05428e-28				Mt-co3	4.1339e-08	1.47746	0.753	0.394	0.000971672				Mt-nd2	3.08476e-35	1.79365	0.847	0.272	7.25074e-31				Ndrg1	0	1.67685	0.632	0.302	0				Dcdc2	2.35792e-155	1.65424	0.323
	B2m	8.48982e-43	1.25754	0.308	0.18	1.99553e-38				Dennd2b	3.68302e-42	1.41214	0.582	0.338	8.65695e-38				Mt-nd1	5.37554e-08	1.61739	0.618	0.31	0.00126352				Ldb3	1.10351e-08	1.73945	0.127	0.012	0.000259379				Havcr1	0	1.67268	0.17	0.002	0				Lrguk	4.80266e-168	1.61942	0.253
	Igfbp7	6.59527e-54	1.2035	0.338	0.182	1.55022e-49				Fbln1	4.50656e-25	1.39591	0.125	0.011	1.05927e-20				Mt-atp6	1.52809e-07	1.48479	0.708	0.401	0.00359177				Atp1a1	9.53088e-22	1.72618	0.487	0.109	2.24023e-17				Adamts1	0	1.66544	0.285	0.034	0				Adamts1	1.0799e-164	1.53808	0.207
	Mt-nd3	1.15773e-115	1.19709	0.534	0.245	2.72125e-111				Col3a1	2.8732e-27	1.3794	0.341	0.15	6.75345e-23				Fn1	2.16075e-07	1.77678	0.371	0.099	0.00507883				Ndrg1	7.98251e-21	1.72421	0.28	0.015	1.87629e-16				Il34	0	1.6443	0.455	0.114	0				Adra1d	3.67343e-156	1.52081	0.201
	Cp	1.06e-59	1.18487	0.162	0.039	2.49153e-55				Abca8a	6.1437e-48	1.37726	0.602	0.325	1.44408e-43				Mt-co1	7.06437e-07	1.3924	0.685	0.394	0.0166048				Mt-co1	4.73084e-27	1.71284	0.762	0.281	1.11198e-22				Cald1	0	1.55131	0.458	0.147	0				Mab21l3	2.51572e-136	1.39128	0.187
	Nrp2	6.73387e-51	1.17276	0.266	0.12	1.5828e-46				AABR07049085.1	1.33908e-27	1.3589	0.18	0.033	3.14751e-23				AY172581.9	8.00523e-07	-0.996397	1	1	0.0188163				Mt-atp6	1.12097e-27	1.66252	0.794	0.305	2.63484e-23				Glis3	0	1.53989	0.866	0.551	0				Cemip	2.43592e-30	1.37548	0.127
	Mctp1	4.56252e-27	1.1535	0.112	0.041	1.07242e-22				Clu	2.56154e-32	1.32108	0.16	0.014	6.02089e-28				Dmd	8.09206e-07	-0.879415	0.663	0.873	0.0190204				Mt-cyb	1.69789e-30	1.60102	0.788	0.263	3.99089e-26				Slc13a1	0	1.52385	0.704	0.495	0				Niban1	6.15557e-138	1.33686	0.196
	Tmsb4x	5.14668e-48	1.14026	0.21	0.083	1.20973e-43				Pdzrn3	8.76082e-33	1.30662	0.5	0.28	2.05923e-28				Pcp4l1	8.39727e-07	-1.38695	0.09	0.387	0.0197378				Mt-co3	1.38359e-24	1.58077	0.767	0.317	3.25214e-20				Itga6	0	1.50217	0.457	0.148	0				Tsc22d1	1.99718e-116	1.26305	0.39
	Itga8	7.78205e-33	1.08593	0.202	0.097	1.82917e-28				Fn1	4.58313e-26	1.30602	0.315	0.13	1.07726e-21				Trpc3	1.21413e-06	-1.40374	0.079	0.373	0.0285382				Igfbp7	6.42051e-12	1.51046	0.672	0.447	1.50914e-07				Gpc6	0	1.4933	0.386	0.102	0				Dap	2.45339e-104	1.24476	0.242
	Plvap	3.32062e-40	1.0746	0.242	0.118	7.80511e-36				Runx1	1.31134e-27	1.30341	0.179	0.032	3.0823e-23													AABR07068161.1	1.61706e-06	1.47019	0.217	0.083	0.038009				Mab21l3	0	1.48973	0.267	0.029	0				Ctsl	1.61454e-180	1.23355	0.243
	Col4a1	1.29413e-64	1.07242	0.414	0.235	3.04184e-60				Gucy1a1	1.5743e-29	1.24863	0.506	0.302	3.7004e-25													Atp1b1	6.0459e-17	1.46369	0.439	0.121	1.42109e-12				Ptprk	0	1.48045	0.725	0.356	0				Anxa1	8.76711e-83	1.22176	0.268
	Mt-nd2	1.08745e-120	1.06366	0.792	0.54	2.55604e-116				Cyp7b1	2.50757e-18	1.24176	0.403	0.246	5.89404e-14													Agxt2	5.0376e-18	1.4554	0.249	0.015	1.18409e-13				Slc5a12	0	1.46388	0.351	0.122	0				Cdk14	2.41698e-113	1.22002	0.54
	Nfat5	7.54232e-59	1.04194	0.493	0.346	1.77282e-54				Dkk2	2.65879e-47	1.21171	0.606	0.311	6.24949e-43													Niban1	9.3846e-09	1.4293	0.259	0.083	0.000220585				Gls	0	1.45114	0.487	0.22	0				Slc4a4	8.74112e-50	1.17138	0.357
	Mt-cyb	1.45607e-127	1.0325	0.754	0.464	3.4225e-123				AABR07028902.1	5.77747e-26	1.19257	0.411	0.22	1.358e-21													Hao2	1.16009e-16	1.42185	0.328	0.056	2.72678e-12				Bnc2	0	1.41995	0.657	0.346	0				Fat3	8.46715e-98	1.15948	0.133
	AABR07021704.1	4.15889e-48	1.0088	0.418	0.273	9.77547e-44				Thbs1	7.58287e-16	1.18492	0.181	0.067	1.78235e-11													Gpc6	8.22006e-09	1.30288	0.238	0.071	0.000193213				Lhfpl2	0	1.41521	0.347	0.069	0				AABR07068161.1	5.23729e-101	1.15325	0.19
	Ctsl	6.43172e-63	1.00168	0.172	0.041	1.51178e-58				Plod2	1.71289e-18	1.17063	0.311	0.158	4.02615e-14													Ptprk	8.39396e-07	1.293	0.36	0.21	0.01973				Ppp2r3a	0	1.41146	0.529	0.192	0				Bzw2	4.11438e-75	1.13755	0.326
	Tspan18	3.4155e-34	0.980105	0.114	0.033	8.02812e-30				Rai14	1.12839e-22	1.1581	0.309	0.141	2.65227e-18													Il34	1.41663e-15	1.27926	0.212	0.012	3.3298e-11				Arid5b	0	1.39125	0.571	0.228	0				Tnik	7.5495e-75	1.13731	0.123
	AABR07027581.1	4.09757e-37	0.976148	0.185	0.078	9.63133e-33				Tns3	1.42741e-34	1.14764	0.577	0.363	3.35512e-30													Cp	1.04404e-07	1.26084	0.19	0.05	0.00245402				Pde4d	0	1.3868	0.889	0.676	0				Il34	5.9486e-86	1.11724	0.26
	Sparc	2.35704e-34	0.971382	0.285	0.168	5.54023e-30				Itga1	6.96937e-40	1.14437	0.634	0.424	1.63815e-35													Pter	1.11042e-14	1.21276	0.217	0.018	2.61005e-10				Agxt2	0	1.36896	0.717	0.394	0				Sorbs1	3.26238e-74	1.10427	0.46
	Ctsd	7.6833e-59	0.970946	0.167	0.042	1.80596e-54				Rftn1	4.40743e-33	1.13739	0.575	0.375	1.03597e-28													Ddah1	9.22561e-10	1.2114	0.307	0.104	2.16848e-05				Cdh6	0	1.35245	0.354	0.098	0				Cald1	1.45489e-93	1.09882	0.214
	Wwtr1	2.01446e-32	0.933751	0.303	0.191	4.735e-28				Syndig1	8.82535e-24	1.12175	0.106	0.005	2.0744e-19													Tsc22d1	3.43618e-10	1.2076	0.413	0.195	8.07674e-06				Farp1	0	1.31675	0.521	0.196	0				Slc34a2	7.78904e-102	1.09469	0.142
	Pdlim1	1.22215e-44	0.924042	0.126	0.03	2.87267e-40				Ctsd	1.82944e-28	1.11892	0.162	0.021	4.30009e-24													Adamts1	1.67795e-14	1.20082	0.206	0.015	3.94402e-10				Arl15	0	1.30566	0.787	0.528	0				Cd24	1.38154e-81	1.09159	0.268
	Itm2b	5.03638e-28	0.913441	0.341	0.245	1.1838e-23				Cp	8.61225e-37	1.11796	0.507	0.249	2.02431e-32													Cdh6	1.00539e-11	1.1984	0.212	0.033	2.36317e-07				Ptprj	0	1.29318	0.646	0.339	0				Nfkbiz	4.23251e-94	1.059	0.171
	Arih1	3.14786e-31	0.900739	0.338	0.231	7.39906e-27				Mt-co2	2.40861e-53	1.10551	0.756	0.408	5.66144e-49													Cald1	5.8817e-08	1.19237	0.413	0.225	0.00138249				Sash1	0	1.28846	0.328	0.091	0				Itgb6	2.56945e-51	1.04115	0.287
	Il1r1	1.25218e-28	0.899942	0.287	0.18	2.94324e-24				Cpne8	8.85002e-25	1.09865	0.285	0.11	2.0802e-20													Havcr1	3.84651e-13	1.18653	0.148	0	9.04123e-09				Klf12	0	1.28836	0.517	0.224	0				Pde4d	8.71502e-135	1.03715	0.731
	Nuak1	8.92441e-44	0.895757	0.411	0.263	2.09768e-39				Serpine1	3.90801e-14	1.09455	0.16	0.057	9.18578e-10													Cadps2	3.05183e-07	1.17336	0.265	0.107	0.00717333				Pard3b	0	1.28505	0.811	0.555	0				Col18a1	6.38089e-85	1.03144	0.26
	Chst11	2.92541e-53	0.888348	0.477	0.31	6.87618e-49				Ankh	3.78607e-13	1.08792	0.132	0.042	8.89916e-09													Ctsd	8.91723e-14	1.17093	0.175	0.006	2.096e-09				Tsc22d1	0	1.27867	0.501	0.2	0				Slc12a3	2.21553e-18	1.01422	0.115
	Elk3	7.08621e-47	0.87125	0.358	0.202	1.66561e-42				Pdgfd	1.08414e-17	1.08711	0.283	0.138	2.54827e-13													Mt-nd3	1.89327e-15	1.13987	0.545	0.198	4.45012e-11				Rps6ka3	0	1.27546	0.441	0.177	0				Vmp1	1.26221e-68	1.01008	0.321
	Entpd1	2.29068e-22	0.857671	0.219	0.131	5.38424e-18				Cemip2	4.6615e-19	1.07998	0.208	0.074	1.09569e-14													Hnf1b	1.28077e-10	1.11707	0.243	0.056	3.01045e-06				Snx24	0	1.27479	0.637	0.299	0				Kctd1	8.86949e-66	1.00001	0.592
	Zfp629	1.04886e-36	0.847153	0.203	0.091	2.46534e-32				Flrt2	7.37728e-16	1.05895	0.165	0.057	1.73403e-11													Rpsa	5.06365e-18	1.06935	0.233	0.009	1.19021e-13				Lgmn	0	1.27111	0.449	0.178	0				Gpc6	5.6551e-72	0.989072	0.153
	Ehd4	2.37147e-49	0.842781	0.513	0.356	5.57415e-45				Tpm1	2.42043e-17	1.04874	0.36	0.21	5.68923e-13													Ivns1abp	4.33296e-12	1.06283	0.233	0.038	1.01846e-07				Cd2ap	0	1.26584	0.43	0.18	0				Actb	3.17304e-44	0.981293	0.242
	Abca1	1.52215e-30	0.840719	0.155	0.064	3.5778e-26				Map1b	5.38268e-17	1.04319	0.351	0.204	1.2652e-12													Myo18a	4.06944e-07	1.04068	0.27	0.112	0.00956521				Sorbs1	0	1.25545	0.549	0.235	0				Atp10b	2.43017e-65	0.980548	0.37
	Glis3	2.11832e-07	0.835674	0.271	0.238	0.00497912				Il1r1	2.05618e-15	1.03577	0.316	0.179	4.83304e-11													LOC688389	1.42699e-09	1.02089	0.169	0.024	3.35415e-05				Mt-co3	0	1.25138	0.642	0.409	0				Ndrg1	7.41066e-69	0.975864	0.32
	Rpsa	9.38239e-55	0.825345	0.177	0.049	2.20533e-50				Tmsb4x	8.09792e-19	1.03472	0.266	0.118	1.90342e-14													Prune2	1.05726e-08	1.01719	0.196	0.044	0.00024851				Shroom4	0	1.24566	0.589	0.323	0				Slc8a1	1.80732e-28	0.969702	0.278
	Grk5	9.48055e-32	0.823886	0.346	0.23	2.2284e-27				Gda	4.83498e-18	1.02205	0.348	0.19	1.13646e-13													Hsp90ab1	5.63116e-08	1.01159	0.646	0.541	0.0013236				Ypel2	0	1.241	0.246	0.047	0				Nrxn3	9.06462e-53	0.960592	0.154
	Pde4d	8.91474e-49	0.822553	0.653	0.575	2.09541e-44				Bicc1	1.49784e-31	1.01152	0.571	0.358	3.52066e-27													Ctsl	6.80892e-17	0.996282	0.212	0.006	1.60044e-12				Picalm	0	1.23787	0.624	0.331	0				Tspan8	1.29261e-60	0.956221	0.163
	Itga1	8.43059e-29	0.819636	0.385	0.278	1.98161e-24				Osmr	8.5348e-13	1.00916	0.184	0.08	2.0061e-08													Cd24	5.2697e-14	0.971574	0.196	0.012	1.23864e-09				Cdk6	0	1.2287	0.297	0.099	0				Nrp1	4.01048e-56	0.95349	0.38
	Ppp2r5a	8.11685e-24	0.816592	0.245	0.153	1.90787e-19				Foxp1	1.3668e-21	1.00244	0.429	0.259	3.21267e-17													Itga8	6.51355e-09	0.956947	0.164	0.027	0.000153101				AABR07035916.1	0	1.22314	0.175	0.026	0				Bnc2	4.20223e-51	0.932036	0.198
	Zfp608	5.87486e-37	0.816225	0.358	0.227	1.38089e-32				Mt-nd1	6.01996e-50	1.0004	0.723	0.362	1.41499e-45													Mt-nd6	6.18683e-13	0.941321	0.206	0.021	1.45421e-08				Lpp	0	1.22281	0.679	0.342	0				Ltbp1	1.81846e-32	0.93149	0.111
	Vcam1	4.39419e-18	0.811971	0.1	0.043	1.03286e-13				Ext1	2.63372e-25	1.00025	0.593	0.432	6.19056e-21													Enpp6	1.50607e-12	0.930151	0.169	0.009	3.54001e-08				Myof	0	1.21947	0.39	0.148	0				Sgms1	1.06051e-55	0.929829	0.489
	Lamc1	2.01875e-34	0.810485	0.385	0.259	4.74508e-30				Cd74	7.14285e-12	0.999043	0.118	0.037	1.67893e-07													Creb5	1.63372e-07	0.911717	0.127	0.018	0.00384005				Fat3	0	1.21938	0.233	0.041	0				Sh3d19	1.2764e-62	0.928828	0.239
	Apoe	6.94367e-54	0.80896	0.115	0.018	1.63211e-49				Colec12	2.85379e-17	0.991078	0.328	0.179	6.70783e-13													Pid1	2.38535e-08	0.899141	0.159	0.027	0.000560677				Zfp385d	0	1.20695	0.256	0.087	0				Stxbp6	1.10649e-37	0.922568	0.263
	Cmahp	6.18422e-23	0.800468	0.262	0.164	1.4536e-18				Igfbp7	3.00936e-31	0.968658	0.7	0.523	7.0735e-27													Clmp	2.46924e-08	0.870262	0.116	0.009	0.000580394				Samd4a	0	1.1983	0.43	0.153	0				Sh3bp2	4.47263e-64	0.9178	0.294
	Ets1	2.27093e-42	0.799168	0.429	0.282	5.33782e-38				Tsc22d1	1.61603e-16	0.952148	0.289	0.153	3.79848e-12													Car2	4.88356e-12	0.8677	0.153	0.006	1.14788e-07				Rbfox2	0	1.19289	0.407	0.142	0				Arid5b	1.92075e-59	0.900937	0.5
	Cdk17	2.37279e-26	0.793667	0.296	0.193	5.57725e-22				Vim	2.85204e-13	0.952056	0.154	0.057	6.70372e-09													Atp6v0a4	8.77659e-11	0.86543	0.212	0.036	2.06294e-06				Mt-co2	0	1.19184	0.636	0.469	0				Hsp90ab1	2.52386e-58	0.886687	0.503
	Klhl29	1.48632e-16	0.788181	0.203	0.133	3.49359e-12				Fblim1	3.0748e-13	0.948909	0.248	0.128	7.22732e-09													Gpx3	1.54603e-09	0.851599	0.36	0.124	3.63395e-05				Vmp1	0	1.19154	0.334	0.098	0				AABR07071697.1	1.64281e-77	0.883098	0.14
	Smad1	3.26573e-26	0.780849	0.234	0.135	7.6761e-22				Sdk2	1.00588e-12	0.94521	0.276	0.156	2.36433e-08													B2m	1.92076e-15	0.84462	0.196	0.006	4.51475e-11				Met	0	1.19111	0.311	0.112	0				AC134224.3	3.08795e-114	0.871116	0.998
	Hsp90ab1	2.7866e-34	0.777105	0.497	0.393	6.5499e-30				Mt-nd2	2.38007e-54	0.940412	0.789	0.393	5.59436e-50													Fat3	9.79541e-13	0.841352	0.169	0.009	2.30241e-08				Tpm1	0	1.19098	0.338	0.124	0				Kif26b	2.87393e-45	0.851798	0.174
	AABR07068161.1	8.47527e-26	0.773577	0.104	0.036	1.99211e-21				Mt-co1	3.67142e-44	0.934069	0.755	0.413	8.62968e-40													Slc5a10	1.58085e-07	0.840558	0.122	0.015	0.00371579				Slc2a2	0	1.19063	0.319	0.08	0				Itpr3	1.28409e-52	0.851122	0.325
	Tmem164	7.32289e-23	0.773167	0.25	0.16	1.72125e-18				Cacna2d1	4.4665e-14	0.917412	0.341	0.211	1.04985e-09													Rplp1	1.04397e-08	0.840006	0.138	0.015	0.000245385				AC134224.3	0	1.18602	0.998	0.987	0				Atp8a1	1.39856e-44	0.84853	0.348
	Ptn	7.38007e-26	0.769192	0.229	0.13	1.73469e-21				Sptbn4	7.87307e-17	0.91521	0.125	0.028	1.85056e-12													Ubc	7.89462e-10	0.837225	0.217	0.044	1.85563e-05				Sh3d19	0	1.17876	0.616	0.282	0				Col4a1	1.10905e-68	0.846056	0.165
	Rtn4	1.15162e-18	0.767987	0.212	0.136	2.70689e-14				Lsamp	3.89381e-12	0.911837	0.155	0.062	9.15239e-08													Rpl41	1.27475e-08	0.817312	0.143	0.018	0.000299631				Sntb2	0	1.17698	0.414	0.137	0				Blnk	7.67603e-26	0.838414	0.201
	Calr	1.7578e-20	0.766196	0.177	0.101	4.13171e-16				Apoe	7.30517e-15	0.907814	0.153	0.05	1.71708e-10													Oplah	3.56081e-08	0.794377	0.164	0.03	0.000836969				Ephb1	0	1.17137	0.186	0.019	0				Slc13a1	2.54929e-12	0.837858	0.193
	Susd6	5.01303e-23	0.765678	0.333	0.242	1.17831e-18				LOC100364435	3.31679e-24	0.904858	0.145	0.021	7.79612e-20													Tgfb2	2.0774e-06	0.792577	0.153	0.038	0.0488294				Thada	0	1.17025	0.496	0.216	0				Ppp1cb	1.96338e-39	0.837183	0.398
	Pcnx1	1.30873e-28	0.75938	0.323	0.213	3.07618e-24				Ctsl	2.49807e-25	0.903674	0.158	0.025	5.87172e-21													Spint2	1.34194e-10	0.792173	0.153	0.012	3.15422e-06				Prrg4	0	1.16176	0.256	0.075	0				Megf11	8.38511e-44	0.837152	0.155
	Rpl19	6.65579e-50	0.75749	0.111	0.018	1.56444e-45				Adam23	6.76122e-17	0.903622	0.105	0.017	1.58923e-12													Anks6	3.12705e-09	0.791978	0.143	0.015	7.35012e-05				Col24a1	0	1.16128	0.14	0.008	0				Zfp608	4.65441e-46	0.835018	0.198
	Rplp0	3.95316e-44	0.755928	0.137	0.037	9.29189e-40				Rapgef6	6.971e-13	0.894946	0.189	0.086	1.63853e-08													Lgmn	7.36235e-13	0.785037	0.19	0.015	1.73052e-08				Nrip1	0	1.15768	0.433	0.161	0				B2m	1.88571e-108	0.830244	0.16
	LOC100359583	2.84341e-18	0.755175	0.17	0.1	6.68344e-14				Mt-co3	2.24362e-43	0.894805	0.78	0.442	5.27363e-39													Fn1	1.97578e-08	0.783461	0.132	0.015	0.000464406				Stk3	0	1.15743	0.506	0.202	0				Runx1	7.16817e-67	0.827833	0.112
	Zfp36l1	1.57388e-23	0.752362	0.176	0.092	3.6994e-19				Zfpm2	9.73066e-18	0.892288	0.428	0.272	2.28719e-13													Aldob	9.82062e-09	0.768181	0.222	0.053	0.000230834				Nfkbiz	0	1.15237	0.159	0.006	0				Plscr1	1.03773e-35	0.825693	0.308
	Cald1	1.75491e-30	0.736563	0.348	0.228	4.12493e-26				Lamb1	5.95522e-11	0.891543	0.226	0.125	1.39978e-06													Slc2a2	5.79571e-11	0.759366	0.122	0	1.36228e-06				Nt5c2	0	1.15065	0.413	0.154	0				LOC100359583	7.55463e-87	0.825348	0.177
	Atrn	1.99924e-15	0.729897	0.291	0.224	4.69921e-11				Mtmr3	6.31325e-17	0.875396	0.464	0.331	1.48393e-12													Cat	2.52873e-11	0.729698	0.228	0.038	5.94378e-07				Zfand3	0	1.15043	0.57	0.271	0				Map1b	6.91341e-64	0.822768	0.107
	Lama4	3.41498e-21	0.728854	0.248	0.156	8.02691e-17				Galnt17	3.68115e-07	0.869896	0.124	0.062	0.00865253													Tnik	4.30175e-08	0.720849	0.153	0.027	0.00101113				Frmd4b	0	1.14832	0.862	0.583	0				Nav2	6.5729e-50	0.809306	0.52
	Ndrg1	2.07751e-16	0.725521	0.156	0.091	4.88319e-12				Shroom3	9.64127e-13	0.868607	0.431	0.315	2.26618e-08													Eef2	1.83161e-08	0.719514	0.169	0.03	0.00043052				Nrg1	0	1.14242	0.502	0.265	0				Nox4	4.28664e-23	0.807923	0.167
	Slc12a2	6.74088e-20	0.72527	0.133	0.065	1.58444e-15				Kansl1l	9.22192e-07	0.853164	0.368	0.304	0.0216761													Rps16	7.56442e-09	0.719142	0.175	0.03	0.000177802				Ulk2	0	1.14176	0.325	0.104	0				AABR07015057.1	3.72967e-27	0.804051	0.211
	Rpl18a	1.81653e-50	0.724771	0.1	0.012	4.26975e-46				Myof	3.7875e-15	0.848019	0.276	0.138	8.90253e-11													C5	3.09192e-10	0.718775	0.132	0.006	7.26756e-06				Slc16a10	0	1.13659	0.338	0.117	0				Hsp90b1	2.11224e-35	0.797068	0.297
	Sema6a	4.57596e-19	0.721363	0.165	0.092	1.07558e-14				Col4a1	8.01741e-16	0.843736	0.52	0.387	1.88449e-11													Cyp2c23	2.57589e-08	0.708346	0.132	0.015	0.000605463				Clic4	0	1.1361	0.483	0.196	0				Nuak1	3.035e-35	0.786079	0.137
	Mt-nd4	1.02963e-81	0.713156	0.793	0.573	2.42015e-77				Ednra	1.5653e-08	0.842563	0.203	0.118	0.000367925													Sdhb	2.66266e-07	0.70795	0.164	0.036	0.00625859				Zfp629	0	1.13409	0.357	0.096	0				Hspa5	3.51409e-34	0.785918	0.249
	Rpl23	5.52396e-47	0.712764	0.103	0.016	1.29841e-42				Pmepa1	8.10154e-12	0.8425	0.279	0.163	1.90427e-07													LOC100359583	1.76163e-07	0.703597	0.143	0.024	0.0041407				Sh3rf1	0	1.13236	0.675	0.388	0				Fut9	1.56513e-14	0.782294	0.352
	Cyp7b1	5.83159e-14	0.709958	0.157	0.097	1.37072e-09				Nav3	3.87681e-17	0.841305	0.287	0.136	9.11244e-13													Cyp4a2	9.88115e-07	0.697663	0.132	0.024	0.0232256				AABR07004221.2	0	1.13025	0.483	0.255	0				Bach2	1.60193e-34	0.781734	0.18
	Tpt1	7.9607e-28	0.705983	0.158	0.07	1.87116e-23				Mt-atp6	7.71454e-44	0.83897	0.776	0.433	1.8133e-39													Cfl1	1.13488e-09	0.694749	0.106	0	2.66754e-05				Creb5	0	1.12447	0.17	0.027	0				Xkr4	1.09467e-27	0.775977	0.362
	RGD1565616	9.1719e-30	0.702759	0.435	0.328	2.15585e-25				Robo2	1.40185e-10	0.838026	0.316	0.21	3.29504e-06													Mab21l3	1.1729e-08	0.692697	0.143	0.018	0.00027569				Nedd4l	0	1.12206	0.824	0.533	0				Sema4a	1.82622e-37	0.77271	0.261
	Cd63	8.47881e-54	0.701844	0.1	0.01	1.99294e-49				Ugcg	1.03284e-07	0.83322	0.104	0.044	0.00242768													Rpl4	7.62404e-07	0.689551	0.169	0.041	0.0179203				Plcb1	0	1.12179	0.584	0.31	0				Itga1	3.57494e-68	0.772368	0.653
	Ptprk	5.46184e-26	0.70128	0.455	0.372	1.28381e-21				Sdc2	1.81902e-07	0.829706	0.241	0.165	0.00427562													Parp14	1.14888e-06	0.686088	0.175	0.047	0.0270045				Rims2	0	1.11993	0.272	0.076	0				Pdia3	1.10716e-30	0.764319	0.293
	Sgk1	1.28341e-12	0.698944	0.204	0.143	3.01666e-08				Dclk1	7.93347e-16	0.82879	0.321	0.172	1.86476e-11													Lhfpl2	2.41494e-11	0.677672	0.153	0.009	5.67631e-07				Parp14	0	1.11216	0.234	0.05	0				Cadps2	3.93945e-32	0.763653	0.312
	Grik2	6.1009e-19	0.697672	0.113	0.052	1.43402e-14				Rin2	2.75643e-12	0.827792	0.367	0.254	6.47899e-08													Cox4i1	9.75731e-10	0.675717	0.116	0.003	2.29346e-05				Col6a6	0	1.11041	0.344	0.103	0				Mt-nd1	1.76703e-38	0.756898	0.55
	Rb1	4.07883e-18	0.696619	0.323	0.241	9.58728e-14				Marchf3	1.31602e-12	0.826338	0.243	0.13	3.0933e-08													Slc27a2	2.38129e-07	0.675217	0.132	0.021	0.00559723				Erbb4	0	1.10579	0.462	0.253	0				Calr	1.79828e-60	0.756718	0.219
	Mdfic	1.34686e-17	0.690319	0.215	0.138	3.1658e-13				Actb	1.16633e-12	0.82105	0.339	0.218	2.74146e-08													Ctsb	6.85469e-12	0.673457	0.153	0.006	1.6112e-07				Igfbp7	0	1.10158	0.663	0.39	0				Ddx39b	2.68024e-28	0.756256	0.256
	Arid5b	7.48764e-20	0.688123	0.254	0.168	1.75997e-15				Fosl2	2.63917e-09	0.817072	0.12	0.048	6.20337e-05													Cdkl1	2.75285e-08	0.668897	0.159	0.027	0.000647056				Slc7a7	0	1.10143	0.451	0.173	0				Kalrn	8.77019e-34	0.75594	0.345
	Yeats2	1.44252e-18	0.687302	0.164	0.093	3.39064e-14				Ank3	3.34559e-10	0.816538	0.433	0.354	7.8638e-06													Adgrg1	2.38523e-12	0.66198	0.159	0.006	5.60648e-08				Pdzrn3	0	1.09911	0.426	0.205	0				Agxt2	9.52625e-62	0.755272	0.133
	Sh3rf1	3.66456e-33	0.686806	0.554	0.463	8.61354e-29				Vmp1	1.15584e-13	0.816288	0.182	0.075	2.71681e-09													Bsg	2.4306e-08	0.65201	0.175	0.033	0.000571314				Rb1	0	1.09821	0.399	0.149	0				Creb5	8.01778e-60	0.740659	0.109
	Tpm1	2.13228e-18	0.685284	0.163	0.091	5.01193e-14				Zeb2	5.95167e-25	0.809302	0.729	0.578	1.39894e-20													Col6a6	1.99587e-06	0.650737	0.138	0.03	0.0469129				Arih1	0	1.09704	0.447	0.183	0				Parp14	1.87024e-51	0.739383	0.162
	Upp1	4.05402e-20	0.685002	0.135	0.065	9.52899e-16				Gucy1b1	2.48268e-13	0.808688	0.264	0.14	5.83553e-09													Cisd1	2.77752e-07	0.647482	0.175	0.041	0.00652857				Pter	0	1.0957	0.616	0.374	0				Map4k4	8.7566e-49	0.735521	0.164
	Tgfbr2	2.59147e-40	0.677517	0.528	0.386	6.09125e-36				Nrp1	3.3209e-14	0.808213	0.457	0.332	7.80577e-10													Atp6v0b	1.45942e-10	0.639361	0.153	0.012	3.43036e-06				Plekha5	0	1.08863	0.685	0.374	0				Mt-co1	1.73263e-31	0.733043	0.56
	Cpne8	1.04686e-17	0.676709	0.301	0.221	2.46065e-13				Asap3	2.50326e-12	0.803371	0.163	0.066	5.88392e-08													Cdh16	7.16112e-09	0.635489	0.106	0.003	0.000168322				Bicc1	0	1.08267	0.508	0.238	0				Cdk6	3.60288e-21	0.732599	0.333
	AABR07073181.1	9.78567e-24	0.676432	0.233	0.136	2.30012e-19				Plxdc2	2.7783e-22	0.794752	0.633	0.499	6.5304e-18													Arhgap15	3.95992e-07	0.630632	0.116	0.015	0.00930779				Ppp3ca	0	1.07992	0.518	0.271	0				Sptbn1	3.81659e-61	0.731936	0.671
	Il6st	1.68101e-14	0.671847	0.164	0.101	3.95122e-10				Sp3	4.75548e-11	0.786676	0.18	0.086	1.11778e-06													Gcdh	1.9384e-08	0.625457	0.148	0.021	0.000455622				Mbnl1	0	1.0789	0.44	0.198	0				AABR07001233.1	1.14477e-47	0.730995	0.133
	Clec2g	8.29185e-27	0.670597	0.445	0.348	1.949e-22				Mt-cyb	1.30408e-45	0.786356	0.745	0.38	3.06523e-41													Xylb	4.55063e-07	0.625206	0.143	0.027	0.0106963				Zeb2	0	1.0783	0.474	0.207	0				Itgb8	2.25033e-36	0.726671	0.476
	LOC108348175	2.27928e-24	0.669219	0.22	0.123	5.35745e-20				Ctsb	1.31237e-13	0.783641	0.138	0.045	3.08471e-09													Col24a1	6.47918e-08	0.623195	0.111	0.009	0.00152293				AABR07025295.1	0	1.07828	0.325	0.145	0				Itprid2	2.18424e-45	0.726033	0.496
	Sh3d19	2.9387e-25	0.667087	0.387	0.285	6.9074e-21				Zfp36l1	6.86278e-10	0.77998	0.176	0.088	1.6131e-05													Kcnk5	1.21612e-06	0.619269	0.164	0.041	0.0285848				Cux1	0	1.07807	0.67	0.382	0				Rexo5	5.13507e-37	0.714063	0.113
	Sash1	1.96326e-19	0.66384	0.231	0.147	4.61465e-15				Mt-nd3	4.26131e-29	0.779455	0.545	0.27	1.00162e-24													Tkt	7.28648e-08	0.618108	0.148	0.024	0.00171269				Dlgap1	0	1.07676	0.201	0.035	0				Mt-co2	4.88973e-25	0.712653	0.551
	Serpinh1	6.13078e-26	0.660738	0.14	0.06	1.44104e-21				Eef2	7.37038e-09	0.778673	0.147	0.071	0.000173241													Cd63	4.13985e-08	0.614212	0.106	0.006	0.000973072				Plscr1	0	1.07444	0.388	0.144	0				Glis3	1.26144e-68	0.710774	0.881
	Jak1	1.24204e-16	0.659292	0.282	0.206	2.91941e-12				Hsp90ab1	4.92007e-12	0.777813	0.503	0.404	1.15646e-07													Ptms	1.96964e-08	0.610537	0.148	0.021	0.000462964				Tenm4	4.8e-280	1.07308	0.145	0.028	1.13e-275				Pvr	1.74363e-55	0.709991	0.107
	Mef2c	3.96442e-21	0.657794	0.396	0.312	9.31837e-17				Stat3	2.77255e-11	0.775007	0.327	0.216	6.51687e-07													Megf11	2.30701e-10	0.610472	0.132	0.006	5.42263e-06				Col4a1	0	1.06846	0.361	0.131	0				Lgmn	2.08272e-52	0.709135	0.163
	Pcmtd1	1.6266e-16	0.656481	0.283	0.21	3.82332e-12				AABR07021704.1	4.43043e-10	0.772592	0.228	0.131	1.04137e-05													Rplp0	7.13612e-08	0.609841	0.111	0.009	0.00167734				Rasa2	0	1.06773	0.494	0.22	0				Txnip	6.94443e-32	0.702048	0.377
	AABR07049085.1	2.56951e-08	0.656162	0.11	0.071	0.000603963				Smad7	9.45401e-08	0.771684	0.182	0.104	0.00222217													Chdh	3.90473e-08	0.608501	0.106	0.006	0.000917807				Kif26b	7.14e-235	1.06632	0.176	0.056	1.68e-230				Sema3c	7.44285e-24	0.701442	0.216
	Rai14	1.3452e-28	0.655443	0.444	0.333	3.16188e-24				Fign	5.19553e-11	0.768843	0.363	0.248	1.22121e-06													Slc34a2	5.60008e-11	0.604491	0.132	0.003	1.3163e-06				Itgb8	0	1.06387	0.463	0.238	0				Itgb1	2.30091e-23	0.696549	0.324
	Vav3	3.42257e-18	0.653148	0.344	0.266	8.04474e-14				Gpx3	8.66202e-28	0.767525	0.398	0.161	2.03601e-23													Tmem123	4.67402e-07	0.596391	0.153	0.033	0.0109863				Pvr	0	1.06344	0.147	0.011	0				Cd63	1.01343e-60	0.683997	0.22
	Sntb2	1.47243e-24	0.650791	0.302	0.199	3.46094e-20				Pbx1	1.03721e-07	0.764806	0.189	0.113	0.00243796													Rgl3	1.37635e-06	0.565071	0.148	0.033	0.0323511				Tcf12	0	1.0618	0.595	0.306	0				Ctsb	6.95436e-76	0.682943	0.167
	Tcf4	2.95122e-57	0.650328	0.76	0.644	6.93684e-53				Gls	1.13917e-08	0.764616	0.327	0.236	0.000267761													Nfkbiz	5.69373e-08	0.559972	0.111	0.009	0.00133831				Exoc6b	0	1.0617	0.426	0.18	0				Frmd4b	4.40243e-20	0.681207	0.294
	Rplp1	1.52977e-41	0.648654	0.106	0.021	3.59573e-37				Scpep1	7.63419e-13	0.759127	0.285	0.163	1.79442e-08													AABR07058158.1	2.42167e-08	0.555656	0.159	0.027	0.000569214				Dap	0	1.05998	0.252	0.072	0				Zfp36l1	7.35838e-27	0.679235	0.232
	Calcrl	2.13067e-30	0.648627	0.477	0.356	5.00813e-26				Zfp608	3.31658e-09	0.754948	0.232	0.139	7.79563e-05													Pvr	6.17528e-07	0.555514	0.106	0.012	0.014515				Ildr2	0	1.05976	0.255	0.062	0				Flot2	1.21294e-36	0.671414	0.266
	Itga6	7.8576e-14	0.64816	0.198	0.134	1.84693e-09				Pdgfra	6.09755e-10	0.753326	0.357	0.249	1.43323e-05													Timd2	4.65347e-09	0.549547	0.116	0.006	0.00010938				Mt-nd3	0	1.05899	0.49	0.209	0				H3f3a	2.26503e-52	0.668145	0.155
	Fth1	1.06312e-35	0.647431	0.15	0.052	2.49887e-31				Dpyd	2.5495e-07	0.748048	0.357	0.284	0.0059926													Napsa	2.89125e-08	0.54908	0.116	0.009	0.000679588				Arsb	0	1.05848	0.453	0.181	0				Mt-nd2	2.47516e-41	0.665965	0.62
	Spint2	2.26547e-24	0.64488	0.113	0.043	5.32498e-20				Ubc	5.17472e-18	0.747819	0.186	0.058	1.21632e-13													Hspd1	1.14071e-09	0.549047	0.143	0.012	2.68125e-05				Lims2	0	1.03988	0.375	0.13	0				Smtnl2	6.72626e-47	0.663255	0.126
	Gpx3	8.64455e-47	0.641618	0.267	0.113	2.0319e-42				B2m	2.18024e-07	0.747562	0.174	0.1	0.00512464													Slc22a15	5.02896e-07	0.531572	0.101	0.009	0.0118206				Kcnk5	0	1.03723	0.46	0.191	0				Dlgap1	1.06118e-49	0.662553	0.103
	Marcks	6.1208e-14	0.641399	0.142	0.084	1.43869e-09				Adamts2	1.04041e-13	0.737684	0.196	0.082	2.44548e-09													Epcam	1.03953e-09	0.52754	0.116	0.003	2.4434e-05				Clmp	0	1.03438	0.123	0.007	0				Mat2a	6.07973e-43	0.65894	0.172
	Lyn	1.43934e-20	0.640578	0.351	0.259	3.38318e-16				Klhl29	1.52501e-12	0.73753	0.446	0.322	3.58453e-08													Abcg2	2.70962e-08	0.525158	0.116	0.009	0.000636897				Slfn13	0	1.03353	0.149	0.007	0				Dnm3	1.51355e-36	0.656148	0.116
	Clec14a	3.11142e-17	0.637953	0.129	0.066	7.31339e-13				Slc44a1	8.54719e-08	0.735649	0.246	0.162	0.00200902													Clta	1.56618e-08	0.523965	0.127	0.012	0.00036813				LOC688389	1.49e-248	1.03305	0.511	0.379	3.51e-244				Msn	2.52997e-39	0.655618	0.125
	Klhl3	4.93405e-19	0.637702	0.146	0.076	1.15975e-14				Strn3	2.19766e-09	0.734947	0.339	0.245	5.16559e-05													Ccdc88c	7.96858e-07	0.515615	0.138	0.027	0.0187301				Arhgap42	0	1.03193	0.505	0.25	0				Myl12b	2.3548e-34	0.655001	0.143
	Plpp1	4.0666e-31	0.633211	0.57	0.475	9.55853e-27				Ube2h	1.11852e-09	0.734862	0.295	0.194	2.62908e-05													Pah	8.47726e-08	0.510815	0.127	0.015	0.00199258				Nfia	0	1.0316	0.751	0.486	0				Dstn	9.34496e-28	0.64629	0.171
	Rpl37a	3.31186e-41	0.632128	0.106	0.022	7.78454e-37				Adamts1	2.11905e-09	0.734007	0.103	0.037	4.98082e-05													LOC501233	1.02862e-09	0.507508	0.116	0.003	2.41777e-05				Trak2	0	1.03156	0.489	0.229	0				Eif2s3y	3.19355e-18	0.64415	0.204
	Rpl3	1.45989e-27	0.630927	0.106	0.035	3.43147e-23				Rplp0	2.33038e-14	0.73327	0.136	0.041	5.47755e-10													Gabarapl1	2.68451e-09	0.504772	0.138	0.012	6.30994e-05				Lurap1l	0	1.03141	0.147	0.016	0				Pappa1	2.42697e-31	0.640403	0.42
	Tsc22d1	7.88272e-15	0.630178	0.256	0.184	1.85283e-10				Rtn4	2.09938e-07	0.732775	0.167	0.096	0.00493458													Map2k2	1.43873e-07	0.484731	0.206	0.053	0.00338173				Mt-atp6	0	1.03057	0.647	0.485	0				Gna14	4.44148e-33	0.638883	0.134
	Mid1	1.13841e-11	0.629917	0.277	0.218	2.67584e-07				Arhgap15	3.437e-08	0.729262	0.259	0.167	0.000807868													Slfn13	3.58802e-07	0.482412	0.116	0.015	0.00843364				Klf6	0	1.03007	0.174	0.03	0				Zeb2	8.34704e-28	0.637146	0.137
	Ubash3b	5.56605e-17	0.629768	0.215	0.137	1.3083e-12				Zfp629	9.89292e-10	0.728675	0.192	0.101	2.32533e-05													Pik3ap1	6.19951e-07	0.470119	0.132	0.024	0.0145719				Arid1b	0	1.02625	0.617	0.345	0				Igfbp5	3.86739e-13	0.635774	0.363
	Map4k4	2.30772e-28	0.629532	0.423	0.308	5.42431e-24				Fbn1	4.72416e-10	0.725946	0.368	0.262	1.11041e-05													Plppr1	4.35506e-07	0.452109	0.101	0.009	0.0102366				Zfp385b	0	1.02584	0.254	0.074	0				Pid1	8.2588e-52	0.632903	0.103
	Kansl1l	8.99685e-10	0.628633	0.347	0.308	2.11471e-05				Svil	4.37689e-07	0.725578	0.141	0.075	0.0102879													Hsd11b1	3.36498e-07	0.451184	0.111	0.012	0.00790938				Nbeal1	0	1.02252	0.487	0.225	0				Cpne8	3.38651e-22	0.632238	0.202
	Septin4	4.69935e-21	0.626822	0.116	0.05	1.10458e-16				Atp8a1	7.57293e-07	0.719524	0.125	0.064	0.0178002													Kif12	3.92756e-07	0.398014	0.116	0.015	0.00923172				Xkr4	0	1.02121	0.254	0.091	0				Acsl4	8.51769e-16	0.629262	0.246
	Rhoj	1.08991e-19	0.624355	0.338	0.245	2.56183e-15				Rpsa	8.20013e-15	0.717286	0.186	0.069	1.92744e-10													Rpl35	1.23578e-07	0.363043	0.101	0.006	0.0029047				Plppr1	0	1.01959	0.13	0.01	0				Stim2	6.44684e-18	0.628819	0.23
	Ccdc85a	4.70851e-11	0.622343	0.179	0.121	1.10674e-06				Frem1	2.25042e-10	0.712808	0.379	0.27	5.28961e-06													Cldn2	6.38777e-09	0.336719	0.116	0.006	0.000150144				Pawr	0	1.01849	0.323	0.115	0				Sbno2	3.00807e-26	0.626651	0.265
	Atp1a1	2.98726e-22	0.621981	0.402	0.291	7.02157e-18				AABR07058158.1	1.71233e-10	0.698033	0.136	0.054	4.02483e-06													Rbms3	9.3857e-07	-0.421027	0.725	0.956	0.0220611				Pax8	0	1.01818	0.64	0.331	0				Dab2	1.14457e-16	0.624737	0.164
	Ptbp3	1.21185e-13	0.621384	0.253	0.189	2.84846e-09				Prrx1	8.98677e-09	0.697027	0.201	0.112	0.000211234													Srgap1	6.05842e-07	-0.434641	0.762	0.959	0.0142403				Fhod3	0	1.01596	0.61	0.325	0				Vav3	4.24338e-33	0.624288	0.523
	Tgm2	6.74482e-20	0.621171	0.137	0.067	1.58537e-15				Runx2	5.53373e-08	0.696121	0.22	0.136	0.0013007													Tef	1.65547e-06	-0.434803	0.206	0.444	0.0389117				Lifr	0	1.01507	0.44	0.209	0				Ubc	3.78051e-52	0.620605	0.223
	Galnt18	6.58263e-08	0.620297	0.285	0.248	0.00154725				Atp1a1	4.0985e-10	0.692739	0.352	0.234	9.63353e-06													Grk5	1.1098e-06	-0.454566	0.561	0.799	0.0260859				Trabd2b	0	1.00959	0.85	0.559	0				Klf6	2.9322e-24	0.619662	0.121
	Akt3	8.65461e-22	0.619966	0.38	0.285	2.03427e-17				Arih1	4.9738e-08	0.686722	0.252	0.165	0.00116909													Zfp521	9.87759e-07	-0.458387	0.566	0.769	0.0232173				Mt-co1	0	1.00693	0.637	0.452	0				Kcnk5	1.20071e-26	0.617789	0.123
	Slc9a1	1.19703e-15	0.619486	0.175	0.108	2.81362e-11				Atp5f1b	8.59984e-16	0.686282	0.145	0.041	2.02139e-11													Pard3b	2.64505e-09	-0.484481	0.921	0.991	6.2172e-05				Lcor	0	1.00638	0.44	0.188	0				Anxa5	1.30884e-28	0.616509	0.156
	Ppp1r12a	2.55336e-25	0.617627	0.417	0.32	6.00167e-21				Plec	9.53252e-12	0.685324	0.322	0.202	2.24062e-07													Plce1	3.64409e-09	-0.490751	0.746	0.976	8.56544e-05				Nfat5	0	1.00527	0.535	0.267	0				Shroom4	6.54333e-27	0.615797	0.568
	RT1-T24-4	4.72808e-19	0.617083	0.267	0.178	1.11133e-14				Fnbp1	4.35659e-09	0.684945	0.385	0.289	0.000102402													Cblb	1.25991e-06	-0.492823	0.677	0.879	0.0296141				Abhd17c	0	1.00257	0.381	0.16	0				Adamts9	7.2948e-27	0.61571	0.111
	Tspan12	1.99918e-20	0.615838	0.303	0.211	4.69906e-16				App	3.98581e-11	0.68222	0.544	0.459	9.36864e-07													Atp8b1	1.03687e-07	-0.520047	0.418	0.731	0.00243717				Marchf3	0	0.998314	0.373	0.17	0				Car2	3.29723e-14	0.614928	0.226
	Col18a1	3.17017e-17	0.615369	0.144	0.078	7.4515e-13				Atxn7l1	1.76897e-09	0.679476	0.328	0.224	4.15796e-05													Cacna1a	2.48971e-08	-0.529085	0.619	0.935	0.000585207				Atxn1	0	0.998255	0.579	0.306	0				Slfn13	2.63802e-53	0.614344	0.106
	Ppfibp1	1.02476e-18	0.614264	0.366	0.289	2.40869e-14				Rps16	1.11135e-13	0.679441	0.108	0.026	2.61223e-09													Med12l	6.62998e-07	-0.531574	0.63	0.855	0.0155838				Runx1	7.03e-290	0.997689	0.121	0.014	1.65e-285				Zfp385d	5.99907e-18	0.612827	0.316
	Pde3b	2.30759e-10	0.613478	0.105	0.062	5.42398e-06				Gigyf2	1.80613e-08	0.679341	0.276	0.188	0.000424532													Iqgap2	9.00309e-10	-0.532112	0.698	0.982	2.11618e-05				RGD1565616	0	0.995361	0.453	0.199	0				Stradb	1.84146e-23	0.608483	0.208
	Syn3	1.06115e-12	0.612908	0.134	0.081	2.49422e-08				Man1a1	1.50043e-08	0.679126	0.135	0.063	0.000352676													Mpp5	3.18394e-07	-0.536669	0.63	0.837	0.00748385				Timd2	0	0.99219	0.171	0.019	0				Sertad2	2.27884e-17	0.602669	0.146
	St3gal4	2.30272e-12	0.612744	0.146	0.09	5.41255e-08				Rgma	2.21365e-08	0.675837	0.143	0.069	0.000520318													AY172581.23	1.20754e-08	-0.545814	0.037	0.234	0.000283832				Sgms1	0	0.990596	0.655	0.387	0				Igfbp7	1.82196e-37	0.600202	0.517
	Pdia3	2.97179e-11	0.610687	0.196	0.141	6.98519e-07				Oca2	8.16512e-10	0.673435	0.247	0.145	1.91921e-05													Prkd1	1.31744e-08	-0.558405	0.661	0.84	0.000309665				Tox	0	0.989178	0.56	0.334	0				Sema3e	6.87956e-19	0.597138	0.123
	Abcc4	1.54083e-08	0.610577	0.227	0.184	0.000362172				Pik3ap1	3.13127e-13	0.67295	0.107	0.027	7.36005e-09													Npl	1.93664e-06	-0.568167	0.275	0.515	0.0455208				Pard3	0	0.98863	0.603	0.326	0				Frmd6	1.22808e-19	0.595337	0.124
	Rps8	2.40508e-25	0.608277	0.135	0.056	5.65313e-21				Smad1	2.11933e-07	0.670242	0.147	0.078	0.00498149													Exph5	6.44322e-07	-0.57115	0.228	0.476	0.0151448				RGD1310951	0	0.988173	0.355	0.128	0				Pter	2.48594e-32	0.590107	0.147
	Arhgap29	1.30469e-14	0.607177	0.385	0.324	3.06668e-10				Calr	9.78162e-09	0.667476	0.187	0.102	0.000229917													Rxfp2	1.76423e-06	-0.574948	0.381	0.636	0.0414681				Rell1	0	0.986677	0.194	0.051	0				Pdlim5	8.52026e-13	0.59007	0.232
	Mcam	2.95308e-15	0.606912	0.138	0.076	6.94122e-11				Ptprm	1.29549e-10	0.66115	0.396	0.285	3.04505e-06													Zbtb16	4.12043e-09	-0.580875	0.201	0.506	9.68506e-05				Gna14	0	0.984072	0.14	0.013	0				St6galnac2	2.01061e-20	0.587989	0.174
	Nrep	1.19128e-15	0.604309	0.117	0.059	2.80011e-11				LOC100361457	9.1561e-17	0.660661	0.106	0.017	2.15214e-12													Tgfbr3	1.3733e-08	-0.590274	0.397	0.695	0.000322795				Adgrl2	0	0.983724	0.359	0.136	0				Pik3r3	6.54138e-15	0.587562	0.275
	Ldlrad4	5.39916e-15	0.604288	0.374	0.304	1.26907e-10				Spon1	1.6151e-15	0.660469	0.508	0.347	3.79629e-11													Stx18	1.56166e-06	-0.595503	0.27	0.494	0.0367068				Sh3bp2	0	0.982194	0.158	0.014	0				Lamc1	5.34087e-18	0.585359	0.28
	Ulk2	1.15605e-18	0.602858	0.239	0.156	2.71729e-14				Map4k4	2.44294e-12	0.658634	0.427	0.297	5.74213e-08													AABR07059258.1	2.15697e-10	-0.597251	0.725	1	5.06995e-06				Cdh2	0	0.981559	0.361	0.142	0				Rasa2	1.81225e-15	0.584707	0.257
	Eef2	2.96881e-16	0.602361	0.118	0.06	6.97818e-12				Peak1	2.09712e-08	0.654475	0.377	0.277	0.000492927													Lpar1	5.41626e-07	-0.597364	0.021	0.169	0.0127309				Mob3b	0	0.980337	0.509	0.235	0				Kansl1l	5.94557e-21	0.58331	0.665
	Mtmr3	4.50896e-18	0.602206	0.315	0.234	1.05983e-13				Susd6	5.51557e-07	0.653992	0.3	0.221	0.0129643													Plcb4	2.2701e-07	-0.603216	0.439	0.716	0.00533588				Pik3ap1	0	0.98012	0.246	0.067	0				Lpp	1.04653e-24	0.580526	0.486
	Ptpn12	2.69732e-15	0.600625	0.285	0.213	6.34005e-11				Nuak1	4.92668e-08	0.651965	0.312	0.214	0.00115802													Pknox2	2.85921e-07	-0.615462	0.217	0.47	0.00672057				Kansl1	0	0.973407	0.406	0.176	0				Trpm7	4.01188e-21	0.580295	0.604
	Man1a1	2.68854e-12	0.599861	0.163	0.105	6.31942e-08				Tpt1	1.5265e-13	0.650103	0.134	0.041	3.58803e-09													Slfn5	5.68585e-07	-0.618901	0.175	0.393	0.0133646				Nedd4	0	0.971878	0.576	0.315	0				Ggct	1.87517e-30	0.576565	0.141
	Atp5f1b	1.73388e-43	0.599552	0.126	0.03	4.07549e-39				Nav1	3.67112e-07	0.643294	0.203	0.125	0.00862896													Apba1	4.29128e-08	-0.647034	0.265	0.541	0.00100867				Gng12	0	0.970276	0.399	0.176	0				Clint1	4.26952e-22	0.576497	0.499
	Pmepa1	2.94984e-09	0.590094	0.146	0.1	6.93361e-05				Rps8	2.9376e-09	0.64245	0.152	0.07	6.90484e-05													Sulf1	6.19397e-09	-0.659185	0.323	0.645	0.000145589				Cttnbp2	0	0.96775	0.472	0.205	0				Map3k20	9.28524e-18	0.574058	0.175
	Hsp90b1	3.51092e-08	0.589814	0.212	0.169	0.000825241				Rpl3	3.65791e-07	0.641842	0.116	0.055	0.00859792													Magi2	3.42984e-13	-0.660353	0.698	0.997	8.06183e-09				Zcchc7	0	0.966095	0.587	0.32	0				Taf4b	1.25302e-11	0.572734	0.149
	Gnb1	1.86648e-14	0.587954	0.26	0.19	4.38716e-10				Dap	8.09963e-09	0.639944	0.141	0.066	0.000190382													Gask1b	1.67068e-08	-0.662058	0.233	0.518	0.000392692				Eri3	0	0.962944	0.387	0.156	0				Ptprf	1.25484e-22	0.572151	0.357
	Gatad2b	1.67914e-15	0.585974	0.268	0.193	3.94682e-11				Cpq	1.57256e-09	0.639117	0.48	0.403	3.6963e-05													Cfap100	4.04615e-08	-0.67178	0.233	0.491	0.000951047				Rere	0	0.961249	0.762	0.487	0				Actn1	3.76911e-23	0.567521	0.165
	Rpl41	6.28783e-30	0.582005	0.142	0.053	1.47795e-25				Anxa1	4.02355e-07	0.637313	0.129	0.066	0.00945735													Hhip	5.43115e-07	-0.686978	0.317	0.574	0.0127659				Ldlrad4	0	0.959522	0.336	0.147	0				Tmem164	3.18753e-17	0.562885	0.394
	Yes1	1.48449e-17	0.581426	0.394	0.315	3.48929e-13				AABR07025295.1	2.149e-09	0.636815	0.398	0.297	5.05121e-05													Dach1	1.79659e-10	-0.704707	0.847	0.97	4.22287e-06				Ahcyl2	0	0.956629	0.505	0.266	0				Nap1l1	9.8048e-24	0.56123	0.139
	Laptm4a	2.66571e-15	0.581194	0.102	0.05	6.26576e-11				Nrxn1	2.04367e-08	0.635816	0.528	0.441	0.000480365													Psd3	3.17948e-11	-0.708013	0.561	0.846	7.47336e-07				Atp8a1	0	0.952848	0.276	0.089	0				Jun	1.6874e-18	0.559063	0.133
	Flt4	2.16905e-12	0.579302	0.196	0.133	5.09836e-08				Cdk14	2.56605e-09	0.635275	0.493	0.411	6.0315e-05													Gpcpd1	7.02712e-08	-0.710003	0.19	0.432	0.00165172				Fgf13	0	0.94697	0.195	0.049	0				Aig1	2.52637e-16	0.557579	0.131
	Ctsb	1.21564e-22	0.578798	0.11	0.044	2.85737e-18				Mdfic	1.09311e-06	0.63515	0.164	0.097	0.0256935													Myt1l	3.42213e-09	-0.739036	0.296	0.609	8.04371e-05				Adk	0	0.945886	0.615	0.371	0				Ehd4	3.72046e-18	0.555798	0.111
	Ppp2r3a	8.18774e-12	0.578282	0.184	0.126	1.92453e-07				Serpinh1	3.38789e-10	0.633819	0.174	0.082	7.96323e-06													Sgip1	2.33088e-13	-0.741733	0.55	0.896	5.47873e-09				Actn1	8.38e-305	0.945632	0.207	0.06	1.97e-300				Slc44a1	2.48267e-15	0.554545	0.288
	P4ha1	1.28392e-11	0.57737	0.202	0.143	3.01786e-07				Ttc39b	4.49699e-07	0.633467	0.163	0.093	0.0105702													Srgap3	1.29037e-13	-0.763694	0.376	0.76	3.03302e-09				Msi2	0	0.944933	0.777	0.488	0				LOC688389	2.7706e-38	0.554409	0.111
	Agxt2	2.58304e-12	0.576535	0.12	0.068	6.07143e-08				Kansl1	1.61531e-06	0.632999	0.303	0.231	0.0379678													Fkbp5	6.60627e-10	-0.802758	0.243	0.541	1.5528e-05				Tcf4	0	0.944097	0.389	0.178	0				Kcnc3	1.83427e-21	0.553336	0.12
	Pik3r3	1.69584e-07	0.575781	0.214	0.171	0.00398607				Xdh	7.51844e-07	0.631524	0.284	0.203	0.0176721													C1qtnf7	4.50668e-11	-0.819628	0.312	0.654	1.05929e-06				Carmil1	0	0.944073	0.479	0.228	0				Got2	1.16607e-13	0.552994	0.181
	Cttnbp2	8.60046e-11	0.57526	0.194	0.138	2.02154e-06				Gxylt2	5.25044e-08	0.628708	0.121	0.054	0.00123412													Tmtc1	4.44775e-12	-0.899493	0.307	0.639	1.04544e-07				Tmem123	0	0.940655	0.245	0.083	0				Ypel2	1.29591e-19	0.552925	0.13
	Myl6	8.33769e-32	0.572879	0.108	0.031	1.95977e-27				Arhgap42	1.71399e-06	0.62868	0.313	0.237	0.0402873													Robo2	5.48023e-17	-0.946703	0.672	0.982	1.28813e-12				Arhgef12	0	0.93439	0.596	0.341	0				Dpp4	2.04616e-26	0.551767	0.157
	Sptlc2	6.66276e-12	0.569009	0.23	0.17	1.56608e-07				Gramd4	1.74627e-07	0.627242	0.104	0.045	0.0041046													AY172581.9	3.96184e-17	-0.965084	1	1	9.3123e-13				Dennd1a	0	0.933844	0.644	0.395	0				Arpc1b	2.22108e-41	0.549587	0.111
	Peli2	1.71667e-11	0.568821	0.212	0.154	4.03503e-07				Ptpn1	9.66191e-09	0.624667	0.163	0.081	0.000227103													Sema3g	2.44685e-16	-1.07677	0.233	0.636	5.75133e-12				Rbms1	0	0.933662	0.406	0.202	0				Asph	5.69353e-16	0.545576	0.384
	Vim	2.91382e-11	0.568565	0.136	0.085	6.84893e-07				Ulk2	4.27258e-07	0.622404	0.259	0.178	0.0100427													Kcng2	2.65404e-11	-1.08637	0.053	0.305	6.23832e-07				Oxr1	0	0.93351	0.746	0.559	0				Ptpn9	3.2105e-12	0.543134	0.224
	Fcho2	2.9381e-13	0.568345	0.358	0.3	6.906e-09				Sh3pxd2b	1.45492e-08	0.619202	0.173	0.089	0.000341978													Mt-atp8	7.63857e-13	-1.11694	0.354	0.654	1.79545e-08				Nsmce2	0	0.9325	0.416	0.189	0				Rtn4	1.70998e-15	0.542511	0.265
	Ldb2	2.25649e-40	0.56594	0.779	0.698	5.30387e-36				Gpc6	2.19373e-14	0.612613	0.606	0.472	5.15637e-10													AY172581.24	1.85196e-20	-1.33315	1	1	4.35304e-16				Ext1	0	0.931951	0.521	0.286	0				Flnb	2.62347e-16	0.542474	0.302
	Rbms1	8.35156e-35	0.565375	0.637	0.548	1.96303e-30				Myl12b	2.16848e-07	0.609283	0.151	0.08	0.00509701																						Sptlc2	0	0.927158	0.287	0.101	0				Mt-co3	3.01695e-22	0.541736	0.562
	B4galt6	1.18777e-11	0.564314	0.19	0.13	2.79186e-07				Myo9b	3.6028e-08	0.606057	0.238	0.147	0.000846839																						AABR07027750.1	0	0.92682	0.199	0.054	0				Fth1	4.12935e-43	0.539027	0.216
	Tnfrsf26	1.07861e-13	0.56362	0.132	0.076	2.53526e-09				Fli1	1.22766e-07	0.605676	0.358	0.264	0.00288562																						Gphn	0	0.923932	0.499	0.262	0				Arap2	2.05696e-20	0.53863	0.195
	Adam10	8.06131e-11	0.563466	0.228	0.173	1.89481e-06				Pdlim7	5.51778e-07	0.60081	0.136	0.07	0.0129695																						Fars2	0	0.920901	0.378	0.166	0				Eef2	8.39539e-44	0.538343	0.14
	Npepps	1.62982e-12	0.563272	0.196	0.135	3.83089e-08				Rbfox2	1.81826e-08	0.598594	0.358	0.26	0.000427383																						Ptger3	2.41e-213	0.919205	0.207	0.083	5.66e-209				Tmtc4	1.001e-15	0.536936	0.147
	Map1b	9.748e-12	0.563238	0.11	0.062	2.29127e-07				Cdh11	1.73078e-06	0.596977	0.322	0.245	0.040682																						Man1a1	0	0.918447	0.249	0.077	0				Ptbp3	7.54921e-11	0.536616	0.319
	Nfib	7.2489e-21	0.563204	0.513	0.45	1.70385e-16				Cers6	9.23859e-07	0.596826	0.211	0.134	0.0217153																						Tbl1xr1	0	0.917712	0.366	0.152	0				Camk2d	6.58195e-13	0.536009	0.314
	Rasa4	5.739e-14	0.562572	0.114	0.06	1.34895e-09				Prickle1	1.08255e-08	0.593728	0.1	0.037	0.000254454																						Zbtb20	0	0.917173	0.934	0.822	0				Myof	1.81521e-13	0.53545	0.431
	Spns2	1.01896e-14	0.561191	0.16	0.095	2.39505e-10				Ypel2	1.07356e-08	0.58981	0.103	0.039	0.000252341																						Gigyf2	0	0.914433	0.489	0.243	0				Wfdc2	3.76079e-27	0.535374	0.153
	Rnf144a	2.76803e-13	0.560422	0.169	0.106	6.50625e-09				Ksr1	8.68218e-07	0.586176	0.358	0.273	0.0204075																						Rtn4	0	0.913865	0.221	0.069	0				RGD1309540	4.66063e-17	0.534673	0.209
	Elf2	3.45948e-11	0.560144	0.257	0.198	8.13151e-07				Prtfdc1	6.55318e-10	0.578828	0.214	0.113	1.54033e-05																						Ano6	0	0.912543	0.462	0.217	0				Adgrg3	1.56644e-29	0.534447	0.108
	Lima1	1.85584e-12	0.558964	0.329	0.268	4.36215e-08				Mmd	7.44274e-07	0.577995	0.127	0.065	0.0174942																						Fermt1	4.11e-301	0.908085	0.182	0.045	9.67e-297				Boc	2.56044e-13	0.531279	0.15
	Filip1	1.46867e-12	0.558565	0.204	0.14	3.45211e-08				Rps6kc1	8.32644e-07	0.577137	0.199	0.122	0.0195713																						Pcsk5	0	0.907929	0.443	0.213	0				Cd2ap	3.30077e-16	0.530082	0.376
	Atp10d	3.81954e-10	0.557394	0.132	0.085	8.97784e-06				Rasa3	5.50312e-08	0.567751	0.241	0.15	0.00129351																						Plce1	6.8e-207	0.907906	0.183	0.068	1.6e-202				Ctsh	1.25634e-49	0.528157	0.149
	Gls	1.86715e-09	0.55712	0.286	0.237	4.38874e-05				Dcaf5	5.65338e-07	0.566697	0.169	0.097	0.0132883																						Slc34a2	0	0.907302	0.124	0.009	0				Sh2d4a	1.0753e-13	0.528104	0.202
	Abhd17b	1.18484e-09	0.554621	0.138	0.092	2.78496e-05				Rbms1	1.70983e-09	0.562132	0.563	0.478	4.01895e-05																						Bach2	5.15e-280	0.906604	0.19	0.054	1.21e-275				Ssh2	3.70767e-13	0.527664	0.357
	Fli1	8.64146e-25	0.552545	0.52	0.421	2.03117e-20				Nfat5	9.82891e-07	0.561995	0.395	0.317	0.0231029																						Sbf2	0	0.906245	0.443	0.209	0				Ablim3	1.3659e-29	0.523835	0.101
	Col4a2	8.44675e-13	0.551068	0.146	0.089	1.98541e-08				Hs6st1	2.68315e-07	0.559915	0.184	0.106	0.00630675																						Ncoa7	0	0.90296	0.773	0.528	0				Hspd1	4.41753e-19	0.522914	0.158
	Dnm3	5.62804e-18	0.546709	0.444	0.362	1.32287e-13				Pard3b	7.20066e-10	0.559636	0.642	0.584	1.69251e-05																						P3h2	0	0.902077	0.621	0.448	0				Syn3	1.70424e-19	0.522192	0.194
	Farp1	1.58227e-15	0.54476	0.186	0.116	3.71912e-11				Rpl14	1.66639e-11	0.554715	0.116	0.036	3.91685e-07																						Gtdc1	1.47e-301	0.900302	0.309	0.136	3.46e-297				Med12l	9.63802e-17	0.521883	0.115
	Slc44a1	2.6109e-10	0.542387	0.242	0.187	6.13691e-06				Ldlrad4	1.59195e-06	0.546097	0.244	0.165	0.0374189																						Stat3	0	0.899999	0.275	0.106	0				Rps6ka3	5.08791e-10	0.521615	0.288
	Kansl1	3.66645e-11	0.541719	0.297	0.244	8.61799e-07				Rps18	7.48284e-14	0.544585	0.101	0.021	1.75884e-09																						Strn3	0	0.899989	0.444	0.221	0				Ppp2r3a	2.45288e-31	0.520554	0.652
	Pkig	1.28756e-08	0.539931	0.122	0.081	0.00030264				Sbno2	4.66261e-07	0.530993	0.152	0.082	0.0109595																						Prtfdc1	6.91e-308	0.89912	0.131	0.015	1.62e-303				Mt-atp6	3.66778e-27	0.519557	0.571
	Gab1	2.67114e-11	0.53974	0.235	0.175	6.27852e-07				Tcf25	6.67547e-09	0.527918	0.422	0.319	0.000156907																						Pip5k1b	0	0.898937	0.287	0.108	0				Mt-nd4	1.0936e-32	0.51677	0.633
	Csnk1a1	6.89871e-15	0.5376	0.353	0.286	1.62154e-10				Clcnkb	5.48863e-07	0.523154	0.107	0.047	0.012901																						Dcdc2	9.75e-219	0.897899	0.146	0.04	2.29e-214				Ptms	2.02569e-38	0.51383	0.132
	Sh3bp5	4.85417e-17	0.53753	0.393	0.313	1.14097e-12				Egr1	1.96331e-07	0.52125	0.106	0.044	0.00461476																						Cdk17	0	0.897604	0.28	0.098	0				Sdc4	5.94159e-08	0.513705	0.241
	Creb3l2	1.23935e-07	0.535857	0.163	0.122	0.00291308				Slfn13	7.42737e-07	0.520301	0.106	0.048	0.017458																						Ankib1	0	0.896602	0.461	0.226	0				Zfp629	4.95229e-15	0.512245	0.358
	Tmcc1	3.73865e-11	0.535297	0.271	0.212	8.78771e-07				Cd63	1.47432e-12	0.51972	0.123	0.037	3.46538e-08																						Fcho2	0	0.895945	0.461	0.23	0				Ero1b	1.25997e-14	0.511247	0.137
	Smurf2	3.42148e-11	0.534087	0.214	0.155	8.04218e-07				Abca1	8.57674e-07	0.518247	0.236	0.154	0.0201596																						Cnksr3	3.67e-269	0.895643	0.202	0.065	8.61e-265				Pdcd4	1.01702e-13	0.50976	0.172
	Rab10	7.08067e-09	0.533879	0.234	0.185	0.000166431				Alpk1	1.16928e-07	0.51685	0.16	0.084	0.00274839																						Slc4a4	0	0.895333	0.842	0.67	0				Gclm	9.01203e-11	0.508506	0.218
	Znrf1	4.12903e-15	0.532631	0.294	0.216	9.70528e-11				Adamts14	7.51849e-07	0.51403	0.12	0.058	0.0176722																						Map3k13	0	0.895154	0.503	0.246	0				Usp3	1.05406e-12	0.506961	0.338
	Eng	8.30723e-29	0.532151	0.581	0.484	1.95262e-24				Mt-nd4	9.38887e-20	0.513896	0.761	0.558	2.20686e-15																						Abca16	2.83e-285	0.893809	0.28	0.113	6.66e-281				Tpm3	1.08216e-16	0.50636	0.107
	Uba52	6.6433e-39	0.53206	0.101	0.021	1.56151e-34				Cux1	1.72406e-07	0.513226	0.438	0.364	0.00405241																						Prkca	0	0.893799	0.472	0.253	0				Arhgef10l	2.65435e-15	0.503613	0.149
	Rab8b	1.50671e-10	0.53008	0.133	0.085	3.54152e-06				Niban1	1.2379e-06	0.508662	0.134	0.069	0.0290967																						Gpatch2	0	0.891625	0.317	0.116	0				Plec	6.44141e-13	0.502862	0.318
	Pik3r1	4.01837e-07	0.525927	0.203	0.162	0.00944517				Umod	9.45056e-12	0.505697	0.121	0.038	2.22135e-07																						Tnik	0	0.890839	0.227	0.065	0				Itga6	4.6103e-15	0.501984	0.29
	Hip1	3.44354e-30	0.525805	0.613	0.518	8.09404e-26				Gpatch8	3.30539e-07	0.505668	0.355	0.267	0.00776932																						Gnaq	0	0.888572	0.372	0.159	0				Casp8	2.96007e-19	0.501879	0.134
	Gab2	4.07974e-10	0.525502	0.264	0.209	9.58944e-06				Tanc1	1.56243e-06	0.505441	0.401	0.325	0.036725																						Csnk1g1	0	0.886517	0.29	0.105	0				Kif12	9.54719e-38	0.501839	0.177
	Zfand3	3.42727e-14	0.523872	0.423	0.368	8.05581e-10				Med15	2.08387e-06	0.503413	0.281	0.201	0.0489814																						Gucy1a2	1.43e-242	0.886483	0.203	0.07	3.36e-238				Mtap	6.92611e-12	0.500665	0.204
	Rps6ka3	8.77403e-10	0.523462	0.294	0.244	2.06234e-05				Bsg	6.92084e-09	0.499268	0.116	0.045	0.000162674																						Sema3c	1.13e-259	0.884953	0.196	0.063	2.65e-255				Fosl2	3.44528e-22	0.499018	0.101
	Nedd4	1.58344e-13	0.522653	0.44	0.391	3.72189e-09				Arid5b	1.28019e-08	0.497011	0.404	0.307	0.000300908																						AABR07060133.1	0	0.884852	0.543	0.311	0				Rplp0	6.19673e-46	0.498241	0.118
	Hipk2	3.5744e-10	0.52263	0.381	0.338	8.40162e-06				Syncrip	1.84215e-06	0.496749	0.237	0.158	0.0432997																						Igf1r	0	0.88375	0.832	0.553	0				Mt-nd3	5.15479e-28	0.497791	0.435
	Sbno2	2.62769e-12	0.52116	0.143	0.087	6.17639e-08				Rere	3.21263e-09	0.485651	0.585	0.509	7.55129e-05																						Dock3	0	0.88357	0.374	0.148	0				Phldb1	6.94154e-26	0.49676	0.125
	Stat3	1.41716e-10	0.520771	0.229	0.171	3.33102e-06				Adam19	1.48543e-07	0.478423	0.157	0.082	0.00349151																						Hnf1b	0	0.880815	0.44	0.231	0				Lyn	7.82765e-17	0.495832	0.273
	Cemip2	1.3095e-11	0.519852	0.294	0.23	3.07798e-07				Nedd4	6.76269e-09	0.474688	0.556	0.479	0.000158957																						Map4k4	8.94e-300	0.879987	0.25	0.09	2.1e-295				Anxa2	1.20395e-26	0.495464	0.12
	Ctnnd1	2.98331e-09	0.518501	0.309	0.265	7.01227e-05				Zmiz1	2.01201e-06	0.47408	0.375	0.295	0.0472922																						Gpatch8	0	0.878909	0.566	0.29	0				Rps8	9.05332e-49	0.494899	0.138
	Schip1	1.63987e-10	0.517693	0.238	0.18	3.85453e-06				Fam20c	1.24683e-08	0.471433	0.102	0.038	0.000293066																						Ros1	0	0.878786	0.209	0.05	0				Wls	7.43576e-12	0.494562	0.463
	Foxo1	2.00409e-09	0.517502	0.31	0.262	4.71062e-05				Etv6	3.3874e-08	0.463751	0.417	0.319	0.000796207																						Filip1l	1.04e-282	0.877131	0.132	0.02	2.45e-278				Sdcbp	5.36104e-12	0.493188	0.173
	Fstl1	6.52766e-09	0.517222	0.133	0.089	0.000153433				Rrbp1	1.65669e-06	0.451273	0.463	0.384	0.0389404																						Npepps	0	0.87709	0.331	0.134	0				Trabd2b	1.08858e-26	0.492221	0.682
	Sh3bgrl	2.7621e-10	0.516825	0.141	0.092	6.49232e-06				Nfia	5.0695e-07	0.450362	0.584	0.535	0.0119159																						Enpp6	0	0.876975	0.394	0.165	0				Styx	7.8939e-12	0.49176	0.228
	Tmod3	1.79356e-08	0.516194	0.203	0.155	0.000421575				Efemp2	1.85529e-06	0.443439	0.109	0.052	0.0436087																						Peli2	0	0.876284	0.439	0.213	0				Ppl	1.22684e-21	0.491635	0.133
	Mkln1	8.34644e-07	0.516007	0.247	0.212	0.0196183				AABR07068316.1	1.06362e-06	0.434562	0.558	0.492	0.0250003																						Clu	2.35e-221	0.874811	0.13	0.03	5.53e-217				Rnls	5.818e-12	0.489804	0.15
	Ptpre	1.00495e-14	0.515706	0.112	0.057	2.36213e-10				Mycbp2	3.77044e-07	0.413379	0.362	0.264	0.00886242																						AABR07058158.1	2.17e-296	0.874191	0.126	0.015	5.11e-292				Fnbp1l	2.60271e-10	0.489159	0.28
	Chn1	1.28796e-11	0.513746	0.101	0.055	3.02736e-07				Myl6	2.8462e-09	0.401401	0.124	0.048	6.69e-05																						Map1b	4e-219	0.873654	0.16	0.048	9.4e-215				Pola1	6.94966e-10	0.488026	0.162
	Cdc42se2	1.32225e-08	0.513499	0.137	0.093	0.000310794				Rplp1	5.0959e-09	0.388417	0.103	0.036	0.000119779																						AC134224.2	0	0.8732	0.796	0.593	0				Peak1	1.3497e-09	0.485283	0.236
	Cmip	1.35818e-26	0.513293	0.583	0.494	3.19241e-22				Cyp4a2	1.09067e-07	0.382571	0.132	0.06	0.00256362																						Prpsap2	0	0.873077	0.191	0.044	0				Pdcd6ip	7.33464e-13	0.483927	0.297
	Arhgap23	1.244e-08	0.513123	0.178	0.13	0.000292403				Irf3	4.71219e-07	0.373228	0.143	0.072	0.011076																						Ppm1h	0	0.872813	0.671	0.402	0				Rbbp8	4.32362e-10	0.48139	0.17
	Wbp1l	1.21202e-09	0.51293	0.245	0.192	2.84886e-05				Aldob	3.63074e-09	0.357503	0.157	0.07	8.53405e-05																						Smg6	0	0.871803	0.344	0.143	0				Cdk17	8.05274e-11	0.479229	0.22
	Traf3	2.57764e-11	0.512022	0.143	0.09	6.05875e-07				Rbms3	7.85668e-07	0.300854	0.838	0.823	0.0184671																						Ythdf3	0	0.871668	0.34	0.134	0				Eif1	1.87675e-46	0.478046	0.113
	Ube2h	7.07573e-13	0.511846	0.308	0.244	1.66315e-08				Cat	1.00635e-06	-0.256618	0.056	0.121	0.0236544																						Rbpms	0	0.870077	0.665	0.401	0				Cd47	4.43979e-09	0.477734	0.199
	Klf6	1.33592e-13	0.511817	0.104	0.054	3.14008e-09				Mdga2	7.78139e-09	-0.261974	0.099	0.199	0.000182902																						Abi1	0	0.869502	0.29	0.109	0				Arhgap17	1.27538e-09	0.477729	0.258
	Slc38a2	2.13392e-08	0.51062	0.179	0.133	0.000501578				Aspa	2.49557e-07	-0.277248	0.091	0.175	0.00586584																						Ogt	0	0.868618	0.525	0.271	0				Atp5f1a	3.04673e-35	0.473873	0.136
	Etl4	3.95891e-17	0.509491	0.511	0.446	9.30541e-13				Adgrf5	1.79302e-10	-0.289391	0.049	0.137	4.2145e-06																						Atf7	0	0.868563	0.35	0.152	0				Mdfic	1.02986e-13	0.473577	0.109
	Ly6e	1.15902e-10	0.509163	0.246	0.186	2.72428e-06				AC134224.3	6.28277e-30	-0.294838	0.992	1	1.47676e-25																						Nf1	0	0.868534	0.488	0.251	0				Atp5f1b	6.23522e-42	0.471558	0.241
	Mgat5	1.07894e-07	0.508917	0.14	0.099	0.00253605				Slc27a2	1.54262e-07	-0.301414	0.077	0.157	0.00362594																						Gatad2b	0	0.86804	0.35	0.147	0				Ctsc	6.57229e-07	0.469811	0.129
	Ddx6	4.41781e-11	0.507639	0.222	0.163	1.03841e-06				Cyfip2	2.14699e-09	-0.305864	0.054	0.136	5.04649e-05																						Slc16a12	0	0.867946	0.414	0.203	0				Tcf4	2.03847e-12	0.469724	0.276
	Pde8a	1.23998e-11	0.507625	0.34	0.283	2.91457e-07				Aldh6a1	5.77128e-08	-0.310537	0.085	0.172	0.00135654																						Gsap	8.74e-294	0.866881	0.178	0.044	2.05e-289				Sae1	1.3735e-13	0.469703	0.248
	Ext1	4.4595e-09	0.507282	0.383	0.343	0.000104821				Selenop	2.6206e-09	-0.330613	0.041	0.115	6.15971e-05																						Chka	0	0.866693	0.249	0.084	0				Cfap69	2.33564e-15	0.469282	0.159
	Septin11	5.91377e-13	0.506967	0.254	0.186	1.39003e-08				Utrn	1.76889e-06	-0.360816	0.726	0.793	0.0415777																						Sdcbp	2.26e-296	0.866354	0.236	0.082	5.3e-292				Phyh	7.28905e-18	0.468762	0.645
	Adgrl2	5.26392e-16	0.506553	0.387	0.305	1.23729e-11				Myo1b	9.30085e-08	-0.366208	0.367	0.495	0.00218617																						Nlk	0	0.863682	0.352	0.164	0				Npc1l1	6.33837e-15	0.467835	0.147
	Sema6d	4.06711e-07	0.506088	0.118	0.082	0.00955974				Alcam	7.57721e-09	-0.367217	0.154	0.268	0.000178102																						Car2	2.87e-290	0.862283	0.304	0.138	6.75e-286				Dach1	3.50207e-19	0.467381	0.555
	Strn3	1.4447e-09	0.505913	0.368	0.329	3.39577e-05				Acsm2	4.35918e-11	-0.367543	0.107	0.228	1.02463e-06																						Lamc1	3.89e-306	0.858623	0.283	0.112	9.14e-302				Nebl	7.6383e-09	0.466958	0.106
	H3f3a	4.35456e-10	0.505764	0.1	0.059	1.02354e-05				Stk39	7.62771e-11	-0.371522	0.136	0.264	1.79289e-06																						Slc5a2	0	0.858206	0.246	0.066	0				Tmem169	1.62322e-10	0.466892	0.194
	Rasgrp3	2.86158e-10	0.505741	0.24	0.183	6.72615e-06				Ust5r	5.85669e-07	-0.375578	0.051	0.114	0.0137661																						LOC100910057	0	0.855465	0.224	0.055	0				Anxa4	1.96253e-09	0.465776	0.211
	Lmcd1	3.04891e-07	0.50542	0.31	0.27	0.00716645				Zfp385d	3.56719e-13	-0.389674	0.404	0.583	8.38467e-09																						Adra1d	0	0.854623	0.108	0.003	0				Sesn3	6.92818e-09	0.465505	0.14
	Ubc	1.05613e-24	0.504112	0.146	0.064	2.48244e-20				Col4a4	2.24406e-10	-0.392149	0.113	0.227	5.27465e-06																						Map3k2	0	0.854137	0.27	0.094	0				Mob3b	1.78254e-16	0.465391	0.442
	Cadps2	4.61984e-08	0.504019	0.304	0.26	0.00108589				Akr1c1	1.44038e-07	-0.40292	0.042	0.105	0.00338562																						Pdgfc	2.9e-304	0.85397	0.311	0.134	6.81e-300				Pik3ap1	2.23398e-19	0.464411	0.111
	Abl2	2.95132e-09	0.503353	0.209	0.158	6.93709e-05				Nr1d1	7.26329e-08	-0.418239	0.039	0.102	0.00170724																						Zfp36l1	0	0.852534	0.209	0.058	0				Ldlrad4	1.78292e-09	0.463146	0.332
	Jmjd1c	8.9961e-09	0.496739	0.311	0.267	0.000211453				Agtr1a	2.007e-09	-0.425896	0.202	0.329	4.71746e-05																						Zfp644	0	0.852322	0.368	0.158	0				Pde7a	8.88014e-12	0.462368	0.121
	Map4k5	7.21139e-09	0.494763	0.186	0.137	0.000169504				Fbln5	9.96949e-10	-0.42825	0.374	0.52	2.34333e-05																						Ntf3	1.62e-235	0.850218	0.263	0.114	3.82e-231				Cflar	2.79791e-08	0.460865	0.2
	Btbd1	5.13287e-08	0.494233	0.144	0.102	0.00120648				Tns1	2.33046e-09	-0.429068	0.601	0.731	5.47775e-05																						Pum2	0	0.849094	0.384	0.179	0				Srgap2	2.90014e-15	0.458712	0.181
	Csnk1g1	7.68835e-09	0.494136	0.178	0.13	0.000180715				Gba3	1.57282e-15	-0.433029	0.056	0.176	3.6969e-11																						Snap91	0	0.848911	0.135	0.011	0				B4galt6	1.52598e-12	0.45744	0.162
	Prickle2	1.82148e-09	0.492786	0.152	0.103	4.28138e-05				Rxra	1.52759e-07	-0.449768	0.06	0.13	0.0035906																						Rfx3	0	0.848551	0.309	0.122	0				Tjp2	3.29588e-14	0.457116	0.195
	Mpzl1	2.68538e-11	0.492607	0.119	0.07	6.31198e-07				Lrig1	2.10879e-11	-0.449845	0.031	0.109	4.9567e-07																						Uhrf2	0	0.848398	0.257	0.087	0				Pcdha13	1.28177e-14	0.45653	0.114
	Bst2	4.69592e-15	0.49251	0.103	0.05	1.10378e-10				Arvcf	1.42732e-06	-0.452682	0.066	0.132	0.0335492																						Ube2h	0	0.848149	0.425	0.205	0				Prkca	1.49777e-08	0.45608	0.257
	Dlg1	1.78284e-06	0.491216	0.231	0.194	0.0419056				Negr1	8.88325e-07	-0.45685	0.099	0.178	0.0208801																						Trps1	0	0.8476	0.747	0.597	0				Fchsd2	4.75555e-09	0.455583	0.202
	Rnf111	1.03509e-09	0.487681	0.208	0.155	2.43297e-05				Mt-nd4l	1.35863e-10	-0.465574	0.261	0.411	3.19346e-06																						P4ha1	0	0.845426	0.36	0.157	0				Far1	6.00375e-08	0.455131	0.163
	Akap10	3.20475e-07	0.486889	0.21	0.168	0.00753277				Fkbp5	2.1789e-10	-0.468222	0.123	0.239	5.1215e-06																						Tbc1d5	0	0.843885	0.627	0.38	0				Jag1	1.00297e-10	0.453047	0.12
	Rapgef4	1.23674e-16	0.485284	0.448	0.375	2.90695e-12				Rapgef1	4.75905e-08	-0.469694	0.164	0.268	0.00111862																						Pafah1b1	0	0.843436	0.498	0.266	0				Srsf7	4.87932e-13	0.452993	0.137
	Hs3st1	1.51616e-06	0.483633	0.167	0.128	0.0356373				Nipal2	2.00531e-08	-0.472555	0.046	0.117	0.000471348																						Ptpn12	2.25e-305	0.842959	0.263	0.097	5.28e-301				Rims2	5.67259e-19	0.451404	0.437
	Add1	1.70963e-08	0.483069	0.24	0.192	0.000401848				Gpm6a	1.4068e-12	-0.47435	0.134	0.27	3.30668e-08																						Dab2	0	0.842287	0.409	0.194	0				AABR07035916.1	3.81109e-19	0.451321	0.134
	Elf1	1.67563e-08	0.481637	0.153	0.108	0.000393856				Mme	1.65893e-17	-0.479212	0.059	0.192	3.8993e-13																						Pid1	3.12e-194	0.842243	0.13	0.035	7.34e-190				Sash1	2.34766e-11	0.450654	0.211
	Plekhg1	1.69362e-09	0.481213	0.301	0.249	3.98086e-05				Pck1	5.77761e-18	-0.483232	0.072	0.215	1.35803e-13																						Phf21a	0	0.840175	0.373	0.177	0				Tia1	3.42794e-11	0.449841	0.166
	Foxn3	5.49739e-14	0.48097	0.414	0.347	1.29216e-09				Hlf	1.05945e-07	-0.483748	0.049	0.117	0.00249023																						St3gal5	0	0.835736	0.387	0.195	0				Lcor	1.34202e-11	0.449814	0.443
	Zmynd8	1.23805e-13	0.480261	0.435	0.373	2.91003e-09				Daam2	6.97136e-09	-0.494555	0.133	0.238	0.000163862																						Abl2	0	0.834614	0.297	0.108	0				Klhl14	4.11831e-07	0.448762	0.274
	Filip1l	5.32454e-09	0.478926	0.147	0.1	0.000125153				Gclm	4.64959e-14	-0.511278	0.112	0.251	1.09289e-09																						Hdac9	1e-223	0.834407	0.316	0.163	2.36e-219				Shroom3	2.90584e-16	0.448079	0.704
	Tanc2	7.2322e-11	0.477803	0.407	0.361	1.69993e-06				Galnt10	8.96288e-08	-0.512418	0.178	0.284	0.00210672																						Zfp277	0	0.834256	0.388	0.175	0				Manba	9.93359e-11	0.448	0.179
	Eif4g3	4.14797e-10	0.476146	0.271	0.214	9.7498e-06				Clic5	1.51885e-08	-0.51677	0.084	0.172	0.000357007																						R3hdm2	0	0.83189	0.406	0.203	0				Gls	3.95321e-33	0.447693	0.768
	Usp6nl	7.76049e-08	0.475967	0.191	0.146	0.0018241				Dpep1	5.63566e-07	-0.517689	0.105	0.186	0.0132466																						Ppp1r12a	0	0.830486	0.49	0.256	0				Rbfox2	2.85557e-14	0.446982	0.4
	AC241873.1	4.32629e-07	0.473322	0.177	0.137	0.0101689				Tmbim6	1.47229e-13	-0.522817	0.118	0.255	3.46061e-09																						Ccser1	0	0.829816	0.441	0.228	0				Iqcg	2.65058e-16	0.446406	0.11
	Arhgef7	1.91255e-08	0.471884	0.16	0.114	0.000449546				Cntnap5c	2.20888e-10	-0.534675	0.088	0.19	5.19196e-06																						Cfap69	5.43e-248	0.82823	0.197	0.065	1.28e-243				Erbb4	5.49444e-41	0.446253	0.829
	Ywhaq	1.11535e-06	0.471713	0.139	0.102	0.0262163				Mapt	2.66931e-12	-0.542888	0.257	0.419	6.2742e-08																						Otud7b	0	0.826914	0.317	0.129	0				Magt1	2.48311e-07	0.445865	0.187
	Mvb12b	4.62096e-07	0.470113	0.212	0.169	0.0108616				Adamtsl2	6.7364e-13	-0.542903	0.316	0.487	1.58339e-08																						Tjp2	0	0.821201	0.281	0.106	0				Hdac9	9.62339e-10	0.444567	0.156
	Pros1	1.3199e-07	0.468288	0.136	0.096	0.00310241				AC134224.1	1.32712e-20	-0.553336	0.946	0.976	3.11939e-16																						Rabgap1l	0	0.820191	0.54	0.305	0				Calm1	1.66192e-15	0.444536	0.17
	St6galnac3	3.29237e-14	0.46828	0.507	0.459	7.73871e-10				Fmo3	2.06043e-13	-0.554425	0.063	0.174	4.84303e-09																						Pum1	0	0.819714	0.332	0.143	0				Rab17	1.06469e-16	0.443607	0.125
	Chic2	4.32412e-09	0.466647	0.111	0.069	0.000101638				Aadat	9.86378e-15	-0.558425	0.031	0.126	2.31848e-10																						Nfkb1	2.02e-284	0.818941	0.278	0.113	4.75e-280				Agrn	2.86678e-13	0.443367	0.116
	RGD1308428	4.41668e-14	0.466621	0.374	0.301	1.03814e-09				Tmem207	3.3029e-15	-0.559643	0.025	0.119	7.76346e-11																						Myh9l1	1.91e-286	0.816726	0.189	0.051	4.49e-282				Rell1	1.90209e-16	0.437597	0.129
	Abi1	1.94982e-06	0.466448	0.238	0.2	0.0458306				Adamts9	1.8022e-09	-0.583945	0.236	0.357	4.23607e-05																						Chchd3	0	0.816285	0.454	0.243	0				Xrcc5	4.72992e-10	0.436748	0.196
	RT1-CE10	1.15424e-11	0.466353	0.114	0.065	2.71304e-07				Slco3a1	2.06568e-06	-0.591351	0.137	0.22	0.0485539																						Pde11a	9.97e-282	0.815519	0.21	0.066	2.34e-277				Etfbkmt	8.56055e-10	0.434977	0.116
	Arl15	6.07056e-26	0.464931	0.621	0.547	1.42688e-21				Mrvi1	5.317e-15	-0.607234	0.221	0.389	1.24976e-10																						Pik3r1	1.31e-273	0.813797	0.318	0.146	3.09e-269				Tpt1	1.52831e-34	0.434299	0.125
	Cdh5	2.09853e-08	0.46426	0.182	0.134	0.000493259				Col4a3	4.05153e-16	-0.613188	0.082	0.219	9.52313e-12																						Casp12	5.85e-272	0.813464	0.112	0.012	1.38e-267				Nedd4	1.11269e-17	0.433129	0.599
	Lrrc8c	2.89171e-09	0.464177	0.256	0.2	6.79697e-05				Cpne7	2.31617e-11	-0.61652	0.162	0.29	5.44415e-07																						Birc3	7.36e-259	0.812883	0.101	0.008	1.73e-254				Dbi	1.80003e-11	0.432415	0.125
	Ppp2r2a	2.74237e-08	0.463416	0.222	0.174	0.000644594				Aff3	1.88635e-10	-0.61798	0.132	0.247	4.43386e-06																						LOC108348175	0	0.812761	0.219	0.053	0				Stat3	7.67969e-14	0.431609	0.473
	Ywhae	7.90161e-07	0.463371	0.258	0.221	0.0185727				Hecw2	6.81313e-11	-0.629695	0.042	0.125	1.60143e-06																						Slco3a1	2.29e-131	0.812705	0.203	0.106	5.37e-127				Pde1c	4.29321e-08	0.431215	0.325
	Rbfox2	9.67704e-20	0.463051	0.48	0.392	2.27459e-15				Baiap2	2.58779e-10	-0.633798	0.101	0.205	6.08259e-06																						Ptprd	0	0.812001	0.696	0.515	0				Jazf1	7.4894e-09	0.430988	0.218
	Cdc42	6.8e-07	0.462532	0.195	0.156	0.0159834				Dhrs7l1	9.83054e-15	-0.637876	0.024	0.114	2.31067e-10																						Disp1	4.05e-279	0.811734	0.196	0.059	9.51e-275				Traf3	3.04202e-11	0.43075	0.149
	Ptprm	9.86825e-53	0.462097	0.846	0.749	2.31953e-48				Mt-nd5	2.6239e-07	-0.657686	0.493	0.55	0.00616747																						Tacc2	0	0.811723	0.491	0.266	0				Lhfpl2	6.809e-20	0.430704	0.104
	Tacc2	4.87039e-09	0.461043	0.321	0.273	0.000114479				Plxnd1	1.5465e-10	-0.658806	0.105	0.211	3.63504e-06																						Tgif1	6.69e-305	0.810911	0.135	0.018	1.57e-300				Cask	3.59635e-07	0.428949	0.191
	Map3k3	1.98095e-07	0.460195	0.261	0.217	0.00465622				Ehd3	3.48599e-12	-0.667193	0.082	0.191	8.19381e-08																						Map4	3.34e-277	0.810646	0.329	0.156	7.86e-273				Wdpcp	2.10124e-10	0.428748	0.226
	Stk3	2.71649e-12	0.459609	0.383	0.322	6.38511e-08				AABR07070312.1	2.43642e-14	-0.669244	0.14	0.285	5.72681e-10																						St3gal6	0	0.810405	0.3	0.114	0				Map3k2	1.15715e-08	0.427751	0.316
	Prex2	2.68927e-11	0.458037	0.44	0.387	6.32113e-07				Chst15	1.86204e-14	-0.678375	0.138	0.281	4.37673e-10																						Xpr1	0	0.81034	0.292	0.112	0				Rpl3	3.40351e-38	0.42568	0.116
	Umod	8.64689e-22	0.455993	0.122	0.051	2.03245e-17				Acer2	3.2136e-13	-0.685832	0.186	0.335	7.55356e-09																						Znrf1	1.41e-288	0.809376	0.25	0.092	3.33e-284				Hoxb3	2.02731e-10	0.425626	0.205
	Pvr	2.78764e-09	0.455166	0.122	0.077	6.55235e-05				AABR07004228.1	4.77773e-10	-0.687373	0.186	0.308	1.12301e-05																						Med13l	0	0.809265	0.375	0.173	0				Rrbp1	6.94395e-10	0.425066	0.298
	Exoc6b	4.59845e-08	0.453764	0.343	0.303	0.00108086				Dbp	1.0713e-15	-0.693912	0.052	0.167	2.51809e-11																						Tanc2	0	0.807755	0.614	0.381	0				Tgfbr2	6.41983e-11	0.4237	0.159
	Gnaq	9.11603e-11	0.452794	0.431	0.385	2.14272e-06				Timp3	2.11141e-15	-0.696845	0.259	0.435	4.96288e-11																						Ptpn2	1.8e-301	0.807203	0.243	0.085	4.22e-297				Prss23	7.40948e-07	0.423636	0.14
	Gtf2i	5.0337e-08	0.451924	0.242	0.196	0.00118317				Sox13	1.87629e-14	-0.734339	0.151	0.295	4.41023e-10																						Ablim3	0	0.805547	0.34	0.139	0				Epcam	1.27664e-14	0.423553	0.191
	Sbf2	8.46389e-11	0.451326	0.427	0.384	1.98944e-06				Gclc	8.67654e-12	-0.758609	0.066	0.165	2.03942e-07																						Dtnbp1	0	0.805308	0.267	0.095	0				Adgrg1	4.09852e-12	0.4232	0.314
	Mapk14	7.81159e-11	0.451273	0.199	0.14	1.83612e-06				Dpp6	3.83181e-16	-0.771355	0.032	0.135	9.00666e-12																						Dlg1	0	0.805242	0.362	0.167	0				Lactb	4.46423e-12	0.422375	0.13
	AABR07035916.1	4.78252e-07	0.449874	0.113	0.077	0.0112413				AY172581.23	1.37158e-30	-0.795203	0.017	0.172	3.2239e-26																						C5	3.61e-299	0.804906	0.297	0.121	8.49e-295				Adgrl2	4.17647e-09	0.421809	0.248
	RGD1306556	1.26095e-11	0.449857	0.311	0.243	2.96387e-07				Rapgef5	5.46035e-18	-0.84161	0.135	0.296	1.28346e-13																						Enah	8.02e-306	0.803884	0.202	0.056	1.88e-301				Mef2c	6.4293e-07	0.421416	0.192
	Fam222b	6.34077e-08	0.449759	0.206	0.159	0.0014904				Ak5	5.80553e-12	-0.875127	0.028	0.107	1.36459e-07																						Rab10	1.23e-296	0.803506	0.304	0.132	2.88e-292				Insyn2a	7.42606e-16	0.420844	0.107
	Dock6	2.39955e-12	0.449671	0.331	0.263	5.64014e-08				Rasgef1b	6.80286e-15	-0.877546	0.139	0.283	1.59901e-10																						Srsf7	0	0.803354	0.182	0.031	0				Exoc6b	2.48886e-13	0.418379	0.461
	Plekho1	5.10343e-10	0.448707	0.111	0.066	1.19956e-05				Ntf3	6.21136e-17	-0.880305	0.075	0.206	1.45998e-12																						Pcdha13	7.07e-223	0.803167	0.167	0.051	1.66e-218				Trps1	2.26267e-10	0.417563	0.454
	Peak1	6.81498e-13	0.448623	0.453	0.39	1.60186e-08				Srgap1	1.44146e-27	-1.08544	0.225	0.453	3.38815e-23																						Hsd17b4	2.59e-303	0.803028	0.312	0.136	6.08e-299				Efna5	4.79132e-11	0.416719	0.522
	Cux1	3.73807e-07	0.447866	0.335	0.305	0.00878633				Zbtb16	4.238e-53	-1.09122	0.44	0.755	9.96141e-49																						Limch1	0	0.801771	0.621	0.408	0				Snx24	2.30571e-15	0.416599	0.563
	Mettl24	1.5307e-08	0.447545	0.112	0.07	0.000359791				Sned1	5.45677e-23	-1.1069	0.12	0.302	1.28261e-18																						St3gal3	0	0.801156	0.426	0.213	0				Aldoa	8.46859e-38	0.415914	0.134
	Pard3b	3.73903e-11	0.446062	0.559	0.549	8.78859e-07				Fmo2	1.11328e-45	-1.1307	0.286	0.602	2.61676e-41																						Pola1	1.7e-289	0.801075	0.211	0.065	4.01e-285				Rpn2	1.31887e-10	0.415789	0.119
	App	1.61015e-14	0.445543	0.591	0.572	3.78465e-10				Rcan2	4.59641e-20	-1.18733	0.107	0.272	1.08039e-15																						Pign	0	0.801065	0.429	0.226	0				Gsn	1.1068e-11	0.415654	0.112
	Plac8	2.29701e-10	0.443207	0.11	0.065	5.39913e-06				Mt-atp8	1.6221e-37	-1.34427	0.215	0.474	3.81274e-33																						Wwtr1	3.16e-307	0.799902	0.315	0.135	7.43e-303				Dync1i2	6.30455e-07	0.415497	0.26
	Ube2r2	2.01825e-06	0.439175	0.178	0.14	0.047439				Igfbp5	6.15525e-18	-1.37823	0.133	0.292	1.44679e-13																						Mtmr3	0	0.799659	0.404	0.199	0				Yeats2	8.31348e-09	0.414646	0.203
	Rabgap1l	1.19738e-06	0.43909	0.334	0.302	0.0281445				Emid1	1.14099e-46	-1.42127	0.143	0.437	2.6819e-42																						Skap2	5.56e-284	0.799549	0.263	0.103	1.31e-279				Ywhae	7.5755e-08	0.411735	0.33
	Sqstm1	2.53434e-09	0.437653	0.114	0.071	5.95697e-05				Adcy5	1.66487e-47	-1.42216	0.113	0.403	3.91328e-43																						Zfand6	1e-305	0.799145	0.338	0.157	2.36e-301				Clic4	2.01897e-08	0.411266	0.135
	Nckap1	1.69549e-06	0.436611	0.278	0.24	0.0398526				AY172581.9	1.75129e-63	-1.47029	0.993	0.996	4.1164e-59																						Sox6	0	0.797815	0.499	0.291	0				Gnb1	3.42141e-08	0.410978	0.224
	Ctnna1	5.08317e-08	0.436387	0.285	0.238	0.0011948				AY172581.24	8.39895e-59	-1.64013	0.999	1	1.97417e-54																						Shtn1	6.33e-278	0.796551	0.206	0.064	1.49e-273				Csnk1g1	2.02774e-07	0.410269	0.273
	Bsg	1.56193e-13	0.435369	0.106	0.055	3.67131e-09																															Suclg2	0	0.796112	0.527	0.291	0				Myh9l1	4.89439e-11	0.409895	0.196
	Tcf7l1	2.57463e-17	0.434789	0.544	0.463	6.05167e-13																															Ehmt1	0	0.795235	0.339	0.135	0				Skap2	1.49497e-07	0.409096	0.364
	Mbnl2	1.01677e-14	0.434439	0.5	0.453	2.38992e-10																															Cadps2	4.35e-169	0.794533	0.294	0.166	1.02e-164				Clip2	1.24692e-12	0.408871	0.164
	Foxp1	8.63048e-11	0.43351	0.412	0.361	2.02859e-06																															Eif2ak3	1.94e-294	0.794154	0.232	0.076	4.57e-290				Cox7b	4.17991e-27	0.407128	0.124
	Zcchc7	2.99384e-08	0.432656	0.416	0.385	0.000703702																															Rbm6	0	0.79415	0.453	0.23	0				Arih1	9.48307e-12	0.406768	0.425
	Rfx7	3.60161e-08	0.432145	0.126	0.084	0.000846558																															Bcl2l1	0	0.793932	0.435	0.225	0				Cdc42	1.1096e-06	0.406063	0.206
	Zdhhc2	4.23748e-07	0.430466	0.105	0.07	0.00996019																															Arih2	0	0.792809	0.353	0.159	0				Cxadr	1.02792e-07	0.402678	0.122
	Mef2a	2.05029e-11	0.42981	0.402	0.345	4.81921e-07																															Zfp608	2.18e-283	0.789083	0.262	0.102	5.13e-279				Rnf213	6.80632e-12	0.402542	0.105
	Npr1	6.06878e-13	0.429721	0.227	0.156	1.42647e-08																															Itpr1	0	0.786973	0.635	0.435	0				Rock2	1.39188e-09	0.401358	0.354
	Ssu72	4.25006e-07	0.429675	0.101	0.066	0.00998976																															Sik2	8.35e-307	0.782341	0.341	0.155	1.96e-302				Slc7a7	9.32509e-21	0.400339	0.105
	Vmp1	2.02036e-07	0.429389	0.122	0.084	0.00474885																															Mkln1	0	0.781474	0.4	0.203	0				Spats2l	3.2114e-08	0.399018	0.114
	Ece1	4.37358e-09	0.427624	0.249	0.195	0.000102801																															Rras2	7.95e-273	0.78079	0.267	0.109	1.87e-268				Arhgef17	3.73981e-10	0.398655	0.156
	Rgs3	1.09376e-07	0.426947	0.284	0.237	0.00257089																															LOC500948	0	0.778766	0.14	0.006	0				Map3k13	8.71847e-11	0.398318	0.165
	Skap2	8.4375e-07	0.426722	0.249	0.207	0.0198323																															Evi5	0	0.778182	0.396	0.192	0				Vcp	7.37941e-11	0.398069	0.202
	Elmo1	3.34044e-11	0.426274	0.431	0.371	7.8517e-07																															Hnf4g	4.9e-272	0.778123	0.261	0.102	1.15e-267				Cdyl	9.27319e-07	0.397988	0.192
	Vcl	1.957e-07	0.425724	0.111	0.074	0.00459993																															Tnrc6b	0	0.777697	0.587	0.35	0				Eml6	4.9464e-09	0.397573	0.234
	Bmpr2	1.40642e-15	0.422938	0.497	0.426	3.30578e-11																															Zmym4	0	0.777695	0.356	0.164	0				Ptprm	9.23341e-17	0.397566	0.716
	Ctnnb1	5.81108e-07	0.421007	0.114	0.077	0.0136589																															Dcbld2	0	0.776299	0.18	0.038	0				Tspan9	1.77155e-10	0.396626	0.101
	Nid2	1.23477e-07	0.42091	0.142	0.1	0.00290232																															Nfib	0	0.775672	0.55	0.361	0				Sh3bgrl	4.8888e-07	0.394745	0.151
	Ncoa7	7.62991e-09	0.418578	0.443	0.418	0.000179341																															Atrnl1	0	0.77555	0.546	0.317	0				Unc13b	2.81489e-08	0.393794	0.163
	Rsu1	1.45691e-07	0.417317	0.29	0.245	0.00342446																															Uvrag	0	0.775401	0.412	0.208	0				Nek7	1.88755e-07	0.393592	0.106
	Dock9	7.38249e-17	0.417119	0.589	0.522	1.73525e-12																															Pan3	8.93e-302	0.774735	0.392	0.202	2.1e-297				Ppp1r12a	1.47539e-08	0.392043	0.421
	Nf1	3.79074e-07	0.417084	0.354	0.318	0.00891013																															Spint2	3.29e-245	0.774343	0.288	0.138	7.73e-241				Fam184a	7.15539e-11	0.39202	0.185
	Rere	2.11069e-17	0.416342	0.594	0.547	4.96118e-13																															Oxsr1	0	0.773602	0.291	0.11	0				Tp53	5.48046e-12	0.391844	0.104
	Swap70	1.41636e-07	0.414006	0.129	0.089	0.00332916																															NEWGENE-1310139	1.04e-291	0.771815	0.276	0.109	2.44e-287				Npm1	3.08539e-09	0.390707	0.109
	Grb2	5.8388e-07	0.413997	0.194	0.151	0.0137241																															Adamts9	1.23e-283	0.771393	0.261	0.101	2.9e-279				Ybx3	1.06188e-08	0.38992	0.101
	Sp3	1.75057e-07	0.413961	0.156	0.113	0.00411472																															Myef2	3.54e-307	0.77131	0.257	0.09	8.32e-303				Krt7	1.45137e-11	0.389628	0.156
	Magi3	3.53831e-07	0.412286	0.269	0.225	0.00831679																															Nox4	3.7e-173	0.771213	0.433	0.292	8.69e-169				Ttc28	1.05594e-07	0.388571	0.103
	Jup	1.22753e-06	0.412129	0.141	0.102	0.028853																															Fto	0	0.771205	0.487	0.272	0				Wdr34	2.94891e-11	0.387832	0.106
	Srgap2	2.94474e-12	0.411615	0.386	0.315	6.92161e-08																															Ppp2r2a	7.12e-277	0.770795	0.309	0.142	1.67e-272				Celsr1	5.48668e-08	0.387236	0.165
	Picalm	8.03861e-07	0.411321	0.355	0.325	0.0188948																															Rreb1	0	0.768748	0.479	0.255	0				Mtch1	9.04327e-16	0.385489	0.137
	Pcdh19	1.54227e-07	0.406465	0.137	0.095	0.00362511																															AABR07031399.1	2.16e-260	0.766837	0.217	0.076	5.08e-256				Igsf5	6.11881e-07	0.385424	0.337
	Ramp3	7.87365e-08	0.405439	0.154	0.109	0.0018507																															Anxa1	1.28e-137	0.766637	0.103	0.031	3.01e-133				Nectin2	4.77323e-12	0.384744	0.118
	Tjp1	6.30999e-07	0.404521	0.278	0.236	0.0148316																															Gnb1	1.87e-256	0.766298	0.217	0.077	4.39e-252				Lrrcc1	7.01779e-13	0.384741	0.1
	Cd34	2.1868e-09	0.404275	0.148	0.098	5.14008e-05																															Pikfyve	0	0.765942	0.4	0.189	0				RGD1565616	9.96638e-10	0.382753	0.399
	Flnb	3.07215e-07	0.40366	0.379	0.341	0.00722108																															Kif13a	0	0.765817	0.397	0.193	0				Setd7	1.27402e-07	0.381978	0.21
	Apaf1	1.37525e-08	0.402359	0.1	0.06	0.000323251																															Gsk3b	3.09e-295	0.764018	0.317	0.138	7.27e-291				Cux1	5.19479e-19	0.381968	0.689
	Cask	2.10589e-06	0.401761	0.16	0.121	0.0494991																															Cep112	7e-305	0.763941	0.333	0.147	1.65e-300				Rreb1	2.28094e-07	0.380949	0.259
	Esam	1.11908e-06	0.401442	0.148	0.109	0.026304																															Ptpn13	0	0.763638	0.705	0.407	0				Zfand6	1.09386e-07	0.37903	0.349
	Crim1	6.34216e-10	0.400983	0.567	0.546	1.49073e-05																															Ptpn9	1.54e-275	0.762332	0.196	0.059	3.61e-271				Slc25a3	1.87944e-32	0.37844	0.123
	Plcb1	3.28523e-11	0.400946	0.516	0.473	7.72193e-07																															Susd6	1.67e-303	0.761923	0.359	0.172	3.94e-299				Map4	4.89704e-07	0.377744	0.269
	Lipe	6.15011e-10	0.399215	0.116	0.069	1.44558e-05																															Flot2	9.11e-277	0.761782	0.19	0.054	2.14e-272				Sppl2b	1.94633e-10	0.374835	0.102
	Cers5	5.16446e-08	0.399012	0.127	0.085	0.00121391																															Acbd6	2.41e-298	0.761476	0.266	0.099	5.67e-294				Slc39a11	2.06992e-09	0.373401	0.174
	Fosl2	5.6607e-07	0.397269	0.106	0.07	0.0133055																															Zfp827	1.17e-275	0.760147	0.271	0.109	2.76e-271				Tmod3	3.83939e-08	0.37238	0.122
	Soga1	1.81104e-07	0.396362	0.114	0.075	0.00425685																															Glcci1	1.28e-270	0.759654	0.284	0.122	3.02e-266				Aurkaip1	5.07869e-09	0.370108	0.387
	Lnx2	2.04634e-06	0.396058	0.11	0.075	0.0480993																															Gatm	3.05e-145	0.759457	0.377	0.262	7.16e-141				Shtn1	3.62064e-08	0.36831	0.154
	Pan3	1.04506e-08	0.395178	0.405	0.364	0.000245641																															Ambra1	3.28e-285	0.759402	0.357	0.177	7.72e-281				Maml2	1.93582e-17	0.367505	0.581
	Ehmt1	5.66951e-07	0.395109	0.213	0.169	0.0133262																															Nhs	6.88e-228	0.759183	0.196	0.069	1.62e-223				Cspp1	3.72434e-08	0.366538	0.368
	Rpl7	5.17324e-21	0.393647	0.11	0.044	1.21597e-16																															Tnfsf10	1.81e-299	0.758993	0.128	0.015	4.25e-295				Slc11a2	1.48253e-06	0.366446	0.152
	Tanc1	1.07632e-09	0.392857	0.452	0.411	2.5299e-05																															Ptk2	2.05e-302	0.756622	0.339	0.154	4.83e-298				Nmt2	2.42464e-09	0.365461	0.131
	Nmt2	4.66763e-08	0.390554	0.1	0.063	0.00109713																															Yap1	1.65e-282	0.756047	0.287	0.119	3.88e-278				Arsb	1.12184e-06	0.363595	0.225
	Utrn	1.68894e-26	0.389228	0.746	0.69	3.96986e-22																															Kpna4	3.66e-283	0.753472	0.315	0.142	8.6e-279				Slc38a9	1.71237e-07	0.363547	0.178
	Sik3	2.94475e-09	0.38861	0.418	0.376	6.92163e-05																															Aox2	4.66e-231	0.752771	0.172	0.054	1.09e-226				Exoc4	3.36674e-09	0.359979	0.521
	Irf2	3.67488e-08	0.386299	0.219	0.167	0.000863782																															Wdpcp	1.84e-286	0.751528	0.29	0.121	4.32e-282				Csnk1a1	2.38684e-07	0.359454	0.423
	Nfia	2.7369e-11	0.386232	0.521	0.483	6.43309e-07																															Vav3	1.38e-209	0.751116	0.242	0.108	3.23e-205				Vcl	4.15568e-09	0.3594	0.123
	Luzp1	3.5486e-09	0.386097	0.278	0.22	8.34098e-05																															Myo5b	0	0.75057	0.523	0.302	0				Grik5	2.91908e-08	0.359047	0.194
	Cd200	3.2327e-07	0.38453	0.361	0.32	0.00759846																															Igsf11	0	0.750028	0.603	0.377	0				Snx4	2.27884e-08	0.358623	0.17
	Tcf12	9.80032e-13	0.383501	0.535	0.493	2.30357e-08																															Cenpp	4.81e-146	0.7497	0.328	0.208	1.13e-141				Hip1	2.49554e-08	0.358433	0.427
	Tll1	3.91312e-07	0.383127	0.348	0.299	0.00919779																															Ppfibp1	2.53e-290	0.749044	0.361	0.176	5.95e-286				Klhl2	2.87106e-07	0.35801	0.158
	Rasa3	1.42608e-07	0.379641	0.131	0.089	0.00335199																															Kalrn	9.3e-255	0.748627	0.42	0.243	2.19e-250				Map3k14	4.6485e-11	0.356642	0.149
	Exoc4	7.29822e-09	0.378442	0.483	0.461	0.000171545																															Smad3	1.36e-294	0.747421	0.373	0.182	3.19e-290				Rhoa	2.94196e-07	0.356248	0.11
	Tnrc6b	9.13848e-10	0.37736	0.462	0.427	2.148e-05																															Zmiz1	1.73e-278	0.745874	0.408	0.223	4.07e-274				Psma7	8.29697e-07	0.354505	0.136
	Fryl	2.17507e-07	0.375236	0.271	0.226	0.00511251																															Csnk1d	6.68e-271	0.745601	0.249	0.096	1.57e-266				Gnai2	8.70394e-12	0.353084	0.112
	Zfp710	7.59617e-08	0.374968	0.192	0.143	0.00178548																															Map4k5	5.51e-300	0.745163	0.279	0.108	1.3e-295				Ccdc57	1.93064e-08	0.351896	0.25
	Limk2	1.24724e-07	0.374671	0.14	0.097	0.00293164																															RGD1563680	3.66e-262	0.744589	0.189	0.057	8.61e-258				Rpl4	1.42397e-33	0.349277	0.109
	Rock1	2.04902e-08	0.374493	0.422	0.387	0.000481623																															Ralgapa2	7.68e-284	0.744044	0.436	0.252	1.81e-279				Eif4a1	7.06064e-16	0.348525	0.107
	Rbpms	1.25277e-14	0.374053	0.536	0.484	2.94465e-10																															Mgat5	1.25e-232	0.743852	0.29	0.138	2.93e-228				Rpgrip1l	1.36696e-07	0.348394	0.181
	Colgalt2	4.14355e-07	0.371143	0.127	0.088	0.00973943																															Rnf111	1.04e-306	0.742998	0.326	0.141	2.45e-302				Lamp1	8.40151e-15	0.347484	0.209
	Heg1	8.39827e-14	0.367853	0.574	0.519	1.97401e-09																															Ywhae	2.97e-279	0.742585	0.335	0.161	6.99e-275				Cdk19	2.52216e-07	0.347019	0.222
	Pdia5	4.34372e-08	0.367831	0.138	0.093	0.00102099																															Arhgap26	1.61e-263	0.741198	0.386	0.211	3.78e-259				Laptm4a	6.24252e-07	0.342887	0.119
	Exoc3l2	1.78329e-07	0.367476	0.338	0.289	0.00419161																															Abtb2	2.78e-301	0.739981	0.303	0.121	6.53e-297				Pttg1ip	8.6198e-11	0.34269	0.101
	Inpp5d	1.51964e-07	0.364822	0.242	0.19	0.00357191																															Cdyl	7.1e-215	0.739977	0.216	0.087	1.67e-210				Pde10a	3.24382e-08	0.340827	0.139
	Cdc42bpa	7.23076e-09	0.362751	0.45	0.414	0.000169959																															Epc1	7.25e-295	0.739561	0.381	0.19	1.71e-290				Plekha5	1.47103e-06	0.339936	0.466
	Meis2	5.21073e-23	0.361945	0.826	0.79	1.22478e-18																															Epb41l5	1.4e-297	0.739204	0.411	0.216	3.3e-293				Cd74	5.15886e-26	0.339183	0.116
	Fbxw4	2.08157e-07	0.361845	0.191	0.143	0.00489272																															AC241873.1	0	0.738821	0.304	0.124	0				Suclg2	1.87838e-06	0.337678	0.414
	Nectin2	2.38977e-07	0.361498	0.213	0.166	0.00561715																															Arhgap10	0	0.738344	0.438	0.223	0				Rpsa	1.34298e-24	0.337409	0.142
	Egfl7	1.16849e-06	0.361157	0.346	0.307	0.0274654																															Sema5a	2.23e-220	0.738049	0.387	0.228	5.24e-216				Ivns1abp	2.2665e-09	0.334623	0.734
	Tcim	1.86375e-06	0.359638	0.108	0.073	0.0438075																															Gja1	8.02e-263	0.73725	0.1	0.007	1.89e-258				Zfand4	1.025e-06	0.332581	0.12
	Serinc5	6.28068e-07	0.357009	0.131	0.091	0.0147627																															Rabgap1	4.94e-294	0.737059	0.37	0.181	1.16e-289				Zcchc7	1.01998e-12	0.33212	0.579
	Lrch3	8.40172e-07	0.355914	0.296	0.252	0.0197482																															Srgap2	2.4e-273	0.734681	0.269	0.108	5.64e-269				Trpc1	1.52903e-06	0.32822	0.102
	Vgll4	1.48507e-06	0.352551	0.287	0.244	0.0349067																															Sppl3	1.81e-282	0.734675	0.341	0.163	4.25e-278				Ptpn13	6.17193e-11	0.326876	0.584
	Stard9	4.90576e-08	0.351198	0.365	0.316	0.0011531																															Osbpl8	2.15e-261	0.734036	0.484	0.302	5.05e-257				Stk3	4.51319e-07	0.326546	0.381
	Srsf2	1.90661e-06	0.348414	0.27	0.231	0.0448149																															Wac	2.91e-292	0.733582	0.354	0.168	6.84e-288				Hao2	1.18915e-21	0.326514	0.208
	Cped1	1.14701e-10	0.346816	0.556	0.506	2.69605e-06																															Dach1	1.1e-234	0.733492	0.656	0.553	2.58e-230				Cnn3	1.31443e-08	0.324599	0.1
	Prtfdc1	6.43663e-07	0.345884	0.162	0.119	0.0151293																															Armc9	9.01e-270	0.730458	0.234	0.085	2.12e-265				Uba52	1.23954e-20	0.321858	0.111
	Uvrag	5.74756e-07	0.345055	0.41	0.372	0.0135096																															Akap10	2.16e-272	0.730342	0.263	0.105	5.08e-268				Fis1	1.00221e-15	0.321213	0.125
	Ash1l	2.24482e-09	0.340479	0.496	0.464	5.27645e-05																															Gab1	1.73e-301	0.730173	0.4	0.202	4.05e-297				Uxs1	1.35504e-06	0.320037	0.118
	Stxbp1	2.74821e-07	0.337938	0.162	0.117	0.00645966																															Tanc1	1.3e-253	0.730059	0.369	0.2	3.05e-249				Mvp	4.38539e-12	0.318138	0.125
	Tbc1d5	5.31334e-09	0.337104	0.502	0.477	0.00012489																															Exoc6	0	0.729867	0.566	0.332	0				Elf3	1.01779e-08	0.317233	0.104
	Ltbr	5.58231e-07	0.332521	0.111	0.074	0.0131212																															Usp3	1.2e-264	0.729292	0.316	0.147	2.83e-260				Aph1b	2.93653e-10	0.316424	0.115
	Nsd1	7.00712e-07	0.329338	0.426	0.395	0.0164702																															Chst9	2.42e-177	0.728897	0.229	0.107	5.69e-173				Mapk14	2.17174e-07	0.316423	0.317
	Rrbp1	4.6062e-08	0.320269	0.354	0.302	0.00108269																															Ube2d3	9.13e-261	0.728407	0.249	0.099	2.15e-256				Arhgef12	2.06743e-08	0.313909	0.573
	Etv6	2.69569e-07	0.312497	0.438	0.404	0.00633621																															Gmds	1.57e-140	0.72683	0.182	0.087	3.68e-136				Mdh1	2.83729e-08	0.309129	0.147
	Arid1b	1.62557e-06	0.310669	0.451	0.425	0.038209																															Sae1	1.09e-261	0.725118	0.245	0.095	2.57e-257				Zc3hav1	4.20445e-07	0.302879	0.105
	Tspan9	2.72974e-08	0.304324	0.398	0.346	0.000641624																															Snx4	7.56e-271	0.723929	0.197	0.059	1.78e-266				Smim14	6.56489e-07	0.300699	0.134
	Plxnd1	6.5509e-09	0.300048	0.43	0.375	0.000153979																															Ctnnd1	3.08e-267	0.723251	0.322	0.152	7.23e-263				Taf15	2.14305e-09	0.299825	0.141
	AC134224.3	1.11412e-06	0.292048	0.994	0.995	0.0261875																															Stradb	2.02e-267	0.722932	0.248	0.094	4.75e-263				Mt-cyb	2.96784e-15	0.296506	0.577
	Maml2	1.14259e-08	0.255406	0.62	0.586	0.000268565																															Ppp6r3	2.45e-292	0.722495	0.412	0.222	5.75e-288				Etl4	5.486e-08	0.29374	0.665
	Rbms3	8.31623e-11	0.252873	0.731	0.69	1.95473e-06																															Tbl1x	1.82e-231	0.721804	0.276	0.125	4.29e-227				Tcf12	1.24899e-07	0.29252	0.583
	Gprc5b	6.66164e-09	-0.250237	0.064	0.11	0.000156582																															Parva	6.44e-236	0.721578	0.281	0.13	1.51e-231				Aldob	1.10561e-18	0.288148	0.21
	Inpp5a	8.19734e-09	-0.252902	0.167	0.235	0.000192679																															Rapgef2	3.59e-296	0.721421	0.38	0.189	8.44e-292				Rpl41	2.74169e-13	0.286686	0.129
	Ccser1	1.7196e-12	-0.267775	0.11	0.181	4.04191e-08																															Dyrk1a	6.97e-253	0.721349	0.274	0.12	1.64e-248				Hspa8	6.58123e-08	0.28234	0.135
	Ghr	2.23985e-23	-0.271279	0.129	0.247	5.26478e-19																															Ankfy1	1.2e-265	0.720188	0.247	0.095	2.81e-261				Scpep1	1.02361e-10	0.281746	0.105
	Slit2	3.06653e-25	-0.275238	0.123	0.243	7.20787e-21																															Mbd2	2.7e-253	0.720028	0.265	0.112	6.34e-249				AABR07028615.1	3.30781e-07	0.278503	0.114
	Ppargc1a	3.59076e-17	-0.275244	0.085	0.164	8.44008e-13																															Lgr4	2.19e-240	0.720007	0.343	0.176	5.14e-236				Akap13	5.86799e-13	0.278455	0.727
	Cgnl1	4.98436e-14	-0.276939	0.309	0.43	1.17157e-09																															Angpt1	2.87e-203	0.719988	0.218	0.09	6.75e-199				Rere	2.05127e-07	0.268475	0.631
	Jade2	7.19718e-10	-0.285721	0.082	0.135	1.6917e-05																															Klhdc10	4.71e-261	0.719657	0.259	0.106	1.11e-256				Psap	8.59471e-14	0.268291	0.123
	Slc1a1	2.52818e-15	-0.289152	0.069	0.136	5.94248e-11																															Cdk14	3.46e-295	0.718989	0.534	0.338	8.14e-291				Rhobtb1	6.15368e-10	0.256754	0.119
	Resf1	1.06118e-19	-0.292979	0.397	0.543	2.49431e-15																															Ttc3	0	0.718588	0.53	0.3	0				Ddah1	6.67574e-15	0.25407	0.18
	Esr1	1.16876e-17	-0.293219	0.046	0.111	2.74717e-13																															R3hcc1l	1.33e-279	0.718359	0.281	0.114	3.12e-275				Rnf168	1.94935e-11	-0.251081	0.075
	Aldh6a1	4.79051e-24	-0.295757	0.055	0.14	1.12601e-19																															Rasal2	1.05e-242	0.718265	0.407	0.237	2.46e-238				Pknox2	1.74642e-18	-0.253576	0.061
	AABR07001519.1	1.3793e-15	-0.301538	0.059	0.124	3.24204e-11																															Lrrcc1	1.03e-237	0.71634	0.223	0.084	2.43e-233				Myo18a	1.76849e-19	-0.254515	0.386
	Sort1	9.98597e-16	-0.302899	0.12	0.206	2.3472e-11																															Cnot4	1.2e-260	0.716004	0.302	0.138	2.82e-256				Pdgfc	1.9473e-19	-0.255879	0.16
	Hecw2	5.37012e-13	-0.305709	0.393	0.498	1.26225e-08																															Pde3b	4.7e-256	0.715988	0.224	0.081	1.1e-251				Msi2	2.82226e-29	-0.255988	0.803
	Pfkfb3	2.62442e-10	-0.306187	0.084	0.14	6.16869e-06																															RGD1305807	1.72e-239	0.715174	0.1	0.01	4.04e-235				Dhrs11	4.68326e-12	-0.25651	0.071
	Tns1	8.1449e-20	-0.313072	0.457	0.618	1.91446e-15																															Atp6v1b2	5.57e-263	0.71411	0.213	0.071	1.31e-258				Amph	2.52573e-08	-0.256975	0.103
	Itpr1	8.6249e-13	-0.319587	0.317	0.421	2.02728e-08																															Spag9	0	0.713912	0.54	0.33	0				Trim16	1.0009e-13	-0.257279	0.067
	Tns2	1.21165e-13	-0.320101	0.086	0.154	2.84799e-09																															Ube2g1	6.33e-249	0.713689	0.318	0.155	1.49e-244				Plekha6	1.11756e-20	-0.259284	0.226
	Slfn4	2.96414e-10	-0.322503	0.166	0.241	6.96721e-06																															Usp32	1.68e-269	0.711623	0.325	0.151	3.94e-265				Dgkz	1.02111e-11	-0.259482	0.122
	Gpm6a	4.20747e-30	-0.329441	0.077	0.189	9.88965e-26																															Manba	3.86e-269	0.71128	0.325	0.15	9.08e-265				LOC102549506	3.08304e-21	-0.260389	0.049
	Slc27a2	6.32068e-17	-0.332042	0.05	0.114	1.48567e-12																															St6galnac3	0	0.710912	0.759	0.583	0				Srrm2	9.67494e-22	-0.261604	0.577
	Slc12a1	1.35258e-20	-0.335039	0.16	0.268	3.17923e-16																															Cers6	1.07e-252	0.710836	0.266	0.111	2.52e-248				Raver2	4.89705e-16	-0.263115	0.053
	Ppp1r16b	1.8342e-15	-0.344901	0.225	0.333	4.31128e-11																															Stx8	1.56e-249	0.710742	0.295	0.136	3.67e-245				Uvrag	2.61854e-18	-0.265296	0.342
	Acsm2	5.63749e-24	-0.346318	0.096	0.199	1.32509e-19																															B4galt6	2.16e-225	0.709222	0.182	0.061	5.08e-221				Efhd1	4.95299e-23	-0.266658	0.407
	Hnf4a	3.02246e-19	-0.346803	0.091	0.178	7.10429e-15																															Tra2a	1.62e-300	0.70906	0.417	0.22	3.8e-296				Prom1	5.0001e-13	-0.266898	0.082
	Lrp2	1.70905e-24	-0.349792	0.263	0.411	4.01711e-20																															Mapk14	4.66e-288	0.708142	0.364	0.177	1.1e-283				Dixdc1	7.90424e-12	-0.267266	0.066
	Samd12	8.18623e-09	-0.350379	0.091	0.143	0.000192417																															Tmem164	3.45e-193	0.706714	0.214	0.092	8.11e-189				Spats1	5.33898e-11	-0.267566	0.093
	AC134224.1	9.30358e-26	-0.351438	0.927	0.952	2.18681e-21																															Pde7a	3.47e-252	0.706575	0.185	0.055	8.15e-248				Kifc3	1.47459e-15	-0.267683	0.111
	Mthfd1l	8.61688e-16	-0.363473	0.042	0.1	2.0254e-11																															Swap70	1.49e-274	0.705594	0.224	0.075	3.5e-270				Amd1	4.54729e-17	-0.267693	0.144
	Glyat	6.43785e-22	-0.371256	0.088	0.182	1.51322e-17																															Map2k5	1.04e-249	0.704841	0.311	0.149	2.45e-245				Mcf2l	9.6142e-14	-0.267829	0.097
	Cobll1	7.71343e-27	-0.374353	0.075	0.176	1.81304e-22																															Zfp618	5.13e-244	0.702371	0.301	0.142	1.2e-239				Tmcc1	8.66507e-15	-0.268726	0.345
	Plxna2	1.17457e-21	-0.3779	0.411	0.555	2.76082e-17																															Phc3	2.72e-234	0.701457	0.228	0.091	6.4e-230				Myo9a	6.83267e-25	-0.269665	0.491
	Mapt	1.77817e-18	-0.381348	0.369	0.51	4.17959e-14																															Dcbld1	2.08e-275	0.701446	0.206	0.064	4.89e-271				Pcgf5	7.95945e-15	-0.270348	0.115
	Myrip	1.33749e-14	-0.388598	0.148	0.235	3.14377e-10																															Irak2	2.29e-281	0.701209	0.399	0.205	5.39e-277				Rtn4rl1	6.36329e-14	-0.271228	0.14
	Camta1	1.20939e-08	-0.394082	0.469	0.528	0.000284267																															Arhgef11	3.32e-253	0.700096	0.318	0.152	7.8e-249				Sned1	1.08383e-12	-0.271693	0.135
	Slc16a7	4.6712e-27	-0.399881	0.044	0.129	1.09796e-22																															Fbxl20	1.22e-242	0.699827	0.246	0.101	2.86e-238				RGD1561662	2.1991e-13	-0.272702	0.061
	Tmtc1	1.10037e-22	-0.411706	0.309	0.447	2.58643e-18																															Plekha1	5.28e-259	0.698699	0.2	0.064	1.24e-254				Rbpms2	3.50608e-23	-0.273356	0.078
	Sult1c2a	4.4158e-24	-0.414975	0.089	0.189	1.03793e-19																															Ep300	6.38e-243	0.697707	0.258	0.109	1.5e-238				Gbe1	6.84579e-19	-0.27351	0.179
	Per2	7.36683e-18	-0.422777	0.07	0.144	1.73157e-13																															Abca1	1.2e-223	0.697637	0.14	0.034	2.83e-219				Klf12	4.40001e-20	-0.273766	0.449
	Ehd3	6.48965e-16	-0.428254	0.065	0.132	1.52539e-11																															Rap1gds1	1e-245	0.697504	0.253	0.103	2.36e-241				Pacsin2	1.07313e-23	-0.27473	0.323
	Bcl2l1	8.39053e-25	-0.466025	0.279	0.422	1.97219e-20																															Pdcd6ip	1.98e-267	0.696183	0.343	0.166	4.65e-263				Fbxl17	6.85381e-30	-0.275506	0.742
	Klf9	9.974e-27	-0.46663	0.236	0.383	2.34439e-22																															Rnls	1.15e-188	0.695761	0.287	0.149	2.7e-184				Prkcq	1.42118e-17	-0.276244	0.129
	Tinagl1	5.68111e-21	-0.478604	0.041	0.11	1.33535e-16																															Ip6k2	2.93e-265	0.695322	0.269	0.111	6.9e-261				Specc1	1.03739e-19	-0.27874	0.278
	Akr1c1	9.9258e-28	-0.487991	0.037	0.118	2.33306e-23																															Anxa5	4.4e-206	0.693317	0.119	0.026	1.04e-201				Aak1	3.89348e-23	-0.278849	0.269
	Col4a4	6.41222e-35	-0.493064	0.077	0.198	1.50719e-30																															Ivns1abp	0	0.69224	0.476	0.248	0				Dbt	3.73891e-21	-0.279114	0.051
	Sned1	3.89243e-12	-0.494524	0.074	0.132	9.14916e-08																															Fnbp1l	8.99e-238	0.69145	0.321	0.158	2.11e-233				Crebrf	1.97504e-22	-0.27912	0.26
	Tmbim6	3.64306e-31	-0.49741	0.118	0.246	8.56302e-27																															Ctnna1	5.45e-275	0.691222	0.32	0.143	1.28e-270				Tln2	3.09706e-16	-0.279523	0.211
	Clic5	3.85892e-28	-0.522839	0.206	0.347	9.07038e-24																															Stxbp5	1.96e-287	0.690659	0.445	0.25	4.6e-283				Cnnm2	3.66508e-21	-0.281266	0.114
	Mt-nd4l	2.23903e-32	-0.543765	0.258	0.421	5.26283e-28																															Bbs7	3.85e-225	0.690115	0.217	0.083	9.05e-221				Ldhb	7.13504e-16	-0.281557	0.251
	Nectin3	8.58241e-18	-0.549183	0.145	0.238	2.01729e-13																															Arhgef28	0	0.689944	0.683	0.459	0				Igf1r	9.96618e-18	-0.282377	0.645
	AABR07001382.1	2.48984e-45	-0.552647	0.717	0.864	5.85237e-41																															Galk2	4.9e-236	0.689471	0.219	0.084	1.15e-231				Baiap2	3.79648e-14	-0.282499	0.085
	Cntnap5c	2.02735e-36	-0.552815	0.065	0.182	4.76529e-32																															Arfgef1	2.81e-272	0.688514	0.407	0.22	6.61e-268				Acvr1b	2.8728e-21	-0.283799	0.25
	Dbp	7.91821e-25	-0.55563	0.047	0.127	1.86117e-20																															Lrch3	2.44e-244	0.688344	0.29	0.132	5.73e-240				Anp32a	7.38909e-10	-0.283889	0.12
	Lrig1	2.13312e-37	-0.557487	0.025	0.116	5.01391e-33																															Lyrm4	1.31e-233	0.687922	0.259	0.112	3.08e-229				Magi1	9.56458e-24	-0.284042	0.411
	Mme	1.69175e-46	-0.558106	0.035	0.152	3.97645e-42																															Med15	1.9e-287	0.687027	0.379	0.188	4.46e-283				Fnbp1	1.00403e-20	-0.285012	0.208
	Rgcc	2.27271e-27	-0.576532	0.177	0.305	5.34199e-23																															Lcorl	1.25e-246	0.68605	0.297	0.135	2.94e-242				Atp6v0e1	1.65384e-21	-0.285566	0.119
	Col4a3	4.88594e-41	-0.611212	0.091	0.232	1.14844e-36																															Ccdc57	5e-249	0.685036	0.259	0.107	1.18e-244				Plau	3.9932e-24	-0.286542	0.321
	Gclm	8.97493e-52	-0.629693	0.095	0.26	2.10956e-47																															Mt-nd1	2.79e-194	0.684809	0.606	0.475	6.57e-190				Lrp5	8.84785e-20	-0.287538	0.21
	Mt-nd5	2.81385e-21	-0.653823	0.494	0.576	6.61396e-17																															Cpeb3	2.69e-210	0.684778	0.328	0.179	6.33e-206				Pdgfd	1.84941e-22	-0.289007	0.473
	Aadat	5.07082e-50	-0.658841	0.021	0.133	1.1919e-45																															Rnf144b	4.02e-216	0.683659	0.28	0.132	9.45e-212				Fam227b	2.12534e-16	-0.291067	0.11
	Fkbp5	5.94284e-45	-0.687934	0.071	0.209	1.39687e-40																															Pkig	5.72e-227	0.683236	0.223	0.089	1.34e-222				Myo19	4.72012e-19	-0.292412	0.118
	Rcan2	3.85119e-55	-0.701743	0.091	0.26	9.05223e-51																															Npc1l1	0	0.683151	0.153	0.019	0				Arfgef2	7.71706e-29	-0.293084	0.222
	AABR07026125.1	8.89139e-12	-0.719639	0.382	0.412	2.08992e-07																															Wwc2	0	0.682804	0.502	0.296	0				Sh3gl2	2.40402e-23	-0.29315	0.293
	Srgap1	5.58747e-48	-0.763855	0.333	0.523	1.31333e-43																															Hibadh	3.07e-238	0.682184	0.401	0.233	7.22e-234				Cwh43	2.6053e-13	-0.29337	0.202
	Gba3	5.37287e-74	-0.810393	0.031	0.194	1.26289e-69																															Mpp5	3.74e-267	0.682109	0.393	0.211	8.8e-263				Mmd	3.84348e-18	-0.293818	0.075
	Gclc	7.722e-35	-0.816895	0.07	0.181	1.81506e-30																															Adgrg1	0	0.681677	0.418	0.194	0				Prkcd	1.98851e-20	-0.293821	0.047
	Pck1	1.71618e-59	-0.824846	0.058	0.217	4.03388e-55																															Ints6	1.13e-234	0.681481	0.307	0.152	2.66e-230				Catsperg	1.02684e-11	-0.293914	0.073
	Dhrs7l1	1.71853e-61	-0.857515	0.023	0.154	4.03939e-57																															Cbfa2t2	7.21e-231	0.681479	0.277	0.127	1.69e-226				Ttll10	1.03916e-17	-0.294356	0.053
	Galnt10	2.98681e-53	-0.929276	0.172	0.351	7.02049e-49																															Eps15	2.02e-252	0.68086	0.249	0.099	4.74e-248				Anapc5	3.02219e-21	-0.294836	0.187
	Slc7a13	1.45644e-61	-0.929564	0.023	0.155	3.42336e-57																															Adgrg6	2.46e-170	0.6803	0.144	0.048	5.78e-166				Stard13	2.96348e-19	-0.295168	0.17
	AY172581.23	2.94353e-95	-1.11329	0.013	0.188	6.91876e-91																															Mgmt	1.08e-174	0.680155	0.214	0.095	2.55e-170				Tbc1d16	1.17646e-15	-0.295485	0.111
	Zbtb16	3.33533e-173	-1.14047	0.409	0.773	7.83969e-169																															Phldb1	1.96e-219	0.680054	0.219	0.086	4.62e-215				Sim1	1.63714e-22	-0.297018	0.341
	Fmo2	3.40554e-67	-1.21349	0.131	0.329	8.00471e-63																															Trim33	2.4e-252	0.679088	0.262	0.107	5.64e-248				Tom1l2	1.38523e-21	-0.298382	0.396
	Mt-atp8	4.5489e-127	-1.51537	0.202	0.495	1.06922e-122																															Mbtd1	1e-252	0.678101	0.255	0.101	2.35e-248				Ugp2	3.47438e-16	-0.299044	0.119
	AY172581.9	6.95447e-198	-1.53677	0.99	0.997	1.63465e-193																															Atg10	4.41e-226	0.678083	0.26	0.115	1.04e-221				Ptprj	3.13556e-27	-0.299705	0.549
	AY172581.24	1.30441e-192	-1.75283	1	1	3.06601e-188																															Cdk13	1.12e-269	0.677397	0.4	0.215	2.62e-265				As3mt	8.86381e-17	-0.300901	0.102
																																					Zfp148	1.1e-261	0.675469	0.291	0.126	2.57e-257				Fam20c	4.40321e-24	-0.301457	0.333
																																					Nmnat3	3.34e-240	0.674038	0.201	0.069	7.85e-236				Socs5	8.48708e-19	-0.304041	0.103
																																					Kdm6a	2.39e-245	0.673697	0.306	0.143	5.61e-241				Lpgat1	5.59439e-22	-0.304239	0.109
																																					Smtnl2	8.26e-266	0.672945	0.121	0.017	1.94e-261				Eps15l1	1.32643e-18	-0.304822	0.194
																																					Lrrfip2	3.59e-216	0.67243	0.214	0.085	8.45e-212				Zhx3	8.29178e-27	-0.308647	0.082
																																					Phactr4	5.99e-290	0.672249	0.403	0.205	1.41e-285				Aco2	7.84549e-28	-0.309236	0.292
																																					Fggy	6.66e-291	0.672161	0.496	0.293	1.57e-286				Nipal2	7.59661e-18	-0.309417	0.178
																																					Cnn3	2.81e-210	0.670335	0.245	0.111	6.61e-206				Ankrd12	9.93503e-22	-0.309536	0.323
																																					Errfi1	1.04e-98	0.670031	0.505	0.43	2.45e-94				Slc16a5	3.39034e-12	-0.30955	0.234
																																					Micu2	1.47e-250	0.669921	0.354	0.181	3.45e-246				Bdh1	8.77286e-20	-0.309851	0.134
																																					Zfp609	1.76e-254	0.668694	0.337	0.164	4.14e-250				Gtpbp2	9.199e-19	-0.310038	0.14
																																					Ctsl	1.45e-161	0.668602	0.26	0.142	3.42e-157				Vps13a	7.53745e-26	-0.312414	0.321
																																					Myo1d	1.11e-208	0.668251	0.383	0.23	2.62e-204				Fam168a	1.78119e-26	-0.313857	0.253
																																					Fchsd2	2.45e-263	0.667798	0.456	0.271	5.76e-259				Cntnap5c	3.72105e-29	-0.313981	0.081
																																					Styx	1.28e-235	0.667443	0.172	0.052	3.01e-231				Ppm1k	7.48482e-32	-0.31483	0.042
																																					Adgrg3	8.19e-226	0.667142	0.123	0.024	1.93e-221				Mrps6	7.57421e-23	-0.316128	0.829
																																					Mib1	1.96e-270	0.667024	0.363	0.18	4.6e-266				Nnt	4.24395e-22	-0.318101	0.196
																																					Ranbp9	1.06e-225	0.666301	0.235	0.097	2.5e-221				Gba3	2.88133e-31	-0.318367	0.033
																																					Zfr	1.94e-267	0.665824	0.432	0.245	4.56e-263				Limch1	2.60432e-24	-0.320012	0.276
																																					Epha7	8.2e-197	0.665382	0.12	0.028	1.93e-192				Ahcyl2	1.28406e-27	-0.320397	0.495
																																					Snd1	9e-207	0.664432	0.319	0.172	2.12e-202				Cys1	5.16952e-22	-0.321954	0.063
																																					Dock7	2.65e-227	0.664056	0.262	0.116	6.24e-223				Mgat4a	1.90729e-27	-0.322133	0.094
																																					Tnfaip8	9.55e-203	0.663881	0.323	0.173	2.24e-198				Vcan	2.35937e-14	-0.322419	0.1
																																					Large1	1.19e-202	0.66368	0.393	0.239	2.8e-198				Rap1gap2	2.20768e-28	-0.323691	0.309
																																					Galnt13	1.77e-119	0.663168	0.181	0.091	4.15e-115				Npepo	2.35597e-26	-0.325395	0.378
																																					Slc11a2	4.46e-249	0.663117	0.326	0.157	1.05e-244				Mccc1	1.90974e-28	-0.327677	0.039
																																					Pspc1	1.56e-261	0.66263	0.375	0.196	3.67e-257				Phldb2	1.71841e-34	-0.327997	0.625
																																					Tfdp2	1.74e-234	0.661865	0.306	0.146	4.09e-230				Wdr20	7.45377e-24	-0.328059	0.184
																																					Tnpo3	7.07e-250	0.661643	0.238	0.092	1.66e-245				Smad7	2.18176e-23	-0.32903	0.118
																																					Clasp1	4.19e-236	0.661586	0.265	0.115	9.84e-232				Me3	7.0692e-27	-0.329723	0.372
																																					Add1	0	0.661082	0.537	0.328	0				Pcyt2	1.93135e-15	-0.331377	0.078
																																					Cstf3	5.25e-226	0.660048	0.224	0.088	1.23e-221				Aldh1l1	4.26691e-25	-0.331961	0.064
																																					Arhgef10l	7.89e-198	0.659902	0.163	0.054	1.85e-193				LOC103693780	7.49155e-26	-0.332087	0.36
																																					Prss12	8.98e-246	0.659325	0.11	0.014	2.11e-241				Mroh1	4.4618e-19	-0.336387	0.312
																																					Pds5a	2.67e-211	0.659244	0.267	0.125	6.27e-207				Srebf2	7.51507e-25	-0.337449	0.147
																																					Ppp2r5e	3.45e-213	0.65909	0.291	0.145	8.11e-209				Arl15	3.84671e-39	-0.337625	0.758
																																					Nabp1	2.2e-227	0.658556	0.201	0.07	5.16e-223				Plekhg3	8.26661e-24	-0.338217	0.133
																																					Csnk1a1	3.78e-272	0.658488	0.404	0.215	8.89e-268				AABR07059258.1	9.0252e-22	-0.338221	0.097
																																					Dock1	5.66e-241	0.658486	0.438	0.261	1.33e-236				Myo1d	7.78223e-31	-0.340227	0.429
																																					Vps35l	9.05e-213	0.658451	0.218	0.088	2.13e-208				Itpr2	3.11098e-21	-0.340762	0.106
																																					Tmcc1	6.58e-188	0.658179	0.265	0.133	1.55e-183				AABR07018504.1	1.28545e-19	-0.340976	0.061
																																					Phlpp1	7.47e-216	0.657817	0.246	0.109	1.76e-211				Itgb5	1.67166e-28	-0.343875	0.206
																																					Afap1l2	1.38e-169	0.656713	0.123	0.036	3.24e-165				Ankrd13a	1.41519e-21	-0.345463	0.138
																																					Sik3	0	0.656578	0.563	0.345	0				LOC100909604	1.54867e-19	-0.345703	0.267
																																					Ca5b	3.65e-205	0.656506	0.183	0.065	8.58e-201				Golgb1	3.18512e-29	-0.349011	0.504
																																					Ppp1r12b	1.85e-215	0.656087	0.265	0.123	4.35e-211				Prodh1	1.404e-31	-0.349175	0.059
																																					Faf1	7.83e-264	0.655793	0.466	0.279	1.84e-259				Mitf	1.82715e-38	-0.349857	0.612
																																					Ube2r2	3.23e-210	0.655379	0.253	0.116	7.59e-206				Pde8a	1.29529e-31	-0.351134	0.27
																																					Dcaf5	1.12e-238	0.655286	0.227	0.087	2.63e-234				Ocln	1.80049e-25	-0.352132	0.205
																																					Slc44a1	5.47e-192	0.654638	0.197	0.08	1.29e-187				Trpc5	1.8947e-22	-0.353744	0.063
																																					Nfyc	8.5e-210	0.654232	0.352	0.2	2e-205				Agpat3	1.14393e-20	-0.354391	0.085
																																					Afdn	4e-299	0.654109	0.576	0.361	9.41e-295				Stard8	3.28632e-27	-0.355352	0.117
																																					Mbnl2	0	0.654051	0.577	0.37	0				Tenm3	1.6178e-26	-0.35567	0.147
																																					Hnrnph1	2.6e-265	0.653542	0.281	0.117	6.12e-261				Gcnt2	1.72831e-49	-0.359331	0.458
																																					Nap1l1	1.52e-179	0.65261	0.177	0.068	3.58e-175				Cpm	4.49433e-27	-0.359543	0.175
																																					S100pbp	1.16e-238	0.651584	0.22	0.083	2.73e-234				Smad6	1.39446e-26	-0.360541	0.11
																																					Luc7l2	3.33e-242	0.651412	0.496	0.332	7.83e-238				Tfdp2	6.80222e-25	-0.362391	0.23
																																					Mef2a	4.81e-213	0.651174	0.289	0.141	1.13e-208				Slc16a12	2.57978e-33	-0.362687	0.278
																																					Gk	1.13e-134	0.651119	0.307	0.191	2.65e-130				Celsr2	1.91465e-23	-0.365519	0.129
																																					Exoc4	1.44e-279	0.651015	0.562	0.377	3.38e-275				Dapk1	4.14946e-28	-0.366884	0.416
																																					Rnf213	4.11e-203	0.64991	0.159	0.05	9.65e-199				Cdkl1	7.07328e-22	-0.371074	0.515
																																					Asxl1	8.04e-235	0.649714	0.299	0.141	1.89e-230				Acadsb	1.34862e-25	-0.371448	0.161
																																					Ddx39b	1.97e-202	0.649035	0.209	0.083	4.64e-198				Ddx17	2.70934e-36	-0.371951	0.599
																																					Ptcd3	3.92e-204	0.64865	0.27	0.128	9.22e-200				Sipa1l2	3.71626e-24	-0.373032	0.167
																																					Stk38l	6.71e-220	0.648617	0.151	0.042	1.58e-215				Nid1	4.46507e-38	-0.374769	0.289
																																					Sarnp	4.29e-229	0.648224	0.246	0.104	1.01e-224				Tmem116	4.66021e-22	-0.377434	0.104
																																					Rmdn1	6.68e-200	0.647424	0.283	0.144	1.57e-195				Mboat2	3.26558e-26	-0.377812	0.191
																																					Ptbp2	1.06e-218	0.646527	0.235	0.098	2.49e-214				Kank1	3.92913e-30	-0.377875	0.234
																																					Dnajc1	2.35e-223	0.646114	0.299	0.145	5.53e-219				Fam13a	8.33235e-26	-0.378167	0.16
																																					Abcg3l1	1.3e-242	0.645552	0.182	0.055	3.04e-238				Lrba	1.57388e-43	-0.378292	0.662
																																					Cdc42	2.22e-222	0.643698	0.227	0.09	5.22e-218				Ppargc1b	2.02818e-26	-0.379611	0.2
																																					Ccdc50	1.57e-216	0.642351	0.247	0.105	3.68e-212				Il17rd	5.53079e-27	-0.380078	0.23
																																					Pip5k1a	4.26e-205	0.642096	0.221	0.093	1e-200				Sox5	1.02521e-34	-0.380832	0.184
																																					Cflar	4.45e-272	0.641671	0.477	0.281	1.05e-267				Hibadh	5.95361e-37	-0.381149	0.247
																																					Dis3l2	5.38e-247	0.640747	0.389	0.209	1.27e-242				Cit	6.10239e-15	-0.382646	0.093
																																					Pdss2	1.22e-198	0.640617	0.242	0.11	2.88e-194				Scarf1	1.24091e-22	-0.383267	0.083
																																					LOC100909712	8.34e-236	0.640175	0.331	0.164	1.96e-231				Robo2	5.24955e-09	-0.384075	0.084
																																					Cpne8	1.54e-160	0.640033	0.109	0.029	3.62e-156				Mfap3l	7.85182e-37	-0.390359	0.064
																																					Synj2bp	1.19e-220	0.639031	0.28	0.131	2.8e-216				Ralgps1	2.92607e-31	-0.391659	0.176
																																					Peak1	2.71e-190	0.638873	0.237	0.108	6.36e-186				Slc12a1	3.25282e-101	-0.393426	0.943
																																					RGD1309540	1.85e-195	0.638476	0.176	0.063	4.35e-191				Atp6v0a1	3.40713e-28	-0.393631	0.204
																																					Fbxl17	0	0.637971	0.667	0.479	0				Sema6d	6.01915e-27	-0.395523	0.14
																																					Foxo1	1.87e-193	0.63791	0.252	0.12	4.41e-189				Tead1	2.78009e-47	-0.395644	0.46
																																					Cop1	3.03e-210	0.637387	0.261	0.121	7.12e-206				Nfat5	4.61006e-32	-0.396068	0.61
																																					Sema4a	2.39e-204	0.637198	0.181	0.064	5.62e-200				Proser2	7.24099e-26	-0.396086	0.047
																																					Fbxw11	9.79e-209	0.636879	0.268	0.127	2.3e-204				Tob2	5.40557e-27	-0.396324	0.046
																																					Akt3	8.73e-160	0.63684	0.131	0.044	2.05e-155				Itgav	3.89107e-41	-0.397189	0.276
																																					Zfp622	1.43e-225	0.636384	0.386	0.219	3.35e-221				Mgll	6.91699e-55	-0.398881	0.295
																																					Ccnt2	2.47e-222	0.636274	0.312	0.157	5.81e-218				Mpc1	9.80545e-35	-0.400419	0.191
																																					Trip12	1.39e-292	0.635157	0.567	0.365	3.27e-288				Gstt3	3.88283e-12	-0.401552	0.06
																																					Litaf	1.57e-208	0.634804	0.149	0.043	3.69e-204				Scly	6.06248e-30	-0.402503	0.16
																																					App	7.64e-301	0.634787	0.691	0.536	1.8e-296				Bmp4	7.68552e-20	-0.402597	0.08
																																					Arl3	9.09e-214	0.634714	0.189	0.067	2.14e-209				Cdip1	1.14761e-34	-0.402778	0.102
																																					Sh3tc2	3.88e-207	0.634713	0.302	0.153	9.11e-203				AABR07067499.1	3.55471e-31	-0.403035	0.106
																																					Tpk1	4.12e-213	0.63463	0.334	0.176	9.68e-209				Cldn10	2.1567e-36	-0.40377	0.244
																																					Ppa2	1.25e-207	0.634469	0.225	0.095	2.94e-203				Sim2	1.59411e-28	-0.404718	0.153
																																					Kif1b	9.03e-233	0.634438	0.406	0.232	2.12e-228				Agap1	4.04785e-45	-0.413106	0.489
																																					Etl4	1.19e-123	0.633507	0.409	0.294	2.79e-119				B3gnt2	1.10689e-36	-0.414361	0.077
																																					Fndc3b	2.3e-202	0.633341	0.336	0.182	5.4e-198				Hecw2	1.62707e-33	-0.415849	0.106
																																					Rbm26	1.41e-297	0.633257	0.531	0.325	3.31e-293				Pyroxd2	7.69561e-28	-0.417486	0.241
																																					Rngtt	1.06e-223	0.633218	0.25	0.106	2.5e-219				Ern1	4.39768e-33	-0.419094	0.124
																																					Pkp4	1.23e-205	0.633025	0.41	0.252	2.89e-201				Dclk3	6.2069e-30	-0.421888	0.111
																																					Eda	8.7e-185	0.632694	0.145	0.045	2.04e-180				Clmn	4.12926e-35	-0.422707	0.301
																																					Tlk2	6.2e-227	0.6325	0.292	0.138	1.46e-222				Lifr	2.29043e-33	-0.423337	0.267
																																					Pou2f1	3.99e-187	0.63231	0.231	0.104	9.39e-183				Slc26a7	1.32494e-26	-0.423723	0.052
																																					Ikbkb	1.41e-203	0.632013	0.199	0.077	3.31e-199				AABR07044049.1	1.11801e-24	-0.424008	0.045
																																					Wdfy2	3.93e-214	0.631958	0.294	0.143	9.25e-210				B4galt1	2.05957e-28	-0.424977	0.139
																																					Mark3	1.54e-254	0.631643	0.435	0.248	3.62e-250				Pclo	3.39763e-36	-0.425265	0.399
																																					Tgfb2	1.21e-123	0.631467	0.108	0.037	2.83e-119				Ppp1r1a	2.18343e-46	-0.426139	0.201
																																					Prkaa2	1.29e-236	0.630916	0.352	0.179	3.04e-232				Prkce	8.96893e-34	-0.426683	0.137
																																					Mapk1	6.36e-230	0.630061	0.237	0.095	1.49e-225				Ahdc1	4.43955e-28	-0.42703	0.353
																																					Esyt2	2.23e-208	0.629827	0.219	0.088	5.25e-204				Ncoa3	5.99884e-36	-0.430743	0.216
																																					Ptpn4	8.3e-205	0.629446	0.272	0.131	1.95e-200				Dapl1	7.97242e-39	-0.431096	0.044
																																					Klhl29	0	0.629192	0.573	0.338	0				Prom2	5.52274e-25	-0.431832	0.079
																																					Smg1	1.29e-266	0.627813	0.469	0.271	3.02e-262				Rap1gap	6.03713e-29	-0.436304	0.177
																																					Sult1c2	2.01e-249	0.627751	0.182	0.054	4.74e-245				Inpp5j	1.39009e-33	-0.436651	0.054
																																					Tom1l2	1.32e-217	0.627593	0.363	0.203	3.11e-213				Mme	1.01312e-49	-0.437613	0.15
																																					Abhd6	2.06e-224	0.627486	0.228	0.091	4.85e-220				Gpm6a	3.52396e-23	-0.438005	0.223
																																					Cdk19	7.77e-192	0.627298	0.248	0.116	1.83e-187				Lgr6	7.65971e-35	-0.438476	0.079
																																					Tcaim	1.49e-206	0.627106	0.349	0.192	3.5e-202				Brwd1	2.45462e-37	-0.442863	0.339
																																					Rock2	3.37e-260	0.626829	0.461	0.268	7.93e-256				Cep104	3.35166e-24	-0.443686	0.083
																																					Qser1	5.28e-227	0.626579	0.278	0.125	1.24e-222				Por	4.31006e-37	-0.443764	0.067
																																					Bmpr2	5.19e-203	0.626489	0.303	0.156	1.22e-198				Stk32a	1.96106e-16	-0.447994	0.108
																																					Ppm1b	1.64e-211	0.626077	0.324	0.171	3.85e-207				Anks1b	8.87786e-27	-0.448865	0.104
																																					Dab2ip	1.12e-212	0.625932	0.29	0.139	2.64e-208				AY172581.23	8.53249e-76	-0.455358	0.024
																																					Fam13b	3.45e-248	0.624052	0.33	0.16	8.12e-244				Prelid2	8.18317e-32	-0.455637	0.048
																																					Zfp407	1.83e-224	0.62404	0.397	0.226	4.3e-220				Slc4a10	2.25343e-25	-0.457365	0.042
																																					Arel1	8.16e-226	0.623178	0.202	0.073	1.92e-221				Kazn	1.68783e-22	-0.460646	0.225
																																					Kdm2a	7.08e-236	0.622214	0.368	0.197	1.66e-231				Mylk	2.77941e-32	-0.460721	0.181
																																					Vti1a	7.69e-173	0.621998	0.244	0.12	1.81e-168				Gstm7	2.43106e-49	-0.460734	0.017
																																					Mxi1	8.87e-176	0.621897	0.227	0.106	2.09e-171				Klf9	4.96659e-38	-0.461905	0.167
																																					Ddx6	1.52e-226	0.621599	0.265	0.116	3.56e-222				Ppp1r1b	5.18682e-32	-0.461941	0.047
																																					Tbcd	2.45e-209	0.621593	0.239	0.104	5.76e-205				Pde7b	5.46086e-52	-0.462649	0.707
																																					Fus	3.75e-237	0.621166	0.303	0.142	8.82e-233				Sec14l1	8.83426e-36	-0.464868	0.202
																																					Baiap2l1	1.64e-181	0.620987	0.207	0.089	3.86e-177				Gnal	5.04746e-21	-0.465636	0.063
																																					Btbd9	3.24e-253	0.620847	0.449	0.264	7.62e-249				Myo10	1.95451e-49	-0.469302	0.438
																																					Rfx7	6.6e-240	0.620659	0.227	0.086	1.55e-235				Lima1	6.41122e-47	-0.475183	0.347
																																					Sufu	5.65e-240	0.620505	0.325	0.156	1.33e-235				AC134224.1	3.26821e-122	-0.476353	0.995
																																					Dcaf6	3.34e-195	0.619934	0.285	0.145	7.86e-191				Dglucy	1.09095e-36	-0.477473	0.099
																																					Snx29	1.59e-288	0.619848	0.736	0.579	3.73e-284				Bckdha	2.23783e-33	-0.484957	0.19
																																					Slc16a2	2.97e-196	0.619752	0.21	0.085	6.98e-192				Pptc7	7.42464e-44	-0.485731	0.162
																																					Rsu1	2.08e-189	0.617764	0.24	0.11	4.89e-185				Syne3	2.97698e-42	-0.490616	0.049
																																					Papola	1.35e-232	0.616514	0.399	0.225	3.16e-228				Cnnm1	1.2989e-28	-0.492427	0.054
																																					Marchf6	1.94e-221	0.616303	0.297	0.143	4.56e-217				Plce1	2.82925e-34	-0.494555	0.149
																																					Nfatc3	3.73e-205	0.616261	0.231	0.1	8.78e-201				Ror2	2.17451e-31	-0.497479	0.056
																																					Ssbp2	7.93e-199	0.615961	0.358	0.204	1.86e-194				AABR07059663.1	1.7096e-28	-0.502501	0.243
																																					Xpo7	1.56e-203	0.61593	0.259	0.119	3.68e-199				Plxdc2	7.62394e-47	-0.504015	0.666
																																					Myl12b	9.63e-152	0.615628	0.159	0.065	2.26e-147				Slc8b1	4.03036e-34	-0.504394	0.137
																																					Akap13	0	0.615296	0.689	0.478	0				Cmahp	6.24104e-33	-0.508204	0.069
																																					Arid2	3.12e-224	0.614575	0.38	0.211	7.34e-220				Gp2	5.89038e-44	-0.510128	0.118
																																					Mcu	1.01e-183	0.614063	0.205	0.086	2.38e-179				Atp23	9.07152e-34	-0.512669	0.105
																																					Aff4	3.59e-225	0.612252	0.359	0.191	8.44e-221				Trim63	2.34793e-44	-0.512988	0.023
																																					Tnrc18	4.32e-229	0.611767	0.373	0.2	1.02e-224				Pkdcc	2.68839e-36	-0.516715	0.076
																																					Rhot1	4.69e-209	0.611751	0.287	0.139	1.1e-204				Per2	3.29464e-48	-0.518929	0.126
																																					Cpox	2.07e-214	0.611701	0.201	0.074	4.87e-210				Sh3bp5	4.13864e-41	-0.521553	0.223
																																					Usp6nl	2.94e-188	0.610742	0.194	0.077	6.91e-184				Slc25a33	3.05805e-45	-0.528251	0.051
																																					Zfp451	4.62e-208	0.610596	0.2	0.076	1.09e-203				Kl	5.25427e-51	-0.533626	0.17
																																					AC096301.1	5.35e-195	0.610032	0.21	0.085	1.26e-190				Kcnq1	4.4486e-57	-0.534026	0.357
																																					Clk1	3.94e-268	0.609274	0.349	0.165	9.27e-264				Sh3bp4	2.27123e-31	-0.534854	0.082
																																					Fsd1l	1.55e-207	0.607639	0.163	0.051	3.63e-203				Pank1	4.25778e-48	-0.536196	0.18
																																					Fam117b	5.28e-141	0.607378	0.217	0.113	1.24e-136				Fhod3	7.06534e-65	-0.537022	0.559
																																					Col4a5	6.08e-203	0.607244	0.372	0.208	1.43e-198				Frem1	3.78862e-51	-0.545079	0.235
																																					Arhgap35	2.47e-225	0.606742	0.422	0.248	5.8e-221				Slc34a1	1.07195e-06	-0.546685	0.163
																																					Dennd4c	2.06e-195	0.60644	0.288	0.145	4.85e-191				Syt1	1.68107e-32	-0.5502	0.063
																																					Crb1	6.43e-212	0.606302	0.168	0.053	1.51e-207				Kcnj1	4.87929e-51	-0.550871	0.126
																																					Rin2	6.88e-280	0.60622	0.598	0.398	1.62e-275				Nudt4	4.16574e-57	-0.55107	0.293
																																					Ssh2	6.35e-197	0.606176	0.273	0.131	1.49e-192				Spire1	1.7517e-65	-0.551112	0.415
																																					Adamtsl4	1.32e-200	0.605623	0.102	0.018	3.11e-196				Mras	2.2407e-29	-0.552119	0.054
																																					Cacul1	2.65e-206	0.605497	0.229	0.097	6.23e-202				Dmtn	5.77857e-56	-0.554531	0.171
																																					Nsd1	8.65e-279	0.604559	0.52	0.313	2.03e-274				Ugt1a6	1.72209e-50	-0.555793	0.136
																																					Abcc4	1.07e-293	0.60414	0.544	0.326	2.53e-289				Oxct1	5.39363e-60	-0.555989	0.292
																																					Slc12a6	1.73e-210	0.603181	0.254	0.112	4.06e-206				Egf	3.27279e-65	-0.55599	0.019
																																					Ccdc148	3.54e-201	0.602785	0.14	0.038	8.32e-197				Wnk1	2.28353e-13	-0.556056	0.581
																																					Pacs1	5.5e-155	0.602635	0.185	0.082	1.29e-150				Sfxn2	3.96291e-44	-0.559718	0.023
																																					Rev3l	5.11e-198	0.602597	0.316	0.166	1.2e-193				Tgfbr3	4.35897e-50	-0.560357	0.147
																																					Acadl	2.65e-165	0.602127	0.218	0.105	6.23e-161				Prox1	1.46931e-25	-0.56674	0.064
																																					Crebbp	6.9e-257	0.601782	0.459	0.266	1.62e-252				Fam214a	3.55879e-57	-0.567265	0.17
																																					Foxn3	2.93e-186	0.601557	0.441	0.279	6.9e-182				Epb41l5	2.58037e-56	-0.567498	0.374
																																					Cabcoco1	4.35e-177	0.60119	0.286	0.149	1.02e-172				Slc22a5	5.75484e-44	-0.570368	0.169
																																					Spred1	1.1e-176	0.599911	0.178	0.069	2.59e-172				Per3	5.45996e-62	-0.571973	0.252
																																					Cyp4a2	1.09e-149	0.598897	0.511	0.363	2.57e-145				Got1	1.49399e-57	-0.574193	0.119
																																					Mplkip	1.43e-236	0.598312	0.133	0.027	3.35e-232				Spred2	7.529e-51	-0.575043	0.245
																																					Rab6a	5.96e-182	0.59785	0.19	0.077	1.4e-177				Sgpp2	2.79897e-57	-0.575385	0.201
																																					Grb10	1.76e-170	0.596787	0.239	0.115	4.13e-166				Camta1	9.27497e-59	-0.57818	0.484
																																					Tmcc3	2.19e-123	0.59662	0.169	0.08	5.14e-119				Mavs	2.69934e-46	-0.583511	0.188
																																					St7l	5.76e-182	0.596471	0.237	0.111	1.35e-177				Peli2	2.89609e-61	-0.585216	0.336
																																					Supt20h	4.64e-192	0.595865	0.236	0.107	1.09e-187				Mt-atp8	1.51562e-26	-0.589339	0.283
																																					Slc22a1	3.58e-187	0.595787	0.249	0.117	8.41e-183				Ppat	5.27075e-57	-0.60125	0.169
																																					Rnf217	1.81e-188	0.594987	0.165	0.057	4.26e-184				Pax2	1.52305e-35	-0.601567	0.265
																																					Cblb	4.1e-164	0.594972	0.278	0.151	9.63e-160				Osbpl1a	5.33038e-69	-0.603661	0.261
																																					Scn8a	2.46e-183	0.594725	0.12	0.031	5.78e-179				Sbspon	2.01687e-52	-0.605407	0.07
																																					Ate1	1.56e-234	0.594705	0.315	0.151	3.67e-230				Ephb2	1.1039e-41	-0.61736	0.265
																																					Fam193b	5.12e-232	0.593604	0.256	0.106	1.2e-227				Dbp	8.96815e-63	-0.617477	0.069
																																					Osbpl3	2.33e-192	0.593025	0.318	0.169	5.47e-188				Snhg11	3.9661e-40	-0.619752	0.066
																																					Tgfbr2	1.06e-171	0.592742	0.173	0.067	2.49e-167				Fnip2	6.55723e-66	-0.622208	0.359
																																					Babam2	3.1e-214	0.592182	0.399	0.234	7.3e-210				Ppargc1a	3.46665e-83	-0.640331	0.574
																																					Itch	1.74e-187	0.591768	0.237	0.109	4.1e-183				Adhfe1	3.69548e-57	-0.640958	0.089
																																					Rnf13	9.07e-211	0.591506	0.2	0.075	2.13e-206				Anks1a	2.6159e-59	-0.641307	0.273
																																					Cert1	5.24e-199	0.591436	0.354	0.197	1.23e-194				Ank3	5.51131e-170	-0.641957	0.895
																																					Znrf2	2.2e-202	0.590582	0.241	0.105	5.18e-198				Map3k5	9.50795e-72	-0.642468	0.407
																																					Atxn7	7.47e-190	0.590133	0.217	0.093	1.75e-185				Bcar3	5.29954e-40	-0.651278	0.079
																																					Me3	9.12e-133	0.590027	0.162	0.072	2.14e-128				Gfod1	1.12096e-37	-0.65268	0.05
																																					Ctps2	1.77e-165	0.5891	0.147	0.052	4.16e-161				Tns1	6.29265e-100	-0.654831	0.688
																																					Ccny	5.58e-187	0.588936	0.262	0.128	1.31e-182				Lpl	1.59317e-73	-0.656947	0.012
																																					Acss1	5.53e-150	0.58886	0.243	0.129	1.3e-145				Cpq	7.09488e-70	-0.66145	0.251
																																					Aff1	8.91e-185	0.588606	0.298	0.157	2.09e-180				Galm	2.52488e-48	-0.662201	0.113
																																					Cfdp1	1.17e-191	0.588527	0.236	0.105	2.76e-187				Esrrg	2.93675e-94	-0.663671	0.596
																																					Mrtfa	7.48e-160	0.588345	0.207	0.097	1.76e-155				Tshr	3.02565e-62	-0.664343	0.166
																																					AABR07007032.1	7.51e-180	0.587769	0.381	0.232	1.77e-175				Bcl2	6.15782e-65	-0.670333	0.249
																																					Igtp	1.12e-189	0.587634	0.127	0.033	2.64e-185				Papss2	9.15635e-46	-0.672381	0.093
																																					Atp5f1c	2.94e-197	0.587507	0.422	0.27	6.9e-193				Stk32b	2.7496e-66	-0.678819	0.133
																																					Atxn10	7.81e-168	0.586746	0.188	0.079	1.84e-163				Thrb	2.11778e-110	-0.683673	0.554
																																					Braf	9.09e-176	0.586643	0.19	0.078	2.14e-171				Ctdspl	2.21402e-64	-0.684061	0.149
																																					Ankrd27	1.82e-219	0.58614	0.271	0.122	4.27e-215				Smarcd3	2.54358e-56	-0.687004	0.089
																																					Zfyve1	1.07e-183	0.585369	0.201	0.083	2.51e-179				Tbc1d14	7.53993e-79	-0.690099	0.296
																																					Kif12	0	0.585291	0.426	0.204	0				Ank2	6.3634e-58	-0.691146	0.063
																																					Gipc2	5.5e-176	0.58441	0.188	0.076	1.29e-171				AY172581.9	9.93902e-67	-0.692582	0.995
																																					Sorcs2	2.52e-208	0.584348	0.25	0.109	5.93e-204				Vegfa	3.23078e-80	-0.698369	0.26
																																					Nmt2	1.85e-199	0.584309	0.175	0.06	4.35e-195				Jdp2	2.18871e-53	-0.699958	0.057
																																					Ctsh	3.39e-186	0.584211	0.395	0.243	7.96e-182				Gcgr	1.44449e-65	-0.706065	0.067
																																					N4bp1	4.48e-174	0.583854	0.206	0.09	1.05e-169				Tbc1d4	3.53389e-66	-0.710088	0.254
																																					Col18a1	1.08e-191	0.583828	0.337	0.185	2.54e-187				Agfg2	9.32933e-55	-0.716962	0.132
																																					AABR07067023.1	1.87e-107	0.583671	0.306	0.201	4.39e-103				Lamb2	2.06762e-55	-0.718589	0.203
																																					Mrps28	3.88e-170	0.583525	0.202	0.089	9.11e-166				Nat8f5	1.24758e-82	-0.728796	0.078
																																					Hs2st1	1.9e-189	0.583033	0.178	0.066	4.47e-185				Arhgef37	2.06678e-65	-0.739047	0.023
																																					Stim2	2.5e-163	0.582832	0.182	0.076	5.87e-159				Man1c1	1.27343e-45	-0.739226	0.122
																																					Marchf8	3.22e-191	0.582609	0.255	0.12	7.56e-187				Casr	1.16644e-51	-0.740036	0.283
																																					Fosl2	3.19e-139	0.581601	0.102	0.029	7.5e-135				Lnx1	1.01842e-89	-0.744361	0.236
																																					Hoga1	5.24e-242	0.580321	0.497	0.307	1.23e-237				Pkp4	3.07479e-87	-0.745655	0.491
																																					Atf2	4.13e-201	0.579989	0.243	0.106	9.7e-197				Rassf6	3.76216e-72	-0.746506	0.193
																																					Zhx2	9.26e-206	0.579808	0.376	0.212	2.18e-201				Cdc14b	9.86045e-83	-0.753207	0.262
																																					Cdkal1	2.35e-192	0.579606	0.316	0.168	5.54e-188				Plekha7	3.69041e-107	-0.773988	0.424
																																					AABR07037451.2	7.91e-184	0.579389	0.207	0.087	1.86e-179				Cobll1	5.42994e-117	-0.778716	0.447
																																					Rbm5	3.47e-219	0.57905	0.387	0.219	8.15e-215				Nckap5	1.21517e-85	-0.788602	0.196
																																					LOC499643	1.09e-272	0.578735	0.106	0.009	2.56e-268				Dnase1	2.27272e-45	-0.788858	0.023
																																					Txndc11	1.47e-188	0.578448	0.211	0.088	3.45e-184				Mturn	2.18602e-89	-0.796647	0.085
																																					Mllt10	4.66e-209	0.578365	0.38	0.216	1.1e-204				Cpt1a	1.21894e-99	-0.799144	0.279
																																					Fndc3a	5.64e-193	0.578021	0.35	0.195	1.33e-188				Cyb5b	1.73818e-93	-0.799681	0.233
																																					Slc7a9	2.07e-264	0.577693	0.413	0.21	4.86e-260				Tmcc3	2.48427e-33	-0.805912	0.143
																																					Cdc14b	1e-160	0.577496	0.226	0.111	2.36e-156				Slc2a13	3.47656e-104	-0.81097	0.395
																																					Setd5	1.83e-207	0.577087	0.382	0.218	4.3e-203				Pde1a	1.35763e-75	-0.812317	0.137
																																					Tnrc6a	8.26e-216	0.576814	0.415	0.246	1.94e-211				Eva1a	1.14622e-101	-0.814749	0.221
																																					Pank2	3.51e-180	0.575544	0.195	0.081	8.24e-176				Usp2	2.64468e-79	-0.834341	0.069
																																					Clint1	1.28e-172	0.575092	0.347	0.203	3.01e-168				Scnn1a	1.66217e-87	-0.838216	0.136
																																					Ptpn3	1.46e-149	0.574955	0.226	0.114	3.44e-145				Chst9	1.86473e-110	-0.840758	0.355
																																					Clpx	1e-184	0.574492	0.263	0.13	2.35e-180				Acsl1	1.05826e-86	-0.845665	0.161
																																					Sertad2	3.22e-158	0.574383	0.143	0.051	7.58e-154				Wbp1l	9.55204e-135	-0.847685	0.381
																																					Rdh10	3.88e-141	0.574173	0.103	0.03	9.13e-137				Agbl1	9.08267e-86	-0.851105	0.153
																																					Rc3h1	2.45e-194	0.573614	0.3	0.152	5.77e-190				Ninl	4.71539e-80	-0.853486	0.21
																																					Aebp2	1.06e-194	0.57324	0.178	0.064	2.49e-190				Ndst1	3.09106e-79	-0.882975	0.107
																																					Ncoa1	1.46e-210	0.573058	0.386	0.219	3.44e-206				Galnt18	2.69722e-173	-0.885741	0.6
																																					R3hdm1	1.21e-180	0.572594	0.281	0.146	2.84e-176				Igf1	2.78543e-70	-0.888524	0.022
																																					Phc2	2.23e-194	0.57238	0.148	0.045	5.25e-190				Tmem207	4.12719e-51	-0.89056	0.271
																																					Fbxw4	6.44e-230	0.572318	0.245	0.099	1.51e-225				Foxo3	2.02114e-95	-0.89848	0.187
																																					Fam222b	1.39e-188	0.572249	0.21	0.089	3.28e-184				Tnni3k	7.34024e-80	-0.8991	0.015
																																					Stxbp4	1.85e-164	0.572122	0.309	0.178	4.34e-160				Ipmk	9.79604e-97	-0.909282	0.17
																																					Pias1	5.04e-166	0.57084	0.237	0.117	1.18e-161				Acacb	1.43205e-137	-0.911181	0.386
																																					Camk2d	9.23e-161	0.57082	0.18	0.075	2.17e-156				Ppara	1.875e-87	-0.911216	0.086
																																					Grb2	1.1e-198	0.570777	0.261	0.122	2.57e-194				AY172581.24	4.19278e-56	-0.919395	0.999
																																					Cxadr	2.09e-157	0.570771	0.121	0.037	4.91e-153				F5	1.87164e-79	-0.921422	0.054
																																					Fam193a	9.43e-250	0.570683	0.484	0.287	2.22e-245				Ghr	7.73824e-135	-0.92818	0.288
																																					Clec2g	2.5e-128	0.570556	0.266	0.157	5.87e-124				Stk39	7.36566e-162	-0.931038	0.576
																																					Wdr26	2.48e-180	0.570033	0.245	0.115	5.83e-176				Tef	1.86998e-106	-0.931186	0.113
																																					Jmjd1c	4.65e-213	0.56951	0.458	0.286	1.09e-208				Slc38a1	8.05612e-72	-0.934854	0.108
																																					Aftph	2.71e-206	0.568976	0.274	0.128	6.37e-202				Neto2	5.04039e-94	-0.939277	0.036
																																					Celf2	3.06e-182	0.568889	0.299	0.156	7.19e-178				Umod	3.34839e-128	-0.940477	0.567
																																					Cask	4.82e-180	0.568669	0.164	0.058	1.13e-175				Paqr5	4.89966e-159	-0.948286	0.467
																																					Xrn2	2.6e-184	0.568261	0.261	0.127	6.1e-180				AABR07029596.1	2.00505e-91	-0.960638	0.112
																																					Crcp	3.33e-207	0.568148	0.156	0.047	7.82e-203				Cyfip2	3.47991e-167	-0.963567	0.414
																																					Parp9	1.74e-177	0.56796	0.115	0.029	4.09e-173				Fxyd2	3.03752e-129	-0.969994	0.324
																																					Spink1l	2.07e-247	0.567888	0.111	0.015	4.86e-243				Bicdl1	1.41345e-106	-0.975834	0.364
																																					Ube2k	5.08e-201	0.567745	0.358	0.2	1.19e-196				Kcnt1	3.25028e-167	-0.979144	0.347
																																					Sclt1	2.38e-177	0.567384	0.329	0.185	5.6e-173				Dst	6.42927e-193	-0.983131	0.789
																																					Ppp2r5c	1.21e-164	0.56737	0.221	0.105	2.85e-160				Pcsk6	4.74277e-78	-0.991575	0.107
																																					Spidr	3.53e-164	0.566891	0.212	0.097	8.29e-160				Capn13	1.59925e-62	-0.99259	0.355
																																					Sqstm1	9.3e-148	0.566716	0.273	0.154	2.19e-143				Esrrb	2.23739e-109	-1.00424	0.038
																																					Arhgap12	7.62e-183	0.566484	0.216	0.093	1.79e-178				Caln1	2.4396e-256	-1.00942	0.596
																																					Fam135a	3.7e-195	0.566093	0.262	0.122	8.7e-191				Idh2	2.44415e-170	-1.04097	0.388
																																					Aak1	7.49e-183	0.565158	0.314	0.17	1.76e-178				Cgnl1	5.19521e-304	-1.04136	0.804
																																					Fgf1	2.11e-186	0.564327	0.206	0.085	4.95e-182				Fa2h	6.01722e-119	-1.04172	0.144
																																					Ankrd33b	2.53e-167	0.564295	0.166	0.064	5.95e-163				Hpd	2.61762e-67	-1.06025	0.087
																																					Etv1	1.02e-169	0.564278	0.188	0.077	2.39e-165				AABR07000398.1	6.1749e-57	-1.07971	0.987
																																					Slc38a9	4.34e-171	0.564169	0.143	0.048	1.02e-166				Rcan2	2.81212e-141	-1.11846	0.178
																																					Tinag	9.75e-170	0.563897	0.257	0.128	2.29e-165				Plpp1	2.78549e-148	-1.12794	0.218
																																					Ndfip1	2.42e-161	0.563673	0.258	0.137	5.7e-157				AABR07008439.1	1.05127e-86	-1.14046	0.012
																																					Cept1	1.93e-194	0.563504	0.148	0.045	4.53e-190				Tmem72	4.11083e-220	-1.16532	0.36
																																					Gpr137b	1.23e-160	0.563333	0.296	0.165	2.89e-156				LOC108348190	7.6727e-179	-1.18043	0.139
																																					Pibf1	1.35e-168	0.562952	0.203	0.089	3.18e-164				Veph1	6.47698e-128	-1.22832	0.195
																																					Dcaf8	2e-185	0.562767	0.299	0.159	4.69e-181				Rbms3	9.20164e-203	-1.23922	0.516
																																					Magi1	2.03e-185	0.562592	0.352	0.202	4.76e-181				Slc9a3	3.23661e-195	-1.28873	0.132
																																					Dusp16	1.81e-170	0.562576	0.131	0.04	4.26e-166				Mtss1	2.08724e-275	-1.34168	0.431
																																					Tnks	1.18e-173	0.562431	0.267	0.135	2.77e-169				Slc16a7	2.24596e-264	-1.36467	0.411
																																					Ammecr1l	6.57e-185	0.561844	0.273	0.135	1.54e-180				Pdgfa	1.0764e-123	-1.37269	0.236
																																					Pfdn2	1.92e-179	0.561696	0.159	0.057	4.51e-175				Fkbp5	1.39777e-219	-1.41483	0.112
																																					Erc1	5.62e-183	0.560544	0.341	0.192	1.32e-178				AABR07026125.1	5.61223e-119	-1.42202	0.262
																																					Slc22a15	4.14e-147	0.560235	0.174	0.075	9.73e-143				Slc4a7	2.00326e-142	-1.4407	0.103
																																					Mafg	1.59e-229	0.559931	0.144	0.035	3.75e-225				Col4a3	6.64161e-279	-1.47473	0.397
																																					Cops4	2.06e-162	0.559733	0.174	0.071	4.84e-158				Col4a4	5.63565e-301	-1.48936	0.301
																																					Cd47	5.61e-109	0.559601	0.144	0.066	1.32e-104				Srgap3	1.96664e-267	-1.59067	0.128
																																					Ptprf	3.59e-174	0.559176	0.224	0.103	8.44e-170				Zbtb16	0	-1.70507	0.206
																																					ST7	1.8e-177	0.559151	0.322	0.179	4.24e-173
																																					Hnrnpm	5.91e-149	0.559132	0.245	0.129	1.39e-144
																																					Syncrip	9.72e-208	0.55908	0.31	0.154	2.29e-203
																																					Nebl	3.42e-91	0.558803	0.107	0.046	8.05e-87
																																					Sfmbt1	3e-217	0.558741	0.419	0.243	7.04e-213
																																					Khdc4	6.5e-171	0.558117	0.192	0.082	1.53e-166
																																					Zbtb44	1.07e-170	0.557695	0.163	0.061	2.52e-166
																																					Sipa1l3	2.33e-189	0.557544	0.362	0.206	5.48e-185
																																					Rhbdl3	1.86e-195	0.557098	0.148	0.044	4.38e-191
																																					Top1	1.99e-162	0.557051	0.253	0.129	4.69e-158
																																					Zc3hav1	6.98e-157	0.557037	0.118	0.035	1.64e-152
																																					Agfg1	3.46e-175	0.556916	0.187	0.076	8.13e-171
																																					Npepo	2.54e-195	0.556829	0.357	0.202	5.98e-191
																																					Rasa1	3.55e-178	0.55682	0.249	0.118	8.34e-174
																																					Nup210l	1.77e-190	0.556531	0.152	0.048	4.15e-186
																																					Il1rap	9.5e-154	0.556412	0.106	0.029	2.23e-149
																																					Snx12	8.18e-154	0.555976	0.123	0.039	1.92e-149
																																					Dmtf1	5.76e-186	0.555949	0.188	0.073	1.35e-181
																																					Tle4	3.1e-152	0.555941	0.199	0.092	7.28e-148
																																					Plcxd2	2.54e-149	0.555556	0.112	0.033	5.98e-145
																																					Nceh1	9.35e-152	0.555189	0.127	0.042	2.2e-147
																																					Rora	6.9e-177	0.555085	0.329	0.182	1.62e-172
																																					Dync1i2	1.27e-151	0.555072	0.229	0.114	2.98e-147
																																					Atp9b	1.14e-174	0.554912	0.299	0.162	2.67e-170
																																					Lclat1	5.11e-173	0.554631	0.295	0.161	1.2e-168
																																					Slc7a8	2.16e-155	0.554252	0.264	0.139	5.08e-151
																																					Mapk8	3.56e-167	0.553657	0.169	0.066	8.36e-163
																																					Memo1	1.64e-182	0.552307	0.144	0.046	3.85e-178
																																					Snx6	3.53e-185	0.552292	0.293	0.151	8.3e-181
																																					Ube3d	3.72e-192	0.552253	0.157	0.05	8.74e-188
																																					Vps53	3.51e-169	0.551786	0.242	0.117	8.25e-165
																																					Ywhah	1.3e-170	0.551776	0.125	0.036	3.06e-166
																																					Ercc6l2	3.84e-184	0.551664	0.358	0.206	9.04e-180
																																					Spns2	3.95e-85	0.551559	0.122	0.058	9.28e-81
																																					Erp44	2.65e-172	0.551431	0.306	0.17	6.22e-168
																																					Wapl	2.31e-208	0.551316	0.365	0.198	5.42e-204
																																					Eif4g3	1e-193	0.551275	0.338	0.182	2.36e-189
																																					Dennd1b	4.75e-174	0.551053	0.304	0.164	1.12e-169
																																					Yeats2	4.98e-193	0.551046	0.309	0.161	1.17e-188
																																					Septin2	2.29e-167	0.550969	0.177	0.071	5.38e-163
																																					Ptbp3	8.03e-136	0.550793	0.22	0.114	1.89e-131
																																					Nptn	2.82e-151	0.550712	0.195	0.089	6.63e-147
																																					Slc10a7	3.23e-142	0.549654	0.162	0.069	7.59e-138
																																					Vps41	5.98e-159	0.549142	0.206	0.094	1.41e-154
																																					Insr	5.73e-190	0.548933	0.315	0.165	1.35e-185
																																					Relch	6.88e-165	0.548452	0.3	0.168	1.62e-160
																																					Slc28a2	2.6e-148	0.548382	0.118	0.037	6.1e-144
																																					Hbs1l	1.3e-163	0.548367	0.213	0.098	3.05e-159
																																					Impa2	9.09e-190	0.548248	0.16	0.054	2.14e-185
																																					Cab39	3.47e-169	0.548114	0.272	0.141	8.15e-165
																																					Rprd2	5.2e-162	0.548001	0.22	0.102	1.22e-157
																																					Abhd17b	1.03e-146	0.547943	0.152	0.061	2.41e-142
																																					Iqcg	4.84e-267	0.547492	0.105	0.009	1.14e-262
																																					Prlr	4.26e-116	0.547284	0.325	0.211	1e-111
																																					Setbp1	3.15e-132	0.546705	0.228	0.12	7.4e-128
																																					Lypla1	1.07e-173	0.546272	0.198	0.085	2.51e-169
																																					Nck2	2.71e-148	0.546181	0.112	0.033	6.37e-144
																																					Fip1l1	2.13e-170	0.545933	0.226	0.104	5e-166
																																					Dym	2.87e-162	0.545896	0.253	0.129	6.75e-158
																																					Flnb	4.41e-189	0.545743	0.449	0.281	1.04e-184
																																					Unc13b	1.95e-138	0.545263	0.129	0.047	4.57e-134
																																					Arap2	6.18e-148	0.54494	0.18	0.079	1.45e-143
																																					Itgav	1.08e-124	0.54493	0.297	0.182	2.53e-120
																																					Epb41l3	2.52e-180	0.544711	0.246	0.114	5.92e-176
																																					Taf15	1.3e-226	0.544372	0.186	0.061	3.06e-222
																																					Rbbp8	4.57e-135	0.544368	0.138	0.054	1.08e-130
																																					Prickle2	2.18e-163	0.544314	0.121	0.036	5.13e-159
																																					Htt	6.66e-148	0.543833	0.256	0.138	1.57e-143
																																					Tmem260	1.39e-160	0.543828	0.211	0.097	3.27e-156
																																					Foxp1	9.07e-154	0.54375	0.362	0.227	2.13e-149
																																					Zfp142	2.1e-207	0.543656	0.164	0.051	4.95e-203
																																					Pex14	4.12e-168	0.543557	0.161	0.06	9.69e-164
																																					Wtap	3.09e-174	0.543545	0.196	0.082	7.26e-170
																																					Sh3pxd2b	1.92e-174	0.543442	0.11	0.026	4.51e-170
																																					Ctsb	2.91e-126	0.542765	0.214	0.117	6.84e-122
																																					Slc17a3	6.35e-132	0.542486	0.41	0.283	1.49e-127
																																					Tns3	3e-202	0.542045	0.476	0.303	7.05e-198
																																					Trio	9.95e-202	0.541469	0.404	0.232	2.34e-197
																																					Map3k5	1.08e-246	0.541464	0.574	0.383	2.53e-242
																																					Cnot1	4.89e-178	0.541382	0.31	0.167	1.15e-173
																																					Csnk2a1	8.19e-155	0.540936	0.225	0.109	1.92e-150
																																					Tbce	7.98e-166	0.540787	0.183	0.076	1.88e-161
																																					Slc38a2	1.78e-144	0.54042	0.215	0.106	4.19e-140
																																					Sp3	6.45e-192	0.54032	0.189	0.071	1.52e-187
																																					Numb	5.89e-176	0.539907	0.206	0.088	1.38e-171
																																					Marchf2	1.24e-192	0.539788	0.11	0.024	2.91e-188
																																					Igsf5	3.73e-149	0.53969	0.271	0.149	8.76e-145
																																					Jun	4.13e-154	0.539679	0.189	0.083	9.7e-150
																																					Zfp462	7.44e-169	0.539294	0.175	0.068	1.75e-164
																																					Senp6	1.75e-205	0.53903	0.42	0.248	4.11e-201
																																					Smim14	1.27e-141	0.538721	0.147	0.059	3e-137
																																					Tent2	2.3e-178	0.53871	0.178	0.068	5.41e-174
																																					Setd2	2.09e-216	0.538322	0.418	0.24	4.91e-212
																																					LOC691083	8.36e-153	0.537952	0.166	0.067	1.96e-148
																																					Stard7	6.07e-156	0.537509	0.19	0.085	1.43e-151
																																					Pogz	1.95e-169	0.537402	0.18	0.072	4.58e-165
																																					Neo1	5.24e-169	0.536958	0.189	0.078	1.23e-164
																																					Acvr1	1.78e-158	0.536914	0.183	0.078	4.19e-154
																																					AABR07044900.1	7.99e-130	0.536634	0.245	0.137	1.88e-125
																																					Lsm14a	4.13e-160	0.536511	0.204	0.093	9.71e-156
																																					Phf20	2.14e-175	0.536147	0.278	0.141	5.02e-171
																																					Kat6b	1.47e-152	0.536082	0.283	0.157	3.45e-148
																																					Lrrc1	1.36e-147	0.535706	0.168	0.071	3.19e-143
																																					Cpsf6	1.47e-149	0.535702	0.207	0.098	3.46e-145
																																					Lrig2	8.31e-174	0.53546	0.205	0.088	1.95e-169
																																					Ube3c	5.45e-157	0.535266	0.228	0.111	1.28e-152
																																					LOC108349594	7.93e-186	0.535024	0.173	0.063	1.86e-181
																																					Ahdc1	7.18e-167	0.534822	0.308	0.17	1.69e-162
																																					Rasa3	9.61e-164	0.534798	0.154	0.056	2.26e-159
																																					Snx3	1.8e-179	0.53441	0.134	0.04	4.24e-175
																																					Cdc73	3.23e-158	0.534127	0.21	0.098	7.59e-154
																																					Pcm1	7.08e-211	0.533918	0.471	0.292	1.66e-206
																																					Agpat4	8.33e-151	0.533748	0.129	0.043	1.96e-146
																																					Ppip5k1	6.84e-161	0.533699	0.208	0.096	1.61e-156
																																					Cnot2	5.45e-175	0.533667	0.182	0.071	1.28e-170
																																					Ywhaq	1.47e-153	0.533349	0.157	0.061	3.45e-149
																																					Herc4	1.35e-164	0.5329	0.287	0.155	3.17e-160
																																					Cspp1	7.51e-204	0.532669	0.405	0.235	1.76e-199
																																					Ecpas	1.67e-148	0.532052	0.269	0.148	3.93e-144
																																					Itgb1	1.1e-129	0.531964	0.271	0.156	2.6e-125
																																					Mitf	1.04e-100	0.531391	0.255	0.161	2.45e-96
																																					Ints8	1.55e-169	0.53131	0.224	0.104	3.65e-165
																																					Osbpl9	6.85e-139	0.531279	0.232	0.122	1.61e-134
																																					Asap1	1.48e-139	0.531	0.164	0.07	3.48e-135
																																					Unc5cl	2.77e-187	0.530722	0.152	0.048	6.51e-183
																																					Togaram1	8.93e-164	0.530288	0.254	0.129	2.1e-159
																																					Nipsnap1	6.28e-177	0.530186	0.272	0.136	1.48e-172
																																					Kmt2e	8.95e-215	0.529982	0.492	0.314	2.1e-210
																																					Clasp2	3.2e-153	0.529557	0.231	0.115	7.52e-149
																																					Btbd1	8.1e-154	0.528881	0.167	0.068	1.9e-149
																																					Fancc	8.18e-156	0.528492	0.199	0.09	1.92e-151
																																					Dnajc13	1.66e-228	0.52831	0.541	0.348	3.89e-224
																																					Med12l	3.25e-117	0.528188	0.192	0.1	7.65e-113
																																					Ccdc141	7.39e-161	0.528118	0.342	0.2	1.74e-156
																																					Cacna1d	3.31e-117	0.527975	0.11	0.041	7.78e-113
																																					Tmem135	2.16e-152	0.527957	0.279	0.154	5.07e-148
																																					Ndfip2	1.11e-162	0.527729	0.158	0.06	2.62e-158
																																					RGD1306556	5.02e-163	0.52742	0.285	0.152	1.18e-158
																																					Slc25a36	5e-157	0.527404	0.217	0.102	1.18e-152
																																					RGD1560883	5.09e-144	0.527353	0.233	0.119	1.2e-139
																																					Erap1	3.39e-145	0.527329	0.125	0.042	7.98e-141
																																					Atf6	9.67e-172	0.527147	0.264	0.132	2.27e-167
																																					Reps2	2.09e-163	0.526793	0.221	0.102	4.92e-159
																																					AC105531.1	5.2e-161	0.526632	0.251	0.126	1.22e-156
																																					Ehbp1	1.82e-167	0.526195	0.296	0.16	4.27e-163
																																					Scai	5.01e-141	0.526099	0.15	0.06	1.18e-136
																																					Abcg3l3	2.29e-180	0.525975	0.127	0.035	5.38e-176
																																					Zfp280d	1.52e-154	0.525937	0.232	0.114	3.58e-150
																																					Poc1b	5.54e-152	0.525563	0.13	0.044	1.3e-147
																																					Rapgef6	3.18e-153	0.525497	0.217	0.104	7.48e-149
																																					Ide	5e-164	0.525486	0.27	0.141	1.17e-159
																																					Frs2	1.82e-162	0.525393	0.155	0.057	4.27e-158
																																					Deptor	1.45e-144	0.525303	0.22	0.109	3.41e-140
																																					Ttc17	1.63e-168	0.525278	0.297	0.159	3.84e-164
																																					Slc20a2	7.41e-152	0.525058	0.201	0.093	1.74e-147
																																					Washc4	3.58e-198	0.524715	0.377	0.21	8.42e-194
																																					Nt5e	4.48e-159	0.524572	0.267	0.138	1.05e-154
																																					Ppp1cb	1.08e-144	0.524323	0.191	0.089	2.54e-140
																																					Dpyd	7.48e-74	0.524034	0.255	0.175	1.76e-69
																																					AABR07034767.1	5.94e-132	0.523779	0.159	0.069	1.4e-127
																																					Stxbp6	3.47e-119	0.523139	0.181	0.089	8.15e-115
																																					Clybl	2.06e-160	0.523119	0.3	0.165	4.84e-156
																																					Morf4l1	2.24e-159	0.52294	0.189	0.081	5.26e-155
																																					Slc12a8	1.89e-174	0.522742	0.344	0.198	4.45e-170
																																					Shroom2	3.56e-147	0.522488	0.278	0.155	8.36e-143
																																					Cep57l1	4.94e-163	0.522352	0.118	0.033	1.16e-158
																																					Ar	2.51e-137	0.522009	0.258	0.141	5.91e-133
																																					Vcl	1.13e-133	0.521943	0.125	0.045	2.66e-129
																																					Usp33	1.09e-166	0.521786	0.324	0.185	2.55e-162
																																					Chd2	7.9e-210	0.521436	0.493	0.314	1.86e-205
																																					Stk38	2.4e-170	0.521228	0.192	0.081	5.64e-166
																																					Birc6	1.22e-219	0.521124	0.53	0.346	2.86e-215
																																					Sesn3	1.25e-150	0.52088	0.151	0.057	2.93e-146
																																					Atp6v1c1	5.84e-168	0.520839	0.27	0.138	1.37e-163
																																					Atad2b	7.73e-186	0.520768	0.347	0.194	1.82e-181
																																					Cltrn	6.51e-66	0.52052	0.241	0.175	1.53e-61
																																					Sos2	2.17e-159	0.520199	0.294	0.161	5.09e-155
																																					Rbks	5.97e-160	0.519299	0.173	0.07	1.4e-155
																																					Atp6v0d1	4.35e-147	0.519111	0.227	0.116	1.02e-142
																																					RGD1562392	2.19e-217	0.51902	0.523	0.332	5.14e-213
																																					Hdac4	1.9e-130	0.518946	0.218	0.114	4.46e-126
																																					Pkd2	6.83e-144	0.518915	0.173	0.075	1.61e-139
																																					Msantd2	3.26e-151	0.518435	0.175	0.074	7.67e-147
																																					Nckap1	4.19e-166	0.518399	0.333	0.191	9.84e-162
																																					Sypl1	3.85e-177	0.5183	0.175	0.065	9.04e-173
																																					Cldn2	2.49e-143	0.518207	0.164	0.07	5.85e-139
																																					Acer3	7.41e-127	0.517903	0.139	0.056	1.74e-122
																																					Ash1l	8.29e-274	0.516767	0.668	0.461	1.95e-269
																																					AC125248.1	7.96e-144	0.516662	0.119	0.039	1.87e-139
																																					Herc3	1.11e-149	0.516637	0.191	0.085	2.62e-145
																																					Prkacb	8.12e-151	0.5165	0.192	0.085	1.91e-146
																																					Trpc4ap	3.32e-151	0.516321	0.216	0.105	7.81e-147
																																					Cmip	0	0.51594	0.67	0.417	0
																																					Gtf3c2	4.22e-200	0.515884	0.225	0.093	9.92e-196
																																					Gatad2a	9.35e-145	0.515876	0.213	0.105	2.2e-140
																																					Pkn2	7.28e-173	0.515378	0.313	0.169	1.71e-168
																																					Cbfb	4.64e-165	0.515201	0.145	0.05	1.09e-160
																																					Egfr	2.18e-99	0.515184	0.279	0.178	5.13e-95
																																					Rbm33	7.18e-142	0.514918	0.21	0.103	1.69e-137
																																					Bbs9	1.03e-137	0.514799	0.201	0.098	2.43e-133
																																					Kif2a	1.44e-156	0.514627	0.13	0.042	3.38e-152
																																					Pah	2.54e-106	0.514205	0.456	0.355	5.97e-102
																																					Fam120a	4.92e-165	0.514119	0.246	0.12	1.16e-160
																																					Gpc4	7.04e-133	0.514109	0.409	0.284	1.66e-128
																																					Mgrn1	1.07e-129	0.514065	0.144	0.059	2.51e-125
																																					Rai1	1.49e-127	0.514022	0.166	0.076	3.5e-123
																																					Uri1	3.73e-150	0.513356	0.194	0.088	8.77e-146
																																					Mt-cyb	8.24e-150	0.51312	0.638	0.514	1.94e-145
																																					Tmem140	2.46e-141	0.51256	0.198	0.093	5.78e-137
																																					Lekr1	3.28e-135	0.512331	0.125	0.045	7.72e-131
																																					Hipk2	1.43e-160	0.512124	0.404	0.258	3.36e-156
																																					Yes1	9.95e-137	0.51172	0.212	0.106	2.34e-132
																																					Senp7	1.36e-136	0.511646	0.231	0.121	3.2e-132
																																					Ppp3cc	2.17e-105	0.511638	0.149	0.072	5.1e-101
																																					Dcp1a	1.7e-153	0.511583	0.16	0.063	3.99e-149
																																					Sacm1l	5.05e-138	0.511574	0.234	0.123	1.19e-133
																																					Dnajb6	1.17e-134	0.511481	0.153	0.065	2.74e-130
																																					Xpo6	1.09e-156	0.510885	0.177	0.074	2.55e-152
																																					RGD1311595	1.17e-160	0.510743	0.268	0.139	2.74e-156
																																					Vps8	4.51e-135	0.51073	0.161	0.069	1.06e-130
																																					Zswim5	1.31e-122	0.510406	0.18	0.088	3.09e-118
																																					Glg1	4.18e-155	0.509973	0.29	0.16	9.82e-151
																																					Psme4	2.12e-177	0.509909	0.459	0.304	4.99e-173
																																					Elavl1	2.02e-152	0.509733	0.242	0.124	4.75e-148
																																					Cpq	3.03e-269	0.509671	0.771	0.631	7.12e-265
																																					Pik3c2a	4.12e-156	0.509562	0.294	0.161	9.68e-152
																																					Xrcc5	2.52e-150	0.508517	0.167	0.068	5.93e-146
																																					Acsm2	4.91e-93	0.508073	0.595	0.554	1.15e-88
																																					Eya3	5.35e-162	0.507987	0.221	0.103	1.26e-157
																																					Ctsa	3.91e-244	0.507689	0.258	0.102	9.18e-240
																																					Oga	3.26e-169	0.507056	0.262	0.13	7.67e-165
																																					Tlk1	5.19e-204	0.506625	0.158	0.048	1.22e-199
																																					Pten	1.85e-160	0.506207	0.257	0.131	4.35e-156
																																					Steap2	1.19e-147	0.5062	0.151	0.058	2.8e-143
																																					Rps6kc1	6.95e-150	0.506192	0.194	0.088	1.63e-145
																																					Hexa	1.26e-161	0.506106	0.145	0.05	2.96e-157
																																					Rnf14	7.27e-157	0.50561	0.264	0.139	1.71e-152
																																					Smad2	6.56e-141	0.505438	0.183	0.083	1.54e-136
																																					Agps	3.39e-160	0.505401	0.137	0.045	7.98e-156
																																					Ubn2	3.6e-163	0.505324	0.315	0.175	8.46e-159
																																					Far1	1.83e-132	0.505126	0.152	0.064	4.29e-128
																																					Nrf1	8.19e-134	0.50497	0.15	0.062	1.93e-129
																																					Arhgef17	1.13e-147	0.504577	0.187	0.083	2.65e-143
																																					Usp54	1.91e-140	0.504428	0.174	0.076	4.49e-136
																																					Xrn1	5.75e-167	0.504414	0.33	0.185	1.35e-162
																																					Raly	2.5e-127	0.50428	0.151	0.066	5.88e-123
																																					Mtap	5.43e-144	0.504245	0.125	0.042	1.28e-139
																																					Nr2c1	3.59e-148	0.503912	0.141	0.052	8.43e-144
																																					Pip4p2	5.61e-150	0.503331	0.146	0.055	1.32e-145
																																					Sord	9.17e-140	0.503263	0.378	0.248	2.16e-135
																																					Eif4ebp3	2.04e-193	0.50322	0.494	0.329	4.8e-189
																																					Acap2	1.44e-151	0.503181	0.212	0.1	3.38e-147
																																					Ss18	4.17e-137	0.502278	0.136	0.052	9.8e-133
																																					Dennd5a	9.42e-167	0.502182	0.137	0.044	2.21e-162
																																					Nup98	4.03e-153	0.501849	0.302	0.17	9.46e-149
																																					Zeb1	2.46e-142	0.501843	0.137	0.051	5.78e-138
																																					Brd4	7.44e-184	0.501763	0.442	0.273	1.75e-179
																																					Map3k21	2.67e-130	0.501302	0.273	0.155	6.27e-126
																																					Tango6	3.39e-163	0.501044	0.212	0.096	7.98e-159
																																					Lman2l	2.29e-147	0.500965	0.141	0.052	5.39e-143
																																					Pdia3	2.24e-130	0.500869	0.27	0.155	5.26e-126
																																					Ube3a	1.02e-178	0.500773	0.391	0.234	2.41e-174
																																					Pak1	8.53e-139	0.500494	0.136	0.051	2e-134
																																					Map2k4	1.39e-149	0.50013	0.171	0.072	3.26e-145
																																					Zfyve9	8.08e-145	0.500119	0.244	0.127	1.9e-140
																																					Xkr6	8.88e-195	0.5001	0.155	0.048	2.09e-190
																																					Mdm4	1.74e-153	0.500001	0.208	0.097	4.09e-149
																																					Nhsl1	2.47e-152	0.499917	0.353	0.213	5.81e-148
																																					Tmem243	3.26e-131	0.49939	0.15	0.063	7.67e-127
																																					Arhgef3	1.45e-152	0.499387	0.409	0.267	3.4e-148
																																					Mtmr12	1.81e-161	0.498903	0.248	0.123	4.26e-157
																																					Mvp	5.89e-167	0.498822	0.123	0.036	1.38e-162
																																					Rab2a	4.79e-133	0.49845	0.181	0.084	1.13e-128
																																					Vgll4	1.84e-139	0.498439	0.252	0.136	4.34e-135
																																					Ccdc6	1.54e-148	0.49823	0.22	0.108	3.62e-144
																																					Ncor1	7.13e-214	0.498106	0.573	0.39	1.68e-209
																																					Myo9a	1.14e-214	0.497855	0.686	0.508	2.69e-210
																																					Ubap2	4.39e-155	0.497675	0.191	0.083	1.03e-150
																																					Chd6	2.07e-180	0.49755	0.417	0.254	4.86e-176
																																					Hnrnpll	2.98e-164	0.497416	0.14	0.047	7.01e-160
																																					Rab7a	5.58e-127	0.497413	0.223	0.12	1.31e-122
																																					Map3k14	4.88e-137	0.49705	0.207	0.101	1.15e-132
																																					AABR07041096.1	5.9e-149	0.496945	0.225	0.109	1.39e-144
																																					Arhgap39	1.36e-137	0.496752	0.148	0.059	3.2e-133
																																					Dennd6a	3.29e-139	0.495899	0.151	0.061	7.74e-135
																																					Scaf4	4.62e-179	0.495854	0.265	0.129	1.09e-174
																																					Sbno2	7.17e-152	0.495816	0.255	0.129	1.69e-147
																																					Fxr2	2.73e-142	0.49561	0.174	0.076	6.42e-138
																																					RGD1307100	3.43e-169	0.495573	0.432	0.271	8.07e-165
																																					Fam49b	4.01e-156	0.495522	0.149	0.054	9.43e-152
																																					Fxr1	6.58e-165	0.495448	0.311	0.171	1.55e-160
																																					Ppp2r5a	6.34e-144	0.495412	0.25	0.133	1.49e-139
																																					Gbf1	6.02e-147	0.495309	0.397	0.262	1.41e-142
																																					Slit2	7.6e-68	0.495224	0.463	0.391	1.79e-63
																																					Ap2b1	4.19e-150	0.495091	0.2	0.092	9.86e-146
																																					Spop	3.27e-140	0.494964	0.32	0.192	7.69e-136
																																					Daam1	1.9e-137	0.494759	0.175	0.078	4.46e-133
																																					Patj	1.4e-177	0.49464	0.401	0.242	3.3e-173
																																					Nectin3	8.61e-147	0.494605	0.184	0.081	2.02e-142
																																					Samd12	5.32e-88	0.49456	0.127	0.061	1.25e-83
																																					Gpbp1	2.37e-152	0.494551	0.279	0.151	5.57e-148
																																					Scaf8	5.71e-146	0.494446	0.221	0.108	1.34e-141
																																					Zfx	1.08e-161	0.494107	0.194	0.083	2.53e-157
																																					Rexo5	3.38e-90	0.494022	0.122	0.056	7.95e-86
																																					Tmem51	5.35e-180	0.493925	0.335	0.183	1.26e-175
																																					Ntn1	9.87e-224	0.493808	0.51	0.316	2.32e-219
																																					Fkbp11	1.63e-127	0.493697	0.152	0.066	3.83e-123
																																					Uxs1	1.44e-162	0.49336	0.135	0.044	3.39e-158
																																					Plac8	7.57e-159	0.49335	0.114	0.032	1.78e-154
																																					Cdc42bpa	3.68e-137	0.492902	0.334	0.205	8.65e-133
																																					B2m	4.68e-99	0.492762	0.182	0.1	1.1e-94
																																					Cr1l	2.34e-128	0.492651	0.131	0.051	5.51e-124
																																					Fbxw2	2.77e-145	0.492483	0.157	0.064	6.51e-141
																																					AABR07032622.1	2.73e-241	0.492195	0.102	0.011	6.42e-237
																																					Fam168a	1.36e-130	0.491553	0.209	0.107	3.2e-126
																																					Foxj3	3.17e-135	0.491243	0.162	0.07	7.45e-131
																																					Megf9	6.59e-139	0.49111	0.156	0.064	1.55e-134
																																					Acsl4	1e-114	0.490752	0.163	0.077	2.36e-110
																																					Pdlim5	2.19e-135	0.490685	0.197	0.094	5.14e-131
																																					Sumo1	1.25e-137	0.490672	0.129	0.048	2.94e-133
																																					Wdr70	8.66e-134	0.49056	0.245	0.132	2.04e-129
																																					Snapc3	7.13e-143	0.490022	0.113	0.035	1.68e-138
																																					Stox2	3.66e-138	0.48998	0.13	0.047	8.61e-134
																																					Wdr33	1.35e-179	0.489608	0.473	0.313	3.18e-175
																																					Acyp2	3.87e-106	0.489482	0.173	0.089	9.09e-102
																																					Mau2	3.16e-135	0.489394	0.207	0.103	7.43e-131
																																					Arid1a	3.63e-127	0.488821	0.295	0.179	8.53e-123
																																					Ankrd17	1.82e-180	0.488667	0.462	0.295	4.27e-176
																																					Trit1	1.53e-146	0.488623	0.171	0.072	3.58e-142
																																					Cwc27	2.41e-139	0.488258	0.249	0.132	5.66e-135
																																					Med13	5.32e-178	0.48808	0.42	0.257	1.25e-173
																																					Nedd9	1.88e-137	0.487756	0.321	0.19	4.42e-133
																																					Naa15	7.93e-144	0.48769	0.255	0.135	1.86e-139
																																					Grik5	1.79e-111	0.48742	0.117	0.046	4.22e-107
																																					Sap130	1.69e-140	0.487318	0.211	0.103	3.97e-136
																																					Slc30a9	1.37e-155	0.48702	0.264	0.137	3.22e-151
																																					Eml5	2.22e-135	0.486437	0.173	0.077	5.22e-131
																																					Atl3	3.35e-150	0.486259	0.133	0.046	7.88e-146
																																					Ubr3	5.35e-170	0.486216	0.385	0.232	1.26e-165
																																					Helz	6.87e-154	0.486174	0.297	0.165	1.61e-149
																																					Rrbp1	6.52e-134	0.486126	0.351	0.218	1.53e-129
																																					Cyb5r4	1.15e-133	0.486008	0.132	0.049	2.7e-129
																																					Zmym2	9.73e-135	0.485556	0.252	0.136	2.29e-130
																																					Bmp2k	1.73e-145	0.485487	0.165	0.068	4.07e-141
																																					Wdfy3	1.25e-300	0.485456	0.756	0.558	2.94e-296
																																					Dip2c	2.68e-138	0.485109	0.17	0.074	6.3e-134
																																					Ccdc30	1.07e-153	0.48505	0.257	0.132	2.52e-149
																																					Arl8b	2.8e-140	0.484925	0.164	0.07	6.57e-136
																																					Cdh16	9.46e-166	0.484252	0.159	0.059	2.22e-161
																																					Tbca	5.69e-116	0.484066	0.166	0.081	1.34e-111
																																					Lrrk2	1.11e-136	0.483937	0.269	0.149	2.6e-132
																																					Clock	5.2e-155	0.483657	0.19	0.082	1.22e-150
																																					Pias2	2.55e-164	0.483657	0.195	0.083	6e-160
																																					Abcb4	7.41e-60	0.483608	0.118	0.064	1.74e-55
																																					Ccser2	1.91e-173	0.483374	0.368	0.213	4.49e-169
																																					Zfp292	5.61e-165	0.483274	0.37	0.216	1.32e-160
																																					Snx30	3.99e-147	0.48313	0.225	0.111	9.37e-143
																																					Smad1	1.67e-129	0.483123	0.142	0.058	3.92e-125
																																					Mdm2	3.73e-138	0.48298	0.166	0.071	8.78e-134
																																					Pcnx1	2.95e-142	0.482898	0.273	0.151	6.93e-138
																																					Cacnb4	2.04e-135	0.482806	0.331	0.202	4.79e-131
																																					Elf1	3.34e-124	0.482783	0.136	0.055	7.86e-120
																																					Ttc7a	9.94e-124	0.482294	0.181	0.086	2.34e-119
																																					Kdm4c	4.07e-145	0.481961	0.241	0.124	9.58e-141
																																					Efcab5	4.71e-120	0.481757	0.285	0.167	1.11e-115
																																					Lamb1	2.11e-120	0.481609	0.145	0.062	4.96e-116
																																					Lyn	7.07e-102	0.4813	0.142	0.066	1.66e-97
																																					Cdhr5	3.98e-160	0.481248	0.15	0.053	9.35e-156
																																					Ptpra	3.49e-133	0.481233	0.177	0.081	8.2e-129
																																					Asph	3.68e-98	0.48123	0.225	0.135	8.64e-94
																																					Pwwp2a	3.2e-148	0.481185	0.186	0.081	7.52e-144
																																					Plekhg1	6.09e-72	0.481073	0.124	0.065	1.43e-67
																																					Tbcel	3.42e-133	0.480909	0.17	0.075	8.04e-129
																																					Auh	1.11e-118	0.479765	0.158	0.073	2.6e-114
																																					Usp9x	3.88e-150	0.479763	0.437	0.29	9.13e-146
																																					Ncald	1.19e-105	0.47951	0.12	0.05	2.79e-101
																																					Ube2j2	7.05e-167	0.479442	0.134	0.042	1.66e-162
																																					Kif13b	1.1e-138	0.479025	0.242	0.127	2.6e-134
																																					Ppp1r9a	1.62e-85	0.478903	0.159	0.086	3.81e-81
																																					Spata5	1.62e-126	0.478736	0.216	0.113	3.81e-122
																																					Plekhm2	2.95e-124	0.478634	0.144	0.06	6.94e-120
																																					Prpf6	3.95e-146	0.478602	0.244	0.126	9.29e-142
																																					Zzz3	7.06e-146	0.478257	0.26	0.137	1.66e-141
																																					Ggct	9.1e-90	0.478235	0.316	0.219	2.14e-85
																																					Diaph1	3.89e-144	0.477519	0.327	0.194	9.15e-140
																																					Crtc3	4.35e-140	0.477512	0.147	0.058	1.02e-135
																																					Efl1	2e-150	0.477328	0.14	0.05	4.71e-146
																																					Stx3	1.04e-166	0.47693	0.138	0.045	2.45e-162
																																					Nck1	5.95e-140	0.476669	0.155	0.063	1.4e-135
																																					Btrc	2.45e-124	0.476317	0.142	0.059	5.75e-120
																																					Nav2	2.03e-174	0.476182	0.457	0.292	4.77e-170
																																					Rptor	2.69e-146	0.475684	0.286	0.159	6.32e-142
																																					Wls	8.9e-211	0.475672	0.396	0.227	2.09e-206
																																					Kmt2a	2.51e-130	0.47546	0.318	0.191	5.89e-126
																																					Esrrg	1.67e-140	0.475441	0.455	0.324	3.93e-136
																																					AABR07035338.1	1.48e-154	0.475419	0.163	0.064	3.47e-150
																																					Mast2	1.68e-141	0.474815	0.2	0.094	3.95e-137
																																					Scaper	4.2e-147	0.47471	0.369	0.228	9.88e-143
																																					Alcam	8.42e-14	0.473539	0.126	0.102	1.98e-09
																																					Zc3h11a	5.22e-166	0.473519	0.445	0.28	1.23e-161
																																					Nf2	2.88e-131	0.473506	0.2	0.099	6.77e-127
																																					Dcakd	5.16e-133	0.473013	0.117	0.04	1.21e-128
																																					Trim35	1.46e-142	0.472794	0.204	0.097	3.44e-138
																																					Rprd1a	1.83e-142	0.472788	0.202	0.095	4.31e-138
																																					Dpp8	4.12e-133	0.472785	0.189	0.089	9.68e-129
																																					Ubap2l	2.18e-154	0.472779	0.3	0.166	5.12e-150
																																					Gapvd1	3.7e-133	0.472721	0.238	0.127	8.69e-129
																																					Zc3h12c	1.91e-156	0.472595	0.147	0.053	4.48e-152
																																					Hlcs	4.78e-104	0.472545	0.131	0.058	1.12e-99
																																					Hdac8	2.18e-157	0.472501	0.167	0.066	5.12e-153
																																					Pdxdc1	2.46e-129	0.472361	0.156	0.067	5.79e-125
																																					Sema6a	7.27e-79	0.471745	0.131	0.067	1.71e-74
																																					Mnat1	1.18e-129	0.47171	0.173	0.079	2.78e-125
																																					Nufip2	1.03e-149	0.471486	0.23	0.112	2.43e-145
																																					Khdrbs1	8.84e-123	0.471347	0.163	0.074	2.08e-118
																																					Kdm5b	3.07e-131	0.471147	0.25	0.136	7.21e-127
																																					Tnpo1	1.43e-118	0.470802	0.171	0.081	3.37e-114
																																					Pank1	1.35e-117	0.470586	0.272	0.16	3.17e-113
																																					Tbc1d19	1.38e-132	0.470418	0.181	0.083	3.25e-128
																																					Atp6v0b	1.06e-187	0.470329	0.107	0.022	2.49e-183
																																					Lrp6	7.6e-137	0.4703	0.271	0.15	1.79e-132
																																					Usp47	9.78e-141	0.470299	0.311	0.182	2.3e-136
																																					RGD1562608	4e-106	0.469953	0.211	0.117	9.4e-102
																																					Prkci	2.06e-126	0.469926	0.124	0.046	4.83e-122
																																					Wbp1l	4.29e-131	0.46954	0.265	0.15	1.01e-126
																																					Smarcc1	4.83e-112	0.469527	0.195	0.102	1.14e-107
																																					Alkbh1	3.91e-153	0.46941	0.173	0.071	9.2e-149
																																					Strn	4.13e-138	0.469299	0.155	0.063	9.7e-134
																																					Mapk8ip3	8.01e-142	0.469148	0.171	0.073	1.88e-137
																																					Tspan14	4.7e-142	0.468647	0.122	0.041	1.11e-137
																																					Stx16	2.5e-149	0.468576	0.143	0.053	5.87e-145
																																					LOC103693780	4.35e-158	0.468572	0.377	0.231	1.02e-153
																																					Snx14	7.28e-124	0.468296	0.173	0.081	1.71e-119
																																					Alkbh3	7.32e-125	0.468214	0.131	0.052	1.72e-120
																																					Lamp2	4.75e-111	0.468144	0.199	0.106	1.12e-106
																																					Snx1	1.72e-137	0.468097	0.182	0.083	4.04e-133
																																					Cog5	2.01e-121	0.467927	0.2	0.102	4.72e-117
																																					Creb3l2	1.3e-88	0.467907	0.161	0.086	3.05e-84
																																					Mtr	5.98e-160	0.467883	0.309	0.17	1.41e-155
																																					Usp34	7.2e-149	0.467775	0.377	0.232	1.69e-144
																																					Zdhhc21	2.15e-134	0.467752	0.123	0.043	5.06e-130
																																					Utrn	4.3e-85	0.467709	0.333	0.241	1.01e-80
																																					Ahr	6.15e-145	0.467483	0.125	0.042	1.45e-140
																																					Phkb	4.04e-143	0.467305	0.343	0.208	9.51e-139
																																					Armh3	1.23e-131	0.467263	0.204	0.101	2.9e-127
																																					Sh3glb1	6.63e-117	0.467219	0.154	0.07	1.56e-112
																																					Rhobtb1	1.34e-191	0.466994	0.538	0.365	3.14e-187
																																					Gpbp1l1	2.28e-150	0.466979	0.224	0.109	5.36e-146
																																					Wasl	2.61e-144	0.46688	0.325	0.193	6.14e-140
																																					Zfp84	1.23e-156	0.466841	0.196	0.086	2.88e-152
																																					Creb1	1.3e-134	0.466687	0.155	0.064	3.07e-130
																																					Plekhh1	4.14e-154	0.4666	0.146	0.052	9.74e-150
																																					Epb41l4a	3.62e-118	0.46606	0.172	0.083	8.52e-114
																																					Larp1	1.07e-131	0.465757	0.242	0.129	2.51e-127
																																					Ski	8.5e-116	0.465681	0.244	0.139	2e-111
																																					Abcc5	8.17e-135	0.465653	0.104	0.031	1.92e-130
																																					Orc2	1.75e-124	0.46538	0.151	0.065	4.12e-120
																																					Crk	1.04e-139	0.465286	0.171	0.074	2.46e-135
																																					Synj1	4.26e-136	0.465227	0.186	0.086	1e-131
																																					Ddx52	1.34e-113	0.465095	0.133	0.056	3.15e-109
																																					Cpsf7	5.88e-144	0.464414	0.242	0.126	1.38e-139
																																					Invs	6.94e-128	0.464361	0.137	0.054	1.63e-123
																																					AC099449.1	5.01e-154	0.464257	0.24	0.119	1.18e-149
																																					LOC100362432	1.24e-116	0.463975	0.129	0.053	2.92e-112
																																					Tut4	1.42e-112	0.463901	0.166	0.079	3.33e-108
																																					Zdhhc17	1.28e-126	0.463637	0.129	0.049	3e-122
																																					Coq8b	4.55e-137	0.463428	0.122	0.042	1.07e-132
																																					Lama1	1.66e-137	0.463379	0.126	0.044	3.91e-133
																																					Cul3	1.03e-141	0.463375	0.247	0.129	2.42e-137
																																					Septin7	8.52e-138	0.463237	0.192	0.089	2e-133
																																					Bptf	5.7e-147	0.46317	0.362	0.221	1.34e-142
																																					Add3	3.47e-164	0.462706	0.531	0.375	8.16e-160
																																					Htra1	1.87e-95	0.462686	0.114	0.049	4.4e-91
																																					Usp15	1.33e-135	0.462301	0.291	0.167	3.13e-131
																																					Ntn4	7.44e-128	0.462251	0.194	0.094	1.75e-123
																																					Ncoa5	1.08e-136	0.462193	0.165	0.071	2.53e-132
																																					Fnip2	6.07e-106	0.46219	0.525	0.422	1.43e-101
																																					Kdm3b	2.69e-143	0.46204	0.236	0.121	6.32e-139
																																					Jarid2	1.02e-117	0.461717	0.356	0.237	2.4e-113
																																					Traf3	1.06e-146	0.461454	0.242	0.123	2.49e-142
																																					Gxylt1	2.1e-138	0.461427	0.147	0.058	4.94e-134
																																					Osbpl11	8.38e-146	0.461363	0.176	0.075	1.97e-141
																																					Cubn	6.24e-234	0.461216	0.674	0.478	1.47e-229
																																					LOC100911664	1.19e-93	0.461215	0.17	0.093	2.81e-89
																																					Wdr7	3.48e-136	0.461066	0.268	0.148	8.19e-132
																																					AABR07008287.1	4.17e-156	0.460669	0.132	0.043	9.79e-152
																																					Fer	6.6e-109	0.460393	0.207	0.113	1.55e-104
																																					Rock1	2.26e-134	0.460324	0.387	0.252	5.31e-130
																																					Banp	4.12e-135	0.460067	0.247	0.132	9.68e-131
																																					Zfp710	3.47e-116	0.460036	0.131	0.054	8.15e-112
																																					Csnk1g3	2.59e-135	0.459934	0.175	0.078	6.08e-131
																																					Srsf3	2.47e-154	0.459874	0.187	0.08	5.8e-150
																																					Acvr1b	7.51e-119	0.459695	0.155	0.07	1.77e-114
																																					Map3k3	2.49e-126	0.45959	0.164	0.073	5.86e-122
																																					Galnt7	3.32e-111	0.459458	0.139	0.06	7.81e-107
																																					Epn2	5.82e-111	0.459405	0.106	0.039	1.37e-106
																																					G3bp1	2.65e-131	0.459303	0.193	0.093	6.22e-127
																																					Arnt	8.03e-141	0.459126	0.166	0.07	1.89e-136
																																					Itgb6	1.95e-125	0.45912	0.225	0.118	4.58e-121
																																					Pcgf3	4.21e-159	0.459032	0.116	0.033	9.91e-155
																																					Ubxn4	1.27e-122	0.45891	0.234	0.127	2.98e-118
																																					Jak1	2.01e-106	0.458713	0.194	0.104	4.73e-102
																																					Ipo11	3.49e-119	0.458471	0.152	0.068	8.19e-115
																																					AABR07062583.1	4.96e-138	0.45805	0.232	0.119	1.17e-133
																																					Fign	1.44e-111	0.457957	0.105	0.038	3.39e-107
																																					Ift88	2.79e-133	0.45765	0.138	0.054	6.56e-129
																																					Gnai3	7.44e-116	0.45763	0.145	0.064	1.75e-111
																																					Srsf6	5.67e-179	0.457323	0.289	0.145	1.33e-174
																																					Itgb5	2.88e-114	0.45731	0.192	0.101	6.77e-110
																																					Gabbr1	7.88e-136	0.456971	0.116	0.038	1.85e-131
																																					Wdr20	8.32e-126	0.456869	0.201	0.102	1.96e-121
																																					Prpf39	1.27e-146	0.456737	0.323	0.187	2.99e-142
																																					Xpo1	3.35e-125	0.455806	0.198	0.099	7.87e-121
																																					Aatf	3.83e-120	0.455604	0.117	0.044	9.01e-116
																																					Strbp	4.83e-119	0.45533	0.252	0.143	1.14e-114
																																					Crem	2.23e-110	0.455076	0.137	0.06	5.23e-106
																																					Poln	2.56e-213	0.455057	0.1	0.014	6.02e-209
																																					Satb2	4.97e-69	0.454666	0.165	0.098	1.17e-64
																																					Spopl	1.67e-130	0.454642	0.159	0.068	3.93e-126
																																					Cast	8.82e-114	0.454526	0.231	0.128	2.07e-109
																																					LOC100294508	3e-124	0.454487	0.175	0.082	7.06e-120
																																					Trim24	1.01e-104	0.453862	0.104	0.039	2.38e-100
																																					Nars2	2.43e-112	0.453715	0.113	0.043	5.71e-108
																																					Mier1	8.07e-125	0.453539	0.244	0.133	1.9e-120
																																					AABR07001519.1	1.39e-91	0.453486	0.276	0.18	3.27e-87
																																					Prxl2c	2.62e-112	0.453483	0.147	0.066	6.16e-108
																																					Tet3	2.45e-139	0.453454	0.266	0.145	5.77e-135
																																					Abcc2	9.25e-81	0.453337	0.148	0.077	2.17e-76
																																					Kmt5b	1.56e-125	0.453288	0.221	0.116	3.67e-121
																																					Tead1	6.61e-177	0.453092	0.649	0.511	1.55e-172
																																					Marchf7	4.38e-124	0.453045	0.208	0.106	1.03e-119
																																					Capn7	7.85e-119	0.452784	0.13	0.052	1.84e-114
																																					Depdc5	1.41e-112	0.45273	0.128	0.053	3.31e-108
																																					Selenof	1.28e-102	0.452587	0.174	0.09	3.02e-98
																																					Nsd3	1.61e-178	0.452556	0.423	0.256	3.78e-174
																																					Ppp4r2	1.44e-150	0.452397	0.209	0.096	3.37e-146
																																					RGD1308428	1.37e-114	0.452356	0.167	0.08	3.22e-110
																																					Fam160a1	1.08e-101	0.452341	0.275	0.174	2.54e-97
																																					Ubr1	7.79e-114	0.452271	0.172	0.084	1.83e-109
																																					Trim8	2.96e-96	0.45208	0.15	0.074	6.95e-92
																																					Adnp	1.96e-150	0.451747	0.356	0.213	4.6e-146
																																					Zmym5	1.54e-124	0.451555	0.237	0.128	3.61e-120
																																					Cd63	6.07e-155	0.451367	0.124	0.039	1.43e-150
																																					Atxn2	3.63e-145	0.451213	0.346	0.21	8.53e-141
																																					Lpin2	2.32e-114	0.450964	0.276	0.164	5.44e-110
																																					Ctsc	2.97e-98	0.450701	0.116	0.049	6.98e-94
																																					Tm2d1	6.97e-127	0.450686	0.163	0.072	1.64e-122
																																					Wsb1	5.43e-100	0.450572	0.168	0.088	1.28e-95
																																					Rabep1	3.23e-152	0.450397	0.314	0.178	7.59e-148
																																					Hm13	3.5e-125	0.450353	0.138	0.055	8.22e-121
																																					Kank1	8.71e-142	0.449979	0.352	0.214	2.05e-137
																																					Nipsnap2	8.98e-105	0.449677	0.163	0.081	2.11e-100
																																					Galnt14	1.04e-57	0.449288	0.36	0.287	2.44e-53
																																					Rab3gap2	5.97e-99	0.449158	0.162	0.082	1.4e-94
																																					Sgcd	6.05e-72	0.448956	0.117	0.059	1.42e-67
																																					Dpp7	4.34e-183	0.448812	0.183	0.068	1.02e-178
																																					Stau1	1.4e-115	0.448546	0.195	0.1	3.29e-111
																																					Stx18	2.89e-103	0.448412	0.13	0.058	6.78e-99
																																					Tspan33	8.86e-127	0.448212	0.122	0.045	2.08e-122
																																					Vps13c	4.65e-178	0.448124	0.441	0.268	1.09e-173
																																					Kdm1a	4.98e-119	0.447969	0.114	0.041	1.17e-114
																																					Sos1	1.16e-112	0.447379	0.182	0.091	2.72e-108
																																					Sec24a	1.01e-130	0.446966	0.228	0.119	2.38e-126
																																					Nln	1.05e-110	0.446664	0.134	0.057	2.46e-106
																																					Lmo7	2.99e-119	0.446336	0.383	0.251	7.03e-115
																																					Stxbp3	3.34e-130	0.446129	0.151	0.063	7.86e-126
																																					Itfg1	9.85e-126	0.445751	0.193	0.095	2.32e-121
																																					Rin3	3.09e-117	0.445734	0.183	0.09	7.26e-113
																																					Stam2	3.31e-121	0.445538	0.128	0.05	7.77e-117
																																					Qrich1	6.08e-128	0.444977	0.244	0.133	1.43e-123
																																					Ccdc62	3.99e-132	0.444887	0.206	0.101	9.38e-128
																																					Srsf2	2.1e-273	0.444538	0.54	0.303	4.94e-269
																																					Ttc26	7.59e-127	0.444479	0.112	0.038	1.78e-122
																																					Net1	2.7e-129	0.444476	0.162	0.07	6.35e-125
																																					Capza1	1.58e-114	0.444181	0.137	0.058	3.72e-110
																																					Fam172a	4.24e-137	0.443868	0.353	0.218	9.96e-133
																																					Dcaf10	7.47e-122	0.443463	0.14	0.058	1.76e-117
																																					Ttbk2	4.24e-119	0.443437	0.12	0.045	9.96e-115
																																					Myo10	1.28e-163	0.44339	0.481	0.317	3e-159
																																					Sall1	1.22e-133	0.443384	0.198	0.095	2.86e-129
																																					Trappc8	4.25e-126	0.443266	0.202	0.101	9.99e-122
																																					Lrif1	7.77e-114	0.443239	0.228	0.126	1.83e-109
																																					Peli1	2.26e-116	0.442851	0.146	0.064	5.31e-112
																																					Zbtb7c	1.63e-88	0.442737	0.111	0.049	3.83e-84
																																					Tusc3	4.15e-95	0.442725	0.105	0.043	9.77e-91
																																					Nr1h4	1.89e-130	0.442705	0.358	0.227	4.44e-126
																																					Usp22	4.86e-129	0.442615	0.115	0.039	1.14e-124
																																					Swt1	1.03e-146	0.442536	0.266	0.141	2.43e-142
																																					Eml6	1.48e-119	0.442385	0.19	0.094	3.47e-115
																																					Matr3	5.84e-128	0.44238	0.353	0.224	1.37e-123
																																					Nop58	3.06e-111	0.442211	0.191	0.099	7.2e-107
																																					Fam107b	6.65e-102	0.442166	0.284	0.181	1.56e-97
																																					Parn	7.81e-114	0.442028	0.134	0.057	1.84e-109
																																					Pphln1	4.54e-128	0.441795	0.131	0.05	1.07e-123
																																					Col4a2	1.87e-103	0.441526	0.122	0.051	4.4e-99
																																					Zfp704	1.03e-103	0.441416	0.216	0.12	2.42e-99
																																					Klhl8	1.22e-125	0.441364	0.114	0.04	2.86e-121
																																					Nsmaf	2.76e-121	0.441269	0.176	0.084	6.48e-117
																																					Atp2a2	2.12e-148	0.441229	0.471	0.325	4.97e-144
																																					Ell2	2.34e-93	0.441118	0.171	0.091	5.5e-89
																																					Morc3	4.06e-132	0.440957	0.187	0.088	9.55e-128
																																					Spata7	1.9e-131	0.440956	0.173	0.078	4.46e-127
																																					Slx4ip	2.66e-129	0.44094	0.145	0.059	6.25e-125
																																					Abcg2	5.2e-110	0.440814	0.257	0.152	1.22e-105
																																					Acsm5	2.01e-63	0.440689	0.105	0.053	4.71e-59
																																					Chd1	9.95e-134	0.440584	0.23	0.118	2.34e-129
																																					Uimc1	7.14e-115	0.440563	0.191	0.098	1.68e-110
																																					Kansl3	2.23e-127	0.440349	0.195	0.096	5.24e-123
																																					Wasf2	1.2e-116	0.440044	0.163	0.076	2.81e-112
																																					Pdpk1	7.51e-117	0.440037	0.231	0.126	1.77e-112
																																					Micu3	7.96e-140	0.440008	0.149	0.058	1.87e-135
																																					Hecw1	2.19e-186	0.440003	0.128	0.033	5.15e-182
																																					Fbxl5	4.1e-140	0.439878	0.163	0.068	9.63e-136
																																					Rgl1	2.33e-147	0.439803	0.466	0.316	5.49e-143
																																					Ddah1	1.67e-170	0.439634	0.602	0.462	3.92e-166
																																					Mapt	2.63e-238	0.43963	0.671	0.459	6.19e-234
																																					Nbr1	3.89e-117	0.439458	0.229	0.127	9.13e-113
																																					Mettl15	8.39e-96	0.439401	0.122	0.054	1.97e-91
																																					Pde6d	4.66e-109	0.439365	0.118	0.047	1.09e-104
																																					Acss3	1.14e-162	0.439365	0.545	0.39	2.67e-158
																																					Gtf2f2	3.62e-114	0.439197	0.136	0.058	8.52e-110
																																					Kdm5a	2.58e-148	0.439101	0.387	0.24	6.06e-144
																																					Huwe1	1.23e-121	0.438701	0.396	0.267	2.89e-117
																																					Nup153	1.06e-129	0.438521	0.183	0.085	2.49e-125
																																					Slc38a6	1.15e-134	0.438269	0.112	0.036	2.71e-130
																																					Tm9sf4	3.99e-118	0.438142	0.198	0.101	9.39e-114
																																					Arhgap17	1.82e-171	0.437947	0.481	0.311	4.28e-167
																																					Kifap3	3.1e-112	0.43783	0.215	0.116	7.29e-108
																																					Ifrd1	5.54e-119	0.437717	0.181	0.088	1.3e-114
																																					Exoc5	1.45e-111	0.437554	0.163	0.077	3.41e-107
																																					Fgfr1	1.1e-124	0.437518	0.189	0.092	2.59e-120
																																					Cmtm4	9.27e-136	0.437461	0.119	0.04	2.18e-131
																																					Sat1	4.25e-113	0.43715	0.147	0.066	9.98e-109
																																					Agbl3	2.25e-117	0.437013	0.151	0.066	5.3e-113
																																					Hnrnph3	1.05e-145	0.436841	0.161	0.065	2.47e-141
																																					Mark2	9.49e-133	0.436811	0.293	0.169	2.23e-128
																																					Pigu	3.18e-111	0.436664	0.116	0.045	7.47e-107
																																					Cldn10	5.76e-97	0.436029	0.314	0.209	1.35e-92
																																					Ranbp10	3.83e-127	0.435943	0.135	0.053	9e-123
																																					Ralgapb	4.37e-114	0.435917	0.175	0.086	1.03e-109
																																					Gak	5.52e-105	0.435818	0.186	0.098	1.3e-100
																																					Cdc27	1.03e-120	0.435718	0.137	0.056	2.43e-116
																																					Cdc42se2	1.16e-114	0.435657	0.132	0.055	2.72e-110
																																					Ywhag	4.62e-122	0.435445	0.113	0.04	1.09e-117
																																					Tet2	7.88e-134	0.43531	0.467	0.333	1.85e-129
																																					Efr3a	4.66e-109	0.435212	0.177	0.089	1.1e-104
																																					Nr6a1	1.35e-131	0.434955	0.103	0.032	3.17e-127
																																					Bmt2	1.93e-143	0.434858	0.122	0.04	4.55e-139
																																					Etnk1	6.61e-107	0.434406	0.34	0.236	1.55e-102
																																					Snx27	1.2e-130	0.434286	0.144	0.057	2.82e-126
																																					Plekhm3	2.13e-117	0.434256	0.119	0.045	5e-113
																																					Clec16a	5.97e-108	0.434176	0.247	0.145	1.4e-103
																																					Ipo9	4.82e-113	0.434078	0.142	0.062	1.13e-108
																																					Rnd3	8.53e-116	0.433733	0.178	0.086	2e-111
																																					Gas6	1.4e-102	0.43368	0.124	0.053	3.29e-98
																																					Rpgrip1l	8.24e-120	0.433654	0.176	0.084	1.94e-115
																																					Arl13b	2.24e-134	0.433591	0.188	0.087	5.27e-130
																																					Bbx	1.3e-118	0.433501	0.2	0.101	3.06e-114
																																					Spred2	1.09e-109	0.433393	0.281	0.174	2.56e-105
																																					Pik3cb	3.83e-117	0.43316	0.243	0.136	9.01e-113
																																					Tbc1d14	2.84e-120	0.433088	0.283	0.169	6.68e-116
																																					Rtn3	6.41e-113	0.433014	0.229	0.127	1.51e-108
																																					Styxl1	2.05e-123	0.432303	0.151	0.065	4.82e-119
																																					Csnk2a2	5.09e-128	0.432297	0.155	0.066	1.2e-123
																																					Ank3	0	0.43224	0.867	0.734	0
																																					Ezr	6.26e-122	0.432097	0.401	0.271	1.47e-117
																																					Crebrf	2.37e-116	0.431974	0.299	0.183	5.56e-112
																																					Sf3b3	8.34e-126	0.431563	0.148	0.063	1.96e-121
																																					Klhl2	1.61e-103	0.431378	0.1	0.037	3.79e-99
																																					Rab3ip	6.8e-120	0.430886	0.271	0.158	1.6e-115
																																					Sfxn1	2.29e-89	0.430874	0.235	0.146	5.37e-85
																																					Eps15l1	8.5e-166	0.430718	0.292	0.151	2e-161
																																					Kras	1e-110	0.430371	0.129	0.053	2.35e-106
																																					Tasp1	7.98e-114	0.430336	0.139	0.06	1.88e-109
																																					Desi2	6.16e-104	0.429886	0.134	0.06	1.45e-99
																																					Nisch	1.99e-108	0.4294	0.288	0.178	4.67e-104
																																					Ubl3	1.57e-89	0.429372	0.137	0.067	3.68e-85
																																					Crls1	1.23e-130	0.429255	0.142	0.057	2.89e-126
																																					Xpnpep3	5.32e-116	0.429189	0.142	0.061	1.25e-111
																																					Ndel1	6.62e-139	0.429001	0.389	0.246	1.56e-134
																																					Dcaf1	7.98e-112	0.428837	0.163	0.078	1.88e-107
																																					Rab1a	1.84e-113	0.428774	0.172	0.084	4.32e-109
																																					Pdpr	1.2e-138	0.428739	0.215	0.105	2.83e-134
																																					Dock5	3e-113	0.428565	0.273	0.164	7.06e-109
																																					Ift43	2.37e-108	0.42824	0.102	0.036	5.56e-104
																																					Msn	6.21e-81	0.428129	0.183	0.106	1.46e-76
																																					Smg7	1.81e-121	0.427601	0.163	0.073	4.26e-117
																																					Phtf2	2.34e-118	0.427475	0.149	0.065	5.5e-114
																																					Cdk5rap1	3.59e-130	0.427344	0.188	0.089	8.44e-126
																																					Arf4	1.72e-103	0.427087	0.158	0.078	4.05e-99
																																					Tango2	7.6e-119	0.426976	0.14	0.059	1.79e-114
																																					Kpna3	1.76e-129	0.426761	0.128	0.047	4.13e-125
																																					Hormad2	1.25e-79	0.426563	0.179	0.104	2.95e-75
																																					Serpinh1	8.58e-129	0.426145	0.108	0.035	2.02e-124
																																					Commd10	1.22e-116	0.425871	0.107	0.038	2.86e-112
																																					Blvrb	1.15e-122	0.425764	0.114	0.04	2.69e-118
																																					Zfp326	4.66e-137	0.42573	0.194	0.09	1.1e-132
																																					Ldlrad3	1.22e-115	0.425636	0.223	0.121	2.87e-111
																																					Adcy9	4.39e-112	0.425606	0.225	0.124	1.03e-107
																																					Ep400	3.16e-132	0.425307	0.259	0.14	7.43e-128
																																					Rnf38	2.66e-116	0.425237	0.11	0.04	6.25e-112
																																					Fam149a	1.37e-100	0.424523	0.135	0.061	3.23e-96
																																					Ttc23	1.01e-97	0.423939	0.122	0.054	2.37e-93
																																					Rnf216	9.1e-126	0.422938	0.281	0.162	2.14e-121
																																					Slmap	4.32e-132	0.42281	0.314	0.187	1.02e-127
																																					Ap3b1	2.21e-151	0.422683	0.412	0.263	5.2e-147
																																					Asap2	5.33e-92	0.422574	0.159	0.082	1.25e-87
																																					Specc1l	4.21e-119	0.422406	0.244	0.137	9.88e-115
																																					Mapkap1	2.9e-131	0.422365	0.37	0.236	6.81e-127
																																					Adgra3	5.74e-128	0.422342	0.285	0.165	1.35e-123
																																					Snrnp70	1.52e-258	0.422188	0.535	0.301	3.57e-254
																																					Rai14	4.89e-96	0.422157	0.178	0.095	1.15e-91
																																					Arhgap24	2.96e-120	0.421971	0.618	0.513	6.96e-116
																																					Wdfy1	2.4e-130	0.421885	0.376	0.241	5.63e-126
																																					Tmem67	2.3e-105	0.42185	0.142	0.064	5.42e-101
																																					Cab39l	3.78e-107	0.421052	0.146	0.067	8.89e-103
																																					Tecpr2	4.98e-114	0.420957	0.15	0.067	1.17e-109
																																					Taf4b	5.05e-88	0.420701	0.134	0.065	1.19e-83
																																					Pxn	1.07e-169	0.420533	0.365	0.206	2.51e-165
																																					Bin1	7.12e-117	0.420496	0.162	0.075	1.67e-112
																																					Ino80	8.25e-119	0.420377	0.248	0.139	1.94e-114
																																					Nipa2	4.16e-112	0.420092	0.115	0.044	9.78e-108
																																					Fth1	7.13e-89	0.419893	0.158	0.081	1.68e-84
																																					Hs6st1	2.41e-126	0.419677	0.275	0.157	5.65e-122
																																					AABR07016572.1	7.21e-149	0.419654	0.142	0.051	1.69e-144
																																					AABR07021704.1	4.83e-127	0.419628	0.172	0.078	1.13e-122
																																					Dlst	3.51e-103	0.41954	0.183	0.097	8.26e-99
																																					Dguok	2.23e-123	0.41917	0.157	0.069	5.24e-119
																																					Fam126b	3.07e-112	0.419045	0.242	0.137	7.21e-108
																																					Brk1	3e-101	0.418921	0.126	0.056	7.06e-97
																																					Ddx50	4.71e-131	0.418912	0.173	0.078	1.11e-126
																																					Agfg2	2.58e-84	0.418469	0.132	0.065	6.07e-80
																																					Cobll1	2.31e-97	0.418446	0.413	0.308	5.42e-93
																																					Dhx40	3.21e-106	0.418404	0.166	0.081	7.55e-102
																																					Cachd1	7.91e-97	0.418371	0.189	0.103	1.86e-92
																																					Spin1	7.04e-142	0.418344	0.112	0.034	1.65e-137
																																					Ube4a	6.99e-124	0.418325	0.278	0.16	1.64e-119
																																					Ptch1	1.17e-88	0.41816	0.122	0.057	2.76e-84
																																					Phip	3.29e-112	0.41775	0.304	0.188	7.74e-108
																																					Laptm4a	1.42e-88	0.41769	0.124	0.059	3.34e-84
																																					Pi4k2b	1.66e-105	0.417551	0.108	0.041	3.91e-101
																																					Btaf1	2.08e-113	0.417414	0.215	0.115	4.9e-109
																																					Chdh	5.54e-99	0.417053	0.185	0.099	1.3e-94
																																					RGD1305110	3.06e-109	0.417043	0.118	0.047	7.19e-105
																																					Psen1	6.17e-105	0.416546	0.162	0.079	1.45e-100
																																					Myo6	4.03e-153	0.416368	0.573	0.419	9.46e-149
																																					Man1a2	3.55e-123	0.416315	0.254	0.14	8.35e-119
																																					Glyatl2	5.8e-123	0.416291	0.127	0.049	1.36e-118
																																					Pi4kb	1.4e-112	0.416253	0.206	0.108	3.28e-108
																																					Dram2	3.52e-127	0.416054	0.233	0.123	8.27e-123
																																					Ktn1	3.65e-132	0.416033	0.39	0.249	8.59e-128
																																					Sec24b	9.53e-110	0.415573	0.146	0.066	2.24e-105
																																					Psma3l	2.95e-109	0.41538	0.137	0.06	6.94e-105
																																					Lasp1	7.97e-100	0.415318	0.139	0.065	1.87e-95
																																					Gsr	4.56e-122	0.415159	0.268	0.153	1.07e-117
																																					Luc7l	2.89e-123	0.414782	0.283	0.165	6.8e-119
																																					Cct3	5.17e-106	0.414649	0.158	0.077	1.22e-101
																																					Mecp2	2.45e-104	0.414304	0.143	0.066	5.75e-100
																																					Igf2r	4.57e-150	0.413951	0.298	0.163	1.08e-145
																																					Hnrnpf	6.69e-108	0.413857	0.178	0.09	1.57e-103
																																					Agap1	4.14e-190	0.413557	0.525	0.343	9.74e-186
																																					Stam	2.26e-117	0.413533	0.125	0.049	5.31e-113
																																					Anapc1	6.87e-102	0.41349	0.128	0.056	1.62e-97
																																					Washc3	5.87e-110	0.413437	0.126	0.053	1.38e-105
																																					Tcf20	9.89e-97	0.413372	0.156	0.078	2.32e-92
																																					Caap1	1.77e-120	0.413207	0.125	0.048	4.15e-116
																																					Dnajc6	8.36e-119	0.41307	0.188	0.092	1.96e-114
																																					Gna13	1.32e-108	0.412743	0.122	0.05	3.11e-104
																																					Snx13	5.81e-107	0.412422	0.201	0.107	1.37e-102
																																					Nubpl	1.56e-107	0.412231	0.113	0.044	3.66e-103
																																					Ctsd	4.06e-60	0.4121	0.105	0.055	9.55e-56
																																					Shb	2.73e-160	0.412045	0.333	0.185	6.41e-156
																																					Crppa	9.35e-90	0.411858	0.147	0.074	2.2e-85
																																					Nono	3.33e-119	0.411836	0.14	0.058	7.82e-115
																																					Zfc3h1	8.5e-130	0.411798	0.411	0.27	2e-125
																																					Vps13d	7.94e-121	0.411738	0.374	0.244	1.87e-116
																																					Rsf1	1.84e-113	0.411489	0.324	0.205	4.33e-109
																																					Ndufs4	2.23e-90	0.411472	0.209	0.123	5.24e-86
																																					Enox2	6.51e-94	0.411441	0.133	0.061	1.53e-89
																																					Mprip	1.45e-106	0.411057	0.305	0.193	3.41e-102
																																					Rnf169	2.23e-102	0.41103	0.13	0.057	5.24e-98
																																					Bcl2	1.97e-94	0.410923	0.197	0.111	4.63e-90
																																					Zscan26	1.9e-135	0.410706	0.226	0.114	4.47e-131
																																					Chic2	1.21e-115	0.410341	0.102	0.035	2.83e-111
																																					Prr3	8.26e-127	0.41022	0.168	0.075	1.94e-122
																																					Mtss1	5.02e-169	0.410161	0.586	0.427	1.18e-164
																																					Raf1	1.87e-104	0.410078	0.137	0.061	4.4e-100
																																					Morf4l2	1.28e-112	0.410025	0.134	0.057	3.01e-108
																																					Tnfrsf14	9.14e-142	0.409619	0.195	0.088	2.15e-137
																																					AABR07051515.1	8.82e-122	0.409339	0.15	0.064	2.07e-117
																																					Cttnbp2nl	1.51e-82	0.409312	0.107	0.048	3.54e-78
																																					Slc6a20	5.39e-113	0.408755	0.293	0.177	1.27e-108
																																					Anxa4	1.02e-53	0.408516	0.117	0.068	2.41e-49
																																					Zcchc8	7.81e-117	0.408497	0.227	0.123	1.84e-112
																																					Tnks2	2.57e-146	0.40774	0.224	0.107	6.03e-142
																																					Ankrd28	3.15e-101	0.40766	0.177	0.091	7.4e-97
																																					Appbp2	1.23e-102	0.407388	0.131	0.057	2.89e-98
																																					Pitpna	7.33e-105	0.407086	0.165	0.082	1.72e-100
																																					Zfp592	1.63e-105	0.406601	0.14	0.063	3.84e-101
																																					Armc8	1.75e-88	0.406569	0.172	0.094	4.11e-84
																																					Pds5b	7.55e-98	0.40634	0.188	0.101	1.77e-93
																																					Cep120	5.37e-111	0.406238	0.124	0.05	1.26e-106
																																					Gtf2h1	2.26e-101	0.406127	0.12	0.051	5.31e-97
																																					Sdc4	5.05e-78	0.406044	0.239	0.158	1.19e-73
																																					Pstpip2	5.54e-104	0.405734	0.124	0.052	1.3e-99
																																					Agtpbp1	1.65e-116	0.405567	0.229	0.125	3.88e-112
																																					Acsm3	4.08e-27	0.405042	0.125	0.088	9.58e-23
																																					Atg7	5.18e-95	0.404991	0.134	0.063	1.22e-90
																																					Fubp1	2.57e-128	0.404975	0.268	0.149	6.04e-124
																																					Tmpo	6.33e-100	0.404942	0.143	0.067	1.49e-95
																																					Xrcc4	3.32e-92	0.404916	0.18	0.098	7.79e-88
																																					Bicral	1.36e-129	0.404347	0.195	0.094	3.19e-125
																																					Rab28	1.3e-113	0.404309	0.135	0.057	3.06e-109
																																					Vta1	5.56e-114	0.404007	0.119	0.045	1.31e-109
																																					Srbd1	6.36e-98	0.4039	0.163	0.082	1.49e-93
																																					Ireb2	5.5e-118	0.40386	0.154	0.068	1.29e-113
																																					Tcf7l2	2.45e-93	0.403705	0.138	0.066	5.77e-89
																																					Copa	5.06e-91	0.403446	0.145	0.073	1.19e-86
																																					Ago3	3.05e-106	0.40318	0.14	0.062	7.16e-102
																																					Lrpprc	1.39e-109	0.403149	0.263	0.154	3.26e-105
																																					Adar	2.36e-109	0.403148	0.105	0.038	5.56e-105
																																					Atrn	2.62e-95	0.40298	0.207	0.117	6.16e-91
																																					Myo1e	4.73e-89	0.402937	0.166	0.088	1.11e-84
																																					Ube2n	5.34e-116	0.402809	0.117	0.044	1.26e-111
																																					Smc5	6.91e-109	0.402787	0.188	0.096	1.62e-104
																																					Srpk2	9.07e-85	0.402376	0.159	0.086	2.13e-80
																																					Fam13a	1.08e-94	0.402218	0.193	0.106	2.54e-90
																																					Tpm3	3.59e-92	0.401464	0.134	0.063	8.43e-88
																																					Serinc5	1.75e-100	0.401372	0.101	0.038	4.11e-96
																																					Atxn7l1	5.67e-102	0.401179	0.25	0.149	1.33e-97
																																					Rlf	4.84e-121	0.400954	0.156	0.069	1.14e-116
																																					Septin4	4.43e-85	0.40058	0.111	0.049	1.04e-80
																																					Srsf4	1.33e-111	0.400489	0.256	0.147	3.13e-107
																																					Naa16	1.02e-110	0.400223	0.218	0.119	2.39e-106
																																					Ddx42	3.84e-109	0.400083	0.195	0.101	9.03e-105
																																					Spsb4	3.2e-90	0.399785	0.138	0.066	7.52e-86
																																					Crim1	4.15e-87	0.399557	0.351	0.247	9.75e-83
																																					Ric8b	1.12e-97	0.399533	0.186	0.099	2.63e-93
																																					Prr14l	2.64e-101	0.399532	0.219	0.124	6.19e-97
																																					Sdc2	3.37e-66	0.399503	0.311	0.228	7.92e-62
																																					Ubac2	3.04e-89	0.3994	0.196	0.113	7.14e-85
																																					Kdm3a	7.32e-109	0.399115	0.198	0.104	1.72e-104
																																					LOC300308	2.26e-126	0.399007	0.111	0.037	5.32e-122
																																					Nfrkb	9.53e-121	0.39865	0.128	0.05	2.24e-116
																																					Epc2	1.63e-96	0.39846	0.161	0.082	3.83e-92
																																					Ppargc1a	1.67e-93	0.398113	0.431	0.324	3.92e-89
																																					Fat1	3.88e-89	0.397937	0.251	0.155	9.11e-85
																																					Ric1	9.7e-104	0.397804	0.181	0.093	2.28e-99
																																					Heatr5a	4.87e-97	0.397733	0.109	0.045	1.14e-92
																																					Uqcc1	1.34e-90	0.397565	0.138	0.068	3.14e-86
																																					Snx2	5.74e-97	0.397562	0.202	0.112	1.35e-92
																																					Rsbn1l	6.74e-103	0.396681	0.196	0.105	1.58e-98
																																					Sf3b1	5.15e-131	0.396627	0.409	0.271	1.21e-126
																																					Rmnd5a	5.26e-115	0.396608	0.131	0.053	1.24e-110
																																					Prkcz	1.34e-103	0.396565	0.202	0.111	3.16e-99
																																					Jmy	8.51e-114	0.396382	0.163	0.076	2e-109
																																					Traf3ip2	1.44e-113	0.396126	0.132	0.055	3.37e-109
																																					Irf2	1.64e-111	0.396109	0.21	0.112	3.85e-107
																																					Wwc1	1.26e-298	0.395945	0.804	0.577	2.96e-294
																																					Rbpj	1.32e-103	0.395804	0.131	0.057	3.1e-99
																																					Ttc7b	5.92e-95	0.395797	0.19	0.104	1.39e-90
																																					Sesn1	1.52e-95	0.395704	0.18	0.096	3.56e-91
																																					Mon2	2.04e-97	0.395523	0.192	0.104	4.8e-93
																																					Tmem245	8.59e-96	0.395293	0.146	0.07	2.02e-91
																																					Cul1	2.15e-103	0.395219	0.26	0.155	5.05e-99
																																					LOC100174910	9.48e-117	0.394876	0.122	0.047	2.23e-112
																																					Smap1	6.85e-116	0.394809	0.2	0.102	1.61e-111
																																					Gulp1	2.12e-73	0.394642	0.108	0.051	4.98e-69
																																					Mtmr10	2.36e-104	0.394523	0.142	0.064	5.55e-100
																																					Rbm14	5.05e-124	0.394482	0.123	0.046	1.19e-119
																																					Herpud2	8.57e-92	0.394454	0.123	0.056	2.01e-87
																																					AABR07018038.1	2e-92	0.394264	0.151	0.075	4.71e-88
																																					Rnf145	7.6e-116	0.394054	0.116	0.044	1.79e-111
																																					Gosr1	5.34e-111	0.393554	0.119	0.047	1.26e-106
																																					Ppp2r2d	3.61e-113	0.39344	0.129	0.053	8.49e-109
																																					Lman2	3.94e-103	0.393022	0.15	0.071	9.25e-99
																																					Acvr2a	5.38e-98	0.392994	0.138	0.064	1.27e-93
																																					Hmg20a	4.04e-105	0.392978	0.142	0.064	9.5e-101
																																					Zmynd11	2.87e-92	0.39266	0.224	0.134	6.76e-88
																																					Lnx2	6.13e-92	0.392362	0.191	0.106	1.44e-87
																																					Arfip1	5.73e-116	0.392251	0.148	0.064	1.35e-111
																																					Psmd14	1.42e-92	0.391929	0.119	0.053	3.34e-88
																																					Trim37	3.32e-98	0.39189	0.158	0.078	7.79e-94
																																					Tcea1	6.84e-97	0.391875	0.165	0.085	1.61e-92
																																					Commd1	4.22e-76	0.391714	0.156	0.087	9.93e-72
																																					Hectd1	3.89e-126	0.391397	0.38	0.245	9.15e-122
																																					Celf1	1.35e-111	0.391374	0.105	0.037	3.18e-107
																																					Nsd2	5.09e-103	0.391291	0.136	0.061	1.2e-98
																																					Kif16b	4.75e-108	0.391271	0.394	0.274	1.12e-103
																																					Sec11a	1.86e-106	0.391232	0.104	0.038	4.37e-102
																																					Dip2b	6.44e-85	0.391095	0.208	0.124	1.51e-80
																																					Trip4	3.27e-105	0.390854	0.147	0.068	7.69e-101
																																					Ythdf2	7.41e-115	0.390608	0.14	0.059	1.74e-110
																																					F11r	2.67e-77	0.390601	0.129	0.066	6.27e-73
																																					Rc3h2	2.65e-92	0.390477	0.144	0.071	6.22e-88
																																					Taok1	2.22e-104	0.389934	0.232	0.131	5.21e-100
																																					Fbxo34	5.57e-109	0.389869	0.12	0.048	1.31e-104
																																					Git2	1.59e-91	0.389814	0.176	0.095	3.74e-87
																																					Anapc4	6.93e-101	0.38977	0.14	0.064	1.63e-96
																																					Sdhb	8.01e-106	0.38974	0.247	0.147	1.88e-101
																																					Fam76b	7.45e-97	0.389575	0.152	0.075	1.75e-92
																																					Uggt1	2.94e-78	0.389266	0.175	0.101	6.9e-74
																																					Twf1	3.04e-119	0.388961	0.136	0.055	7.15e-115
																																					Zfp532	4.84e-83	0.388739	0.137	0.069	1.14e-78
																																					Ttc39c	6.17e-110	0.388581	0.162	0.077	1.45e-105
																																					Sun1	2.41e-89	0.38848	0.117	0.052	5.67e-85
																																					Ino80d	6.62e-92	0.388412	0.156	0.079	1.56e-87
																																					Alg9	2.52e-104	0.388203	0.113	0.045	5.93e-100
																																					Snx7	2.68e-92	0.388072	0.171	0.091	6.31e-88
																																					Cecr2	2.79e-95	0.387942	0.14	0.066	6.56e-91
																																					Klhl7	3.94e-77	0.387307	0.146	0.078	9.26e-73
																																					Lpcat3	5.54e-96	0.387243	0.168	0.087	1.3e-91
																																					Prorp	2.1e-98	0.387223	0.118	0.05	4.94e-94
																																					Elp3	3.37e-91	0.387125	0.123	0.056	7.91e-87
																																					Ubr2	4.92e-121	0.387067	0.369	0.239	1.16e-116
																																					Slf2	1.43e-114	0.387047	0.248	0.138	3.36e-110
																																					Cd82	1.47e-92	0.387032	0.122	0.055	3.45e-88
																																					Lmtk2	4.39e-116	0.386995	0.205	0.106	1.03e-111
																																					Ddx10	2.56e-101	0.386465	0.15	0.071	6.01e-97
																																					Fam149b1	3.08e-90	0.386415	0.104	0.043	7.24e-86
																																					Klhl12	3.25e-104	0.386247	0.102	0.038	7.65e-100
																																					Vps50	1.51e-101	0.385808	0.137	0.062	3.54e-97
																																					Coro1c	2.72e-95	0.385685	0.115	0.049	6.4e-91
																																					Shld2	1.41e-107	0.385677	0.204	0.108	3.32e-103
																																					Cct4	7.78e-113	0.385641	0.147	0.066	1.83e-108
																																					Kif11	5.72e-97	0.38559	0.167	0.084	1.34e-92
																																					Homer1	2.93e-99	0.385582	0.156	0.076	6.9e-95
																																					Map4k3	4.18e-118	0.385396	0.408	0.282	9.83e-114
																																					Zfp91	2.74e-96	0.385322	0.261	0.159	6.44e-92
																																					Chm	1.22e-96	0.385235	0.168	0.086	2.88e-92
																																					Dnmt3a	2.62e-110	0.385179	0.276	0.165	6.16e-106
																																					Eci3	1.28e-54	0.384934	0.253	0.187	3.02e-50
																																					Ttc37	3.91e-85	0.384698	0.165	0.089	9.2e-81
																																					AABR07026291.1	1.56e-101	0.384658	0.222	0.125	3.66e-97
																																					Atp7a	6.16e-92	0.384566	0.112	0.048	1.45e-87
																																					Txlng	5.53e-113	0.384471	0.146	0.064	1.3e-108
																																					Tra2b	2.33e-100	0.384458	0.303	0.195	5.47e-96
																																					Atf1	4.34e-90	0.38419	0.149	0.075	1.02e-85
																																					Prdx1	1.07e-72	0.383989	0.136	0.074	2.52e-68
																																					Dmxl2	8.87e-135	0.383681	0.398	0.253	2.08e-130
																																					Rab14	4.41e-93	0.383456	0.169	0.089	1.04e-88
																																					Smagp	5.82e-73	0.383375	0.136	0.073	1.37e-68
																																					Plekhf2	7.58e-113	0.383328	0.155	0.07	1.78e-108
																																					Mta3	3.33e-98	0.38324	0.129	0.057	7.83e-94
																																					Asxl2	1.23e-105	0.38323	0.163	0.079	2.88e-101
																																					Sephs1	1.64e-115	0.383223	0.14	0.06	3.86e-111
																																					Tbc1d15	1.79e-101	0.383181	0.135	0.061	4.2e-97
																																					Ssu72	4.14e-84	0.383147	0.132	0.066	9.72e-80
																																					Plxdc2	1.33e-130	0.38299	0.564	0.444	3.13e-126
																																					Stx12	6.96e-90	0.382769	0.104	0.044	1.64e-85
																																					Nr3c1	1.15e-78	0.382735	0.144	0.075	2.71e-74
																																					Dcun1d4	6.96e-83	0.382277	0.131	0.065	1.64e-78
																																					Micu1	5.58e-90	0.382256	0.109	0.047	1.31e-85
																																					Abcc1	4.7e-91	0.382124	0.115	0.05	1.1e-86
																																					Ywhaz	1.29e-70	0.38204	0.179	0.107	3.02e-66
																																					Rab23	1.07e-121	0.381854	0.163	0.073	2.5e-117
																																					Lhpp	3.15e-107	0.381734	0.126	0.052	7.4e-103
																																					Suco	2.84e-112	0.381681	0.219	0.117	6.67e-108
																																					RGD1304624	3.13e-101	0.381251	0.114	0.046	7.36e-97
																																					Lonp2	6.26e-97	0.381065	0.379	0.265	1.47e-92
																																					Inpp5b	7.56e-131	0.380792	0.14	0.055	1.78e-126
																																					Abcd3	3.87e-84	0.380604	0.3	0.204	9.11e-80
																																					Fut8	9.7e-106	0.380437	0.212	0.115	2.28e-101
																																					Rplp0	1.1e-71	0.380297	0.111	0.054	2.57e-67
																																					Btbd7	6.91e-102	0.380146	0.159	0.077	1.62e-97
																																					Ttc27	2.27e-85	0.380144	0.129	0.062	5.35e-81
																																					Magi3	7.03e-90	0.380134	0.237	0.143	1.65e-85
																																					Ndufaf2	6.01e-98	0.380111	0.122	0.053	1.41e-93
																																					Dmxl1	1.1e-114	0.379998	0.488	0.366	2.59e-110
																																					AABR07040864.1	1.55e-57	0.379857	0.12	0.066	3.65e-53
																																					Trrap	2.4e-90	0.379743	0.222	0.132	5.65e-86
																																					Bsdc1	1.53e-102	0.379692	0.129	0.056	3.6e-98
																																					Slain2	1.78e-96	0.379638	0.218	0.125	4.2e-92
																																					Eefsec	1.97e-91	0.379634	0.2	0.113	4.64e-87
																																					Actr2	3.32e-92	0.379366	0.129	0.059	7.81e-88
																																					Adam22	7.44e-123	0.379218	0.119	0.043	1.75e-118
																																					Arpc2	6.31e-74	0.379204	0.218	0.139	1.48e-69
																																					Arl5a	8.53e-100	0.379077	0.125	0.054	2.01e-95
																																					Srsf11	5.61e-136	0.379021	0.465	0.31	1.32e-131
																																					Herc2	1.1e-87	0.378837	0.267	0.171	2.6e-83
																																					Cdk12	2.13e-139	0.378485	0.447	0.291	5e-135
																																					Hbp1	7.44e-94	0.378252	0.165	0.085	1.75e-89
																																					Ero1b	1.57e-113	0.378021	0.115	0.043	3.69e-109
																																					Ola1	3.19e-82	0.377908	0.12	0.057	7.49e-78
																																					Drosha	4.59e-73	0.377691	0.13	0.068	1.08e-68
																																					Smc6	8.55e-109	0.377626	0.218	0.118	2.01e-104
																																					Prkdc	8.66e-85	0.377469	0.187	0.106	2.03e-80
																																					Mtus1	7.22e-99	0.377332	0.278	0.173	1.7e-94
																																					Zc3h7a	2.35e-92	0.377194	0.19	0.105	5.53e-88
																																					Evc2	6.74e-88	0.376776	0.113	0.049	1.58e-83
																																					Fis1	2.84e-114	0.376704	0.109	0.039	6.67e-110
																																					Chtop	1.9e-85	0.376633	0.13	0.063	4.46e-81
																																					Dlg5	3.04e-98	0.376202	0.22	0.126	7.15e-94
																																					Ylpm1	3.64e-106	0.37601	0.307	0.191	8.56e-102
																																					Fbxo28	1.67e-96	0.375921	0.137	0.063	3.93e-92
																																					Tulp4	3.96e-77	0.37571	0.132	0.067	9.31e-73
																																					Krit1	7.39e-100	0.375609	0.151	0.073	1.74e-95
																																					Lpgat1	2.03e-99	0.375458	0.225	0.128	4.77e-95
																																					Scmh1	3.07e-84	0.375215	0.139	0.071	7.22e-80
																																					Slc1a1	1.13e-78	0.374513	0.409	0.309	2.65e-74
																																					Ap2a2	1.54e-116	0.37432	0.244	0.136	3.61e-112
																																					LOC100909750	3.98e-114	0.374286	0.189	0.095	9.37e-110
																																					Btd	1.26e-84	0.37397	0.169	0.094	2.95e-80
																																					Pcca	9.16e-87	0.373951	0.23	0.139	2.15e-82
																																					Spg7	2.18e-80	0.373925	0.13	0.065	5.13e-76
																																					Ubqln1	8.52e-82	0.373911	0.189	0.11	2e-77
																																					Fam184a	5.4e-85	0.37388	0.154	0.08	1.27e-80
																																					Rsrc2	7.66e-90	0.37346	0.212	0.123	1.8e-85
																																					Hif1a	1.77e-84	0.373068	0.197	0.113	4.17e-80
																																					B3galnt2	2.04e-106	0.372954	0.116	0.046	4.78e-102
																																					Rab2b	1.34e-119	0.372923	0.135	0.054	3.16e-115
																																					Ak4	1.43e-70	0.372787	0.27	0.184	3.37e-66
																																					Dhx32	5.4e-105	0.372602	0.113	0.044	1.27e-100
																																					Orc3	9.71e-93	0.372579	0.119	0.052	2.28e-88
																																					Nbas	8.83e-93	0.372301	0.23	0.136	2.07e-88
																																					Rassf3	7.02e-74	0.372211	0.13	0.068	1.65e-69
																																					Nploc4	5.43e-88	0.372197	0.118	0.053	1.28e-83
																																					Snx5	1.11e-92	0.371742	0.172	0.092	2.62e-88
																																					Rybp	1.13e-81	0.371586	0.107	0.047	2.66e-77
																																					Pclo	1.35e-94	0.371537	0.307	0.198	3.17e-90
																																					Ankrd13c	2.01e-94	0.371373	0.19	0.103	4.73e-90
																																					Brwd1	2.61e-127	0.371126	0.45	0.304	6.13e-123
																																					Tsc22d2	1.61e-71	0.370923	0.202	0.125	3.79e-67
																																					Rps18	1.58e-162	0.370785	0.102	0.023	3.72e-158
																																					Robo3	2.82e-129	0.370698	0.111	0.036	6.63e-125
																																					Klc1	3.25e-120	0.370638	0.217	0.112	7.63e-116
																																					Rps2	7.13e-91	0.370149	0.117	0.052	1.68e-86
																																					Ralgapa1	1.87e-95	0.370108	0.352	0.236	4.38e-91
																																					Odf2	1.05e-92	0.370006	0.134	0.063	2.48e-88
																																					Bend7	1.79e-97	0.369904	0.271	0.167	4.2e-93
																																					Rheb	2.09e-91	0.369643	0.103	0.042	4.92e-87
																																					Plcl1	9.46e-73	0.369435	0.13	0.067	2.22e-68
																																					E2f3	3.46e-107	0.369416	0.106	0.039	8.14e-103
																																					Siah1	1.88e-113	0.368897	0.113	0.042	4.41e-109
																																					Etv6	7.91e-118	0.368821	0.432	0.303	1.86e-113
																																					Camsap2	2.8e-86	0.368814	0.18	0.099	6.57e-82
																																					Bcl2l13	1.47e-101	0.368135	0.1	0.037	3.47e-97
																																					Jade3	4.59e-91	0.368008	0.124	0.055	1.08e-86
																																					Adss	9.53e-72	0.367911	0.146	0.08	2.24e-67
																																					Usp25	3.15e-97	0.367803	0.155	0.076	7.4e-93
																																					Prcc	7.85e-92	0.367448	0.127	0.058	1.85e-87
																																					Bmpr1a	3.14e-92	0.367137	0.115	0.05	7.37e-88
																																					Snta1	3.36e-99	0.367126	0.255	0.153	7.89e-95
																																					Cyfip1	2.9e-92	0.366924	0.213	0.122	6.82e-88
																																					Slk	7.78e-83	0.366704	0.205	0.12	1.83e-78
																																					Gars	1.94e-73	0.366586	0.104	0.049	4.55e-69
																																					Grik2	2.9e-44	0.366561	0.106	0.061	6.81e-40
																																					Ikzf2	1.17e-77	0.366464	0.112	0.052	2.75e-73
																																					Sec24d	5.33e-89	0.365997	0.12	0.054	1.25e-84
																																					Acbd3	4.75e-96	0.365808	0.177	0.093	1.12e-91
																																					Rnf115	3.53e-99	0.365697	0.163	0.081	8.31e-95
																																					Tfcp2	1.24e-90	0.365651	0.116	0.051	2.9e-86
																																					Septin11	6.47e-85	0.365586	0.171	0.094	1.52e-80
																																					Ube2e3	4.82e-81	0.365541	0.107	0.048	1.13e-76
																																					Jak2	6.07e-93	0.365486	0.121	0.053	1.43e-88
																																					Gtf2i	5.91e-110	0.365389	0.386	0.262	1.39e-105
																																					Foxo3	6.03e-88	0.365321	0.241	0.148	1.42e-83
																																					Sec22a	1.23e-92	0.365109	0.149	0.074	2.88e-88
																																					Cpped1	5.27e-94	0.364741	0.199	0.111	1.24e-89
																																					LOC361985	1.68e-99	0.364685	0.129	0.058	3.95e-95
																																					Ift122	6.61e-79	0.364386	0.127	0.064	1.55e-74
																																					Med27	1.26e-74	0.364013	0.156	0.087	2.95e-70
																																					Acin1	4.08e-124	0.363807	0.417	0.276	9.6e-120
																																					Pcyt1a	9.71e-88	0.363709	0.195	0.111	2.28e-83
																																					Mov10	8.22e-111	0.363689	0.104	0.037	1.93e-106
																																					Fubp3	1.43e-90	0.363686	0.134	0.063	3.37e-86
																																					Ube2q2	2.62e-98	0.36368	0.124	0.054	6.17e-94
																																					Klf3	7.11e-72	0.363406	0.136	0.072	1.67e-67
																																					Atp6v0c	8.53e-139	0.362585	0.121	0.04	2.01e-134
																																					Exoc1	5.28e-89	0.362511	0.169	0.09	1.24e-84
																																					Ppp4r3b	1.94e-96	0.362479	0.173	0.089	4.56e-92
																																					Ttll5	2.2e-78	0.362377	0.128	0.064	5.18e-74
																																					Wdtc1	1.38e-84	0.362301	0.152	0.079	3.25e-80
																																					Mt-nd2	3.13e-48	0.362105	0.657	0.614	7.36e-44
																																					Nt5dc1	4.83e-65	0.362105	0.132	0.073	1.13e-60
																																					Dpm1	9.15e-89	0.36189	0.169	0.091	2.15e-84
																																					Slc6a6	1.3e-183	0.36149	0.274	0.134	3.04e-179
																																					Pym1	1.09e-90	0.361437	0.108	0.045	2.56e-86
																																					Fbxo42	1.26e-87	0.361252	0.153	0.078	2.95e-83
																																					Adipor1	1.05e-67	0.361144	0.123	0.065	2.48e-63
																																					Tia1	1.82e-86	0.360654	0.106	0.045	4.29e-82
																																					Kidins220	2.21e-81	0.360386	0.21	0.126	5.2e-77
																																					Maea	4.91e-81	0.360374	0.102	0.045	1.15e-76
																																					Cyp4f6	3.77e-91	0.360308	0.131	0.061	8.87e-87
																																					Mat2b	7.89e-93	0.360096	0.115	0.049	1.86e-88
																																					Atp2b1	4.21e-103	0.359915	0.294	0.181	9.9e-99
																																					Pus10	9.52e-87	0.359875	0.158	0.083	2.24e-82
																																					Rffl	1.62e-99	0.359414	0.128	0.056	3.8e-95
																																					Dut	7.45e-97	0.359385	0.153	0.075	1.75e-92
																																					Glb1l2	7.12e-83	0.35923	0.13	0.063	1.67e-78
																																					Usf2	4.03e-81	0.359145	0.115	0.054	9.47e-77
																																					Mvb12b	8.22e-77	0.35897	0.129	0.065	1.93e-72
																																					C2cd5	5.84e-99	0.358968	0.139	0.064	1.37e-94
																																					Slc3a2	3.2e-110	0.358926	0.1	0.035	7.53e-106
																																					RGD1309748	2.05e-95	0.358749	0.277	0.173	4.82e-91
																																					Ilkap	1.7e-93	0.35859	0.152	0.075	4e-89
																																					Becn1	2.69e-68	0.35802	0.147	0.083	6.33e-64
																																					Brd8	3.48e-94	0.357953	0.159	0.081	8.18e-90
																																					Glud1	4.2e-76	0.357776	0.299	0.206	9.86e-72
																																					Ist1	1.31e-79	0.357627	0.133	0.067	3.09e-75
																																					Samd8	5.66e-94	0.35733	0.125	0.056	1.33e-89
																																					Fam53b	1.76e-70	0.357189	0.154	0.088	4.14e-66
																																					Chd9	3.9e-80	0.35708	0.282	0.186	9.16e-76
																																					Msra	1.44e-137	0.356701	0.584	0.437	3.39e-133
																																					Ctnnbl1	8.48e-85	0.356475	0.137	0.068	1.99e-80
																																					Tas1r2	1.05e-72	0.356371	0.109	0.052	2.47e-68
																																					Kctd1	2.23e-66	0.356139	0.159	0.093	5.25e-62
																																					Glb1	5.56e-159	0.355872	0.52	0.352	1.31e-154
																																					Thrap3	1.22e-117	0.355845	0.308	0.184	2.87e-113
																																					Mycbp2	1.2e-98	0.355833	0.329	0.214	2.82e-94
																																					Gtf2e2	9.04e-89	0.355704	0.111	0.048	2.12e-84
																																					Uba3	1.59e-100	0.355604	0.106	0.041	3.74e-96
																																					Micos10	7.01e-69	0.355513	0.141	0.079	1.65e-64
																																					Zfp386	8.43e-76	0.35546	0.141	0.074	1.98e-71
																																					Ube4b	5.15e-98	0.354923	0.306	0.196	1.21e-93
																																					Kdm4a	8.28e-88	0.354714	0.152	0.077	1.95e-83
																																					Slc43a2	8.06e-63	0.354617	0.192	0.121	1.89e-58
																																					Hexd	8.64e-100	0.354363	0.189	0.1	2.03e-95
																																					Ncoa2	3.38e-90	0.35415	0.157	0.081	7.93e-86
																																					Psmd11	1.12e-102	0.354011	0.191	0.1	2.64e-98
																																					Mtmr11	3.31e-104	0.353979	0.114	0.045	7.78e-100
																																					Parg	3.3e-105	0.353909	0.358	0.235	7.76e-101
																																					Cbl	4.36e-85	0.353838	0.106	0.045	1.02e-80
																																					Pappa1	2.01e-25	0.353779	0.111	0.077	4.72e-21
																																					Rnf185	6.33e-92	0.353519	0.114	0.049	1.49e-87
																																					Map2k6	4.83e-100	0.353315	0.119	0.05	1.13e-95
																																					Usp45	2.06e-88	0.353299	0.149	0.074	4.84e-84
																																					Clk4	9.26e-94	0.353133	0.218	0.126	2.18e-89
																																					Adamts6	1.22e-80	0.352732	0.112	0.051	2.86e-76
																																					Ppfibp2	7.79e-86	0.352702	0.27	0.173	1.83e-81
																																					Phf12	4.35e-92	0.35249	0.174	0.093	1.02e-87
																																					Nmt1	1.26e-89	0.352472	0.179	0.096	2.96e-85
																																					Trpm7	1.47e-98	0.352436	0.43	0.308	3.46e-94
																																					Eps8	1.99e-119	0.352281	0.608	0.481	4.67e-115
																																					Megf11	4.06e-99	0.352019	0.26	0.157	9.53e-95
																																					Pbrm1	9.75e-98	0.35197	0.302	0.19	2.29e-93
																																					Stat5b	6.31e-85	0.351928	0.172	0.094	1.48e-80
																																					Eif4a2	3.67e-53	0.351719	0.176	0.116	8.62e-49
																																					Nnt	1.41e-75	0.351563	0.19	0.113	3.32e-71
																																					Alms1	1.2e-82	0.351428	0.16	0.086	2.81e-78
																																					Sestd1	1.34e-84	0.351263	0.254	0.159	3.14e-80
																																					AABR07064873.1	4.82e-260	0.350346	0.938	0.817	1.13e-255
																																					Mtmr1	8.54e-73	0.349773	0.126	0.065	2.01e-68
																																					Crbn	4.97e-102	0.349684	0.142	0.064	1.17e-97
																																					Copg2	1.7e-82	0.349579	0.122	0.057	4e-78
																																					Tbc1d8	3.5e-87	0.349577	0.122	0.056	8.24e-83
																																					Arhgef9	2.86e-112	0.349576	0.112	0.041	6.73e-108
																																					Itsn1	4.47e-95	0.349328	0.174	0.09	1.05e-90
																																					Lmo4	1.08e-76	0.349173	0.142	0.075	2.55e-72
																																					Sugt1	1.18e-81	0.348702	0.102	0.044	2.77e-77
																																					Fam126a	1.63e-77	0.348626	0.111	0.052	3.84e-73
																																					Fbxw7	2.23e-76	0.348565	0.112	0.053	5.25e-72
																																					Grhpr	6.26e-127	0.348507	0.219	0.111	1.47e-122
																																					Dipk1a	3.57e-85	0.34831	0.114	0.051	8.38e-81
																																					Mtx2	2.84e-84	0.348199	0.15	0.077	6.67e-80
																																					Cys1	5.74e-76	0.348047	0.205	0.124	1.35e-71
																																					Kcmf1	1.39e-77	0.347998	0.104	0.047	3.26e-73
																																					Mipol1	3.64e-60	0.347786	0.173	0.108	8.55e-56
																																					Ube2v2	2.66e-91	0.347629	0.109	0.046	6.26e-87
																																					Dctn2	2.1e-79	0.347296	0.108	0.049	4.94e-75
																																					Dock9	9.71e-89	0.347258	0.213	0.126	2.28e-84
																																					Srcap	1.34e-106	0.347105	0.31	0.192	3.16e-102
																																					Dync2h1	3.61e-89	0.34707	0.216	0.125	8.49e-85
																																					Mid1	4.91e-47	0.346668	0.107	0.061	1.15e-42
																																					Eif4a1	1.44e-104	0.346373	0.117	0.047	3.37e-100
																																					Als2	5.26e-80	0.346359	0.149	0.078	1.24e-75
																																					Carm1	2.88e-77	0.346156	0.105	0.048	6.77e-73
																																					Myo7b	3.91e-87	0.346146	0.186	0.103	9.2e-83
																																					Ctdspl2	9.18e-95	0.346079	0.132	0.06	2.16e-90
																																					Senp8	2.38e-94	0.346065	0.103	0.041	5.6e-90
																																					Megf8	3.83e-75	0.345994	0.151	0.082	9e-71
																																					Pde8a	1.33e-70	0.345736	0.256	0.171	3.12e-66
																																					Iws1	1.86e-76	0.345654	0.181	0.105	4.37e-72
																																					Mettl16	2.68e-89	0.3456	0.101	0.041	6.3e-85
																																					Ipp	1.19e-82	0.345259	0.203	0.119	2.8e-78
																																					Gnai1	9.6e-76	0.345186	0.13	0.066	2.26e-71
																																					Fnbp4	1.61e-102	0.344833	0.37	0.248	3.78e-98
																																					Bnip3l	6.76e-81	0.344827	0.172	0.097	1.59e-76
																																					Trim3	1.96e-93	0.34452	0.13	0.059	4.61e-89
																																					Tasor	4.02e-82	0.344512	0.268	0.172	9.45e-78
																																					Psip1	2.51e-87	0.343835	0.117	0.052	5.91e-83
																																					Mcm9	1.34e-76	0.343753	0.102	0.046	3.15e-72
																																					Sdf2	5.22e-77	0.343676	0.126	0.063	1.23e-72
																																					Hmox2	2.31e-79	0.343503	0.12	0.058	5.42e-75
																																					Ttc39b	1.64e-87	0.343296	0.123	0.056	3.86e-83
																																					Apmap	1.69e-82	0.343104	0.107	0.047	3.98e-78
																																					Tbc1d23	2.64e-81	0.342993	0.113	0.051	6.22e-77
																																					Trim25	4.7e-76	0.342937	0.117	0.056	1.1e-71
																																					Smurf2	3.91e-69	0.342745	0.112	0.056	9.2e-65
																																					Ermard	1.92e-83	0.342606	0.142	0.072	4.51e-79
																																					Septin9	1.73e-68	0.342541	0.121	0.062	4.07e-64
																																					LOC100361087	1.29e-61	0.342502	0.207	0.137	3.04e-57
																																					Ldhb	9.65e-82	0.342488	0.131	0.065	2.27e-77
																																					Aplf	1.11e-103	0.342431	0.238	0.136	2.6e-99
																																					Akirin2	1.13e-84	0.342406	0.1	0.042	2.66e-80
																																					Scamp1	6.4e-81	0.342212	0.106	0.047	1.51e-76
																																					Uhrf1bp1l	1.53e-63	0.341865	0.16	0.095	3.6e-59
																																					Dcun1d5	2.12e-88	0.341546	0.111	0.048	4.99e-84
																																					Zfp444	2.71e-79	0.341533	0.131	0.066	6.36e-75
																																					Ulk4	2.13e-70	0.341459	0.117	0.059	5e-66
																																					Plpp3	1.54e-55	0.341412	0.151	0.093	3.61e-51
																																					Tial1	7.31e-88	0.341136	0.129	0.062	1.72e-83
																																					Stx7	2.97e-68	0.340958	0.123	0.065	6.99e-64
																																					Gbe1	8.91e-64	0.3409	0.159	0.094	2.09e-59
[truncated: 663 more rows]
[truncated: 51 more columns]

## Sheet: Finerenone vs. DOCA
List of Differentially expressed genes between finerenone and DOCA.
Endo	Gene	p_val	avg_log2FC	pct.1	pct.2	p_val_adj			Fibroblast	Gene	p_val	avg_log2FC	pct.1	pct.2	p_val_adj			MyoFib	Gene	p_val	avg_log2FC	pct.1	pct.2	p_val_adj			Podo	Gene	p_val	avg_log2FC	pct.1	pct.2	p_val_adj			PT	Gene	p_val	avg_log2FC	pct.1	pct.2	p_val_adj			LOH	Gene	p_val	avg_log2FC	pct.1
	Kap	4.67e-136	3.47409	0.245	0.017	1.1e-131				AY172581.24	2.11655e-108	1.25049	1	0.999	4.97495e-104				Mt-co2	3.35057e-31	-2.55024	0.122	0.753	7.87551e-27				Mt-co2	2.07918e-110	-3.65042	0.06	0.762	4.88711e-106				Mt-co2	0	-1.98208	0.195	0.636	0				Spp1	0	-1.66861	0.205
	AY172581.23	2.78e-266	3.37681	0.401	0.013	6.52e-262				AY172581.23	1.05414e-100	3.29612	0.409	0.017	2.47777e-96				Mt-co3	4.03327e-30	-2.28977	0.122	0.753	9.48019e-26				Mt-co1	2.00999e-103	-3.5595	0.072	0.762	4.72449e-99				Mt-co3	0	-1.92517	0.205	0.642	0				AY172581.23	0	2.93523	0.455
	Mt-atp8	4.13e-232	1.98014	0.605	0.202	9.71e-228				AY172581.9	2.54863e-99	1.13622	0.999	0.993	5.99056e-95				Mt-co1	2.10883e-26	-2.34858	0.119	0.685	4.95681e-22				Mt-atp6	2.2279e-100	-2.98151	0.083	0.794	5.23669e-96				Mt-co1	0	-1.88566	0.206	0.637	0				LOC103694210	1.75607e-260	2.21522	0.315
	Gclc	1.84e-108	1.91278	0.292	0.07	4.32e-104				Srgap1	1.86016e-79	1.83308	0.616	0.225	4.37231e-75				Mt-atp6	6.71363e-26	-2.00842	0.122	0.708	1.57804e-21				Mt-co3	8.91946e-100	-3.35824	0.079	0.767	2.09652e-95				Slc13a1	0	-1.74479	0.412	0.704	0				Caln1	3.48067e-209	0.902411	0.877
	Cyp4a2	2.44e-64	1.90783	0.246	0.09	5.73e-60				Mt-atp8	1.81416e-77	1.86547	0.6	0.215	4.26419e-73				AY172581.23	3.12726e-23	4.65341	0.654	0.011	7.35061e-19				Mt-nd1	3.3087e-99	-2.68039	0.083	0.794	7.7771e-95				Il34	0	-1.65068	0.112	0.455	0				Agbl1	2.61423e-207	1.40244	0.491
	Slc7a13	1.22e-141	1.85577	0.268	0.023	2.88e-137				Mt-co3	1.66935e-71	-1.02799	0.334	0.78	3.9238e-67				Srgap1	2.28765e-20	2.82774	0.776	0.202	5.37711e-16				Mt-nd3	1.7832e-73	-2.37497	0.043	0.545	4.19141e-69				Mt-nd3	0	-1.61392	0.129	0.49	0				Cyfip2	5.00635e-202	1.01925	0.746
	Aadat	8.64e-169	1.79874	0.303	0.021	2.03e-164				Mt-co2	1.13588e-61	-1.03454	0.38	0.756	2.66989e-57				Mt-atp8	3.50824e-20	2.67864	0.782	0.236	8.24611e-16				AY172581.23	3.98452e-70	5.20045	0.82	0.037	9.36563e-66				Mt-atp6	0	-1.58937	0.227	0.647	0				Col4a4	2.99417e-194	1.04529	0.666
	Slc12a1	2.66e-139	1.60764	0.452	0.16	6.24e-135				Mt-co1	1.24885e-59	-1.03378	0.374	0.755	2.93541e-55				Mt-nd1	2.80579e-19	-1.8928	0.138	0.618	6.59502e-15				Mt-atp8	3.88622e-56	3.01522	0.865	0.354	9.13456e-52				AABR07068161.1	0	-1.45906	0.123	0.379	0				Mt-cyb	1.99477e-192	-1.1627	0.234
	Slc3a1	6.78e-55	1.44851	0.209	0.071	1.59e-50				Mt-atp6	1.13571e-56	-0.784037	0.366	0.776	2.66948e-52				Mt-cyb	7.66652e-19	-1.88651	0.218	0.708	1.80201e-14				Kap	6.80072e-56	5.36822	0.706	0.005	1.59851e-51				Syn3	0	-1.4477	0.196	0.502	0				Mt-co1	1.09632e-187	-1.41275	0.243
	Hao2	5.35e-98	1.43062	0.391	0.155	1.26e-93				Col4a3	4.62178e-55	1.26644	0.382	0.082	1.08635e-50				Kap	7.62815e-14	4.44048	0.439	0	1.793e-09				Capn13	5.89022e-55	-3.12208	0.074	0.529	1.3845e-50				Capn13	0	-1.43635	0.16	0.543	0				Mt-nd1	4.36451e-187	-1.29915	0.228
	Tff3	1.58e-57	1.35525	0.123	0.013	3.71e-53				Aadat	7.34363e-55	1.70741	0.286	0.031	1.72612e-50				Mt-nd3	3.91458e-13	-1.88553	0.093	0.416	9.20121e-09				AABR07026125.1	7.64505e-51	-2.58547	0.047	0.439	1.79697e-46				Frmd4b	0	-1.41583	0.512	0.862	0				Mt-nd4	7.34206e-186	-0.955758	0.271
	Rida	1.27e-93	1.33496	0.242	0.047	2.98e-89				Kap	8.94054e-55	3.30507	0.243	0.011	2.10147e-50				AY172581.24	1.96523e-12	0.694953	1	1	4.61927e-08				Mt-cyb	1.28997e-45	-1.25894	0.211	0.788	3.03207e-41				Mt-nd1	0	-1.40244	0.222	0.606	0				Col4a3	7.63942e-184	0.94901	0.741
	Umod	1.26e-45	1.33222	0.259	0.122	2.97e-41				Gclm	4.01091e-50	1.24651	0.407	0.112	9.42764e-46				Aadat	2.04514e-12	2.55549	0.433	0.022	4.80711e-08				Camta1	5.66423e-41	-2.04917	0.236	0.698	1.33138e-36				Kcnk5	0	-1.39806	0.146	0.46	0				Mt-nd2	1.59879e-178	-1.0373	0.274
	Srgap1	2.39e-153	1.31339	0.662	0.333	5.62e-149				Mt-cyb	5.67153e-46	-0.744482	0.4	0.745	1.33309e-41				Gclm	3.11469e-12	1.79047	0.561	0.112	7.32107e-08				Cyp4a2	7.12442e-41	3.54861	0.661	0.132	1.6746e-36				Niban1	0	-1.39488	0.094	0.303	0				Mt-co3	3.33068e-178	-1.33091	0.244
	AY172581.24	0	1.30265	1	1	0				Mt-nd1	3.09686e-44	-0.726909	0.39	0.723	7.27917e-40				AABR07026125.1	3.60265e-12	-1.47009	0.077	0.382	8.46803e-08				Gclc	1.62827e-39	3.51431	0.638	0.111	3.82726e-35				Adamts1	0	-1.39392	0.065	0.285	0				Mt-co2	5.98177e-174	-1.31774	0.242
	Gclm	2.84e-124	1.29645	0.366	0.095	6.68e-120				Slc7a13	1.15843e-43	1.62127	0.221	0.019	2.72289e-39				Ppargc1a	4.43558e-12	1.75717	0.542	0.101	1.04258e-07				Slc7a13	5.99631e-39	3.08557	0.598	0.042	1.40943e-34				AABR07004221.2	0	-1.37996	0.212	0.483	0				Mt-atp6	3.66537e-170	-1.18868	0.247
	Cyp2c23	2.52e-108	1.25438	0.303	0.069	5.92e-104				Dhrs7l1	1.68154e-43	1.37519	0.232	0.024	3.95246e-39				AY172581.9	1.1322e-11	0.593137	1	1	2.66123e-07				Srgap1	7.43822e-39	1.39847	0.952	0.762	1.74835e-34				Spp1	0	-1.37811	0.277	0.551	0				Ifitm10	1.33285e-166	-1.75572	0.061
	AY172581.8	1.7e-73	1.20928	0.124	0.001	4e-69				Tmbim6	2.13254e-40	1.19652	0.371	0.118	5.01253e-36				Cat	4.25492e-11	1.83837	0.423	0.034	1.00012e-06				Per3	2.27639e-37	-1.7056	0.143	0.54	5.35065e-33				Dnm3	0	-1.35582	0.163	0.404	0				Slc16a7	2.52068e-165	1.11773	0.703
	Ndufa4	8.21e-66	1.20199	0.191	0.043	1.93e-61				Cyp2c23	4.33908e-40	1.11998	0.327	0.085	1.0199e-35				Trps1	4.9778e-11	1.06344	0.545	0.101	1.17003e-06				Aadat	3.35531e-36	2.94016	0.565	0.037	7.88666e-32				Slc34a1	0	-1.35164	0.629	0.728	0				LOC108348190	2.22022e-149	1.11148	0.424
	Dhrs7l1	1.56e-103	1.1939	0.216	0.023	3.67e-99				Col4a4	3.30319e-39	1.00677	0.367	0.113	7.76415e-35				Capn13	1.03391e-10	-1.74833	0.131	0.438	2.43022e-06				Atp5f1b	1.44001e-35	2.9312	0.625	0.122	3.38474e-31				Cp	0	-1.34322	0.096	0.271	0				Nckap5	1.05589e-147	1.01259	0.49
	Ca12	1.78e-90	1.19389	0.37	0.14	4.19e-86				Slc12a1	3.38719e-38	1.25861	0.445	0.194	7.96159e-34				Tmbim6	1.22844e-10	1.82891	0.516	0.112	2.88745e-06				Umod	2.30399e-35	3.35919	0.559	0.042	5.41553e-31				RGD1562392	0	-1.34239	0.194	0.523	0				Cgnl1	3.86069e-143	0.625531	0.943
	AY172581.5	7.38e-94	1.17154	0.163	0.004	1.73e-89				Mdga2	3.63409e-38	0.97553	0.342	0.099	8.54192e-34				Slc12a1	1.34037e-10	1.8916	0.538	0.157	3.15055e-06				Slc8a1	8.7755e-35	2.20927	0.73	0.275	2.06268e-30				Cdh6	0	-1.33113	0.098	0.354	0				Galnt18	9.6512e-140	0.872027	0.807
	Tmbim6	2.46e-100	1.17045	0.36	0.118	5.79e-96				Mt-nd3	4.60273e-38	-0.800661	0.258	0.545	1.08187e-33				Rida	1.3482e-10	2.46959	0.381	0.022	3.16894e-06				Ndufa4	1.06065e-33	2.72184	0.529	0.021	2.49306e-29				Havcr1	0	-1.32913	0.024	0.17	0				AY172581.3	1.56798e-138	0.807185	0.196
	AY172581.9	1.53e-292	1.15337	1	0.99	3.6e-288				Gclc	1.13469e-37	1.95061	0.272	0.066	2.66709e-33				Mdga2	3.35259e-10	1.54458	0.516	0.112	7.88027e-06				Rida	2.48192e-33	2.73949	0.572	0.095	5.83375e-29				AABR07026125.1	0	-1.30804	0.111	0.391	0				Fxyd2	3.51029e-136	0.901627	0.619
	Slit2	1.64e-112	1.14355	0.392	0.123	3.87e-108				AY172581.5	2.71983e-37	1.1556	0.164	0.003	6.39297e-33				Cald1	4.15656e-10	-1.13316	0.542	0.843	9.76998e-06				Tmbim6	4.83973e-33	2.3599	0.643	0.18	1.13758e-28				Mab21l3	0	-1.29401	0.052	0.267	0				Mt-nd3	3.39598e-127	-0.96175	0.177
	Slc22a2	1.65e-89	1.143	0.17	0.01	3.88e-85				Slc16a7	1.37677e-36	1.05715	0.262	0.054	3.23609e-32				Slc7a13	4.76106e-10	2.57713	0.333	0	1.11909e-05				Cycs	4.67318e-32	2.48921	0.512	0.026	1.09843e-27				Slc5a10	9.29e-193	-1.28234	0.216	0.297	2.18e-188				AY172581.8	1.04159e-125	0.915114	0.162
	Atp5f1b	1.38e-23	1.14284	0.213	0.126	3.24e-19				Acsm2	8.34576e-32	0.857635	0.329	0.107	1.96167e-27				Mt-nd2	6.78934e-10	-1.01166	0.346	0.719	1.59583e-05				Slc12a1	5.39094e-32	2.67078	0.655	0.238	1.26714e-27				Bnc2	0	-1.27734	0.331	0.657	0				Zbtb16	1.98442e-124	0.730604	0.491
	AY172581.3	4.9e-95	1.13476	0.174	0.008	1.15e-90				AY172581.3	2.31883e-31	0.958184	0.159	0.012	5.45041e-27				Ndufa4	1.24392e-09	1.99225	0.372	0.034	2.92384e-05				Miox	4.60681e-31	2.61441	0.495	0.016	1.08283e-26				Slc7a7	0	-1.26951	0.16	0.451	0				Srgap3	8.19072e-124	0.853396	0.381
	Slc16a7	1.24e-90	1.11267	0.234	0.044	2.91e-86				AABR07026125.1	3.82697e-31	-0.803522	0.221	0.463	8.99529e-27				AABR07000398.1	1.84341e-09	-2.027	0.974	0.978	4.33292e-05				Atp1b1	1.14614e-30	2.38777	0.723	0.439	2.69399e-26				Pabpn1	0	-1.26561	0.248	0.567	0				Lrig1	1.92427e-122	0.814702	0.232
	Cycs	1.22e-71	1.09619	0.192	0.037	2.88e-67				Capn13	3.83721e-31	-0.750146	0.298	0.553	9.01936e-27				Mt-nd4l	3.85464e-09	1.28279	0.599	0.213	9.06032e-05				Fth1	4.12325e-30	2.62918	0.571	0.111	9.69171e-26				Slc5a12	0	-1.24675	0.133	0.351	0				Tmem72	9.09934e-120	0.740258	0.643
	Col4a3	1.22e-119	1.09618	0.359	0.091	2.88e-115				Cat	4.23358e-31	1.13893	0.238	0.056	9.95103e-27				Dhrs7l1	4.11571e-09	1.80646	0.304	0	9.67399e-05				LOC108348190	4.90182e-30	2.56001	0.483	0.021	1.15217e-25				Lhfpl2	0	-1.23989	0.092	0.347	0				Ghr	4.05181e-119	0.752382	0.582
	Ggt1	2.96e-51	1.09575	0.159	0.039	6.95e-47				Ccdc80	1.4975e-30	-1.25047	0.237	0.44	3.51987e-26				Col4a3	4.17483e-09	1.43876	0.516	0.135	9.81293e-05				Ftl1	2.03333e-29	2.29143	0.47	0.011	4.77935e-25				Cald1	0	-1.22543	0.213	0.458	0				Rerg	1.05628e-118	-1.26137	0.144
	Lrig1	1.92e-75	1.09304	0.175	0.025	4.51e-71				Slc22a2	1.72744e-30	1.1167	0.157	0.013	4.06034e-26				Atp5f1b	5.72282e-09	2.34632	0.433	0.112	0.000134515				Pck1	7.694e-29	2.61416	0.507	0.063	1.80848e-24				Kansl1l	0	-1.2091	0.575	0.808	0				Sec14l1	9.93054e-113	0.949128	0.456
	Cntnap5c	7.29e-68	1.0872	0.231	0.065	1.71e-63				Slc21a4	4.20418e-30	0.912281	0.184	0.026	9.88193e-26				Igfbp5	7.53342e-09	1.31264	0.529	0.146	0.000177073				Spats1	3.97437e-28	-1.52531	0.019	0.222	9.34175e-24				Cttnbp2	0	-1.20656	0.179	0.472	0				Slc9a3	5.22557e-112	0.80185	0.371
	Miox	2.88e-49	1.06757	0.141	0.03	6.77e-45				Spp1	5.51311e-30	-1.47025	0.214	0.409	1.29586e-25				Cyp4a2	8.13695e-09	2.87894	0.429	0.124	0.000191259				Atp5me	5.74665e-28	2.33802	0.462	0.016	1.35075e-23				Igf1r	0	-1.17912	0.549	0.832	0				Cmahp	3.53931e-108	0.918992	0.269
	Slc21a4	1.61e-87	1.05986	0.187	0.02	3.78e-83				Akr1c12l1	1.16629e-29	0.88523	0.14	0.006	2.74136e-25				Slit2	1.07362e-08	1.28168	0.554	0.169	0.000252355				Atp5mg	1.54526e-26	2.28944	0.474	0.048	3.63212e-22				Lims2	0	-1.16042	0.129	0.375	0				AY172581.5	6.53408e-108	0.666669	0.165
	Col4a4	3.09e-110	1.03369	0.323	0.077	7.27e-106				Dpp4	5.84959e-29	0.764448	0.308	0.1	1.37495e-24				Pck1	2.47857e-08	1.84022	0.388	0.067	0.000582587				Cyp2c23	1.74921e-26	2.25907	0.559	0.132	4.11151e-22				Slc4a4	0	-1.13538	0.634	0.842	0				Clu	2.49396e-106	-1.60312	0.141
	LOC108348190	6.07e-61	1.02507	0.153	0.025	1.43e-56				Lrp2	6.54763e-29	0.782433	0.56	0.306	1.53902e-24				Sod1	3.17493e-08	1.63003	0.34	0.045	0.000746268				Pabpn1	4.21016e-26	-1.54933	0.229	0.561	9.89599e-22				Cenpp	0	-1.13292	0.14	0.328	0				Ank3	1.69947e-105	0.5112	0.955
	Ppargc1a	8.56e-81	1.01439	0.284	0.085	2.01e-76				Gba3	8.71307e-29	0.736693	0.234	0.056	2.04801e-24				Map1b	4.6911e-08	-1.215	0.33	0.596	0.00110264				Klk1.2	5.74303e-26	2.21185	0.429	0.011	1.3499e-21				Trabd2b	0	-1.13161	0.588	0.85	0				Plpp1	4.79312e-103	0.760336	0.469
	Lrp2	8.28e-113	1.00455	0.561	0.263	1.95e-108				Tmem207	8.0348e-28	0.756177	0.172	0.025	1.88858e-23				Nr3c2	4.81122e-08	1.08611	0.535	0.169	0.00113088				Cox8a	1.57132e-25	1.97286	0.448	0.026	3.69338e-21				Slc2a2	0	-1.11567	0.094	0.319	0				Umod	7.97933e-103	0.770278	0.775
	Gba3	1.71e-87	0.99195	0.209	0.031	4.02e-83				AY172581.8	1.82861e-27	1.14576	0.121	0.002	4.29815e-23				Cltrn	6.25473e-08	1.45884	0.308	0.022	0.00147017				Mt-nd5	1.86799e-25	1.43167	0.829	0.492	4.39071e-21				Abca16	0	-1.11283	0.101	0.28	0				Bcl2	4.29172e-102	0.802446	0.5
	Gsta1	7.47e-52	0.988511	0.125	0.018	1.76e-47				Igfbp5	5.22912e-27	0.868102	0.339	0.133	1.2291e-22				Cyp2c23	6.43126e-08	1.5644	0.433	0.112	0.00151167				Chchd10	1.89742e-25	2.19176	0.433	0.016	4.45989e-21				Dock3	0	-1.10652	0.119	0.374	0				Sh3bp5	1.9945e-100	0.766849	0.472
	Fth1	1.36e-18	0.980836	0.23	0.15	3.2e-14				Ppargc1a	5.55257e-27	0.764725	0.298	0.101	1.30513e-22				Mt-nd4	7.41578e-08	-0.537354	0.407	0.787	0.00174308				Ggt1	4.09555e-25	2.31174	0.452	0.037	9.62659e-21				Hnf4a	0	-1.10156	0.454	0.638	0				Mdga2	1.86496e-98	0.55682	0.446
	Mme	2.44e-85	0.971059	0.212	0.035	5.74e-81				Mt-nd2	6.97498e-27	-0.505451	0.499	0.789	1.63947e-22				Etnk1	8.19348e-08	1.16569	0.542	0.18	0.00192588				Tpm1	4.65016e-25	-1.48477	0.38	0.693	1.09302e-20				Camta1	0	-1.10072	0.26	0.554	0				Mt-atp8	2.18542e-98	1.13371	0.54
	Acsm2	1.95e-87	0.952185	0.313	0.096	4.57e-83				Rida	7.29218e-27	1.09461	0.225	0.059	1.71403e-22				Esrrg	9.35808e-08	1.44775	0.417	0.101	0.00219962				Hao2	7.64103e-25	2.15456	0.659	0.328	1.79602e-20				Col6a6	0	-1.09963	0.127	0.344	0				Adamts1	2.86484e-98	-1.16419	0.057
	Atp1b1	7.69e-47	0.947978	0.473	0.308	1.81e-42				Lrig1	9.9031e-27	1.0524	0.175	0.031	2.32772e-22				Tfcp2l1	9.38285e-08	1.60504	0.317	0.034	0.00220544				Gsta1	1.19732e-24	2.38059	0.428	0.026	2.81431e-20				Rab11fip3	0	-1.08811	0.337	0.644	0				Mat2a	1.4888e-97	-0.805044	0.035
	Akr1c12l1	1.05e-69	0.946401	0.129	0.006	2.48e-65				Npas2	3.45784e-26	0.993627	0.189	0.04	8.12765e-22				Atp1b1	1.1908e-07	1.51207	0.647	0.348	0.00279897				Mt-nd4l	1.73777e-24	1.73237	0.755	0.392	4.08463e-20				Kif12	0	-1.08489	0.19	0.426	0				Arnt2	1.34928e-95	0.69736	0.758
	Pck1	2.39e-62	0.932863	0.214	0.058	5.63e-58				Cyfip2	7.05593e-26	0.724565	0.217	0.054	1.6585e-21				AY172581.8	1.53683e-07	2.02415	0.253	0	0.00361231				Mdga2	2.6232e-24	1.87004	0.574	0.169	6.16583e-20				Sult1c2a	0	-1.07658	0.479	0.7	0				Cobll1	2.28718e-95	0.683252	0.686
	Klk1.2	5.43e-59	0.926619	0.132	0.015	1.28e-54				Rgn	7.64183e-26	0.788324	0.124	0.006	1.79621e-21				Gsta1	1.64793e-07	1.76983	0.272	0.011	0.00387345				Sod1	5.96785e-24	2.42804	0.415	0.021	1.40274e-19				Arsb	0	-1.07352	0.179	0.453	0				Cntnap5c	4.46338e-95	0.871778	0.273
	Glyat	8.82e-90	0.913744	0.31	0.088	2.07e-85				Caln1	7.90626e-26	0.815721	0.231	0.063	1.85837e-21				Col4a4	1.98287e-07	1.22939	0.426	0.101	0.00466073				Mgat5	9.01549e-24	-1.26017	0.45	0.804	2.11909e-19				Sorbs1	0	-1.07142	0.269	0.549	0				Slc12a1	2.12608e-94	0.434103	0.977
	Slco1a6	3.31e-68	0.912867	0.156	0.02	7.78e-64				AY172581.1	1.02695e-25	0.841831	0.111	0.001	2.41384e-21				Fn1	2.32819e-07	-1.11227	0.135	0.371	0.0054724				Slc16a7	9.56306e-24	1.87805	0.549	0.148	2.2478e-19				Map3k13	0	-1.06892	0.216	0.503	0				Eva1a	1.42196e-90	0.64145	0.462
	Aldh6a1	2e-76	0.904556	0.232	0.055	4.7e-72				Dkk2	1.12869e-25	-0.636853	0.418	0.606	2.65298e-21				Glyat	2.55277e-07	1.44741	0.413	0.112	0.00600029				Ca12	9.60715e-24	2.11185	0.609	0.238	2.25816e-19				Gpc6	0	-1.0674	0.163	0.386	0				Slc2a13	1.64444e-90	0.686613	0.63
	Rgn	5.28e-72	0.904271	0.126	0.002	1.24e-67				Hnmt	1.28841e-25	0.645141	0.115	0.003	3.02841e-21				Ca12	2.69063e-07	1.34195	0.442	0.146	0.00632433				Fam184a	1.11361e-23	-1.32466	0.228	0.582	2.61754e-19				Enpp6	0	-1.06633	0.142	0.394	0				Ctsd	2.58896e-89	-0.972181	0.141
	Fbp1	4.94e-64	0.89661	0.15	0.02	1.16e-59				Aldh8a1	4.38042e-25	0.824673	0.189	0.041	1.02962e-20				Cox7b	2.90991e-07	1.65817	0.337	0.056	0.00683974				Slc12a3	2.6771e-23	2.41041	0.483	0.085	6.29253e-19				AABR07000398.1	5.14e-127	-1.06377	0.994	0.995	1.21e-122				Stk39	6.43243e-88	0.583558	0.783
	Mdga2	1.53e-89	0.893155	0.349	0.115	3.59e-85				Mme	6.73686e-25	0.739589	0.22	0.059	1.5835e-20				Fbxl17	5.62768e-07	0.875244	0.708	0.371	0.0132279				LOC100909604	2.92164e-23	-1.24743	0.103	0.381	6.86733e-19				Ephb1	0	-1.0457	0.034	0.186	0				Cxcl12	2.04382e-87	0.662182	0.271
	Atp5mg	7.58e-48	0.886798	0.136	0.028	1.78e-43				Ndufa4	8.1407e-25	1.2359	0.169	0.033	1.91347e-20				Aldob	6.34669e-07	1.59065	0.391	0.112	0.0149179				Slc3a1	3.91845e-23	2.81264	0.504	0.148	9.21031e-19				Xylb	0	-1.04361	0.3	0.564	0				Spred2	6.55348e-87	0.635161	0.487
	Cat	3.62e-66	0.886634	0.243	0.072	8.51e-62				AABR07000398.1	1.04713e-24	-0.722948	0.995	0.995	2.46128e-20				Gba3	6.35552e-07	1.20257	0.25	0.011	0.0149387				Adamts1	6.61914e-23	-1.09427	0.023	0.206	1.55583e-18				Clic4	0	-1.03337	0.212	0.483	0				AABR07059258.1	3.09685e-86	0.685703	0.288
	Rcan2	4.36e-81	0.886187	0.299	0.091	1.02e-76				Hao2	3.32691e-24	1.21563	0.377	0.192	7.81991e-20				Kl	6.90914e-07	1.42562	0.231	0	0.0162399				Iffo1	8.85539e-23	-1.36859	0.11	0.386	2.08146e-18				RGD1564865	0	-1.02959	0.322	0.464	0				Srgap1	3.31478e-86	0.972207	0.615
	Caln1	5.25e-76	0.861238	0.214	0.044	1.23e-71				Tmem72	4.69776e-24	0.660139	0.138	0.016	1.10421e-19				Cisd1	8.64084e-07	1.40261	0.359	0.079	0.0203103				Dhrs7l1	9.32507e-23	1.98287	0.45	0.053	2.19186e-18				Farp1	0	-1.02215	0.264	0.521	0				Stk32b	3.99125e-86	0.741976	0.335
	Sod1	2.85e-49	0.854755	0.171	0.048	6.7e-45				Atp5mg	5.98055e-24	0.998021	0.148	0.022	1.40573e-19				AC134224.2	9.50204e-07	0.730692	0.878	0.64	0.0223345				Mt-nd6	1.05969e-22	2.25099	0.568	0.206	2.4908e-18				Ablim3	0	-1.02003	0.118	0.34	0				Pyroxd2	6.06798e-86	0.804953	0.471
	Aldob	6.4e-60	0.851312	0.334	0.146	1.5e-55				Gsta5	5.38416e-23	0.733923	0.115	0.007	1.26555e-18				Mt-nd6	1.15025e-06	1.51893	0.458	0.169	0.0270365				Ppargc1a	1.08457e-22	1.61859	0.603	0.238	2.54929e-18				Cpq	0	-0.998438	0.533	0.771	0				Esrrg	1.47736e-84	0.614236	0.792
	Cltrn	2.89e-56	0.842173	0.187	0.049	6.79e-52				Mt-nd4l	7.5543e-23	0.706843	0.488	0.261	1.77564e-18				Ugt1a6	1.52101e-06	1.51946	0.292	0.045	0.0357513				AABR07035916.1	2.13005e-22	-1.09674	0.288	0.661	5.00669e-18				Zfp629	0	-0.997016	0.126	0.357	0				Kcnt1	1.16881e-81	0.653229	0.572
	Enox1	7.71e-69	0.836959	0.148	0.015	1.81e-64				Aldh6a1	1.53957e-22	0.774421	0.25	0.085	3.61877e-18				Caln1	1.52793e-06	1.18341	0.343	0.067	0.0359141				Caln1	2.69521e-22	1.75888	0.495	0.085	6.33508e-18				Plcb1	0	-0.992075	0.337	0.584	0				Etnk1	3.64285e-81	0.634837	0.869
	Slc12a3	1.14e-34	0.820285	0.168	0.063	2.67e-30				Glyat	1.68569e-22	0.591698	0.327	0.135	3.96222e-18				LOC108348190	1.58423e-06	1.58477	0.26	0.022	0.0372372				AY172581.8	3.17939e-22	2.31348	0.365	0	7.47315e-18				Spats1	0	-0.99206	0.049	0.169	0				Kl	5.4185e-81	0.574599	0.387
	Dnase1	3.27e-46	0.807846	0.117	0.019	7.69e-42				Atp5mc3	2.07073e-22	0.94415	0.14	0.021	4.86725e-18				Cox6a1	1.5976e-06	1.48241	0.218	0	0.0375515				Nes	3.59022e-22	-1.73806	0.246	0.556	8.43882e-18				Ncoa7	0	-0.983842	0.553	0.773	0				Mylk	9.04882e-81	0.583768	0.401
	Atp5f1e	7.18e-26	0.806284	0.13	0.051	1.69e-21				Mt-nd5	1.03637e-21	0.688763	0.675	0.493	2.43599e-17				Slc25a5	1.60595e-06	1.51835	0.237	0.011	0.0377478				Nr3c2	4.17909e-22	1.91878	0.58	0.201	9.82296e-18				Sh3d19	0	-0.983683	0.312	0.616	0				Mme	2.19469e-80	0.469545	0.366
	AY172581.1	5.08e-61	0.805302	0.105	0.001	1.19e-56				C7	1.1044e-21	-0.754329	0.559	0.698	2.59588e-17				Dpp4	1.79234e-06	1.28724	0.407	0.124	0.042129				Lrig1	5.14816e-22	2.33059	0.405	0.042	1.21008e-17				Ildr2	0	-0.978505	0.071	0.255	0				Mturn	3.59055e-79	0.673826	0.255
	Mdh1	4.52e-56	0.798397	0.198	0.056	1.06e-51				Pck1	1.14625e-21	0.746036	0.225	0.072	2.69427e-17				Cox7c	2.02784e-06	1.29555	0.276	0.034	0.0476644				Tff3	6.36691e-22	2.59855	0.38	0.016	1.49654e-17				Klhl29	0	-0.97683	0.301	0.573	0				AY172581.1	9.7733e-79	0.481377	0.122
	Tmem207	5.18e-66	0.79565	0.148	0.017	1.22e-61				Galnt18	1.25418e-21	0.629163	0.27	0.1	2.94794e-17				Atp5f1a	2.0676e-06	1.16412	0.33	0.067	0.0485989				Atp5f1e	7.90624e-22	1.97845	0.417	0.037	1.85836e-17				Irf3	0	-0.970709	0.089	0.295	0				Hpcal1	1.20163e-77	0.571213	0.532
	Chchd10	6.82e-50	0.789389	0.135	0.025	1.6e-45				Stk39	4.4142e-21	0.584467	0.323	0.136	1.03756e-16													Atp1a1	8.86224e-22	1.91435	0.706	0.487	2.08307e-17				Mapt	0	-0.968025	0.402	0.671	0				Mab21l3	2.68169e-77	-1.02329	0.058
	Gpx3	7.69e-28	0.764289	0.376	0.267	1.81e-23				Fbp1	7.74353e-21	0.717021	0.147	0.028	1.82012e-16													Stag1	1.14184e-21	1.54658	0.752	0.487	2.68389e-17				Nfia	0	-0.966726	0.476	0.751	0				Idh2	3.31671e-77	0.597835	0.618
	Slc8a1	2.71e-67	0.759066	0.579	0.344	6.37e-63				LOC108348190	7.99447e-21	0.831999	0.138	0.023	1.8791e-16													Cox6c	1.19765e-21	1.89915	0.394	0.026	2.81507e-17				Samd4a	0	-0.964541	0.188	0.43	0				Tmbim6	1.86633e-76	0.70145	0.38
	Mt-nd4l	5.53e-61	0.757435	0.48	0.258	1.3e-56				Cycs	1.43283e-20	0.832649	0.167	0.041	3.36787e-16													Gclm	1.45601e-21	2.1608	0.548	0.196	3.42235e-17				Prpf4b	0	-0.964235	0.364	0.627	0				Gcnt2	3.5683e-76	0.594259	0.684
	Tmem52b	1.33e-39	0.755435	0.142	0.04	3.13e-35				Rcan2	1.5892e-20	0.533915	0.278	0.107	3.7354e-16													Myof	1.87984e-21	-1.21396	0.525	0.841	4.41857e-17				Acss3	0	-0.96021	0.285	0.545	0				AABR07070310.1	3.87229e-76	0.69346	0.33
	Ugt1a6	3.48e-50	0.743074	0.174	0.047	8.18e-46				Camta1	1.84648e-20	-0.631002	0.403	0.563	4.34015e-16													Defb1	2.11224e-21	1.91165	0.403	0.032	4.96482e-17				Wwc1	0	-0.959661	0.595	0.804	0				Ppargc1a	1.7853e-75	0.615248	0.757
	Slc27a2	1.42e-60	0.737314	0.197	0.05	3.35e-56				Syndig1	3.67587e-20	-0.989023	0.019	0.106	8.64013e-16													Cox7b	5.7614e-21	2.30376	0.41	0.053	1.35422e-16				Efcab5	0	-0.946824	0.108	0.285	0				Ugt1a6	3.24341e-74	0.578856	0.328
	AABR07059258.1	1.13e-47	0.732871	0.133	0.026	2.66e-43				Abca8a	4.45403e-20	-0.731536	0.457	0.602	1.04692e-15													Slit2	6.80602e-21	1.81766	0.632	0.28	1.59976e-16				Nrg1	0	-0.946532	0.273	0.502	0				Casr	1.35786e-73	0.639245	0.505
	Ftl1	3.92e-41	0.727131	0.135	0.034	9.22e-37				Slc8a1	6.3148e-20	0.670416	0.557	0.353	1.48429e-15													Ptpn13	6.86812e-21	-1.09808	0.525	0.799	1.61435e-16				AABR07041096.1	0	-0.945317	0.076	0.225	0				Ctsl	3.69373e-73	-0.532365	0.092
	Ptprd	2.11e-70	0.72263	0.363	0.146	4.96e-66				Cyp4a3	6.41325e-20	0.527515	0.106	0.009	1.50743e-15													Igfbp5	6.96276e-21	1.85488	0.531	0.153	1.6366e-16				Abtb2	0	-0.945313	0.093	0.303	0				Tead1	1.473e-72	0.492669	0.704
	Ggct	6.91e-55	0.719979	0.172	0.041	1.62e-50				RGD1309534	1.0939e-19	0.635187	0.151	0.033	2.5712e-15													Slc25a5	8.47571e-21	1.94019	0.406	0.042	1.99222e-16				Gucy1a2	0	-0.9414	0.074	0.203	0				Plekha7	4.7728e-72	0.537404	0.659
	Cobll1	5.36e-59	0.718581	0.235	0.075	1.26e-54				Arnt2	1.2061e-19	0.698441	0.197	0.06	2.83494e-15													Havcr1	1.02117e-20	-1.10401	0.01	0.148	2.40026e-16				Glb1	0	-0.939335	0.315	0.52	0				AY172581.24	7.9039e-72	0.534348	0.981
	Cox7b	1.88e-27	0.710611	0.147	0.06	4.42e-23				Ca12	1.21927e-19	0.757945	0.386	0.197	2.86589e-15													Cox7c	1.17312e-20	1.94492	0.404	0.048	2.75743e-16				Errfi1	0	-0.938433	0.384	0.505	0				AABR07070312.1	2.598e-71	0.696272	0.428
	Pde1c	1.79e-53	0.707522	0.157	0.033	4.21e-49				Slc25a5	1.81157e-19	0.748215	0.127	0.021	4.25809e-15													Itm2b	2.69178e-20	1.63674	0.716	0.376	6.32704e-16				Pax8	0	-0.934277	0.371	0.64	0				Magi2	2.70813e-71	0.496425	0.184
	Gsta5	7.7e-51	0.706453	0.108	0.01	1.81e-46				Cox6c	1.88412e-19	0.741358	0.135	0.025	4.42862e-15													Lims2	4.82908e-20	-1.11847	0.138	0.413	1.13507e-15				Glis3	0	-0.933995	0.736	0.866	0				Oxct1	4.5008e-71	0.554093	0.519
	Aldh8a1	5.45e-52	0.701305	0.162	0.038	1.28e-47				Defb1	3.60784e-19	0.818463	0.131	0.024	8.48024e-15													Glyat	1.50148e-19	1.76491	0.489	0.132	3.52923e-15				Cubn	0	-0.924074	0.417	0.674	0				LOC100361087	1.06512e-70	0.472841	0.654
	Tfcp2l1	2.43e-51	0.699439	0.198	0.061	5.7e-47				Cntnap5c	4.75338e-19	0.987324	0.231	0.088	1.11728e-14													Stk39	2.04951e-19	1.72451	0.496	0.132	4.81737e-15				Col24a1	0	-0.918884	0.032	0.14	0				Adra1d	8.29313e-70	-0.945015	0.072
	Defb1	2.2e-31	0.69554	0.123	0.038	5.18e-27				Oca2	4.94499e-19	-0.887036	0.112	0.247	1.16232e-14													Tmem52b	2.3515e-19	1.87336	0.376	0.037	5.52719e-15				Creb5	0	-0.918735	0.049	0.17	0				Egf	1.7252e-69	0.546687	0.132
	Arhgap24	2.02e-61	0.695146	0.319	0.129	4.75e-57				Dennd2b	5.11381e-19	-0.785025	0.444	0.582	1.202e-14													Vegfa	2.65309e-19	-1.52291	0.475	0.704	6.23608e-15				Clmp	0	-0.91719	0.02	0.123	0				Cldn10	1.14117e-68	0.553367	0.459
	Slc25a5	1.06e-39	0.69409	0.137	0.037	2.5e-35				Cltrn	1.18489e-18	0.851919	0.171	0.049	2.78508e-14													Slc22a2	2.73526e-19	1.98104	0.353	0.021	6.42924e-15				Parp14	0	-0.914943	0.077	0.234	0				Lnx1	1.54055e-68	0.525118	0.449
	Mt-nd6	1.23e-23	0.691072	0.246	0.142	2.9e-19				Sod1	1.79757e-18	0.799388	0.17	0.048	4.22519e-14													Dock3	4.04521e-19	-1.15786	0.137	0.407	9.50826e-15				Tmem106a	0	-0.91192	0.157	0.371	0				Acsl1	3.33743e-68	0.525437	0.354
	Cox6c	1.91e-43	0.688922	0.128	0.027	4.48e-39				Mt-nd4	2.46001e-18	-0.280965	0.499	0.761	5.78226e-14													Atp5po	4.04726e-19	1.79501	0.405	0.063	9.51308e-15				Irak2	0	-0.892844	0.194	0.399	0				Hecw2	3.86694e-68	0.621835	0.272
	Rhcg	1.29e-52	0.685796	0.119	0.014	3.02e-48				Per3	2.50635e-18	-0.968781	0.109	0.235	5.89118e-14													Atp5mc3	4.54342e-19	1.92571	0.363	0.032	1.06793e-14				AABR07064873.1	0	-0.892807	0.824	0.938	0				Ppp2r2b	5.51056e-68	0.540063	0.379
	Atp5mc3	4.67e-27	0.678743	0.106	0.033	1.1e-22				Acadm	3.25751e-18	0.579702	0.171	0.048	7.65677e-14													Large1	4.70811e-19	-0.682035	0.458	0.841	1.10664e-14				Pik3ap1	0	-0.887456	0.079	0.246	0				Pkp4	3.95982e-67	0.712788	0.685
	Mt-nd5	4.22e-63	0.677579	0.691	0.494	9.93e-59				Miox	4.10069e-18	0.88727	0.151	0.039	9.63868e-14													Actn1	9.94228e-19	-1.32025	0.169	0.455	2.33693e-14				Nedd4l	0	-0.887344	0.655	0.824	0				Gcgr	9.67552e-67	0.528576	0.213
	Cox8a	2.17e-20	0.677053	0.129	0.059	5.11e-16				Enox1	5.62316e-18	0.571646	0.147	0.035	1.32172e-13													Atp5f1a	1.01007e-18	1.96167	0.408	0.079	2.37418e-14				Pde11a	0	-0.886696	0.056	0.21	0				Tsc22d1	1.73389e-66	-0.838153	0.235
	Atp5f1a	1.48e-44	0.672001	0.204	0.073	3.47e-40				Cox7c	6.30676e-18	0.657376	0.165	0.047	1.4824e-13													Cttnbp2	1.54936e-18	-1.18916	0.211	0.508	3.64177e-14				Tanc2	0	-0.879808	0.379	0.614	0				Shank2	1.98284e-66	0.445476	0.875
	RGD1309534	6.73e-53	0.67089	0.133	0.021	1.58e-48				Chchd10	7.93223e-18	0.71708	0.12	0.021	1.86447e-13													Cd63	2.26439e-18	1.76354	0.446	0.106	5.32245e-14				Sbno2	0	-0.87429	0.101	0.255	0				Rnf152	7.89088e-66	0.385127	0.292
	Arnt2	1.49e-56	0.66452	0.17	0.038	3.5e-52				Oat	1.19282e-17	0.542509	0.124	0.023	2.80372e-13													AY172581.24	2.39198e-18	0.278445	0.999	1	5.62235e-14				Lifr	0	-0.873819	0.227	0.44	0				Ror2	1.48062e-65	0.606718	0.193
	LOC501233	1.81e-37	0.657246	0.134	0.038	4.25e-33				Slc27a2	1.61582e-17	0.588001	0.212	0.077	3.79798e-13													Irf3	2.71881e-18	-0.880663	0.053	0.249	6.39056e-14				Snrnp70	0	-0.870749	0.339	0.535	0				Veph1	3.42927e-65	0.531788	0.393
	Atp1a1	4.98e-25	0.656544	0.517	0.402	1.17e-20				Gatm	1.97156e-17	0.56383	0.223	0.084	4.63415e-13													Cntnap5c	3.03947e-18	2.13966	0.444	0.143	7.14427e-14				Arid5b	0	-0.86927	0.335	0.571	0				Cyb5b	6.31332e-65	0.465727	0.446
	Stk39	1.86e-52	0.655115	0.254	0.093	4.36e-48				Kcnq1	2.14604e-17	0.552299	0.222	0.082	5.04427e-13													Samd4a	3.41261e-18	-1.11646	0.254	0.571	8.02134e-14				Pdzrn3	0	-0.867188	0.246	0.426	0				Acacb	2.91527e-64	0.48181	0.612
	Gpm6a	4.88e-64	0.642781	0.251	0.077	1.15e-59				Mpc2	2.28121e-17	0.644006	0.162	0.046	5.36199e-13													AABR07015081.2	4.40299e-18	-0.793547	0.017	0.159	1.03492e-13				Prrg4	0	-0.866263	0.109	0.256	0				Fam234b	1.04672e-63	0.486901	0.274
	Cox7c	5.77e-29	0.638494	0.146	0.056	1.36e-24				Cobll1	3.92419e-17	0.558335	0.238	0.095	9.22381e-13													Map1b	5.14794e-18	-1.27365	0.1	0.339	1.21002e-13				Snx29	0	-0.865706	0.542	0.736	0				Kcnj1	3.47528e-63	0.464111	0.299
	Dach1	2.12e-72	0.635855	0.453	0.212	4.99e-68				Tfcp2l1	4.69405e-17	0.528921	0.222	0.084	1.10334e-12													Cox4i1	6.49077e-18	1.8116	0.459	0.116	1.52566e-13				Rsrp1	0	-0.865627	0.321	0.484	0				Gba3	6.62894e-63	0.542891	0.149
	Prlr	3.74e-46	0.634447	0.164	0.045	8.78e-42				Itm2b	5.3179e-17	0.614683	0.404	0.221	1.24997e-12													Slco1a6	6.55116e-18	1.75647	0.35	0.037	1.53985e-13				Tenm4	0	-0.859083	0.05	0.145	0				Fa2h	1.07826e-62	0.533344	0.32
	Mpc2	6.37e-39	0.625033	0.138	0.038	1.5e-34				Dbi	7.87461e-17	0.534096	0.161	0.047	1.85093e-12													Fyn	7.91575e-18	-1.21706	0.345	0.646	1.8606e-13				Xkr4	0	-0.85682	0.109	0.254	0				Eef2	1.38513e-62	-0.555493	0.037
	Atp5me	4.5e-24	0.622815	0.118	0.044	1.06e-19				Pde1c	1.00551e-16	0.597381	0.161	0.046	2.36345e-12													Cyfip2	8.47909e-18	1.87165	0.348	0.037	1.99301e-13				Myo9a	0	-0.856207	0.447	0.686	0				Cdc14b	2.81346e-61	0.516309	0.467
	Arntl	1.85e-40	0.62204	0.118	0.025	4.35e-36				Mpc1	1.03639e-16	0.450045	0.184	0.06	2.43604e-12													Gabra4	1.22449e-17	-0.893796	0.006	0.116	2.87815e-13				Pvr	0	-0.853619	0.036	0.147	0				Wbp1l	3.42307e-61	0.439696	0.61
	Rnf152	3.24e-42	0.620803	0.132	0.031	7.61e-38				Phldb2	1.55644e-16	0.483703	0.499	0.294	3.65841e-12													LOC108348175	1.241e-17	-1.34954	0.122	0.37	2.91696e-13				Cfap69	0	-0.853577	0.066	0.197	0				Enox1	3.46904e-61	0.867582	0.667
	Ghr	1.4e-52	0.611334	0.306	0.129	3.29e-48				Cgnl1	1.57124e-16	0.456156	0.397	0.209	3.69319e-12													AY172581.9	1.24207e-17	0.257091	0.986	1	2.91948e-13				Luc7l3	0	-0.849646	0.361	0.558	0				Kcnq1	8.4103e-61	0.53574	0.571
	Gatm	1.15e-50	0.608811	0.236	0.085	2.7e-46				Arntl	1.66429e-16	0.570644	0.114	0.021	3.91192e-12													Clmp	1.28859e-17	-0.871252	0.006	0.116	3.02884e-13				Slfn13	0	-0.8495	0.032	0.149	0				Foxo3	1.34572e-59	0.527173	0.37
	Hnmt	1.83e-52	0.60645	0.103	0.006	4.29e-48				Slco1a6	1.91443e-16	0.619646	0.118	0.023	4.49987e-12													Ddx5	1.3089e-17	-0.910693	0.54	0.847	3.07658e-13				Ptpn13	0	-0.845987	0.461	0.705	0				Mboat2	1.56068e-59	0.544101	0.373
	Hgd	1.33e-46	0.606269	0.132	0.026	3.12e-42				Zeb2	2.11107e-16	-0.53736	0.615	0.729	4.96207e-12													Cltrn	1.34536e-17	1.93926	0.369	0.058	3.16226e-13				Pter	0	-0.844715	0.405	0.616	0				Mitf	2.14112e-59	0.480209	0.774
	Chpt1	4.05e-40	0.600111	0.126	0.029	9.52e-36				Gpm6a	2.53874e-16	0.412621	0.293	0.134	5.96732e-12													Aldob	1.42189e-17	1.82057	0.54	0.222	3.34215e-13				Sash1	0	-0.844122	0.163	0.328	0				Pmepa1	5.32828e-59	0.507579	0.448
	Cox5b	7.62e-40	0.5978	0.105	0.018	1.79e-35				Atp5f1a	4.2386e-16	0.571328	0.211	0.082	9.96284e-12													Ephb1	1.49949e-17	-0.847825	0.037	0.212	3.52456e-13				Plekha5	0	-0.843741	0.432	0.685	0				Sat1	1.58635e-58	0.418874	0.654
	Gramd1b	3.03e-27	0.593063	0.163	0.07	7.12e-23				Kl	5.60377e-16	0.591617	0.161	0.051	1.31717e-11													Pcsk5	1.6048e-17	-0.972948	0.345	0.688	3.77208e-13				Son	0	-0.841105	0.502	0.688	0				Slfn4	2.43464e-58	0.397833	0.113
	Acy1	3.96e-33	0.592421	0.126	0.038	9.31e-29				Glul	5.78359e-16	0.48683	0.168	0.054	1.35943e-11													Nudt4	1.89474e-17	1.55472	0.46	0.127	4.45359e-13				Prtfdc1	0	-0.840113	0.031	0.131	0				Ugp2	3.33361e-58	0.629269	0.277
	Tmem72	1.09e-45	0.588345	0.109	0.015	2.57e-41				Cryz	6.16752e-16	0.522632	0.123	0.027	1.44967e-11													Uqcr10	2.34045e-17	1.71333	0.321	0.016	5.50123e-13				Lurap1l	0	-0.839639	0.039	0.147	0				Kap	3.66119e-58	2.41187	0.1
	Kl	2.25e-44	0.586124	0.146	0.036	5.29e-40				Klk1.2	8.56025e-16	0.650263	0.1	0.016	2.01209e-11													Il34	2.81827e-17	-1.08217	0.038	0.212	6.62435e-13				Klf12	0	-0.83756	0.3	0.517	0				Hibadh	5.69703e-58	0.413669	0.454
	Sult1c2a	1.57e-47	0.583817	0.236	0.089	3.7e-43				Fth1	8.63021e-16	1.13066	0.223	0.097	2.02853e-11													Cdh6	2.92413e-17	-1.02484	0.038	0.212	6.87318e-13				Gldc	3.69e-270	-0.836882	0.102	0.2	8.68e-266				Osbpl1a	7.80747e-58	0.415219	0.468
	Esrrg	1.52e-44	0.582367	0.244	0.099	3.57e-40				Mgam	8.95202e-16	0.433428	0.175	0.058	2.10417e-11													Atp5pd	3.17428e-17	1.65113	0.308	0.011	7.46113e-13				Slc12a8	0	-0.834959	0.153	0.344	0				AABR07060235.1	1.03301e-57	0.413702	0.11
	Glul	7.51e-39	0.577291	0.139	0.038	1.76e-34				Col4a1	9.96491e-16	0.635171	0.656	0.52	2.34225e-11													Myl6	3.51134e-17	1.68359	0.514	0.169	8.2534e-13				Abcc4	0	-0.831303	0.309	0.544	0				Selenop	1.33353e-57	0.402125	0.145
	Shroom3	1.4e-48	0.573273	0.225	0.08	3.28e-44				Wnk1	1.02949e-15	0.602944	0.588	0.402	2.41981e-11													Fat3	4.30442e-17	-0.673746	0.022	0.169	1.01175e-12				Arhgap42	0	-0.830384	0.282	0.505	0				Cp	2.0534e-57	-1.13618	0.111
	Fmo3	2.33e-42	0.572299	0.11	0.018	5.47e-38				Adgrf5	1.79764e-15	0.341311	0.161	0.049	4.22535e-11													Dnase1	5.16148e-17	1.60963	0.315	0.016	1.21321e-12				Itga1	0	-0.829558	0.462	0.61	0				Ocln	9.46987e-57	0.448453	0.394
	Slfn4	4.77e-31	0.571024	0.297	0.166	1.12e-26				Prlr	1.86789e-15	0.585924	0.194	0.073	4.39048e-11													Fxyd2	5.55927e-17	1.5805	0.337	0.032	1.30671e-12				Plppr1	0	-0.827738	0.028	0.13	0				Rbms3	1.06204e-56	0.526727	0.703
	Npnt	2.92e-43	0.566878	0.151	0.04	6.87e-39				Slit2	2.65566e-15	0.53645	0.509	0.313	6.24214e-11													Uba52	5.90874e-17	1.47161	0.388	0.063	1.38885e-12				Ypel2	0	-0.825431	0.104	0.246	0				Atp6v1b1	2.26915e-56	0.413291	0.327
	Atp6v0a4	3.4e-43	0.562176	0.232	0.092	8e-39				Cyp4a2	2.82163e-15	1.52584	0.253	0.132	6.63224e-11													LOC108352650	7.77265e-17	1.72395	0.303	0.011	1.82696e-12				Snap91	0	-0.824996	0.017	0.135	0				Pptc7	2.44635e-56	0.419282	0.336
	Ank3	9.3e-52	0.561856	0.447	0.24	2.19e-47				Chpt1	3.1711e-15	0.452343	0.143	0.04	7.45367e-11													Lhfpl2	1.73783e-16	-0.565048	0.018	0.153	4.08477e-12				Ptprk	0	-0.824931	0.471	0.725	0				Mgat4a	3.76562e-56	0.451087	0.239
	Oat	6.46e-36	0.557741	0.104	0.021	1.52e-31				Npnt	3.37213e-15	0.528175	0.158	0.049	7.9262e-11													Enox1	2.30692e-16	1.65779	0.38	0.069	5.42241e-12				Timd2	0	-0.824808	0.042	0.171	0				Cpm	4.06444e-56	0.494237	0.348
	AABR07035437.1	2.11e-44	0.557107	0.163	0.047	4.97e-40				Nudt4	4.48193e-15	0.523829	0.247	0.108	1.05348e-10													Asic2	2.92064e-16	-1.24502	0.324	0.608	6.86495e-12				Slc16a10	0	-0.824394	0.163	0.338	0				Phldb2	1.49798e-55	0.427826	0.796
	Galnt10	1.7e-22	0.556416	0.276	0.172	3.99e-18				Ppp2r2b	4.99198e-15	0.53566	0.108	0.021	1.17336e-10													Kirrel1	3.81056e-16	-0.853077	0.317	0.646	8.95671e-12				Trak2	0	-0.822718	0.271	0.489	0				Plxdc2	2.23892e-55	0.513418	0.807
	Aif1l	6.56e-33	0.553454	0.143	0.048	1.54e-28				Atp1b1	5.68799e-15	0.769446	0.513	0.344	1.33696e-10													LOC100911486	4.28637e-16	-0.560859	0.01	0.122	1.00751e-11				Fermt1	0	-0.822549	0.058	0.182	0				Mpdz	2.6962e-55	0.400491	0.283
	Dpp4	2.39e-40	0.550333	0.271	0.124	5.63e-36				Cpeb4	8.76988e-15	0.365631	0.376	0.2	2.06136e-10													Dnah7	5.14659e-16	-0.778922	0.023	0.164	1.20971e-11				Sntb2	0	-0.821688	0.2	0.414	0				Chpt1	3.51755e-55	0.37149	0.187
	Nat8f5	1.3e-38	0.548502	0.108	0.021	3.05e-34				Nat8f5	1.09108e-14	0.481347	0.123	0.031	2.56459e-10													Cox5b	6.3255e-16	1.67328	0.319	0.026	1.48681e-11				Slc7a9	0	-0.820091	0.204	0.413	0				Niban1	3.88549e-55	-0.836384	0.083
	Slc22a6	1.26e-38	0.547491	0.109	0.021	2.95e-34				Ndrg1	1.10026e-14	0.435357	0.309	0.155	2.58616e-10													AABR07047062.1	7.18521e-16	-0.8204	0.02	0.153	1.68888e-11				Fggy	0	-0.817143	0.273	0.496	0				Ppp1r1a	4.33978e-55	0.395244	0.387
	Erbb4	6.68e-46	0.542197	0.249	0.1	1.57e-41				Sim1	1.44851e-14	0.507834	0.131	0.036	3.40473e-10													Lmx1b	8.37622e-16	-1.11117	0.293	0.577	1.96883e-11				Nfkbiz	0	-0.814211	0.044	0.159	0				Sox5	4.59131e-55	0.437524	0.364
	Cryz	3.84e-34	0.540142	0.101	0.021	9.03e-30				Akr1a1	1.49766e-14	0.468293	0.199	0.078	3.52024e-10													Fbp1	9.33072e-16	1.8817	0.325	0.042	2.19319e-11				Stk3	0	-0.804386	0.273	0.506	0				Got1	5.74391e-55	0.375516	0.278
	Cisd1	2.15e-32	0.536701	0.206	0.09	5.05e-28				Tmem52b	1.96163e-14	0.471939	0.166	0.057	4.6108e-10													Rgn	9.87293e-16	1.80036	0.285	0.011	2.32063e-11				Agxt2	0	-0.802878	0.538	0.717	0				Il17rd	1.04686e-54	0.51854	0.411
	Map7	4.72e-44	0.53417	0.223	0.085	1.11e-39				Resf1	2.1992e-14	-0.870948	0.228	0.348	5.16923e-10													Kmt2a	9.92856e-16	-1.07768	0.185	0.45	2.33371e-11				Ntf3	0	-0.800938	0.122	0.263	0				Nuak2	1.34204e-54	0.357018	0.328
	Pdzk1	1.01e-36	0.531774	0.139	0.041	2.39e-32				Esrrg	2.73163e-14	0.447048	0.271	0.129	6.4207e-10													Cox6a1	1.03213e-15	1.53184	0.343	0.048	2.42603e-11				Nox4	0	-0.797189	0.285	0.433	0				AABR07001519.1	2.87417e-54	0.386772	0.436
	Fxyd2	1.9e-40	0.530231	0.12	0.025	4.47e-36				Podxl	3.39521e-14	0.542288	0.109	0.024	7.98044e-10													Mt-nd2	1.15817e-15	-0.629692	0.453	0.847	2.72227e-11				Tet2	0	-0.79121	0.274	0.467	0				Acat1	5.81582e-54	0.358436	0.333
	Ccdc141	5.62e-37	0.525875	0.162	0.055	1.32e-32				Stag1	3.62892e-14	0.540261	0.548	0.368	8.52978e-10													Wnk1	1.35047e-15	1.37782	0.787	0.72	3.17427e-11				Foxn3	0	-0.79028	0.276	0.441	0				Fgf9	6.15069e-54	0.440473	0.428
	Hspd1	1.52e-32	0.525281	0.19	0.081	3.56e-28				Map7	4.23723e-14	0.38912	0.234	0.102	9.9596e-10													Atp5pf	1.35426e-15	1.63872	0.311	0.026	3.18318e-11				Slc11a2	0	-0.780637	0.162	0.326	0				Aldh6a1	8.97106e-54	0.389387	0.285
	Cdkl1	1.02e-50	0.524124	0.221	0.074	2.4e-46				Bicc1	5.03643e-14	-0.58333	0.466	0.571	1.18381e-09													Clic5	1.42442e-15	-1.23447	0.387	0.651	3.3481e-11				Zfp385d	4.59e-296	-0.780294	0.141	0.256	1.08e-291				Mavs	1.54042e-53	0.485598	0.363
	Txn1	8.73e-32	0.518552	0.109	0.028	2.05e-27				Phyh	5.88507e-14	0.360265	0.227	0.097	1.38329e-09													Rhcg	1.63428e-15	1.58958	0.296	0.016	3.84137e-11				Ntn1	0	-0.779808	0.276	0.51	0				Fam214a	3.32301e-53	0.369799	0.344
	Cyfip2	1.4e-45	0.513526	0.158	0.041	3.3e-41				Lrpap1	7.55195e-14	0.41954	0.158	0.055	1.77509e-09													St3gal5	1.95164e-15	-0.966235	0.335	0.619	4.58734e-11				Ppp2r3a	0	-0.774542	0.332	0.529	0				Trpc5	3.85884e-53	0.570012	0.184
	Cox4i1	1.64e-17	0.512595	0.149	0.078	3.85e-13				Mdh1	7.57297e-14	0.571529	0.197	0.081	1.78003e-09													Slc34a2	2.10983e-15	-0.47234	0.013	0.132	4.95915e-11				Itga6	0	-0.774278	0.275	0.457	0				AABR07018504.1	5.37421e-53	0.558357	0.18
	Fhod3	6.64e-42	0.511446	0.269	0.119	1.56e-37				AABR07035437.1	1.55815e-13	0.477953	0.189	0.076	3.66243e-09													Tfcp2l1	2.34461e-15	1.64467	0.41	0.111	5.51101e-11				Pdgfa	0	-0.770256	0.08	0.18	0				Mthfd1	5.62878e-53	0.326677	0.184
	Slc1a1	2.26e-36	0.508836	0.182	0.069	5.3e-32				Atp6v0a4	2.13286e-13	0.481743	0.26	0.125	5.01329e-09													Disp1	2.47497e-15	-0.992455	0.283	0.593	5.81741e-11				St3gal3	0	-0.769288	0.239	0.426	0				Ppat	1.22758e-52	0.36625	0.345
	Hsd11b1	3.17e-25	0.507522	0.108	0.036	7.44e-21				Cisd1	2.38871e-13	0.521998	0.238	0.111	5.61466e-09													Baiap2	2.89495e-15	-1.15975	0.169	0.407	6.80457e-11				Lpp	0	-0.768565	0.434	0.679	0				Cobl	2.33426e-52	0.460292	0.484
	Mgam	1.08e-32	0.504522	0.148	0.052	2.53e-28				Slc1a1	3.10747e-13	0.482056	0.176	0.068	7.30411e-09													Arnt2	2.90366e-15	1.57286	0.382	0.085	6.82506e-11				Ccdc30	0	-0.768144	0.104	0.257	0				Cnnm2	6.09658e-52	0.368004	0.264
	Pah	7.2e-37	0.497239	0.16	0.054	1.69e-32				Dock8	4.52105e-13	0.315627	0.354	0.193	1.06267e-08													Arhgap32	3.8499e-15	-0.946576	0.182	0.444	9.0492e-11				Ankrd11	0	-0.767931	0.275	0.434	0				Pcca	7.54215e-52	0.389589	0.408
	Sox6	3.47e-39	0.496853	0.267	0.123	8.15e-35				Sox6	4.87021e-13	0.362811	0.268	0.132	1.14474e-08													Atp5mc1	3.98426e-15	1.62552	0.302	0.026	9.36499e-11				Myo5b	0	-0.76753	0.302	0.523	0				Cpeb4	1.84524e-51	0.353522	0.522
	Sim1	1.98e-31	0.49208	0.123	0.037	4.64e-27				Limch1	4.88643e-13	0.354521	0.33	0.176	1.14856e-08													Kcnip1	4.1837e-15	-1.35381	0.261	0.534	9.83378e-11				Ccdc88c	0	-0.76753	0.131	0.29	0				Tfcp2l1	1.9e-51	0.417632	0.688
	Esr1	2.29e-40	0.492076	0.157	0.046	5.38e-36				Mt-nd6	6.54177e-13	0.957073	0.224	0.109	1.53764e-08													Gpx3	4.37466e-15	1.74784	0.589	0.36	1.02826e-10				Fat3	0	-0.763129	0.095	0.233	0				Fkbp5	2.30069e-51	0.34806	0.261
	Pappa1	2.16e-31	0.48968	0.136	0.046	5.07e-27				Cyb5a	7.26835e-13	0.510001	0.123	0.036	1.70843e-08													Npepo	5.41383e-15	-0.907841	0.444	0.746	1.27252e-10				Pcsk5	0	-0.763039	0.236	0.443	0				Thrb	4.64008e-51	0.378648	0.755
	Aspa	8.15e-36	0.489675	0.138	0.041	1.92e-31				Efna5	8.03788e-13	0.431906	0.141	0.047	1.8893e-08													Zfp629	5.48342e-15	-0.916322	0.108	0.323	1.28888e-10				Nt5c2	0	-0.762428	0.219	0.413	0				Pde1c	7.25863e-51	0.409744	0.526
	Entpd5	9.96e-33	0.485492	0.121	0.034	2.34e-28				Kcnip1	8.16445e-13	0.81171	0.222	0.107	1.91905e-08													Ankrd12	5.51156e-15	-1.07961	0.219	0.476	1.29549e-10				Sh3bp2	0	-0.762405	0.05	0.158	0				Mpc1	1.07243e-50	0.377691	0.368
	Cst3	1.97e-17	0.484001	0.112	0.05	4.63e-13				Acox1	1.06552e-12	0.437785	0.149	0.053	2.50451e-08													Slc21a4	6.78265e-15	1.71712	0.354	0.074	1.59426e-10				Hnf4g	0	-0.758735	0.101	0.261	0				Tns1	1.22456e-50	0.373614	0.832
	Iqgap2	1.74e-38	0.483944	0.171	0.058	4.09e-34				Nox4	1.15285e-12	0.463646	0.187	0.079	2.70977e-08													Akr7a3	7.69255e-15	1.44017	0.284	0.016	1.80813e-10				Slc5a2	0	-0.75857	0.097	0.246	0				Pde1a	1.29294e-50	0.503677	0.289
	Acadm	1.32e-29	0.482798	0.13	0.044	3.1e-25				Oxct1	2.01955e-12	0.487555	0.25	0.122	4.74694e-08													Acy3	8.0005e-15	1.64153	0.281	0.016	1.88052e-10				Gpatch2	0	-0.757434	0.139	0.317	0				LOC103689922	4.34728e-50	0.26749	0.19
	Fras1	5.85e-38	0.482277	0.125	0.031	1.37e-33				Umod	2.02415e-12	1.15886	0.23	0.121	4.75776e-08													RGD1309534	8.23815e-15	1.75052	0.296	0.026	1.93638e-10				Map3k21	0	-0.756765	0.135	0.273	0				Cpt1a	1.41093e-49	0.379296	0.476
	Oxct1	7.68e-40	0.469504	0.256	0.113	1.81e-35				Col8a1	2.1415e-12	-0.954101	0.108	0.208	5.03359e-08													Cisd1	8.43892e-15	1.76431	0.458	0.175	1.98357e-10				Cdh2	0	-0.754752	0.172	0.361	0				Cpeb2	1.46183e-49	0.39485	0.393
	LOC688389	6.4e-28	0.468835	0.215	0.105	1.5e-23				St6galnac3	2.19649e-12	0.277248	0.354	0.194	5.16286e-08													AABR07058158.1	8.60079e-15	-0.562581	0.024	0.159	2.02161e-10				Nup210l	0	-0.754349	0.029	0.152	0				Esrrb	1.85431e-49	0.467542	0.141
	Cd63	2.52e-14	0.466282	0.168	0.1	5.93e-10				Pkp4	2.26901e-12	0.459994	0.274	0.14	5.3333e-08													Rhpn1	8.64117e-15	-1.24262	0.335	0.566	2.03111e-10				Tox	0	-0.752991	0.358	0.56	0				Anks1b	4.40377e-49	0.652007	0.237
	Appl1	1.19e-24	0.463707	0.151	0.065	2.8e-20				Atp6v0d2	2.30053e-12	0.479575	0.1	0.024	5.4074e-08													Rapgef3	1.39896e-14	-1.26391	0.245	0.476	3.28827e-10				Slc16a12	0	-0.750118	0.218	0.414	0				Lipg	6.46552e-49	0.533223	0.124
	Nr3c2	5.85e-38	0.462642	0.483	0.294	1.38e-33				Tns3	2.78459e-12	-0.544863	0.474	0.577	6.54517e-08													Myo5c	1.43671e-14	-1.21336	0.309	0.577	3.377e-10				LOC679894	0	-0.748035	0.087	0.216	0				Ppm1k	8.46145e-49	0.293104	0.147
	Pgrmc1	4.98e-28	0.458074	0.144	0.055	1.17e-23				Tnfrsf21	2.90507e-12	0.435201	0.207	0.093	6.82836e-08													Sema3e	1.57664e-14	-0.85491	0.333	0.624	3.70589e-10				Rasa2	0	-0.747333	0.267	0.494	0				Rcan2	1.00146e-48	0.436435	0.343
	Mecom	6.6e-36	0.457109	0.195	0.076	1.55e-31				Fras1	3.27534e-12	0.443694	0.138	0.047	7.69869e-08													Etnk1	1.60123e-14	1.33553	0.602	0.291	3.76369e-10				Snx24	0	-0.746859	0.421	0.637	0				Jarid2	1.07584e-48	0.413657	0.5
	Nckap5	1.3e-34	0.456151	0.103	0.022	3.06e-30				Enpep	3.29613e-12	0.325512	0.164	0.063	7.74756e-08													Mapt	1.64041e-14	-0.994815	0.43	0.693	3.85579e-10				AABR07015081.2	0	-0.744953	0.035	0.143	0				Mtss1	1.59541e-48	0.498239	0.614
	Slc13a3	5.27e-29	0.454414	0.114	0.035	1.24e-24				Gucy1a1	3.80057e-12	-0.707696	0.402	0.506	8.93324e-08													Cat	1.64177e-14	1.64055	0.494	0.228	3.85897e-10				AABR07035916.1	5.34e-214	-0.742646	0.093	0.175	1.26e-209				Mfsd4a	2.14869e-48	0.430037	0.353
	Etnk1	6.38e-41	0.453762	0.392	0.208	1.5e-36				LOC306766	4.53974e-12	0.458738	0.123	0.039	1.06707e-07													Mertk	1.80447e-14	-1.00286	0.436	0.672	4.24141e-10				Zeb2	0	-0.74232	0.273	0.474	0				Papss2	3.41157e-48	0.42291	0.224
	Akr1a1	4.29e-28	0.451426	0.161	0.067	1.01e-23				Ggt1	4.76997e-12	0.799102	0.132	0.046	1.12118e-07													Tjp1	1.81745e-14	-0.762596	0.326	0.667	4.27192e-10				Fgf13	0	-0.741961	0.069	0.195	0				Prkce	4.42173e-48	0.36308	0.29
	Dock8	7.11e-38	0.448269	0.335	0.173	1.67e-33				LOC501233	5.40814e-12	0.467591	0.148	0.055	1.27118e-07													Ssbp3	1.96599e-14	-0.980398	0.253	0.524	4.62105e-10				Map1b	0	-0.740909	0.066	0.16	0				Pde8a	4.46543e-48	0.353078	0.467
	Veph1	3.78e-33	0.44791	0.119	0.032	8.9e-29				Selenop	5.45555e-12	0.515382	0.126	0.041	1.28233e-07													Plce1	2.00677e-14	-0.622714	0.409	0.746	4.7169e-10				Taf1d	0	-0.740019	0.106	0.255	0				AABR07064873.1	5.64448e-48	-0.439618	0.878
	AABR07001519.1	6.28e-29	0.447292	0.152	0.059	1.48e-24				Rnf152	5.65954e-12	0.498415	0.171	0.071	1.33028e-07													Il18	2.12947e-14	-1.09119	0.161	0.392	5.00532e-10				Pnisr	0	-0.73844	0.462	0.669	0				Dock8	3.2847e-47	0.48949	0.75
	Lactb2	2.89e-31	0.440752	0.113	0.031	6.8e-27				Kif16b	6.31908e-12	0.358786	0.269	0.139	1.4853e-07													Arhgap23	2.78458e-14	-1.13398	0.183	0.423	6.54516e-10				Casp12	0	-0.733462	0.022	0.112	0				Smad7	4.27937e-47	0.386542	0.259
	Paqr5	5.07e-33	0.438153	0.166	0.062	1.19e-28				Gda	7.01367e-12	-0.600618	0.226	0.348	1.64856e-07													Spp1	2.79808e-14	-1.91305	0.157	0.381	6.57689e-10				Tnik	0	-0.733392	0.086	0.227	0				Lifr	6.01045e-47	0.410699	0.451
	Epcam	5.45e-22	0.434667	0.13	0.056	1.28e-17				Oxr1	8.51692e-12	0.253344	0.481	0.296	2.0019e-07													Ctdspl	2.86265e-14	-1.1378	0.287	0.54	6.72865e-10				Galnt13	1.75e-142	-0.729696	0.111	0.181	4.12e-138				Limch1	6.57476e-47	0.390628	0.467
	Cyp4a8	9.16e-25	0.433062	0.107	0.035	2.15e-20				Aldh1a1	9.50107e-12	0.396416	0.117	0.036	2.23323e-07													Nat8f5	3.42094e-14	1.45277	0.308	0.042	8.04091e-10				C5	0	-0.729403	0.129	0.297	0				Arl15	8.40634e-47	0.379719	0.867
	Oxr1	1.68e-41	0.432349	0.418	0.229	3.95e-37				Thnsl2	1.14852e-11	0.3936	0.104	0.028	2.69961e-07													Cblb	3.72821e-14	-0.802774	0.366	0.677	8.76316e-10				Runx1	0	-0.727785	0.041	0.121	0				Fam160a1	1.12189e-46	0.40251	0.556
	Ndrg1	4.35e-39	0.426551	0.315	0.156	1.02e-34				Acat1	1.21331e-11	0.53263	0.149	0.058	2.85188e-07													Slc26a4	4.52443e-14	1.425	0.278	0.021	1.06347e-09				LOC100909712	0	-0.725921	0.169	0.331	0				Rassf6	1.24987e-46	0.427236	0.357
	Acat1	2.94e-23	0.425404	0.129	0.052	6.9e-19				Etnk1	1.29148e-11	0.355553	0.351	0.199	3.03561e-07													Pard3	4.95815e-14	-0.84103	0.555	0.81	1.16541e-09				NEWGENE-1310139	0	-0.725625	0.117	0.276	0				Ldlrad3	1.33271e-46	0.445602	0.345
	AC134224.2	3.38e-31	0.42441	0.655	0.477	7.95e-27				Thrb	1.76643e-11	0.371542	0.31	0.171	4.152e-07													Mif	5.59443e-14	1.38804	0.277	0.021	1.31497e-09				Cmip	0	-0.724181	0.441	0.67	0				Ralgps1	1.77172e-46	0.356999	0.338
	Gpc4	5.42e-34	0.424026	0.168	0.062	1.27e-29				Fmo3	1.90584e-11	0.37197	0.16	0.063	4.47967e-07													Filip1	5.60249e-14	-0.946852	0.253	0.524	1.31686e-09				Col18a1	8.64e-219	-0.723811	0.234	0.337	2.03e-214				Scly	2.13435e-46	0.383889	0.318
	Scly	1.85e-19	0.422539	0.115	0.048	4.35e-15				Nr3c2	2.1742e-11	0.412882	0.437	0.271	5.11046e-07													Calb1	5.74325e-14	1.69075	0.265	0.016	1.34995e-09				Ulk2	0	-0.718269	0.171	0.325	0				Inpp5j	2.48113e-46	0.393523	0.163
	Tnfrsf21	9.17e-37	0.419233	0.182	0.067	2.15e-32				Appl1	2.17705e-11	0.567929	0.18	0.081	5.11716e-07													Clec16a	7.48294e-14	-0.943611	0.345	0.614	1.75887e-09				Exoc6	0	-0.716207	0.34	0.566	0				Spon1	4.03906e-46	0.428117	0.441
	Nit1	4.31e-25	0.417769	0.115	0.04	1.01e-20				Ppm1h	2.39094e-11	0.354445	0.342	0.194	5.61991e-07													Adcy1	7.8375e-14	-1.17404	0.318	0.556	1.8422e-09				Phldb1	0	-0.715024	0.091	0.219	0				Adcy1	4.31938e-46	0.37129	0.125
	Acss2	1.46e-30	0.412525	0.118	0.035	3.42e-26				Tinag	2.55547e-11	0.39752	0.103	0.029	6.00662e-07													Podxl	8.03553e-14	-1.19007	0.534	0.672	1.88875e-09				Igsf11	0	-0.714398	0.371	0.603	0				AABR07029596.1	9.30699e-46	0.378046	0.249
	Wnk1	3.91e-18	0.41118	0.606	0.48	9.19e-14				AABR07059258.1	2.75885e-11	0.468772	0.133	0.047	6.48468e-07													LOC100361457	8.21913e-14	1.47342	0.354	0.079	1.93191e-09				Zbtb20	0	-0.713744	0.891	0.934	0				Lrba	1.9869e-45	0.365042	0.813
	Tmprss2	6.9e-33	0.409552	0.14	0.046	1.62e-28				Bend7	2.8755e-11	0.364286	0.105	0.031	6.75887e-07													Fmo3	8.26986e-14	1.60287	0.255	0.011	1.94383e-09				Mob3b	0	-0.70973	0.304	0.509	0				Gbe1	2.38439e-45	0.373384	0.338
	Lrpap1	2.53e-25	0.409409	0.13	0.05	5.94e-21				Fntb	3.39831e-11	-0.716532	0.054	0.129	7.98773e-07													Plppr1	8.46924e-14	-0.411729	0.007	0.101	1.99069e-09				Map3k14	0	-0.709589	0.081	0.207	0				Chst9	3.36302e-45	0.420142	0.54
	Ppm1h	3.14e-43	0.408422	0.305	0.14	7.37e-39				Cd164	3.45015e-11	0.393463	0.15	0.059	8.10957e-07													Myo1e	8.61869e-14	-0.830097	0.306	0.603	2.02582e-09				Klf6	0	-0.708171	0.07	0.174	0				Pank1	3.41835e-45	0.326258	0.343
	Mitf	3.13e-31	0.406252	0.208	0.092	7.35e-27				Hspd1	3.55442e-11	0.367032	0.219	0.106	8.35466e-07													Mab21l3	8.79791e-14	-0.631939	0.02	0.143	2.06795e-09				St6galnac3	0	-0.707954	0.629	0.759	0				Arntl	3.92066e-45	0.409426	0.111
	Aqp1	2.6e-21	0.4044	0.112	0.044	6.1e-17				Lima1	3.60089e-11	-0.733094	0.279	0.377	8.4639e-07													Acy1	9.68593e-14	1.49928	0.386	0.101	2.27668e-09				Cep112	0	-0.704561	0.167	0.333	0				Kank1	4.48556e-45	0.276678	0.419
	Myl6	2.62e-10	0.40398	0.164	0.108	6.16e-06				Iqgap2	3.63221e-11	0.421656	0.185	0.083	8.5375e-07													Mecom	1.35915e-13	1.2584	0.356	0.079	3.19469e-09				Wdfy3	0	-0.703818	0.563	0.756	0				Sorbs2	4.88035e-45	0.339501	0.428
	Nox4	2.23e-24	0.401369	0.157	0.071	5.25e-20				Shroom4	4.28667e-11	0.324813	0.357	0.206	1.00758e-06													Uqcr11	1.48922e-13	1.35248	0.313	0.048	3.50042e-09				Glis1	0	-0.701131	0.072	0.202	0				Slc16a5	1.20884e-44	0.504146	0.399
	Scp2	1.39e-27	0.400791	0.19	0.086	3.26e-23				Fbln1	4.70166e-11	-1.0328	0.052	0.125	1.10513e-06													Tmem213	1.63434e-13	1.27178	0.236	0	3.84151e-09				Scpep1	0	-0.700282	0.265	0.454	0				Wnk1	7.39542e-44	0.549971	0.723
	Ddah1	4.28e-27	0.399402	0.23	0.117	1.01e-22				Osbpl8	5.5612e-11	0.341113	0.345	0.201	1.30716e-06													Foxd1	1.71946e-13	-1.15563	0.114	0.312	4.04159e-09				Srrm2	0	-0.700006	0.577	0.725	0				Myo10	8.05303e-44	0.392713	0.625
	Enpep	1.2e-32	0.39078	0.188	0.077	2.82e-28				Sult1c2a	6.47086e-11	0.267078	0.27	0.141	1.52098e-06													Oat	1.77715e-13	1.52027	0.279	0.026	4.17719e-09				AABR07025295.1	2.26e-266	-0.698617	0.201	0.325	5.31e-262				Me3	8.49807e-44	0.406987	0.555
	Ptprj	3.46e-29	0.390755	0.321	0.181	8.14e-25				Spire1	7.23881e-11	0.405188	0.233	0.118	1.70148e-06													Fam117b	2.108e-13	-0.98083	0.429	0.683	4.95485e-09				RGD1306556	0	-0.697874	0.143	0.285	0				Pknox2	9.35255e-44	0.476934	0.168
	Atp5po	1.37e-17	0.387779	0.123	0.058	3.23e-13				Cald1	7.34295e-11	-0.374179	0.524	0.624	1.72596e-06													LOC679894	2.117e-13	-0.978567	0.082	0.265	4.97602e-09				Aurkaip1	0	-0.697176	0.359	0.542	0				Slc3a2	1.15213e-43	0.349243	0.199
	Cgnl1	6.1e-34	0.386548	0.498	0.309	1.43e-29				AABR07027306.1	7.72266e-11	0.4745	0.1	0.029	1.81521e-06													C1qtnf7	2.48363e-13	-1.23631	0.112	0.312	5.83777e-09				Srsf11	0	-0.696242	0.296	0.465	0				Atad1	1.19314e-43	0.30373	0.284
	Slc17a3	3.96e-26	0.384195	0.128	0.047	9.31e-22				Map1b	8.54344e-11	-0.722963	0.245	0.351	2.00814e-06													Atp5if1	2.52572e-13	1.52987	0.279	0.032	5.9367e-09				AC134224.3	0	-0.694403	0.997	0.998	0				Man1c1	1.27947e-43	0.433427	0.254
	Eci3	1.64e-26	0.383395	0.149	0.06	3.85e-22				Pappa1	1.02262e-10	0.362351	0.146	0.058	2.40368e-06													Ugt1a6	2.81041e-13	1.58809	0.367	0.106	6.60587e-09				Atxn1	0	-0.69397	0.388	0.579	0				Ppp2r5a	1.5195e-43	0.383483	0.504
	Phyh	9.96e-26	0.380625	0.185	0.086	2.34e-21				Ugt1a6	1.29425e-10	0.418962	0.189	0.087	3.04214e-06													Kl	2.86815e-13	1.67943	0.313	0.063	6.74159e-09				Shb	0	-0.692761	0.167	0.333	0				Pclo	1.6809e-43	0.357046	0.596
	Pter	1.11e-33	0.379787	0.209	0.089	2.6e-29				Mecom	1.385e-10	0.321248	0.179	0.079	3.25544e-06													Dbp	2.93432e-13	-1.052	0.107	0.302	6.89711e-09				Slc22a5	0	-0.692539	0.258	0.433	0				Sox6	2.12393e-43	0.368331	0.649
	Gstt3	1.52e-23	0.37842	0.108	0.038	3.56e-19				Ggct	1.85887e-10	0.392631	0.19	0.089	4.36928e-06													Ust	2.94599e-13	-0.920545	0.246	0.508	6.92455e-09				Prkca	0	-0.691262	0.279	0.472	0				Cald1	3.1681e-43	-0.828464	0.112
	Dtnb	3.99e-26	0.377869	0.158	0.067	9.38e-22				Sema5a	2.06506e-10	0.316734	0.277	0.153	4.85393e-06													Mdh1	2.95182e-13	1.65446	0.363	0.106	6.93824e-09				Atrnl1	0	-0.690639	0.336	0.546	0				Anapc5	5.61361e-43	0.327842	0.35
	Tead1	1.88e-29	0.376674	0.451	0.285	4.43e-25				Abcd3	2.30287e-10	0.378045	0.24	0.124	5.4129e-06													Prpf4b	3.04995e-13	-0.737405	0.357	0.608	7.16891e-09				Cd2ap	0	-0.689988	0.279	0.43	0				Ppargc1b	5.65569e-43	0.377641	0.363
	Tox3	9.14e-23	0.376363	0.161	0.075	2.15e-18				Mgll	2.35523e-10	0.28906	0.201	0.097	5.53598e-06													Aldh6a1	3.06241e-13	1.3507	0.454	0.19	7.1982e-09				Tnrc18	0	-0.689116	0.211	0.373	0				Tenm3	9.90353e-43	0.361873	0.29
	Ahcyl2	7.18e-31	0.374873	0.258	0.127	1.69e-26				Eci3	2.56538e-10	0.367349	0.162	0.069	6.02992e-06													Magi2	3.20117e-13	-1.07285	0.507	0.698	7.52435e-09				Cflar	0	-0.685931	0.286	0.477	0				Ccdc141	1.53359e-42	0.374309	0.536
	Igsf11	4e-30	0.369619	0.17	0.069	9.39e-26				Ndufv2	2.78055e-10	0.354784	0.118	0.041	6.53568e-06													Rpl35	3.33336e-13	1.69582	0.357	0.101	7.83506e-09				Acsm5	0	-0.685102	0.023	0.105	0				Mmd	1.74626e-42	0.346974	0.189
	Vdac1	1.28e-24	0.369478	0.152	0.065	3.01e-20				Galnt14	2.78479e-10	0.33509	0.124	0.045	6.54566e-06													AABR07053472.1	3.51328e-13	-0.677876	0.032	0.169	8.25797e-09				Cpox	0	-0.68488	0.074	0.201	0				Pcnx1	2.37515e-42	0.34177	0.55
	Cyb5a	8.55e-22	0.368509	0.117	0.046	2.01e-17				Aldob	2.83001e-10	0.667617	0.267	0.157	6.65195e-06													LOC687780	4.36847e-13	1.39604	0.279	0.032	1.02681e-08				Hus1	0	-0.682315	0.076	0.185	0				Dmtn	2.70438e-42	0.2563	0.33
	Eif4g2	6.91e-25	0.365385	0.307	0.179	1.62e-20				Aspa	3.06209e-10	0.272674	0.193	0.091	7.19744e-06													Niban1	4.54661e-13	-1.36877	0.08	0.259	1.06868e-08				Oplah	0	-0.682257	0.279	0.445	0				Pde7b	4.29101e-42	0.375337	0.844
	Gk	5.93e-22	0.365285	0.12	0.048	1.39e-17				AABR07028902.1	3.33125e-10	-0.620798	0.316	0.411	7.8301e-06													Zfp521	4.6035e-13	-0.759434	0.266	0.566	1.08205e-08				Gsap	0	-0.680502	0.073	0.178	0				Snx2	5.7576e-42	0.303203	0.405
	Atp6v0e1	6.47e-21	0.364979	0.128	0.054	1.52e-16				Spats1	3.64503e-10	-0.495277	0.041	0.107	8.56765e-06													Rcan2	4.8099e-13	1.39538	0.393	0.122	1.13057e-08				AABR07053472.1	0	-0.680316	0.033	0.124	0				Slit2	6.07009e-42	0.416711	0.823
	Idh1	2.28e-22	0.36312	0.107	0.039	5.35e-18				Aif1l	3.69517e-10	0.294878	0.149	0.062	8.6855e-06													Atp5mf	4.9915e-13	1.32563	0.281	0.032	1.17325e-08				Nrip1	0	-0.67882	0.249	0.433	0				Ca12	6.13561e-42	0.277854	0.925
	Eps8	4.66e-31	0.362141	0.239	0.114	1.09e-26				Adcy5	4.20657e-10	0.568511	0.215	0.113	9.88754e-06													Atp6v0a4	5.09697e-13	1.4336	0.493	0.212	1.19804e-08				Srsf2	0	-0.675976	0.406	0.54	0				AABR07025295.1	7.77124e-42	0.339684	0.392
	Grik2	7.55e-32	0.361667	0.239	0.113	1.77e-27				Paqr5	4.6824e-10	0.381447	0.195	0.095	1.1006e-05													Acsm2	5.51033e-13	1.60529	0.418	0.164	1.2952e-08				Dlgap1	0	-0.673833	0.071	0.201	0				Man2a1	2.52275e-41	0.316005	0.435
	Phldb2	5.41e-26	0.357977	0.448	0.288	1.27e-21				AABR07049085.1	5.42431e-10	-0.710055	0.095	0.18	1.27499e-05													Tenm4	5.60514e-13	-0.829372	0.1	0.302	1.31749e-08				Pah	0	-0.673367	0.319	0.456	0				Nid1	2.90448e-41	0.261603	0.479
	Slc25a13	1.04e-25	0.353958	0.118	0.041	2.45e-21				Sdk2	5.45233e-10	-0.78644	0.182	0.276	1.28157e-05													Tmprss2	5.90849e-13	0.99722	0.357	0.079	1.38879e-08				Slc7a8	0	-0.672458	0.13	0.264	0				AY172581.9	5.39488e-41	0.311533	0.958
	Mpc1	1.7e-22	0.353245	0.156	0.071	3.99e-18				Car2	5.60434e-10	0.335898	0.167	0.076	1.3173e-05													Atp6v0c	6.64601e-13	1.35985	0.347	0.079	1.56214e-08				Met	1.37e-244	-0.670444	0.191	0.311	3.22e-240				Ndst1	5.65899e-41	0.367728	0.232
	Rnf150	1.32e-21	0.351794	0.111	0.042	3.11e-17				Spint2	5.66287e-10	0.387796	0.199	0.098	1.33106e-05													Akr1c12l1	7.70889e-13	1.65363	0.248	0.016	1.81197e-08				Ptcd3	1.24e-286	-0.667789	0.153	0.27	2.92e-282				St6galnac3	8.905e-41	0.329243	0.598
	Ubc	4.04e-13	0.350124	0.223	0.146	9.48e-09				Entpd5	5.75496e-10	0.326704	0.132	0.052	1.3527e-05													Gstt3	7.77549e-13	1.50942	0.3	0.053	1.82763e-08				Dis3l2	0	-0.666833	0.214	0.389	0				Paqr5	9.44965e-41	0.344823	0.663
	Chst9	8.86e-29	0.349796	0.124	0.041	2.08e-24				Rbm47	5.77269e-10	0.367962	0.1	0.032	1.35687e-05													Taf1d	8.33226e-13	-0.93718	0.095	0.28	1.9585e-08				AABR07002969.1	0	-0.666607	0.074	0.196	0				Tpm1	1.21349e-40	-1.00724	0.32
	Kctd1	1.43e-20	0.346953	0.147	0.069	3.36e-16				Col4a2	6.3553e-10	0.460264	0.329	0.205	1.49381e-05													Scp2	8.81997e-13	1.54665	0.329	0.085	2.07314e-08				Hexd	0	-0.664856	0.091	0.189	0				Nnt	1.70127e-40	0.363006	0.35
	Sh3gl2	1.26e-22	0.344663	0.11	0.04	2.96e-18				Lactb2	6.62003e-10	0.390653	0.113	0.04	1.55604e-05													Aqp1	1.01451e-12	1.51504	0.259	0.026	2.3846e-08				St3gal5	0	-0.662716	0.218	0.387	0				Itm2b	1.71072e-40	0.483174	0.575
	Car2	9.68e-22	0.34439	0.142	0.063	2.27e-17				Cox7b	7.14098e-10	0.764232	0.137	0.058	1.67849e-05													Rps28	1.05088e-12	1.39668	0.258	0.021	2.47008e-08				AABR07058158.1	0	-0.658778	0.038	0.126	0				Smap1	6.41505e-40	0.283144	0.325
	Pank1	5.41e-20	0.340634	0.105	0.041	1.27e-15				Fnip2	7.47664e-10	0.33644	0.27	0.151	1.75738e-05													Fancc	1.16604e-12	-1.02814	0.162	0.386	2.74078e-08				Tspan5	0	-0.658213	0.298	0.495	0				Cpq	6.55003e-40	0.252491	0.429
	Trps1	6.55e-38	0.340486	0.43	0.242	1.54e-33				Pdzk1	7.85849e-10	0.369567	0.144	0.061	1.84714e-05													Dock5	1.34043e-12	-0.497589	0.313	0.651	3.15068e-08				Galnt14	5.52e-291	-0.657101	0.228	0.36	1.3e-286				Slc34a2	7.03855e-40	-0.80258	0.059
	Hoga1	2.71e-24	0.339985	0.128	0.05	6.36e-20				Gk	9.32542e-10	0.380357	0.147	0.063	2.19194e-05													Cacna1a	1.54057e-12	-1.1492	0.408	0.619	3.6211e-08				Hdac9	0	-0.656628	0.175	0.316	0				Aifm1	7.84243e-40	0.261137	0.265
	Uqcrh	5.63e-17	0.335827	0.104	0.045	1.32e-12				Vdac1	1.05659e-09	0.403114	0.167	0.077	2.48352e-05													Med12l	1.63502e-12	-0.733166	0.345	0.63	3.84311e-08				Pikfyve	0	-0.656058	0.214	0.4	0				Amd1	1.52361e-39	0.320753	0.283
	Agxt2	5.3e-23	0.335448	0.221	0.12	1.25e-18				Rps27	1.07334e-09	0.437298	0.107	0.037	2.52289e-05													Rpl41	1.69142e-12	1.83138	0.39	0.143	3.97569e-08				Itgb8	0	-0.655393	0.3	0.463	0				Fhod3	1.80519e-39	0.348685	0.731
	St6galnac3	6.73e-20	0.335436	0.653	0.507	1.58e-15				Nckap5	1.10636e-09	0.395989	0.134	0.055	2.60049e-05													Slfn13	2.14262e-12	-0.446179	0.014	0.116	5.03624e-08				Dcbld2	0	-0.653859	0.064	0.18	0				Fnip2	2.48101e-39	0.416968	0.541
	Mal	1.32e-17	0.331836	0.122	0.056	3.09e-13				Cldn10	1.4483e-09	0.261001	0.124	0.047	3.40423e-05													Gmds	2.32194e-12	-0.836892	0.384	0.651	5.45772e-08				Dnajc13	0	-0.653483	0.335	0.541	0				Ppara	2.8728e-39	0.340584	0.198
	Sdc2	1.62e-22	0.331492	0.123	0.049	3.82e-18				Zfp706	1.98363e-09	0.374545	0.115	0.043	4.66252e-05													Ndufb9	2.32215e-12	1.36422	0.264	0.032	5.4582e-08				Bbs7	0	-0.651643	0.094	0.217	0				Parva	5.23057e-39	0.32829	0.445
	Selenop	1.64e-21	0.330418	0.107	0.04	3.86e-17				Ldhb	1.98455e-09	0.361381	0.165	0.077	4.66469e-05													Slc25a3	2.34291e-12	1.49028	0.318	0.074	5.50701e-08				Man1a1	0	-0.650715	0.108	0.249	0				Stard8	5.8827e-39	0.252309	0.247
	Acss1	8.13e-20	0.329279	0.106	0.042	1.91e-15				Fhl2	2.15054e-09	-0.538108	0.382	0.484	5.05486e-05													Adgrf5	2.43725e-12	1.50426	0.296	0.053	5.72876e-08				Manba	0	-0.64988	0.165	0.325	0				Gpm6a	7.37701e-39	0.367383	0.387
	Rps27	6.88e-10	0.329267	0.102	0.058	1.62e-05				Rrbp1	2.36378e-09	-0.567588	0.382	0.463	5.55606e-05													Rps27	2.75374e-12	1.40459	0.284	0.042	6.47266e-08				Sgms1	0	-0.649711	0.444	0.655	0				Epb41l5	7.41349e-39	0.327347	0.557
	Cpq	3.7e-36	0.327449	0.317	0.159	8.7e-32				Atp1a1	2.37056e-09	0.697151	0.467	0.352	5.572e-05													Cdc14a	2.92931e-12	-1.00977	0.381	0.619	6.88535e-08				Dnah7	0	-0.649443	0.06	0.18	0				Npas2	7.79067e-39	0.426221	0.104
	Slc34a1	6.73e-07	0.32651	0.253	0.208	0.015813				Ralgapa2	2.60116e-09	0.366065	0.273	0.156	6.11402e-05													Atp5mc2	3.48499e-12	1.35306	0.231	0.011	8.19146e-08				Nabp1	0	-0.647239	0.089	0.201	0				Cd24	8.3422e-39	-0.758317	0.162
	Cnnm2	9.21e-21	0.32399	0.128	0.055	2.16e-16				Shroom2	2.64309e-09	0.347375	0.185	0.093	6.21259e-05													Kcnq1	3.70819e-12	1.15539	0.487	0.212	8.7161e-08				RGD1310951	0	-0.646515	0.189	0.355	0				Arfgef2	9.32017e-39	0.271192	0.388
	Slc4a4	2.29e-35	0.323403	0.407	0.235	5.38e-31				Akr1c1	2.94521e-09	0.359185	0.113	0.042	6.9227e-05													LOC688389	4.25079e-12	1.25098	0.44	0.169	9.99148e-08				Adra1d	0	-0.645789	0.024	0.108	0				Ddhd1	9.45201e-39	0.493061	0.277
	Suclg1	9.69e-17	0.323242	0.111	0.05	2.28e-12				Axl	3.00687e-09	-0.658093	0.131	0.218	7.06764e-05													Glul	4.779e-12	1.53526	0.311	0.074	1.1233e-07				AC099449.1	0	-0.644531	0.087	0.24	0				Sil1	1.18621e-38	0.272299	0.328
	Stag1	7.24e-19	0.320835	0.57	0.426	1.7e-14				Itga1	3.21064e-09	-0.482838	0.59	0.634	7.5466e-05													Phldb2	4.87544e-12	1.16347	0.634	0.397	1.14597e-07				Smad3	0	-0.644466	0.206	0.373	0				Fam107b	1.20159e-38	0.271969	0.278
	Rpl35	1.93e-11	0.320392	0.134	0.079	4.54e-07				Nr2f2	3.27422e-09	-0.503847	0.467	0.541	7.69606e-05													Zfp84	4.96867e-12	-0.8588	0.078	0.249	1.16789e-07				Mroh1	0	-0.642583	0.209	0.343	0				Tbc1d14	1.21452e-38	0.272583	0.477
	Epb41l5	6.72e-25	0.318455	0.165	0.073	1.58e-20				Kctd1	3.50902e-09	0.310524	0.197	0.102	8.24796e-05													Arhgef12	4.97434e-12	-0.707307	0.568	0.81	1.16922e-07				Rnf144b	0	-0.641023	0.142	0.28	0				Stag1	1.36808e-38	0.392062	0.624
	Mrps6	6.16e-23	0.316371	0.241	0.133	1.45e-18				Gsta1	3.53097e-09	0.493372	0.157	0.074	8.29954e-05													Gstp1	5.19423e-12	1.33052	0.239	0.016	1.2209e-07				Rbpms	0	-0.639878	0.503	0.665	0				Acadm	1.84652e-38	0.266864	0.218
	Lrba	5.24e-21	0.3148	0.462	0.312	1.23e-16				Atp5f1c	3.9928e-09	0.367878	0.333	0.204	9.38507e-05													Rpl37a	5.27969e-12	1.27833	0.355	0.095	1.24099e-07				Actn1	1.64e-249	-0.639192	0.11	0.207	3.86e-245				B3gnt2	2.31465e-38	0.338543	0.185
	Cd164	2.37e-19	0.314253	0.122	0.053	5.57e-15				Epcam	4.48363e-09	0.296791	0.139	0.06	0.000105388													Cald1	5.6416e-12	-1.0206	0.179	0.413	1.32606e-07				Abhd17c	0	-0.638729	0.227	0.381	0				Tmem117	2.35153e-38	0.305461	0.327
	Sema5a	2.98e-26	0.312614	0.166	0.072	6.99e-22				Fam160a1	4.61137e-09	0.370546	0.138	0.06	0.00010839													Aldh8a1	5.82704e-12	1.42345	0.315	0.074	1.36965e-07				Bach2	1.6e-297	-0.63843	0.089	0.19	3.76e-293				Kpna5	5.24531e-38	0.276879	0.316
	Atp5if1	2.85e-17	0.310893	0.13	0.062	6.69e-13				Kitlg	4.64071e-09	0.38864	0.115	0.044	0.00010908													Actn4	6.0038e-12	-0.993284	0.564	0.735	1.41119e-07				Slc34a2	0	-0.637579	0.039	0.124	0				Npnt	6.49102e-38	0.250607	0.146
	Bsg	1.78e-14	0.310574	0.18	0.106	4.18e-10				Fblim1	4.65795e-09	-0.761286	0.16	0.248	0.000109485													Wdpcp	6.12988e-12	-0.61634	0.138	0.36	1.44083e-07				Afdn	0	-0.63601	0.379	0.576	0				Cers6	1.38343e-37	0.304719	0.283
	Lamp2	2.62e-18	0.307159	0.183	0.099	6.15e-14				Slc3a1	4.81091e-09	1.04245	0.178	0.096	0.00011308													Plekha5	6.13467e-12	-0.698944	0.52	0.762	1.44195e-07				Ndel1	0	-0.635236	0.214	0.389	0				Aif1l	1.63049e-37	0.281749	0.299
	Ppat	1.03e-18	0.307094	0.101	0.04	2.43e-14				Osbpl1a	4.99468e-09	0.359109	0.25	0.144	0.0001174													Gpx4	6.25714e-12	1.04389	0.291	0.048	1.47074e-07				Kmt2a	0	-0.632933	0.178	0.318	0				Fxyd6	2.29866e-37	0.285748	0.235
	Clcn3	1.04e-16	0.306159	0.11	0.05	2.43e-12				Slc17a3	5.04212e-09	0.362297	0.129	0.054	0.000118515													AABR07000398.1	6.62466e-12	-1.78967	0.996	1	1.55713e-07				Golga4	0	-0.632265	0.297	0.476	0				Frem1	2.30215e-37	0.333879	0.389
	Aco2	4.1e-19	0.304851	0.19	0.102	9.64e-15				Eif4g2	5.08593e-09	0.28345	0.317	0.191	0.000119545													Stk3	7.20357e-12	-0.859176	0.3	0.545	1.6932e-07				Plekha7	0	-0.631459	0.389	0.565	0				Dtna	1.0884e-36	0.311127	0.229
	AABR07070312.1	9.72e-17	0.304821	0.141	0.071	2.28e-12				Arhgap18	5.17572e-09	0.340537	0.194	0.098	0.000121655													LOC100911847	7.49145e-12	1.22992	0.228	0.011	1.76087e-07				Agmat	0	-0.631426	0.128	0.243	0				Pdgfc	2.4878e-36	0.335451	0.295
	Sdhc	9.85e-21	0.302726	0.133	0.058	2.32e-16				Hgd	5.82145e-09	0.358682	0.124	0.051	0.000136833													Dclre1c	7.57892e-12	-0.944706	0.179	0.392	1.78142e-07				Rbfox2	0	-0.63083	0.244	0.407	0				Tln2	2.53716e-36	0.350183	0.358
	Dbi	1.02e-20	0.302094	0.138	0.062	2.4e-16				Pbx3	5.85296e-09	0.372824	0.235	0.131	0.000137574													Syncrip	8.26186e-12	-0.67322	0.151	0.376	1.94195e-07				Crb1	0	-0.629571	0.051	0.168	0				Dap	2.6867e-36	-0.853155	0.148
	Spint2	7.95e-19	0.301035	0.204	0.113	1.87e-14				Pdzrn3	6.41193e-09	-0.525626	0.419	0.5	0.000150712													Oxct1	8.87979e-12	1.50406	0.396	0.164	2.08719e-07				Adamts9	0	-0.629123	0.128	0.261	0				AABR07035437.1	2.84465e-36	0.289751	0.726
	Atp5pf	3.39e-13	0.299772	0.111	0.057	7.98e-09				Lypla1	7.13712e-09	0.349677	0.123	0.051	0.000167758													Luc7l3	9.3649e-12	-0.954907	0.406	0.608	2.20122e-07				Abcg3l1	0	-0.62911	0.062	0.182	0				Ahcyl2	3.0959e-36	0.373214	0.667
	Pccb	1.46e-20	0.29928	0.11	0.043	3.44e-16				Mgp	8.01357e-09	-0.571954	0.269	0.362	0.000188359													Esrrg	9.40746e-12	1.27695	0.466	0.222	2.21122e-07				Kalrn	0	-0.628734	0.278	0.42	0				Cpeb3	4.32912e-36	0.429915	0.594
	Atp6v1a	1.61e-20	0.296756	0.142	0.065	3.78e-16				Chst15	8.38364e-09	0.574243	0.234	0.138	0.000197057													Rps3a	9.56868e-12	1.26599	0.216	0.005	2.24912e-07				Rimbp2	3.03e-297	-0.626618	0.208	0.338	7.11e-293				Lamb1	4.37318e-36	0.340656	0.409
	Ass1	6.29e-15	0.295961	0.108	0.052	1.48e-10				Iffo1	8.60713e-09	-0.551432	0.083	0.158	0.000202311													Son	9.59517e-12	-0.851831	0.528	0.693	2.25534e-07				AC096301.1	0	-0.626602	0.083	0.21	0				AABR07044900.1	7.21027e-36	0.309097	0.282
	Ldhb	3.14e-18	0.294711	0.141	0.069	7.38e-14				Ccdc141	8.68096e-09	0.263315	0.237	0.131	0.000204046													Ldhb	9.6643e-12	1.37111	0.299	0.063	2.27159e-07				Pid1	2.81e-215	-0.626348	0.059	0.13	6.6e-211				AABR07020983.1	1.02697e-35	0.375236	0.149
	Cubn	7.28e-24	0.294555	0.215	0.111	1.71e-19				Rftn1	9.80232e-09	-0.394097	0.474	0.575	0.000230403													Atp6v0d2	1.039e-11	1.24948	0.26	0.032	2.44217e-07				Carmil1	0	-0.62602	0.287	0.479	0				Rap1gap2	1.76397e-35	0.313042	0.476
	Alcam	6.9e-22	0.288651	0.159	0.074	1.62e-17				Nnt	1.05244e-08	0.352307	0.18	0.091	0.000247375													Col24a1	1.14727e-11	-0.565688	0.014	0.111	2.69666e-07				RGD1305807	0	-0.622901	0.024	0.1	0				Fam168a	1.7881e-35	0.284419	0.417
	Osbpl3	9.85e-21	0.288214	0.103	0.039	2.32e-16				Pclo	1.07181e-08	0.300765	0.15	0.068	0.000251929													Arhgef17	1.22522e-11	-0.960937	0.187	0.402	2.87988e-07				Dgkg	2.16e-156	-0.622523	0.203	0.295	5.08e-152				Gp2	1.90462e-35	0.335178	0.237
	Deptor	3.38e-15	0.287035	0.13	0.067	7.95e-11				Filip1l	1.08888e-08	-0.730694	0.197	0.286	0.000255941													Kmt2e	1.26487e-11	-0.693963	0.433	0.693	2.97307e-07				Rhobtb1	0	-0.621611	0.35	0.538	0				Rpl3	1.96133e-35	-0.308945	0.042
	Patj	4.08e-22	0.286118	0.152	0.069	9.6e-18				Slc25a13	1.15344e-08	0.296126	0.128	0.055	0.000271115													Mpc1	1.31555e-11	1.45286	0.3	0.069	3.0922e-07				Birc3	0	-0.621589	0.028	0.101	0				Aldh8a1	3.63273e-35	0.342072	0.115
	Nme7	1.48e-19	0.282634	0.141	0.066	3.48e-15				Cnnm2	1.36974e-08	0.399559	0.156	0.076	0.000321957													Pebp1	1.33207e-11	1.32579	0.302	0.063	3.13103e-07				Adamtsl4	0	-0.621473	0.023	0.102	0				Sema6d	3.82646e-35	0.384617	0.264
	Sorcs1	7.42e-28	0.280024	0.135	0.048	1.74e-23				Tox3	1.44536e-08	0.27785	0.123	0.052	0.000339732													Srrm2	1.3474e-11	-0.876975	0.615	0.772	3.16707e-07				Rnd3	0	-0.620609	0.069	0.178	0				RGD1309534	3.87164e-35	0.364122	0.109
	Slc16a12	1.1e-17	0.279981	0.125	0.058	2.58e-13				Esr1	1.46401e-08	0.288867	0.237	0.133	0.000344115													Adamtsl4	1.35344e-11	-0.634416	0.031	0.153	3.18125e-07				Slc22a15	0	-0.618303	0.065	0.174	0				Mtmr7	4.47136e-35	0.322399	0.334
	AABR07067023.1	2.06e-17	0.279794	0.126	0.06	4.85e-13				Pdlim5	1.55335e-08	0.527542	0.318	0.204	0.000365114													Micos13	1.43701e-11	1.19222	0.212	0.005	3.37768e-07				Cnksr3	1.43e-258	-0.618168	0.104	0.202	3.36e-254				Usp53	7.04209e-35	0.310671	0.27
	Abcg2	1.12e-22	0.277301	0.101	0.034	2.63e-18				Ankrd11	1.62267e-08	-0.582212	0.311	0.391	0.000381408													Phldb1	1.45157e-11	-0.980553	0.163	0.36	3.41191e-07				Eml6	0	-0.618056	0.075	0.19	0				Luc7l2	8.01552e-35	0.325228	0.616
	Prdx1	5.49e-13	0.273989	0.121	0.065	1.29e-08				Ftl1	1.89618e-08	0.468757	0.1	0.038	0.000445697													Hspd1	1.64762e-11	1.66763	0.36	0.143	3.87274e-07				LOC688553	0	-0.617923	0.102	0.21	0				Dst	1.56845e-34	0.309822	0.902
	Itgb6	1.67e-19	0.273129	0.107	0.043	3.93e-15				Epb41l5	1.90132e-08	0.349994	0.213	0.118	0.000446906													Mcu	1.6532e-11	-0.867021	0.222	0.455	3.88584e-07				Pxn	0	-0.615711	0.218	0.365	0				Adgrl3	2.03704e-34	0.338044	0.598
	Cpeb2	2.19e-18	0.272821	0.176	0.093	5.14e-14				LOC100909604	1.93578e-08	-0.610464	0.132	0.216	0.000455006													Tmem207	1.68305e-11	1.45168	0.257	0.032	3.95601e-07				Tgif1	0	-0.615488	0.042	0.135	0				Mfap3l	2.40225e-34	0.259606	0.159
	Hnf4a	2.37e-25	0.268608	0.192	0.091	5.58e-21				Pabpn1	2.02139e-08	-0.588134	0.289	0.369	0.000475128													Samd12	1.80046e-11	-0.837621	0.243	0.492	4.23197e-07				Tnfrsf14	0	-0.615098	0.088	0.195	0				Sgpp2	2.45372e-34	0.280012	0.346
	Col4a5	5.15e-17	0.267747	0.186	0.104	1.21e-12				Pdha1	2.15688e-08	0.340303	0.103	0.039	0.000506974													Gab2	1.80758e-11	-0.734823	0.247	0.508	4.24871e-07				Adgrg6	3.48e-273	-0.615014	0.061	0.144	8.18e-269				Mcf2l	3.43364e-34	0.259744	0.207
	Tsc22d2	5.57e-19	0.266497	0.208	0.115	1.31e-14				Pank1	2.28667e-08	0.292688	0.103	0.039	0.000537481													LOC689713	1.8935e-11	-1.08127	0.115	0.291	4.45066e-07				Ggnbp2	0	-0.61453	0.256	0.423	0				Pacsin2	6.89674e-34	0.271593	0.497
	RGD1564865	2.77e-16	0.265972	0.108	0.048	6.5e-12				Gpc6	2.45142e-08	-0.350128	0.506	0.606	0.000576205													Nebl	1.92681e-11	-0.770091	0.499	0.72	4.52897e-07				Trio	0	-0.614524	0.231	0.404	0				Sh3gl2	7.97513e-34	0.310337	0.454
	Itgb8	8.27e-24	0.265933	0.181	0.086	1.94e-19				Hadhb	2.46773e-08	0.268457	0.105	0.04	0.000580041													Srsf11	1.99619e-11	-0.887254	0.325	0.545	4.69205e-07				LOC108348175	0	-0.613264	0.079	0.219	0				Creb3l2	1.05761e-33	0.313946	0.446
	Errfi1	7.79e-27	0.263871	0.177	0.077	1.83e-22				Tbca	2.50067e-08	0.348035	0.143	0.066	0.000587783													Galnt18	2.25725e-11	1.41627	0.402	0.159	5.30567e-07				Rere	0	-0.612883	0.599	0.762	0				Zhx3	1.41467e-33	0.251774	0.185
	Atad1	7.4e-13	0.261828	0.14	0.079	1.74e-08				Myo9b	2.51101e-08	-0.74099	0.161	0.238	0.000590212													Slfn4	2.4876e-11	1.47404	0.216	0.011	5.84711e-07				Pm20d1	6.17e-129	-0.612818	0.263	0.328	1.45e-124				Ext1	3.02416e-33	0.307824	0.708
	Sat1	5.87e-25	0.261622	0.222	0.112	1.38e-20				Cd59	2.57136e-08	0.371868	0.123	0.054	0.000604398													Myom2	2.68558e-11	-0.675674	0.022	0.127	6.31246e-07				Pyroxd2	0	-0.61211	0.376	0.488	0				Fam20c	3.66817e-33	0.362174	0.509
	Aldh7a1	1.3e-14	0.259867	0.117	0.058	3.07e-10				Sort1	2.69025e-08	0.312751	0.1	0.037	0.000632344													Tpt1	2.70158e-11	1.22711	0.368	0.116	6.35007e-07				Abcc2	2.48e-278	-0.611522	0.063	0.148	5.83e-274				Plekha6	5.48687e-33	0.274542	0.374
	Pign	2.21e-18	0.259842	0.2	0.111	5.2e-14				Sptbn4	2.77191e-08	-0.621757	0.062	0.125	0.000651537													Rps15	2.75765e-11	0.909136	0.247	0.026	6.48185e-07				Msra	0	-0.611373	0.396	0.584	0				Nudt4	5.92262e-33	0.305951	0.457
	Pclo	2.08e-16	0.259647	0.118	0.055	4.89e-12				Atrx.1	2.91806e-08	-0.448322	0.414	0.487	0.00068589													Gsta5	2.86281e-11	1.51684	0.231	0.021	6.72904e-07				Eif2ak3	0	-0.610952	0.109	0.232	0				AABR07068161.1	6.16618e-33	-0.785989	0.104
	AABR07027306.1	3.05e-14	0.25951	0.113	0.056	7.16e-10				Chchd3	2.95026e-08	0.258157	0.321	0.199	0.000693459													Grhpr	2.9089e-11	1.21937	0.229	0.021	6.83738e-07				Nktr	0	-0.610393	0.273	0.456	0				Map1b	6.89251e-33	-0.650327	0.041
	Ppp1r9a	7.27e-15	0.259289	0.107	0.05	1.71e-10				Ahcyl2	2.96375e-08	0.264683	0.282	0.166	0.00069663													Plxna2	3.09847e-11	-0.874952	0.384	0.635	7.28295e-07				Prkaa2	0	-0.609844	0.183	0.352	0				Tpst2	2.68304e-32	0.292229	0.14
	Nnt	3.5e-14	0.254523	0.148	0.082	8.22e-10				Cxcl12	3.32469e-08	0.252854	0.204	0.108	0.000781468													Atp5f1d	3.64789e-11	1.02179	0.237	0.021	8.57438e-07				Rnf213	0	-0.609178	0.062	0.159	0				Slc26a7	3.62699e-32	0.34775	0.134
	Spire1	4.12e-19	0.254022	0.144	0.068	9.68e-15				Scly	3.50927e-08	0.397487	0.217	0.121	0.000824855													AABR07044362.3	3.72144e-11	-0.523815	0.028	0.143	8.74724e-07				Pdgfc	0	-0.608305	0.164	0.311	0				Lrp5	3.83972e-32	0.269287	0.351
	Snx29	2.44e-21	0.254015	0.385	0.245	5.74e-17				Tsc22d2	3.61477e-08	0.32844	0.22	0.123	0.000849652													Ttc3	4.05396e-11	-0.617645	0.411	0.667	9.52884e-07				Smg1	0	-0.607225	0.286	0.469	0				Pls3	3.9305e-32	0.25813	0.269
	Hibadh	1.19e-17	0.253971	0.239	0.141	2.81e-13				Myo10	3.8844e-08	0.363442	0.478	0.342	0.000913028													Htra1	4.22426e-11	-0.667813	0.098	0.28	9.92912e-07				Swap70	0	-0.606836	0.094	0.224	0				Dmd	4.12427e-32	0.314349	0.449
	Ccn2	1.39e-17	0.25334	0.129	0.06	3.27e-13				Etfa	4.52401e-08	0.379501	0.157	0.079	0.00106337													Bod1l1	4.65894e-11	-0.765967	0.186	0.418	1.09508e-06				Tnfsf10	0	-0.604863	0.036	0.128	0				Dapk1	4.48077e-32	0.289996	0.584
	Uba6	6.92e-13	0.253294	0.109	0.056	1.63e-08				Sgk1	4.9917e-08	0.290785	0.133	0.06	0.0011733													Cryz	5.11369e-11	1.60115	0.283	0.069	1.20197e-06				Hpd	1.29e-206	-0.604571	0.363	0.448	3.03e-202				Runx1	5.13982e-32	-0.609667	0.045
	Efna5	5.71e-23	0.253055	0.13	0.052	1.34e-18				Slfn4	5.32927e-08	0.278199	0.11	0.044	0.00125264													Mt2A	5.48084e-11	1.27243	0.211	0.011	1.28827e-06				Filip1l	1.88e-206	-0.602912	0.062	0.132	4.41e-202				Pde9a	5.44291e-32	0.296416	0.395
	Pth1r	1.47e-10	0.252597	0.111	0.062	3.45e-06				Ptprd	5.55271e-08	0.263662	0.586	0.426	0.00130517													Mt1	5.49366e-11	1.20775	0.299	0.069	1.29128e-06				Arhgef17	0	-0.601645	0.085	0.187	0				Mdh1	5.492e-32	0.320717	0.269
	Atp6v1h	5.05e-16	0.252039	0.176	0.098	1.19e-11				Kynu	5.94055e-08	0.256169	0.101	0.039	0.00139633													Gja1	5.62414e-11	-0.484987	0.022	0.127	1.32195e-06				AABR07051515.1	0	-0.601308	0.048	0.15	0				Lrrc66	9.52094e-32	0.381427	0.125
	Psma7	9.87e-11	0.250745	0.103	0.057	2.32e-06				Aco2	6.35193e-08	0.301959	0.227	0.128	0.00149302													LOC501233	5.64819e-11	1.47349	0.339	0.116	1.32761e-06				Pcdha13	4.83e-254	-0.60124	0.079	0.167	1.14e-249				Trpm3	1.05721e-31	0.31313	0.142
	Clint1	1.43e-17	0.250391	0.238	0.142	3.35e-13				Adam23	6.41974e-08	-0.591081	0.048	0.105	0.00150896													Arap2	5.90198e-11	-0.868434	0.158	0.365	1.38726e-06				St3gal6	0	-0.600762	0.153	0.3	0				Fbxl17	1.34616e-31	0.270185	0.858
	Klf12	1.21e-09	-0.262122	0.507	0.548	2.84e-05				Chd1l	7.57463e-08	0.288928	0.118	0.051	0.00178042													Fryl	6.4583e-11	-0.831204	0.359	0.619	1.51802e-06				Tpm1	1.15e-112	-0.600323	0.261	0.338	2.7e-108				Sgcd	2.07107e-31	0.393684	0.384
	Nfia	1.37e-06	-0.281421	0.52	0.521	0.0321695				Mtmr3	8.08752e-08	-0.541168	0.416	0.464	0.00190097													Abcd4	6.66175e-11	-0.912021	0.129	0.312	1.56584e-06				Ust5r	8.77e-172	-0.599715	0.268	0.367	2.06e-167				Sipa1l2	3.33593e-31	0.260967	0.296
	Utrn	6.71e-14	-0.284464	0.728	0.746	1.58e-09				Slc22a23	8.55211e-08	0.28976	0.138	0.065	0.00201017													AY172581.3	7.45797e-11	1.53084	0.251	0.042	1.753e-06				Slc6a6	0	-0.599233	0.144	0.274	0				Schip1	3.51704e-31	0.330667	0.24
	Dlc1	5.88e-09	-0.293947	0.425	0.473	0.000138166				Plxdc2	9.47899e-08	-0.402975	0.605	0.633	0.00222804													Slc22a6	7.9088e-11	1.26846	0.233	0.026	1.85896e-06				Atp8a1	0	-0.598848	0.148	0.276	0				Map3k5	3.88767e-31	0.303351	0.581
	Dock1	4.66e-08	-0.302728	0.511	0.523	0.00109457				Cryl1	1.31297e-07	0.281535	0.106	0.044	0.00308613													Iqgap2	8.21012e-11	-0.818011	0.492	0.698	1.92979e-06				Eda	0	-0.598287	0.048	0.145	0				Rps8	4.18651e-31	-0.281577	0.06
	Rbpms	7.2e-08	-0.304903	0.543	0.536	0.00169345				Hipk2	1.40877e-07	0.257405	0.329	0.207	0.00331132													Cyb5a	8.69557e-11	1.38268	0.269	0.053	2.04389e-06				Cdk6	2.94e-194	-0.597645	0.195	0.297	6.91e-190				Pcsk6	7.63459e-31	0.421762	0.21
	Ldb2	9.32e-24	-0.306771	0.681	0.779	2.19e-19				Nme7	1.61081e-07	0.284368	0.165	0.085	0.00378622													Septin6	1.01206e-10	-0.856266	0.064	0.206	2.37885e-06				Ankrd27	0	-0.597313	0.137	0.271	0				AABR07007032.1	7.99289e-31	0.255088	0.562
	Camta1	3.29e-22	-0.310684	0.369	0.469	7.73e-18				Ddx24	1.76484e-07	-0.651527	0.124	0.197	0.00414825													Rpl14	1.10967e-10	1.24572	0.282	0.058	2.60829e-06				Scn8a	0	-0.596964	0.037	0.12	0				Slc44a3	8.45888e-31	0.275525	0.247
	Stard9	4.25e-07	-0.315382	0.322	0.365	0.00999338				Alcam	1.76494e-07	0.290884	0.254	0.154	0.00414849													Dis3l2	1.30025e-10	-0.758564	0.235	0.471	3.05624e-06				Arhgap17	0	-0.596193	0.299	0.481	0				Tnik	8.77301e-31	-0.807411	0.055
	Rbms3	2.03e-16	-0.315391	0.688	0.731	4.78e-12				Gucy1b1	1.86539e-07	-0.550321	0.181	0.264	0.00438459													Nfkbiz	1.30359e-10	-0.483598	0.017	0.111	3.06408e-06				Nhs	0	-0.596155	0.085	0.196	0				Slc16a10	8.9843e-31	0.353993	0.268
	Emcn	2.96e-19	-0.326538	0.643	0.698	6.96e-15				Ntn4	1.9646e-07	0.296782	0.105	0.044	0.00461779													Uqcrc1	1.31187e-10	1.11608	0.243	0.032	3.08356e-06				Fchsd2	0	-0.59586	0.283	0.456	0				Tmcc1	1.24315e-30	0.325427	0.505
	Adgrl2	1.93e-07	-0.326904	0.349	0.387	0.00453334				Rtn3	2.02924e-07	0.30204	0.218	0.126	0.00476972													AABR07010985.1	1.37523e-10	-1.08019	0.153	0.349	3.23247e-06				Trps1	0	-0.595567	0.635	0.747	0				Numb	1.94095e-30	0.278888	0.268
	Epas1	8.81e-07	-0.329358	0.47	0.489	0.0206978				Arhgap10	2.03922e-07	0.294849	0.385	0.266	0.00479319													Ppp1r1a	1.45881e-10	1.18115	0.224	0.021	3.42894e-06				Adra1a	0	-0.595323	0.13	0.264	0				Ncoa3	1.97818e-30	0.278888	0.355
	Kalrn	1.42e-08	-0.330144	0.545	0.573	0.000333788				Cox4i1	2.49651e-07	0.513862	0.11	0.049	0.00586804													Cldn15	1.50384e-10	-0.679852	0.016	0.106	3.53479e-06				Prpsap2	0	-0.595285	0.08	0.191	0				Chchd3	3.43323e-30	0.285814	0.661
	Peak1	1.89e-09	-0.330862	0.404	0.453	4.43e-05				Plec	2.57984e-07	-0.503181	0.245	0.322	0.0060639													Iah1	1.53557e-10	1.36482	0.204	0.011	3.60937e-06				Fancc	0	-0.595136	0.086	0.199	0				Slc8b1	3.54057e-30	0.337402	0.25
	Ash1l	6.64e-09	-0.336159	0.486	0.496	0.000155964				Atp5f1b	2.73758e-07	0.988988	0.22	0.145	0.00643468													AABR07068728.1	1.55191e-10	-0.64852	0.227	0.471	3.64775e-06				Slc22a23	4.91e-294	-0.594038	0.243	0.383	1.15e-289				Afap1l2	3.76191e-30	0.302462	0.126
	Maml2	2.72e-10	-0.336591	0.619	0.62	6.39e-06				AABR07070312.1	2.74626e-07	0.326122	0.233	0.14	0.00645507													Gba3	1.74373e-10	1.38507	0.296	0.079	4.09864e-06				Dab2	0	-0.593951	0.229	0.409	0				Osbpl3	3.83577e-30	0.265937	0.439
	Rhoj	6.99e-07	-0.337652	0.292	0.338	0.0164381				Phf3	2.83516e-07	0.307624	0.24	0.144	0.00666405													Inf2	1.77365e-10	-0.782227	0.029	0.138	4.16895e-06				Sfmbt1	0	-0.593922	0.245	0.419	0				Socs5	4.09168e-30	0.295572	0.205
	Sipa1	1.33e-06	-0.339813	0.125	0.165	0.0311592				Srsf11	3.19303e-07	-0.585736	0.305	0.368	0.00750522													Setd7	1.88635e-10	-0.625588	0.084	0.249	4.43387e-06				Wdpcp	0	-0.592987	0.146	0.29	0				Olfm4	4.6387e-30	0.339658	0.1
	Cdc42bpa	3.18e-07	-0.343204	0.432	0.45	0.00747479				Atp5po	3.41826e-07	0.507091	0.115	0.054	0.00803462													Zfp251	1.93076e-10	-0.500801	0.019	0.116	4.53824e-06				Tgfb2	9.64e-241	-0.591517	0.042	0.108	2.26e-236				Jdp2	5.98545e-30	0.270088	0.14
	RT1-T24-1	8.09e-08	-0.344182	0.07	0.106	0.00190143				Ahnak	4.8004e-07	-0.568237	0.335	0.398	0.0112833													Pfkfb3	2.00146e-10	-0.94416	0.074	0.228	4.70442e-06				Nfkb1	0	-0.591307	0.148	0.278	0				Lrrtm3	6.9219e-30	0.338544	0.116
	Kif13a	7.33e-10	-0.346082	0.399	0.444	1.72e-05				Zfp84	5.11171e-07	-0.535807	0.083	0.146	0.0120151													Mtss1	2.58437e-10	-0.80473	0.531	0.735	6.07455e-06				Ankrd12	4.76e-307	-0.590696	0.226	0.367	1.12e-302				Hnrnpa2b1	7.90694e-30	0.292192	0.464
	Prpf4b	2.15e-09	-0.352617	0.403	0.438	5.06e-05				Nrxn3	5.17409e-07	-0.588656	0.053	0.107	0.0121617													Cp	2.60233e-10	-1.00638	0.054	0.19	6.11679e-06				AABR07060133.1	0	-0.589113	0.386	0.543	0				Dclk3	1.63583e-29	0.250448	0.216
	Elmo1	8.11e-13	-0.355301	0.362	0.431	1.91e-08				Ankrd12	5.50427e-07	-0.572982	0.212	0.288	0.0129378													Uqcrq	2.6663e-10	1.21448	0.243	0.037	6.26715e-06				Rbm26	0	-0.588922	0.35	0.531	0				Phyh	1.75811e-29	-0.582271	0.642
	Fyn	1.22e-08	-0.355759	0.313	0.36	0.000286641				Ass1	5.826e-07	0.280708	0.141	0.072	0.013694													Sulf1	2.67328e-10	-1.0234	0.141	0.323	6.28355e-06				Akap13	0	-0.588419	0.501	0.689	0				Slc38a1	1.86164e-29	0.340096	0.21
	Ptprg	5.95e-07	-0.356076	0.484	0.502	0.013974				Zfp618	7.41792e-07	0.290781	0.232	0.142	0.0174358													Uqcrb.1	2.74328e-10	1.26505	0.198	0.011	6.44809e-06				Arih2	0	-0.585555	0.215	0.353	0				AABR07067499.1	2.06967e-29	0.334084	0.207
	Runx1t1	1.25e-07	-0.363276	0.086	0.124	0.00293346				Slfn13	7.88355e-07	-0.493904	0.053	0.106	0.0185303													Rpl19	2.7694e-10	1.09519	0.315	0.09	6.50946e-06				Xkr6	0	-0.585447	0.04	0.155	0				Ninl	4.53548e-29	0.28177	0.344
	Dennd2c	3.1e-07	-0.363413	0.081	0.117	0.00727864				Uba52	8.01772e-07	0.349079	0.123	0.06	0.0188457													Cox6b1	2.95806e-10	1.15593	0.251	0.042	6.95291e-06				Ros1	0	-0.584798	0.094	0.209	0				Skap1	8.7056e-29	0.42761	0.437
	Sncaip	2.7e-07	-0.364258	0.275	0.319	0.00634211				Tead1	8.64692e-07	0.276191	0.57	0.425	0.0203246													Ddt	3.02024e-10	1.18405	0.205	0.016	7.09907e-06				Myef2	0	-0.584304	0.123	0.257	0				Pkdcc	8.86989e-29	0.339827	0.164
	Tspan9	4.08e-11	-0.36581	0.341	0.398	9.58e-07				AC134224.2	9.07941e-07	0.348886	0.678	0.541	0.0213412													Cobll1	3.03662e-10	1.40307	0.411	0.19	7.13758e-06				Prr3	0	-0.584278	0.074	0.168	0				Ptprd	8.88209e-29	0.275773	0.886
	Znrf1	4.94e-07	-0.372205	0.255	0.294	0.0116227				Gpr137b	9.74666e-07	0.319846	0.161	0.087	0.0229095													Aif1l	3.15122e-10	0.976982	0.391	0.148	7.40693e-06				Mtss1	0	-0.584018	0.431	0.586	0				Cachd1	9.98176e-29	0.264644	0.308
	Ly6e	1.44e-06	-0.372482	0.207	0.246	0.0339318				Cygb	1.0509e-06	-0.531166	0.122	0.191	0.0247013													Ogt	3.18487e-10	-0.719187	0.518	0.698	7.48604e-06				Vmp1	0	-0.5832	0.197	0.334	0				Pde10a	3.20636e-28	0.270047	0.251
	Plac8	4.22e-09	-0.373773	0.071	0.11	9.93e-05				Ivd	1.11923e-06	0.252997	0.114	0.054	0.0263075													Serf2	3.21951e-10	1.27305	0.314	0.09	7.56745e-06				Fsd1l	0	-0.582703	0.058	0.163	0				Kif12	3.54268e-28	-0.465683	0.096
	Foxn3	4.54e-08	-0.374901	0.382	0.414	0.00106691				Atp6v0e1	1.186e-06	0.280702	0.115	0.055	0.027877													Fosl2	3.69179e-10	-0.656901	0.066	0.212	8.67756e-06				Rps6ka3	2.96e-285	-0.582289	0.293	0.441	6.95e-281				Cdk14	9.85141e-28	-0.627761	0.501
	Rapgef4	9.14e-12	-0.375012	0.394	0.448	2.15e-07				Pnisr	1.23113e-06	-0.40929	0.499	0.538	0.0289376													Atp6v1g3	3.77124e-10	1.20164	0.215	0.021	8.86429e-06				Pola1	0	-0.582178	0.09	0.211	0				Cisd1	1.73358e-27	0.27513	0.398
	Piezo2	4.15e-07	-0.377905	0.085	0.121	0.00975442				Sulf1	1.31157e-06	-0.587833	0.061	0.116	0.0308284													Aldoa	4.10144e-10	1.36357	0.319	0.106	9.64044e-06				Slc16a2	0	-0.581906	0.089	0.21	0				AABR07017902.1	2.08026e-27	0.250561	0.207
	Abi3	8.07e-09	-0.378346	0.087	0.13	0.000189639				Zeb1	1.37409e-06	-0.597809	0.274	0.344	0.032298													Ankrd11	4.19786e-10	-0.821433	0.249	0.455	9.86708e-06				Tns1	0	-0.581706	0.721	0.812	0				Nfkbiz	2.42092e-27	-0.605082	0.094
	Cd34	3.94e-08	-0.378978	0.106	0.148	0.000926269				Dlgap1	1.48854e-06	-0.542411	0.23	0.305	0.0349881													Slc34a1	4.63196e-10	0.992033	0.458	0.243	1.08874e-05				Zhx2	0	-0.581589	0.215	0.376	0				Phyhipl	4.33e-27	0.283967	0.325
	AC095390.2	1.39e-07	-0.382759	0.203	0.249	0.00326964				Luc7l3	1.57713e-06	-0.507559	0.435	0.481	0.0370705													Map3k14	4.68278e-10	-0.450916	0.041	0.164	1.10069e-05				Kif13a	0	-0.580477	0.229	0.397	0				Plcb1	6.36774e-27	0.288886	0.53
	Clec2g	4.18e-09	-0.383551	0.414	0.445	9.82e-05				Nr1h4	1.63358e-06	0.294204	0.143	0.077	0.0383974													Pde1c	4.72044e-10	1.29625	0.277	0.069	1.10954e-05				Phf20	0	-0.580196	0.142	0.278	0				AABR07015057.1	9.12849e-27	-0.826941	0.133
	Uvrag	1.81e-07	-0.38446	0.387	0.41	0.00426335				Emid1	1.64823e-06	0.351354	0.228	0.143	0.0387417													Rpl11	4.94028e-10	1.19132	0.248	0.042	1.16121e-05				Zfp277	0	-0.578899	0.221	0.388	0				Tmem52b	1.85409e-26	0.529755	0.263
	Nfkbia	6.48e-07	-0.384796	0.096	0.132	0.0152415				Cep164	1.67808e-06	-0.513723	0.077	0.135	0.0394434													Vom2r80	5.1154e-10	-0.63612	0.025	0.127	1.20238e-05				Snta1	9.35e-306	-0.578631	0.135	0.255	2.2e-301				Prelid2	2.4416e-26	0.25588	0.118
	Erg	2.38e-10	-0.385955	0.326	0.38	5.59e-06				Pla1a	1.78024e-06	-0.514184	0.052	0.103	0.0418446													Pdzk1	5.15521e-10	1.39357	0.279	0.079	1.21173e-05				Dnajc6	0	-0.578481	0.074	0.188	0				Slfn13	3.35084e-26	-0.447554	0.045
	Plekho1	1.51e-07	-0.388503	0.075	0.111	0.00354526				Adamts2	1.90594e-06	-0.459674	0.125	0.196	0.0447991													Tns3	5.17959e-10	-0.653003	0.435	0.709	1.21746e-05				Dab2ip	8.28e-285	-0.578182	0.166	0.29	1.95e-280				Gpc6	4.19947e-26	-0.702077	0.082
	Zmiz1	8.74e-12	-0.389044	0.439	0.472	2.06e-07				Mycbp2	1.91186e-06	-0.460717	0.291	0.362	0.0449384													Atp6v1b1	5.24656e-10	1.08919	0.236	0.032	1.2332e-05				Nisch	1.62e-267	-0.577852	0.171	0.288	3.82e-263				LOC499643	4.40941e-26	0.322296	0.117
	Rbms1	5.4e-20	-0.39013	0.591	0.637	1.27e-15				Pnpla8	1.94628e-06	0.275346	0.24	0.152	0.0457472													Adgrg6	5.63102e-10	-0.832037	0.118	0.291	1.32357e-05				Mtr	0	-0.576472	0.159	0.309	0				Cited2	1.01055e-25	-0.569881	0.067
	Ebf1	5.69e-18	-0.390715	0.676	0.709	1.34e-13				Smap1	2.08395e-06	0.299426	0.167	0.096	0.0489832													Rplp1	5.98996e-10	1.05506	0.376	0.138	1.40794e-05				Rexo5	4.1e-235	-0.576271	0.052	0.122	9.63e-231				Grik2	1.24545e-25	-0.327838	0.778
	Etl4	4.81e-07	-0.392608	0.522	0.511	0.0112986																						Apom	6.35989e-10	1.18666	0.183	0.005	1.49489e-05				Prpf38b	1.14e-239	-0.574869	0.223	0.345	2.68e-235				Efhd1	2.09955e-25	0.26206	0.555
	Nectin2	1.27e-07	-0.393436	0.17	0.213	0.00298248																						AC099449.1	6.5238e-10	-0.711981	0.064	0.206	1.53342e-05				Rin3	0	-0.573886	0.079	0.183	0				Fat3	2.93083e-25	-0.741953	0.069
	Pld2	1.37e-08	-0.397611	0.096	0.138	0.000321617																						Rsrp1	6.66043e-10	-0.767465	0.369	0.556	1.56553e-05				Slc34a3	0	-0.573666	0.057	0.15	0				Nfat5	4.36847e-25	0.313547	0.738
	Serpinh1	4.61e-08	-0.397858	0.1	0.14	0.00108338																						AABR07060133.1	7.0728e-10	-0.655635	0.465	0.693	1.66246e-05				Stradb	2.5e-302	-0.572546	0.131	0.248	5.87e-298				Pde4c	4.5898e-25	0.270691	0.183
	Smurf1	2.08e-06	-0.400082	0.17	0.207	0.0489513																						Txn1	7.29808e-10	1.35795	0.198	0.016	1.71541e-05				Srsf7	6.3e-244	-0.572439	0.096	0.182	1.48e-239				Cadps	1.07059e-24	0.389096	0.119
	Sh2d3c	8.48e-10	-0.400501	0.27	0.322	1.99e-05																						Cuedc1	7.80866e-10	-0.84629	0.077	0.222	1.83542e-05				Aox2	5.91e-191	-0.572356	0.097	0.172	1.39e-186				Ablim3	1.98361e-24	-0.484969	0.045
	Sh3rf1	7.14e-13	-0.402024	0.535	0.554	1.68e-08																						AABR07051551.1	8.04472e-10	-0.777313	0.034	0.143	1.89091e-05				Macrod1	4.58e-256	-0.572013	0.193	0.306	1.08e-251				Syne3	2.30672e-24	0.256784	0.116
	Cdc14a	7.79e-11	-0.403652	0.346	0.399	1.83e-06																						Pard3b	8.34696e-10	-0.601348	0.906	0.921	1.96195e-05				Lrrcc1	0	-0.57118	0.107	0.223	0				Acsm2	3.18197e-24	0.389303	0.181
	Fbxw4	8.25e-08	-0.403714	0.148	0.191	0.00193854																						Lrrfip1	8.40543e-10	-0.871898	0.273	0.497	1.9757e-05				P4ha1	0	-0.57057	0.199	0.36	0				Sbspon	3.63219e-24	0.256083	0.147
	RGD1306556	4.67e-09	-0.40426	0.261	0.311	0.000109787																						Tgfb2	8.52508e-10	-0.702477	0.037	0.153	2.00382e-05				LOC500948	0	-0.570205	0.031	0.14	0				Cyp2s1	3.93194e-24	0.324028	0.152
	Ptprb	9.78e-33	-0.405185	0.686	0.758	2.3e-28																						Phyh	8.71449e-10	1.04551	0.397	0.169	2.04834e-05				Thada	0	-0.570005	0.33	0.496	0				Ephb2	7.51611e-24	0.268303	0.394
	Meis2	9.69e-35	-0.405326	0.771	0.826	2.28e-30																						Grk5	9.14237e-10	-0.714001	0.311	0.561	2.14891e-05				Adgrg1	0	-0.56948	0.278	0.418	0				Btbd11	1.32457e-23	0.277867	0.18
	Syncrip	3.46e-11	-0.406255	0.148	0.205	8.13e-07																						Tox3	9.37257e-10	1.15504	0.245	0.042	2.20302e-05				Brwd1	0	-0.56811	0.275	0.45	0				Sh3bp2	1.50597e-23	-0.580849	0.214
	Ptpre	8.76e-09	-0.412092	0.073	0.112	0.000205846																						Rps23	9.56153e-10	1.1541	0.206	0.021	2.24744e-05				Dap	1.15e-241	-0.567912	0.144	0.252	2.71e-237				H3f3a	3.87134e-23	-0.463241	0.087
	Lyn	1.17e-10	-0.413698	0.296	0.351	2.74e-06																						Robo2	9.70025e-10	-0.870885	0.538	0.672	2.28004e-05				Ralyl	0	-0.566436	0.034	0.126	0				Trim16	4.0378e-23	0.280619	0.14
	Vgll4	3.04e-07	-0.413913	0.251	0.287	0.00713729																						Cdkl1	1.01823e-09	1.08026	0.393	0.159	2.39334e-05				Ttc3	0	-0.566358	0.356	0.53	0				LOC100359583	5.3214e-23	-0.535748	0.107
	Septin4	2.07e-07	-0.414109	0.081	0.116	0.00485842																						Pkp4	1.02548e-09	1.05007	0.51	0.28	2.4104e-05				Ccser1	0	-0.564922	0.269	0.441	0				Atp2b4	1.45651e-22	0.252651	0.202
	Rai14	1.54e-13	-0.415243	0.384	0.444	3.62e-09																						Nln	1.08855e-09	-0.457445	0.062	0.206	2.55863e-05				RGD1565616	0	-0.563639	0.284	0.453	0				Tbc1d4	1.5832e-22	0.273175	0.375
	Gab2	4.43e-07	-0.416539	0.224	0.264	0.0104099																						Sat1	1.16747e-09	0.958713	0.326	0.095	2.74414e-05				Phactr4	0	-0.563589	0.239	0.403	0				Bzw2	1.95431e-22	-0.708304	0.26
	Filip1l	5.22e-07	-0.416641	0.11	0.147	0.0122711																						Dse	1.17028e-09	-0.77413	0.096	0.254	2.75075e-05				Kcnc3	1.13e-304	-0.563332	0.1	0.208	2.66e-300				Glis3	2.07415e-22	-0.344026	0.872
	Sntb2	6.19e-12	-0.419645	0.243	0.302	1.45e-07																						Fah	1.17476e-09	1.11068	0.179	0.005	2.76127e-05				Secisbp2	4.12e-295	-0.562869	0.107	0.215	9.68e-291				Pttg1ip	6.94606e-22	-0.312757	0.046
	Rpl18a	8.97e-07	-0.420191	0.069	0.1	0.0210784																						Dynll2	1.34782e-09	1.33073	0.2	0.021	3.16806e-05				Npc1l1	0	-0.562414	0.041	0.153	0				Tmem116	1.47422e-21	0.258881	0.187
	Plcb1	1.04e-11	-0.420356	0.483	0.516	2.45e-07																						Sptan1	1.4634e-09	-0.629381	0.572	0.751	3.43972e-05				Gtdc1	1.77e-295	-0.562195	0.176	0.309	4.15e-291				Il34	3.48134e-21	-0.589035	0.187
	Zmynd8	4.11e-08	-0.420509	0.422	0.435	0.000965564																						Cyp4a8	1.47432e-09	1.33248	0.289	0.085	3.46538e-05				Dmxl2	0	-0.560165	0.23	0.398	0				Pck1	7.38025e-21	0.44245	0.127
	Fam219a	1.48e-07	-0.422188	0.127	0.168	0.0034894																						LOC306766	1.48131e-09	1.27682	0.279	0.079	3.48183e-05				Akr1c1	1.74e-206	-0.559629	0.225	0.337	4.1e-202				Synpo2	1.03843e-20	0.355417	0.116
	Plscr4	6.07e-08	-0.423613	0.133	0.175	0.00142579																						Acss2	1.54814e-09	1.29107	0.23	0.042	3.6389e-05				Myh9l1	6.66e-234	-0.559096	0.099	0.189	1.57e-229				Pvr	1.73536e-20	-0.48484	0.053
	Eng	8.26e-19	-0.428155	0.525	0.581	1.94e-14																						Fn1	1.55765e-09	-0.542636	0.028	0.132	3.66126e-05				Eri3	0	-0.557706	0.231	0.387	0				Itpr3	1.87751e-20	-0.614688	0.26
	Tek	1.83e-16	-0.428165	0.506	0.565	4.31e-12																						Abtb2	1.55961e-09	-0.610254	0.054	0.185	3.66587e-05				Mgmt	1.98e-225	-0.557334	0.116	0.214	4.65e-221				St6galnac2	8.9763e-20	-0.587897	0.111
	Tbc1d2b	4.37e-08	-0.428404	0.115	0.156	0.0010266																						Creb3l2	1.56505e-09	-0.730761	0.275	0.508	3.67866e-05				Tfdp2	0	-0.556605	0.173	0.306	0				Slco3a1	9.00506e-20	0.291534	0.607
	Gnb1	2.73e-07	-0.429594	0.222	0.26	0.00642214																						Phactr4	1.57901e-09	-0.699478	0.355	0.593	3.71147e-05				Picalm	0	-0.556561	0.471	0.624	0				Kif26b	3.82922e-19	-0.60621	0.11
	Adgre5	3.11e-07	-0.429778	0.13	0.171	0.00731724																						Dpysl2	1.60071e-09	-0.652617	0.044	0.164	3.76246e-05				LOC300308	0	-0.554667	0.023	0.111	0				Stxbp6	5.93835e-19	-0.785971	0.202
	Nav1	8.89e-16	-0.430375	0.355	0.431	2.09e-11																						Msrb1	1.678e-09	1.12597	0.217	0.032	3.94413e-05				Ttc7b	0	-0.554105	0.084	0.19	0				Ahnak	1.93311e-18	-0.717349	0.313
	Npr1	5.28e-12	-0.430574	0.165	0.227	1.24e-07																						Vim	1.6924e-09	-0.8605	0.151	0.333	3.97798e-05				Sipa1l3	5.33e-305	-0.550986	0.22	0.362	1.25e-300				Lrguk	3.20114e-18	-0.605232	0.186
	Arhgap29	7.74e-08	-0.433651	0.357	0.385	0.00181875																						Rbms3	1.70885e-09	-0.762216	0.564	0.725	4.01666e-05				Pde7a	0	-0.55026	0.076	0.185	0				Cyp4a2	4.19948e-18	1.26831	0.116
	LOC103689965	9.73e-14	-0.433746	0.056	0.103	2.29e-09																						Klhl3	1.71708e-09	1.08297	0.222	0.032	4.036e-05				Dkc1	7.75e-232	-0.548792	0.14	0.244	1.82e-227				Col18a1	1.18152e-17	-0.634043	0.194
	Hip1	3.55e-27	-0.434726	0.537	0.613	8.35e-23																						Rpl27a	1.72049e-09	1.18696	0.217	0.032	4.04402e-05				Dennd3	0	-0.54812	0.179	0.311	0				Creb5	1.68768e-17	-0.440752	0.059
	Rasgrp3	5.63e-09	-0.434736	0.19	0.24	0.000132353																						Rps5	1.76525e-09	1.04722	0.203	0.021	4.14921e-05				Adgrl2	0	-0.54745	0.21	0.359	0				Nrxn3	4.75435e-17	-0.572809	0.097
	Gse1	1.67e-06	-0.436082	0.139	0.176	0.0392491																						Ndufb11	1.7896e-09	1.1331	0.176	0.005	4.20646e-05				Wdfy1	0	-0.547024	0.232	0.376	0				Plec	1.79898e-16	-0.536759	0.255
	Aff3	1.44e-06	-0.437118	0.133	0.171	0.0337811																						Cxcl12	1.90051e-09	1.13983	0.21	0.026	4.46714e-05				Ass1	1.12e-174	-0.547022	0.307	0.411	2.62e-170				Dlgap1	1.81131e-16	-0.408493	0.056
	Rasip1	2.45e-12	-0.43736	0.204	0.269	5.76e-08																						Casc1	1.99109e-09	-0.705686	0.073	0.217	4.68006e-05				Fosl2	1.09e-256	-0.546131	0.037	0.102	2.56e-252				Cox7c	5.76092e-16	0.312547	0.133
	Mxd4	7e-07	-0.438182	0.123	0.16	0.0164578																						Eif5b	2.00632e-09	-1.03944	0.182	0.37	4.71586e-05				Shtn1	4.61e-298	-0.545565	0.099	0.206	1.08e-293				Ptpn13	8.27304e-16	-0.432173	0.586
	Nos3	1.21e-08	-0.438859	0.153	0.201	0.000283295																						Rhbdl3	2.04493e-09	-0.777491	0.066	0.201	4.80661e-05				Ankib1	0	-0.544271	0.291	0.461	0				Dcdc2	8.99432e-16	-0.693596	0.275
	Luzp1	2.93e-09	-0.439404	0.227	0.278	6.89e-05																						Myo1d	2.11746e-09	-0.650279	0.528	0.751	4.97708e-05				Clk1	3.07e-238	-0.544123	0.246	0.349	7.21e-234				Calr	1.39191e-15	-0.440534	0.158
	Tcf7l1	8.78e-23	-0.440199	0.452	0.544	2.06e-18																						Tmod2	2.16115e-09	-0.962082	0.312	0.508	5.07977e-05				Rgl1	0	-0.54302	0.3	0.466	0				Dnm3	2.24772e-15	-0.533421	0.068
	Cmip	2.8e-20	-0.440315	0.544	0.583	6.59e-16																						Cox7a2l2	2.17213e-09	1.27371	0.207	0.026	5.10558e-05				Fam193a	0	-0.542648	0.312	0.484	0				Ppl	2.30456e-15	-0.444195	0.082
	Entpd1	9.15e-07	-0.440442	0.178	0.219	0.0215051																						Sim1	2.41747e-09	1.26422	0.289	0.09	5.68225e-05				Washc4	0	-0.541738	0.221	0.377	0				Gls	2.31756e-15	-0.323065	0.771
	Cped1	6.13e-15	-0.440758	0.507	0.556	1.44e-10																						Rpl29	2.46277e-09	1.16436	0.193	0.016	5.78874e-05				Ccser2	0	-0.541405	0.206	0.368	0				Parp14	3.26554e-15	-0.515261	0.109
	Plpp3	1.76e-09	-0.442618	0.487	0.509	4.14e-05																						Plekha2	2.47639e-09	-0.835023	0.182	0.365	5.82075e-05				Sergef	3.82e-264	-0.541056	0.186	0.312	8.97e-260				Pid1	5.40202e-15	-0.419495	0.058
	Efnb2	8.95e-09	-0.445344	0.209	0.26	0.000210482																						Ahnak	2.48288e-09	-0.878884	0.306	0.508	5.83601e-05				Sult1c2	0	-0.540323	0.067	0.182	0				Frmd4b	6.49861e-15	-0.553193	0.234
	Smurf2	2.14e-07	-0.445384	0.174	0.214	0.00503759																						Arfip2	2.57856e-09	-0.501771	0.035	0.143	6.0609e-05				Hoga1	0	-0.540266	0.336	0.497	0				Vmp1	1.61172e-14	-0.592419	0.279
	Stxbp1	1.06e-09	-0.446775	0.114	0.162	2.5e-05																						Dock4	2.81489e-09	-0.835801	0.243	0.455	6.6164e-05				Akap9	0	-0.540235	0.323	0.489	0				Map4k4	2.68721e-14	-0.521205	0.112
	Lrrc8c	7.72e-08	-0.446908	0.212	0.256	0.00181563																						Igf1r	3.22798e-09	-0.732548	0.582	0.683	7.58737e-05				Egfr	2.74e-212	-0.540179	0.171	0.279	6.44e-208				Tspan8	3.65367e-14	-0.602632	0.113
	Capn13	3.38e-84	-0.447005	0.277	0.54	7.95e-80																						Aox3	3.38624e-09	1.39061	0.179	0.011	7.95936e-05				Zfp385b	5.03e-240	-0.540148	0.144	0.254	1.18e-235				Ppp1cb	1.1047e-13	-0.60563	0.379
	Camk2g	8.28e-13	-0.450058	0.061	0.108	1.95e-08																						Hgd	3.42234e-09	1.23863	0.299	0.095	8.04422e-05				Prodh2	1.86e-262	-0.539285	0.13	0.239	4.38e-258				Capn13	3.69853e-13	0.412485	0.245
	Rapgef2	5.72e-14	-0.450703	0.406	0.453	1.35e-09																						Ptms	3.5046e-09	1.21723	0.343	0.148	8.23757e-05				Fbxw4	0	-0.53859	0.121	0.245	0				Sh3d19	1.78264e-12	-0.516116	0.19
	Ahnak	1.22e-06	-0.453408	0.356	0.379	0.0286347																						Ndufa2	3.59559e-09	1.13635	0.181	0.011	8.45143e-05				Ank3	0	-0.538277	0.802	0.867	0				Anxa1	2.2163e-12	-0.544024	0.22
	Rgs3	7.63e-09	-0.455454	0.236	0.284	0.000179253																						Rnf213	3.62643e-09	-0.6306	0.058	0.19	8.52391e-05				Slc6a19	2.19e-297	-0.538237	0.079	0.177	5.15e-293				Cyp2c23	3.84652e-12	0.541923	0.113
	Pdlim1	4.07e-08	-0.455611	0.088	0.126	0.000957726																						Ctsl	3.68962e-09	1.32062	0.404	0.212	8.67246e-05				Myo7b	0	-0.537988	0.083	0.186	0				Agxt2	8.35837e-12	-0.292962	0.085
	Pvr	1.05e-09	-0.456102	0.079	0.122	2.48e-05																						Pappa1	3.83673e-09	1.01843	0.355	0.138	9.01824e-05				Lmbr1l	1.24e-238	-0.537892	0.061	0.136	2.91e-234				Ltbp1	8.63471e-12	-0.645488	0.071
	Tcim	4.13e-11	-0.456267	0.065	0.108	9.7e-07																						Cmtr1	4.13869e-09	-0.685796	0.149	0.328	9.728e-05				Hs6st1	0	-0.537199	0.144	0.275	0				Flot2	4.6154e-10	-0.462929	0.226
	Ctif	1.7e-10	-0.456581	0.144	0.197	4e-06																						Kcnk5	4.26663e-09	-0.447065	0.043	0.164	0.000100287				Gpatch8	0	-0.537056	0.384	0.566	0				Col4a1	4.85582e-10	-0.359156	0.12
	Arhgap31	1.23e-31	-0.456797	0.542	0.646	2.88e-27																						G6pc	4.5217e-09	1.12432	0.159	0	0.000106282				Cep164	1.23e-250	-0.536661	0.059	0.137	2.89e-246				Atp8a1	5.60435e-10	-0.540341	0.326
	AABR07026125.1	1.23e-48	-0.459711	0.203	0.382	2.88e-44																						AABR07060235.1	4.54815e-09	1.37174	0.176	0.011	0.000106904				Bdp1	5.55e-259	-0.53654	0.208	0.336	1.3e-254				Bnc2	6.46202e-10	-0.554562	0.158
	Lmcd1	2.24e-07	-0.461911	0.269	0.31	0.00525546																						Khk	4.56549e-09	1.00171	0.248	0.053	0.000107312				Unc5cl	0	-0.535371	0.057	0.152	0				AC134224.3	1.35866e-09	-0.277992	1
	Ptprm	2.86e-54	-0.465778	0.746	0.846	6.71e-50																						Tmod3	4.57873e-09	-0.624	0.14	0.323	0.000107623				Syncrip	0	-0.535364	0.157	0.31	0				Taf15	1.38811e-09	-0.394155	0.102
	Map3k3	2.77e-08	-0.467964	0.219	0.261	0.000651157																						Utrn	4.63131e-09	-0.687025	0.609	0.788	0.000108859				Rhbdl3	0	-0.534398	0.058	0.148	0				Cat	1.50487e-09	0.369982	0.122
	Map4k4	1.02e-16	-0.468454	0.354	0.423	2.39e-12																						Pawr	4.69106e-09	-0.687536	0.271	0.487	0.000110263				Zfp84	0	-0.534251	0.081	0.196	0				Irf3	5.21022e-09	-0.395104	0.152
	Zfp629	8.07e-13	-0.470588	0.144	0.203	1.9e-08																						Akr7a2	4.76031e-09	1.04354	0.223	0.042	0.000111891				Ctif	0	-0.533077	0.095	0.206	0				Adamts9	5.27245e-09	-0.430846	0.076
	Grk5	4.22e-11	-0.473652	0.294	0.346	9.92e-07																						Prune2	4.91184e-09	-0.814985	0.065	0.196	0.000115453				Stxbp5	0	-0.531703	0.286	0.445	0				Sorbs1	6.7508e-09	-0.461488	0.46
	Srgap2	1.02e-15	-0.47385	0.315	0.386	2.41e-11																						Car10	4.93356e-09	-0.655322	0.252	0.466	0.000115963				2023-03-01	0	-0.530149	0.037	0.128	0				Ddah1	7.38579e-09	-0.254449	0.136
	Irf2	7.02e-12	-0.47482	0.16	0.219	1.65e-07																						Resf1	4.94722e-09	-0.679074	0.102	0.265	0.000116284				Srsf5	0	-0.530092	0.265	0.416	0				Tacc2	2.14819e-08	-0.344894	0.233
	Clec1a	6.05e-10	-0.480897	0.339	0.389	1.42e-05																						Paqr5	5.09364e-09	1.24852	0.333	0.138	0.000119726				AABR07016672.1	2.29e-165	-0.528541	0.111	0.189	5.39e-161				Pabpn1	2.16393e-08	-0.371894	0.376
	Ccdc85a	2.5e-08	-0.483284	0.133	0.179	0.000588623																						Runx1	5.17933e-09	-0.60973	0.052	0.175	0.00012174				Armc9	1.04e-294	-0.52843	0.121	0.234	2.45e-290				Agrn	2.31663e-08	-0.428291	0.082
	Schip1	1.25e-07	-0.4833	0.198	0.238	0.00293275																						Gsta4	5.39158e-09	1.27256	0.223	0.042	0.000126729				Erbb3	0	-0.528354	0.077	0.181	0				Phldb1	3.1928e-08	-0.411474	0.092
	Dock6	1.37e-16	-0.486396	0.252	0.331	3.21e-12																						AABR07068161.1	5.72797e-09	-1.16614	0.078	0.217	0.000134636				Spsb4	6.73e-235	-0.528298	0.062	0.138	1.58e-230				Per3	3.42887e-08	-0.435649	0.22
	Vim	1.25e-09	-0.487067	0.092	0.136	2.95e-05																						Eif4g2	5.8088e-09	1.27435	0.486	0.312	0.000136536				Gab1	0	-0.52805	0.248	0.4	0				Mrps6	3.95569e-08	-0.288054	0.855
	Tmem204	4.56e-10	-0.490131	0.151	0.202	1.07e-05																						Chchd3	5.94637e-09	0.957562	0.505	0.328	0.000139769				Vwa8	0	-0.52766	0.073	0.182	0				Sbno2	4.37126e-08	-0.453566	0.235
	Slc9a1	2.48e-08	-0.490542	0.134	0.175	0.000583999																						Ggct	6.09234e-09	1.25463	0.348	0.153	0.0001432				Dot1l	1.15e-276	-0.527658	0.071	0.158	2.71e-272				Pappa1	6.02299e-08	0.302597	0.497
	Gulp1	6.31e-09	-0.490817	0.134	0.179	0.000148206																						Spint2	6.35152e-09	1.34317	0.348	0.153	0.000149292				Rims2	5.03e-253	-0.526855	0.156	0.272	1.18e-248				Actb	7.50428e-08	-0.608208	0.217
	Il1r1	1.42e-10	-0.494013	0.232	0.287	3.35e-06																						Fkbp11	6.53184e-09	-0.664288	0.15	0.328	0.000153531				Fam193b	1.88e-270	-0.526254	0.143	0.256	4.41e-266				Lrp2	8.12092e-08	0.403434	0.347
	Dock9	1.58e-25	-0.495014	0.509	0.589	3.7e-21																						AABR07032338.1	6.57571e-09	-1.00986	0.072	0.201	0.000154562				Myo9b	4.28e-173	-0.52557	0.115	0.191	1.01e-168				Akap13	8.1407e-08	-0.255126	0.764
	Ubash3b	4.7e-07	-0.4951	0.176	0.215	0.011045																						Ptpro	6.59034e-09	-0.869518	0.614	0.698	0.000154906				Lama1	0	-0.524458	0.041	0.126	0				Fosl2	8.36687e-08	-0.334152	0.07
	LOC679894	1.59e-06	-0.496892	0.07	0.1	0.037316																						Ndufb8	6.73636e-09	1.11698	0.201	0.026	0.000158338				Itga9	1.17e-197	-0.523671	0.136	0.231	2.75e-193				Arpc1b	9.87719e-08	-0.341513	0.079
	Marcks	6.29e-09	-0.497653	0.1	0.142	0.000147741																						RGD1310951	7.00609e-09	-0.657001	0.295	0.529	0.000164678				AABR07064719.2	1.16e-305	-0.522669	0.136	0.259	2.74e-301				LOC108348175	1.0928e-07	-0.299077	0.101
	Arhgef3	1.42e-10	-0.497933	0.372	0.401	3.33e-06																						Timd2	7.29253e-09	-0.403139	0.024	0.116	0.000171411				Robo3	0	-0.522536	0.02	0.111	0				Sgms1	1.16484e-07	-0.489818	0.525
	Hdac9	5.52e-08	-0.500237	0.276	0.311	0.00129785																						Ndufa6	7.47578e-09	1.12284	0.191	0.021	0.000175718				Tmem51	1.92e-262	-0.519667	0.209	0.335	4.5e-258				Hao2	1.43859e-07	0.420732	0.148
	Itpkb	6.22e-16	-0.500636	0.332	0.399	1.46e-11																						Itpr2	7.50313e-09	1.01474	0.254	0.063	0.000176361				Zfp462	3.21e-307	-0.519644	0.076	0.175	7.56e-303				Arap2	1.80715e-07	-0.411019	0.161
	Rcsd1	7.46e-13	-0.503589	0.296	0.353	1.75e-08																						AY172581.17	7.57965e-09	0.733285	0.165	0.005	0.00017816				Ubr4	1.92e-244	-0.519087	0.254	0.38	4.5e-240				Farp1	2.19296e-07	-0.278174	0.592
	Dysf	3.62e-30	-0.504146	0.499	0.601	8.5e-26																						Rpl7	7.86178e-09	1.10462	0.299	0.101	0.000184791				Gja1	0	-0.517499	0.031	0.1	0				Nav2	3.87251e-07	-0.444208	0.554
	Plxnd1	2.16e-19	-0.504246	0.349	0.43	5.07e-15																						Pex5l	8.06228e-09	-0.770203	0.159	0.339	0.000189504				Ahdc1	6.91e-215	-0.516832	0.199	0.308	1.62e-210				Txnip	4.39893e-07	-0.395648	0.366
	Flt4	6.37e-11	-0.507195	0.141	0.196	1.5e-06																						Rps18	8.11507e-09	1.06611	0.201	0.026	0.000190745				Smtnl2	0	-0.516715	0.042	0.121	0				Klf6	5.71037e-07	-0.486359	0.092
	Shank3	8.61e-34	-0.509196	0.507	0.615	2.02e-29																						Ndufb7	8.167e-09	1.00195	0.192	0.021	0.000191965				Snrnp48	4.49e-192	-0.516235	0.124	0.212	1.06e-187				Eif4a1	7.1155e-07	-0.300998	0.077
	Rasal2	2.3e-33	-0.511202	0.559	0.634	5.4e-29																						Fchsd2	8.50771e-09	-0.688852	0.374	0.608	0.000199974				Tjp2	1.37e-257	-0.515911	0.162	0.281	3.22e-253				Cfap69	8.40063e-07	-0.406106	0.128
	Plec	7.13e-09	-0.513735	0.26	0.3	0.000167513																						Pde4b	8.81382e-09	-0.758977	0.258	0.466	0.000207169				Eps15l1	4.62e-293	-0.51538	0.165	0.292	1.09e-288				Clcnka	9.59318e-07	-0.317276	0.092
	Lamc1	3.49e-14	-0.515435	0.328	0.385	8.2e-10																						Smurf1	8.8572e-09	-0.6734	0.12	0.28	0.000208189				Adgrg3	8.58e-207	-0.515312	0.056	0.123	2.02e-202				Tfap2b	1.13943e-06	-0.309938	0.535
	Rbfox2	2.73e-24	-0.517451	0.394	0.48	6.41e-20																						Sdhc	9.08772e-09	1.12217	0.302	0.106	0.000213607				Ube3d	0	-0.514508	0.06	0.157	0				Ndrg1	1.39665e-06	-0.3426	0.286
	Arhgap23	6.14e-10	-0.518543	0.13	0.178	1.44e-05																						Tns2	9.5662e-09	-0.787914	0.089	0.228	0.000224854				Pde4d	0	-0.514454	0.868	0.889	0				Map3k20	1.85375e-06	-0.455257	0.147
	Rnf144a	3.24e-15	-0.527739	0.106	0.169	7.61e-11																						Haao	9.83455e-09	1.03669	0.162	0.005	0.000231161				Sufu	1.83e-307	-0.511987	0.185	0.325	4.3e-303
	Podxl	7.7e-14	-0.52872	0.396	0.438	1.81e-09																						Macf1	1.00003e-08	-0.658552	0.812	0.899	0.000235058				Sh3pxd2b	0	-0.511565	0.031	0.11	0
	Bmpr2	5.17e-21	-0.530242	0.431	0.497	1.22e-16																						Etfb	1.00603e-08	1.11717	0.225	0.048	0.000236466				Slc22a25	2.48e-65	-0.511412	0.277	0.332	5.84e-61
	Ptn	1.66e-13	-0.53139	0.164	0.229	3.89e-09																						Ccnt2	1.05805e-08	-0.615735	0.307	0.534	0.000248694				Csnk1g1	5.46e-295	-0.511202	0.162	0.29	1.28e-290
	Flt1	1.73e-38	-0.532902	0.686	0.752	4.07e-34																						Entpd5	1.06795e-08	1.33719	0.248	0.069	0.000251022				Arhgap10	0	-0.510756	0.27	0.438	0
	Wwtr1	1.68e-08	-0.535154	0.269	0.303	0.000394119																						Pvr	1.09555e-08	-0.504988	0.02	0.106	0.00025751				Ankrd33b	5.41e-267	-0.51061	0.077	0.166	1.27e-262
	Ankrd12	8.9e-10	-0.538138	0.237	0.282	2.09e-05																						Rpl18	1.14656e-08	0.859977	0.224	0.042	0.000269499				Qser1	1.31e-296	-0.510571	0.151	0.278	3.07e-292
	Pdia5	7.55e-19	-0.540939	0.073	0.138	1.77e-14																						Ptprv	1.15322e-08	-1.18259	0.205	0.37	0.000271063				Prss12	0	-0.509932	0.031	0.11	0
	AABR07000398.1	1.41e-49	-0.541446	0.996	0.996	3.31e-45																						Dcxr	1.15781e-08	0.985622	0.171	0.011	0.000272144				Ccdc62	1.84e-224	-0.508714	0.114	0.206	4.31e-220
	Tnfrsf26	1.06e-15	-0.542745	0.075	0.132	2.5e-11																						Arhgap29	1.23287e-08	-0.720709	0.482	0.688	0.000289786				Med15	1.45e-290	-0.508692	0.24	0.379	3.4e-286
	Cald1	3.52e-16	-0.54294	0.278	0.348	8.28e-12																						Ndufb5	1.24411e-08	1.0802	0.193	0.026	0.000292429				Trpv4	2.01e-254	-0.50842	0.129	0.234	4.71e-250
	Nuak1	2.09e-19	-0.543176	0.324	0.411	4.91e-15																						Anxa1	1.24739e-08	-0.752838	0.241	0.444	0.0002932				Nr1h4	0	-0.508402	0.211	0.358	0
	RGD1565616	3.75e-18	-0.547707	0.376	0.435	8.82e-14																						Top1mt	1.25344e-08	-0.915327	0.133	0.291	0.00029462				Lgmn	1.03e-183	-0.507401	0.342	0.449	2.41e-179
	RGD1308428	1.44e-19	-0.548779	0.294	0.374	3.39e-15																						Plekhg1	1.261e-08	-0.386922	0.318	0.587	0.000296397				Prpf39	3.29e-294	-0.50738	0.186	0.323	7.74e-290
	Tcf4	3.24e-52	-0.559983	0.648	0.76	7.62e-48																						Gucy1a2	1.27765e-08	-0.470612	0.041	0.153	0.000300312				Bod1l1	1.25e-236	-0.506906	0.172	0.29	2.94e-232
	Mt-nd4	2.14e-81	-0.560112	0.548	0.793	5.03e-77																						Tmem72	1.27933e-08	1.12998	0.211	0.037	0.000300706				Ddx46	2.5e-189	-0.506223	0.196	0.297	5.88e-185
	Mef2c	1.73e-19	-0.56036	0.314	0.396	4.08e-15																						Snrnp70	1.29894e-08	-0.783744	0.335	0.487	0.000305317				Rasa3	9.41e-302	-0.506216	0.064	0.154	2.21e-297
	Cyyr1	3.72e-32	-0.562182	0.401	0.521	8.73e-28																						Nme2	1.35678e-08	0.989522	0.228	0.048	0.00031891				Xpc	7.25e-250	-0.505828	0.099	0.196	1.7e-245
	Akt3	1.86e-20	-0.564274	0.294	0.38	4.36e-16																						Lurap1l	1.38194e-08	-0.563257	0.02	0.106	0.000324825				LOC100909604	0	-0.505344	0.063	0.155	0
	Zbtb46	4.44e-15	-0.567722	0.2	0.27	1.04e-10																						Prdx1	1.40921e-08	1.19527	0.241	0.063	0.000331235				Slc6a20	5.53e-267	-0.505338	0.17	0.293	1.3e-262
	AABR07073181.1	8.05e-18	-0.573029	0.157	0.233	1.89e-13																						Ldb3	1.41882e-08	-1.53815	0.031	0.127	0.000333495				Slc22a1	4.79e-192	-0.504423	0.153	0.249	1.13e-187
	Ehd4	1.41e-24	-0.57387	0.426	0.513	3.32e-20																						Slc15a5	1.46799e-08	-0.73176	0.031	0.127	0.000345052				Nhsl1	3.14e-292	-0.504349	0.211	0.353	7.37e-288
	Zeb1	2.21e-15	-0.586159	0.24	0.308	5.19e-11																						Inpp5f	1.47782e-08	-0.576339	0.139	0.312	0.000347362				Epb41l3	0	-0.50425	0.122	0.246	0
	Rgcc	4.65e-11	-0.588996	0.124	0.177	1.09e-06																						AY172581.5	1.50433e-08	1.10741	0.186	0.021	0.000353592				Lpin3	9.36e-184	-0.503944	0.066	0.131	2.2e-179
	Prtfdc1	1.93e-14	-0.591488	0.103	0.162	4.53e-10																						AABR07035437.1	1.55019e-08	0.98078	0.355	0.143	0.000364373				Gipc2	9.34e-282	-0.503735	0.089	0.188	2.2e-277
	Grik4	9.94e-14	-0.596452	0.113	0.172	2.34e-09																						Chpt1	1.5752e-08	1.21231	0.248	0.069	0.00037025				Anks6	4.93e-283	-0.50366	0.144	0.264	1.16e-278
	Fam117b	1.05e-24	-0.603395	0.438	0.508	2.46e-20																						Aco2	1.64952e-08	1.13975	0.367	0.169	0.00038772				Fndc3a	1.91e-304	-0.503529	0.204	0.35	4.48e-300
	Mcam	1.36e-17	-0.610309	0.077	0.138	3.21e-13																						Mpc2	1.68304e-08	1.2715	0.277	0.095	0.000395598				Uhrf2	6.04e-275	-0.503464	0.139	0.257	1.42e-270
	Nr1d2	2.32e-19	-0.618538	0.064	0.123	5.45e-15																						Ldlrad4	1.71158e-08	-0.755858	0.308	0.503	0.000402308				Ttc7a	3e-185	-0.502588	0.101	0.181	7.05e-181
	Zfp521	1.84e-27	-0.625853	0.34	0.45	4.32e-23																						Rplp0	1.72486e-08	1.14924	0.303	0.111	0.000405429				Clmn	8.45e-295	-0.502415	0.336	0.479	1.99e-290
	AABR07027581.1	2.41e-16	-0.629265	0.119	0.185	5.67e-12																						Ivns1abp	1.7514e-08	1.07849	0.464	0.233	0.000411667				Srek1	0	-0.502398	0.234	0.39	0
	Tspan12	2.12e-21	-0.634856	0.217	0.303	4.98e-17																						Rps6kc1	1.81131e-08	-0.675697	0.137	0.307	0.000425748				Ammecr1l	2.5e-287	-0.502232	0.149	0.273	5.87e-283
	Ets1	2.9e-31	-0.636546	0.315	0.429	6.81e-27																						Zfand3	1.82518e-08	-0.507738	0.499	0.709	0.000429008				Ttc17	6.86e-267	-0.500448	0.172	0.297	1.61e-262
	Elk3	7.15e-31	-0.646716	0.244	0.358	1.68e-26																						Farp1	1.82963e-08	-0.71928	0.3	0.508	0.000430053				Srsf6	1.31e-194	-0.499795	0.192	0.289	3.07e-190
	Dnm3	6.12e-29	-0.648849	0.342	0.444	1.44e-24																						Ptch1	1.87727e-08	-0.734198	0.245	0.444	0.000441251				Dnmt3a	1.85e-251	-0.499705	0.16	0.276	4.36e-247
	Lima1	6.98e-20	-0.674705	0.253	0.329	1.64e-15																						Colgalt2	1.90476e-08	-0.956615	0.181	0.349	0.000447714				Cux1	0	-0.498307	0.51	0.67	0
	RT1-T24-4	6.84e-26	-0.684158	0.171	0.267	1.61e-21																						Man2a1	1.98286e-08	1.29054	0.329	0.143	0.000466072				Arhgef12	0	-0.496997	0.452	0.596	0
	Lama4	1.29e-21	-0.687962	0.161	0.248	3.04e-17																						Gatm	2.02547e-08	1.27147	0.32	0.138	0.000476086				Bicc1	2.04e-257	-0.496606	0.365	0.508	4.81e-253
	Adgrl4	4.86e-67	-0.691883	0.608	0.744	1.14e-62																						Fnbp1	2.03921e-08	-0.834165	0.21	0.392	0.000479317				Agap1	0	-0.496583	0.362	0.525	0
	P2rx7	5e-19	-0.696768	0.142	0.219	1.18e-14																						Mbnl2	2.11755e-08	-0.532489	0.589	0.767	0.00049773				Hnf1b	9.31e-178	-0.495739	0.339	0.44	2.19e-173
	Zfp608	1.24e-27	-0.702275	0.261	0.358	2.91e-23																						Arglu1	2.15203e-08	-0.585048	0.27	0.466	0.000505836				Insr	2.33e-279	-0.49546	0.183	0.315	5.47e-275
	Prex2	2.91e-37	-0.70613	0.313	0.44	6.85e-33																						Slc27a2	2.19284e-08	1.25433	0.32	0.132	0.000515428				Kmt2d	4.39e-162	-0.494821	0.186	0.273	1.03e-157
	Cmahp	4.83e-13	-0.709212	0.203	0.262	1.13e-08																						Fntb	2.35654e-08	-0.524043	0.071	0.206	0.000553905				Igsf5	3.25e-191	-0.494196	0.175	0.271	7.64e-187
	Exoc3l2	2.48e-28	-0.710586	0.234	0.338	5.83e-24																						Pogk	2.37347e-08	-0.528621	0.049	0.164	0.000557884				Bin1	8.31e-265	-0.494128	0.074	0.162	1.95e-260
	Chst11	1.3e-40	-0.714786	0.349	0.477	3.04e-36																						Mep1b	2.43466e-08	1.00341	0.155	0.005	0.000572267				Tmem82	8.86e-274	-0.49411	0.035	0.101	2.08e-269
	Heg1	3.41e-47	-0.724531	0.441	0.574	8.02e-43																						Efhd1	2.441e-08	0.886233	0.227	0.048	0.000573758				Tbcd	7.52e-248	-0.493625	0.133	0.239	1.77e-243
	Resf1	2.47e-20	-0.732601	0.318	0.397	5.81e-16																						Axl	2.56191e-08	-0.59189	0.041	0.148	0.000602176				Zc3h11a	2.75e-301	-0.493383	0.282	0.445	6.45e-297
	AABR07021704.1	1.28e-27	-0.741386	0.327	0.418	3e-23																						Nfia	2.86201e-08	-0.608021	0.447	0.672	0.000672716				Plekhh1	3.28e-173	-0.49102	0.079	0.146	7.72e-169
	LOC108348175	3.87e-40	-0.750966	0.105	0.22	9.1e-36																						Dbi	3.14862e-08	1.01761	0.283	0.095	0.000740083				Zmym5	3.21e-287	-0.4908	0.121	0.237	7.55e-283
	Nrp2	1.25e-23	-0.756799	0.175	0.266	2.94e-19																						Man1a1	3.23593e-08	-0.766044	0.259	0.471	0.000760606				Zfyve1	3.19e-251	-0.48985	0.102	0.201	7.49e-247
	AABR07044049.1	4.16e-08	-0.765748	0.148	0.189	0.000978413																						Chd8	3.54864e-08	-0.5704	0.205	0.397	0.000834107				Ddx24	5.19e-175	-0.489365	0.141	0.229	1.22e-170
	Tgfbr2	3.02e-49	-0.769794	0.388	0.528	7.09e-45																						Xkr4	3.70892e-08	-0.666921	0.209	0.402	0.000871783				Rps6kc1	1.05e-263	-0.489237	0.096	0.194	2.47e-259
	Mt-nd2	4.82e-105	-0.804778	0.537	0.792	1.13e-100																						Eef1b2	3.71342e-08	1.0494	0.182	0.021	0.000872839				Timp3	2.42e-225	-0.48866	0.345	0.475	5.68e-221
	Cd200	1.32e-36	-0.809306	0.243	0.361	3.1e-32																						Mpp5	3.74335e-08	-0.61114	0.406	0.63	0.000879875				Kcnb1	2.37e-250	-0.488567	0.073	0.159	5.57e-246
	Itga8	5.22e-20	-0.817363	0.127	0.202	1.23e-15																						Bsg	4.01278e-08	1.11778	0.386	0.175	0.000943205				Nbeal1	2.29e-274	-0.488329	0.339	0.487	5.37e-270
	Calcrl	4.34e-65	-0.872251	0.299	0.477	1.02e-60																						Dpp4	4.09698e-08	0.82564	0.607	0.402	0.000962996				Golgb1	1.87e-216	-0.487335	0.389	0.517	4.39e-212
	Per3	1.21e-56	-0.982636	0.096	0.227	2.84e-52																						Ndufa3	4.24141e-08	0.963121	0.175	0.021	0.000996943				Klc1	6.49e-174	-0.48731	0.134	0.217	1.53e-169
	Mt-nd1	1.96e-171	-1.02708	0.396	0.747	4.61e-167																						Rpl23	4.2628e-08	1.27952	0.258	0.079	0.00100197				Tango6	3.49e-306	-0.486817	0.101	0.212	8.21e-302
	Mt-cyb	6.09e-167	-1.04863	0.412	0.754	1.43e-162																						Srsf2	4.29905e-08	-0.527761	0.416	0.571	0.00101049				Epha7	4.81e-254	-0.486186	0.047	0.12	1.13e-249
	Mt-atp6	6.95e-195	-1.07369	0.352	0.762	1.63e-190																						Rpl18a	4.39452e-08	0.921939	0.209	0.037	0.00103293				AABR07035839.1	2.8e-231	-0.486182	0.085	0.171	6.59e-227
	Mt-nd3	1.13e-135	-1.10063	0.234	0.534	2.67e-131																						Odc1	4.51069e-08	1.0246	0.174	0.021	0.00106024				Mapk14	3.48e-237	-0.485754	0.242	0.364	8.17e-233
	Spp1	2.97e-83	-1.19443	0.23	0.435	6.98e-79																						Parp14	4.7959e-08	-0.508421	0.055	0.175	0.00112728				Pard3	0	-0.484633	0.45	0.603	0
	Mt-co2	8.03e-226	-1.26263	0.341	0.755	1.89e-221																						Mocs1	4.80258e-08	-0.96872	0.134	0.286	0.00112885				Ddx17	1.77e-273	-0.484364	0.424	0.562	4.17e-269
	Mt-co3	1.82e-236	-1.33907	0.326	0.756	4.29e-232																						Ddx17	4.85698e-08	-0.501443	0.466	0.656	0.00114163				Zeb1	0	-0.483746	0.038	0.137	0
	Mt-co1	6.55e-233	-1.38072	0.346	0.755	1.54e-228																						Eno1	4.9469e-08	1.06842	0.215	0.048	0.00116277				Abcb4	1.01e-144	-0.482522	0.06	0.118	2.38e-140
																												Ncor2	5.03621e-08	-0.631394	0.198	0.376	0.00118376				Ccdc6	9.03e-282	-0.482116	0.111	0.22	2.12e-277
																												Morc3	5.59335e-08	-0.683185	0.101	0.243	0.00131472				Tet3	1.81e-225	-0.481977	0.158	0.266	4.26e-221
																												Ccdc27	6.0959e-08	-0.667455	0.085	0.217	0.00143284				Ppm1h	0	-0.481103	0.508	0.671	0
																												Grm8	6.73755e-08	-0.557189	0.023	0.106	0.00158366				Map3k5	0	-0.480124	0.421	0.574	0
																												St3gal3	6.89158e-08	-0.617938	0.301	0.497	0.00161987				LOC100910057	0	-0.479745	0.102	0.224	0
																												Rapgef1	6.97555e-08	-0.92046	0.171	0.333	0.0016396				Gcc2	2.77e-255	-0.479303	0.2	0.33	6.52e-251
																												Arid4a	7.00501e-08	-0.621139	0.182	0.365	0.00164653				Add1	1.33e-307	-0.478308	0.402	0.537	3.12e-303
																												Skp1	7.00789e-08	1.30923	0.246	0.079	0.0016472				Znrf1	4.91e-222	-0.478284	0.145	0.25	1.15e-217
																												Wfdc2	7.45138e-08	0.885507	0.207	0.042	0.00175145				Peli2	1.77e-251	-0.477819	0.302	0.439	4.15e-247
																												Rnd3	7.57792e-08	-0.590995	0.08	0.212	0.00178119				Ikbkb	2.68e-202	-0.477027	0.111	0.199	6.3e-198
																												Fbf1	7.59888e-08	-0.430144	0.035	0.132	0.00178612				Atrx.1	4.74e-254	-0.476709	0.385	0.53	1.11e-249
																												Dkc1	7.63195e-08	-0.550425	0.139	0.302	0.00179389				Fnbp4	2.29e-228	-0.476479	0.246	0.37	5.38e-224
																												Rell1	7.75333e-08	-0.607761	0.228	0.423	0.00182242				Arid1b	7.18e-261	-0.476355	0.49	0.617	1.69e-256
																												Birc3	7.79945e-08	-0.663657	0.05	0.159	0.00183326				Polr2a	6.75e-252	-0.476224	0.218	0.347	1.59e-247
																												Stk32a	8.14336e-08	1.03473	0.206	0.042	0.0019141				Flot2	4.27e-203	-0.475422	0.104	0.19	1e-198
																												Slc17a3	8.3931e-08	1.13765	0.247	0.079	0.0019728				Pdcd6ip	8.79e-259	-0.474961	0.21	0.343	2.07e-254
																												Slc7a12	8.68228e-08	0.826112	0.219	0.053	0.00204077				Slc27a2	4.67e-192	-0.474912	0.426	0.528	1.1e-187
																												Akr1a1	8.71004e-08	1.09519	0.318	0.138	0.00204729				Btbd9	3.15e-264	-0.474763	0.314	0.449	7.41e-260
																												Plcb4	9.20097e-08	-0.725935	0.255	0.439	0.00216269				Leng8	7.04e-43	-0.474361	0.139	0.169	1.66e-38
																												Ildr2	9.42492e-08	-0.632645	0.102	0.243	0.00221533				Banp	5.62e-218	-0.47414	0.144	0.247	1.32e-213
																												Rpl28	9.5158e-08	0.820537	0.215	0.048	0.00223669				Htt	8.43e-217	-0.473901	0.151	0.256	1.98e-212
																												Pdgfa	9.9975e-08	-0.563146	0.054	0.164	0.00234991				Igtp	2.82e-279	-0.473418	0.049	0.127	6.62e-275
																												Pid1	1.0409e-07	-0.746627	0.049	0.159	0.00244664				Msi2	0	-0.472692	0.658	0.777	0
																												Mme	1.04154e-07	1.10193	0.33	0.153	0.00244815				Taf15	0	-0.471282	0.08	0.186	0
																												Npl	1.0533e-07	-0.740863	0.128	0.275	0.00247578				Rreb1	2.9e-287	-0.471081	0.325	0.479	6.81e-283
																												Scd2	1.05913e-07	1.17181	0.258	0.09	0.00248947				Ip6k2	3.39e-196	-0.470575	0.171	0.269	7.98e-192
																												Arhgap28	1.06441e-07	-0.664807	0.412	0.603	0.00250189				Chd7	7.4e-207	-0.47031	0.157	0.263	1.74e-202
																												Sil1	1.06531e-07	-0.705384	0.29	0.476	0.00250402				Xrn1	7.25e-266	-0.469693	0.196	0.33	1.7e-261
																												Dnah2	1.17462e-07	1.15334	0.133	0	0.00276093				Arhgap26	4.61e-250	-0.468271	0.247	0.386	1.08e-245
																												Mdh2	1.18036e-07	1.13282	0.206	0.048	0.00277443				Sorcs2	6.2e-245	-0.467293	0.139	0.25	1.46e-240
																												Tnik	1.19793e-07	-0.498036	0.047	0.153	0.00281573				Rc3h1	1.66e-241	-0.466815	0.179	0.3	3.89e-237
																												Limch1	1.1997e-07	1.0644	0.429	0.259	0.0028199				Sh3rf1	0	-0.466582	0.529	0.675	0
																												Fnbp4	1.24176e-07	-0.705842	0.243	0.423	0.00291875				Nsd1	4.18e-305	-0.466237	0.363	0.52	9.82e-301
																												Prtfdc1	1.39407e-07	-0.558435	0.031	0.122	0.00327677				Zc3h13	4.61e-234	-0.465934	0.252	0.384	1.08e-229
																												AABR07044362.4	1.4286e-07	-0.553641	0.085	0.217	0.00335792				Upf3b	1.23e-187	-0.465833	0.127	0.218	2.89e-183
																												Cyp4a3	1.43796e-07	0.949518	0.186	0.032	0.00337991				Ddi2	1.38e-246	-0.465829	0.258	0.394	3.25e-242
																												Clk1	1.4515e-07	-0.76315	0.276	0.439	0.00341174				Eml5	4.75e-249	-0.465545	0.082	0.173	1.12e-244
																												LOC108348144	1.47247e-07	0.765692	0.164	0.016	0.00346103				Upf1	3.97e-214	-0.465331	0.061	0.133	9.33e-210
																												Rusc2	1.52426e-07	-0.524408	0.059	0.175	0.00358277				Sh3tc2	2.18e-219	-0.464763	0.189	0.302	5.13e-215
																												Rpl34	1.55805e-07	0.892348	0.152	0.011	0.00366219				Tbc1d5	0	-0.464063	0.473	0.627	0
																												Iqce	1.56018e-07	-0.693086	0.096	0.228	0.00366721				Nfat5	4.47e-198	-0.462856	0.424	0.535	1.05e-193
																												Sf3b1	1.6347e-07	-0.569317	0.349	0.54	0.00384236				Nt5e	3.13e-154	-0.462449	0.182	0.267	7.36e-150
																												LOC100361854	1.68608e-07	1.29089	0.187	0.037	0.00396312				Epb41	5.05e-270	-0.461787	0.407	0.541	1.19e-265
																												Mafb	1.7515e-07	-0.834474	0.141	0.286	0.00411689				Cdyl	5.73e-183	-0.461499	0.126	0.216	1.35e-178
																												Orai2	1.76996e-07	-0.745816	0.062	0.175	0.00416029				Ccdc57	9.47e-219	-0.461123	0.153	0.259	2.23e-214
																												Ugcg	1.81734e-07	-0.672119	0.141	0.296	0.00427165				Lnx2	2.68e-175	-0.460455	0.11	0.191	6.29e-171
																												Prlr	1.83071e-07	1.31016	0.279	0.116	0.00430309				Inpp5b	0	-0.459683	0.052	0.14	0
																												Olfm1	1.86769e-07	-0.91238	0.12	0.259	0.00439				AABR07066522.1	4.88e-179	-0.459655	0.141	0.232	1.15e-174
																												Gpx1	1.87047e-07	0.934121	0.215	0.053	0.00439654				Susd6	5.65e-209	-0.459179	0.246	0.359	1.33e-204
																												Usp13	1.87677e-07	-0.620868	0.104	0.243	0.00441134				RGD1311899	1.46e-191	-0.458688	0.156	0.255	3.43e-187
																												Tmem178a	1.87729e-07	-0.761549	0.289	0.466	0.00441257				Dennd1a	0	-0.458653	0.496	0.644	0
																												Scap	1.88218e-07	-0.323078	0.061	0.18	0.00442406				Plce1	9e-60	-0.458421	0.138	0.183	2.12e-55
																												Aldh1a1	1.93095e-07	1.02189	0.199	0.042	0.0045387				Vps13a	2.24e-298	-0.457703	0.275	0.439	5.26e-294
																												Myrip	1.94473e-07	-0.822797	0.104	0.238	0.00457109				Itpr1	3.87e-300	-0.456521	0.511	0.635	9.09e-296
																												Nktr	2.06833e-07	-0.656074	0.356	0.545	0.00486161				Acin1	2.53e-233	-0.456304	0.285	0.417	5.96e-229
																												Foxn3	2.11848e-07	-0.645079	0.306	0.503	0.00497948				AC241873.1	9.23e-295	-0.45619	0.168	0.304	2.17e-290
																												Fam81a	2.13352e-07	-0.81984	0.295	0.45	0.00501484				Brd1	1.34e-177	-0.455534	0.18	0.277	3.14e-173
																												Plekhh2	2.20931e-07	-0.683013	0.227	0.418	0.00519298				Dzip3	1.12e-246	-0.455469	0.089	0.183	2.63e-242
																												Casr	2.29443e-07	0.715463	0.15	0.011	0.00539305				Rora	1.73e-277	-0.455322	0.19	0.329	4.08e-273
																												Zfp609	2.30449e-07	-0.510168	0.24	0.439	0.00541671				Slc13a2	1.61e-159	-0.455236	0.086	0.157	3.78e-155
																												Ndufa5	2.30479e-07	1.03792	0.163	0.021	0.00541742				Large1	3.18e-161	-0.455209	0.293	0.393	7.48e-157
																												AABR07059258.1	2.44791e-07	-0.849753	0.719	0.725	0.00575382				Chka	4.41e-202	-0.454058	0.148	0.249	1.04e-197
																												Rps2	2.50575e-07	0.944846	0.203	0.048	0.00588977				Lpin2	3.77e-197	-0.45384	0.171	0.276	8.86e-193
																												Slc13a3	2.50826e-07	1.11258	0.248	0.085	0.00589566				Ash1l	0	-0.453575	0.514	0.668	0
																												AY172581.1	2.52472e-07	0.949464	0.156	0.016	0.00593435				Dpp7	8.74e-207	-0.453247	0.098	0.183	2.05e-202
																												Eif5a	2.71811e-07	0.90284	0.144	0.011	0.00638892				Aplf	1.14e-229	-0.453171	0.134	0.238	2.68e-225
																												Slc6a18	2.798e-07	0.89873	0.242	0.074	0.0065767				Dgkh	5.04e-219	-0.453094	0.15	0.257	1.19e-214
																												Kmt2d	2.87531e-07	-0.6424	0.254	0.423	0.00675842				Celf2	2.28e-264	-0.451829	0.17	0.299	5.36e-260
																												Adamts16	2.90009e-07	0.889453	0.223	0.063	0.00681667				Lpar3	3.69e-291	-0.451159	0.071	0.165	8.67e-287
																												Tmem150c	2.98964e-07	-0.858138	0.155	0.307	0.00702714				Epc1	3.03e-228	-0.450937	0.253	0.381	7.11e-224
																												Acat1	2.99646e-07	0.980505	0.27	0.101	0.00704319				Slc38a7	2.33e-256	-0.450774	0.067	0.152	5.49e-252
																												Aqp2	3.00083e-07	0.67031	0.147	0.011	0.00705344				Pawr	7.28e-228	-0.45002	0.201	0.323	1.71e-223
																												Pgrmc1	3.01966e-07	1.22396	0.265	0.106	0.00709771				Cadps2	1.83e-85	-0.449598	0.223	0.294	4.29e-81
																												Ugt2b35	3.02148e-07	1.12213	0.134	0.005	0.00710199				Lamc1	1.93e-169	-0.449312	0.185	0.283	4.53e-165
																												Ppic	3.05073e-07	1.20362	0.204	0.053	0.00717074				Jade3	2.72e-225	-0.449196	0.053	0.124	6.39e-221
																												Osbpl9	3.13278e-07	-0.475111	0.396	0.635	0.00736359				Dpp9	6.26e-158	-0.449088	0.078	0.144	1.47e-153
																												LOC108348287	3.13514e-07	0.985823	0.143	0.011	0.00736916				Parp9	3.2e-235	-0.449023	0.046	0.115	7.52e-231
																												Rps8	3.16291e-07	1.09668	0.265	0.101	0.00743441				Arhgef10l	1.38e-151	-0.448781	0.093	0.163	3.24e-147
																												Hnmt	3.18512e-07	0.90547	0.179	0.032	0.00748663				Zfp644	6.88e-246	-0.448621	0.234	0.368	1.62e-241
																												Ubr4	3.26521e-07	-0.545158	0.301	0.487	0.00767487				Ski	4.33e-179	-0.447685	0.15	0.244	1.02e-174
																												Naca	3.2826e-07	0.851579	0.267	0.095	0.00771576				Oxr1	0	-0.445667	0.663	0.746	0
																												Msrb3	3.34651e-07	-0.709871	0.156	0.307	0.00786596				Mycbp2	6.32e-207	-0.44561	0.211	0.329	1.49e-202
																												Cfap69	3.37355e-07	-0.390509	0.054	0.164	0.00792953				Srgap2	3.43e-220	-0.444708	0.158	0.269	8.06e-216
																												Pgk1	3.44474e-07	0.934123	0.216	0.058	0.00809687				Cdk12	1.52e-283	-0.444535	0.289	0.447	3.58e-279
																												Thrb	3.51304e-07	1.06257	0.426	0.238	0.00825741				Mical3	1.9e-148	-0.444474	0.152	0.236	4.46e-144
																												Pdzk1ip1	3.59063e-07	0.942889	0.15	0.016	0.00843977				Rnls	1.08e-147	-0.443904	0.194	0.287	2.55e-143
																												Epcam	3.61045e-07	1.25513	0.272	0.116	0.00848636				Arglu1	8.58e-105	-0.44287	0.217	0.285	2.02e-100
																												Gramd1b	3.74404e-07	1.04386	0.306	0.132	0.00880036				Kynu	3.43e-192	-0.442738	0.201	0.31	8.06e-188
																												Col27a1	3.97712e-07	-0.755174	0.077	0.196	0.00934823				Ccdc50	1.34e-193	-0.44164	0.147	0.247	3.14e-189
																												Zeb1	4.01212e-07	-0.501949	0.048	0.148	0.00943048				Fto	2.33e-234	-0.441529	0.357	0.487	5.48e-230
																												Hsd11b2	4.23543e-07	0.797457	0.189	0.037	0.00995537				Rbbp6	3.05e-145	-0.441423	0.227	0.322	7.17e-141
																												Rpl24	4.26979e-07	1.029	0.195	0.048	0.0100361				Etv1	3.52e-214	-0.441305	0.098	0.188	8.28e-210
																												Hoxc9	4.33127e-07	-0.49748	0.031	0.116	0.0101806				Kcnj12	1.4e-218	-0.441136	0.07	0.148	3.3e-214
																												Cwc27	4.42919e-07	-0.405281	0.152	0.323	0.0104108				Lig4	3.36e-258	-0.440744	0.057	0.137	7.9e-254
																												Ndufa13	4.7073e-07	0.799325	0.193	0.042	0.0110645				Dhx36	2.6e-202	-0.439948	0.224	0.342	6.12e-198
																												Aspa	4.91439e-07	0.953358	0.283	0.111	0.0115513				Rasal2	3.45e-208	-0.439813	0.28	0.407	8.12e-204
																												Metrnl	4.92478e-07	-0.717916	0.165	0.312	0.0115757				Togaram1	3.6e-228	-0.439076	0.145	0.254	8.46e-224
																												Ifitm2	4.92877e-07	0.861019	0.139	0.011	0.0115851				Dock5	4.67e-224	-0.438594	0.161	0.273	1.1e-219
																												Colec12	5.05364e-07	-0.794489	0.091	0.217	0.0118786				Pnn	3.96e-169	-0.438396	0.217	0.31	9.31e-165
																												Rpl27	5.22201e-07	0.99913	0.147	0.016	0.0122743				Rfx7	5e-266	-0.437786	0.117	0.227	1.18e-261
																												Agap1	5.48758e-07	-0.501736	0.434	0.624	0.0128986				Rassf8	3.58e-214	-0.437762	0.179	0.294	8.41e-210
																												Slc4a9	5.50989e-07	0.932372	0.129	0.005	0.012951				Fnip2	5.81e-152	-0.437333	0.441	0.525	1.36e-147
																												Itga3	5.55412e-07	-0.667559	0.245	0.423	0.013055				Stk38l	3.16e-236	-0.437108	0.069	0.151	7.42e-232
																												Agrn	5.55532e-07	-0.562569	0.067	0.18	0.0130578				Kdm5a	1.58e-237	-0.436867	0.254	0.387	3.71e-233
																												Csrp2	5.60501e-07	0.804047	0.265	0.095	0.0131746				Rap1gds1	9.54e-213	-0.436196	0.148	0.253	2.24e-208
																												Uck2	5.61114e-07	-0.521809	0.04	0.132	0.013189				Srrm1	1.82e-195	-0.435662	0.235	0.352	4.27e-191
																												Myo1c	5.65514e-07	-0.589349	0.07	0.185	0.0132924				Spag9	4.42e-264	-0.435579	0.4	0.54	1.04e-259
																												Cyp2d5	5.72812e-07	0.775807	0.12	0	0.013464				Sema4a	5.24e-152	-0.435335	0.106	0.181	1.23e-147
																												Acadm	5.76347e-07	1.25565	0.272	0.116	0.013547				Gna14	9.97e-148	-0.435322	0.075	0.14	2.34e-143
																												Gpc6	5.87314e-07	-0.807191	0.103	0.238	0.0138048				Dtnbp1	1.05e-251	-0.435265	0.149	0.267	2.46e-247
																												Slc25a39	5.87789e-07	0.949113	0.163	0.026	0.013816				Maf	0	-0.435244	0.061	0.158	0
																												Uqcrfs1	6.01846e-07	0.973449	0.153	0.021	0.0141464				Sltm	3.34e-205	-0.434904	0.272	0.396	7.85e-201
																												Zc3h11a	6.06158e-07	-0.568465	0.313	0.519	0.0142477				Ar	2.28e-206	-0.434509	0.152	0.258	5.36e-202
																												Ddx24	6.07141e-07	-0.492217	0.121	0.27	0.0142708				Cep290	7.06e-222	-0.434468	0.089	0.177	1.66e-217
																												Zc3h13	6.08342e-07	-0.412122	0.243	0.439	0.0142991				Iffo1	2.2e-205	-0.434442	0.046	0.108	5.18e-201
																												Kank1	6.17016e-07	-0.414597	0.43	0.661	0.014503				Zfp292	2.28e-223	-0.434381	0.24	0.37	5.35e-219
																												Slc4a1	6.28459e-07	0.666508	0.15	0.016	0.0147719				Mafg	7.83e-267	-0.434337	0.061	0.144	1.84e-262
																												Dcaf5	6.51956e-07	-0.508535	0.138	0.291	0.0153242				Fgf1	1.26e-220	-0.433914	0.11	0.206	2.95e-216
																												Phyhipl	6.79414e-07	1.16782	0.182	0.042	0.0159696				Tcf25	6.7e-186	-0.433882	0.361	0.456	1.58e-181
																												Piezo1	7.10091e-07	-0.750738	0.103	0.228	0.0166907				RGD1560883	4.92e-200	-0.433566	0.134	0.233	1.16e-195
																												Ndufv2	7.15544e-07	0.878029	0.201	0.053	0.0168189				RGD1563680	2.67e-217	-0.432142	0.098	0.189	6.28e-213
																												Cgnl1	7.20538e-07	0.759656	0.711	0.519	0.0169363				Ptar1	1.04e-184	-0.431959	0.082	0.158	2.44e-180
																												Bri3	7.3779e-07	1.10396	0.198	0.053	0.0173418				Ppp3ca	2.38e-196	-0.431828	0.397	0.518	5.6e-192
																												Arhgef18	7.45208e-07	-0.720258	0.279	0.439	0.0175161				Cabcoco1	1.36e-172	-0.431448	0.184	0.286	3.2e-168
																												Cdk14	7.50331e-07	-0.502537	0.582	0.767	0.0176365				Morc3	1.64e-193	-0.431352	0.103	0.187	3.86e-189
																												Afap1	7.53025e-07	-0.572318	0.055	0.159	0.0176999				Tmem243	8.6e-206	-0.43108	0.074	0.15	2.02e-201
																												Rere	7.759e-07	-0.327317	0.628	0.757	0.0182375				Ccar1	3.82e-205	-0.430879	0.183	0.295	8.98e-201
																												Phlda1	7.99018e-07	-0.688112	0.124	0.259	0.0187809				RGD1559600	4.45e-201	-0.430362	0.058	0.126	1.05e-196
																												Acer2	8.28012e-07	0.894989	0.176	0.037	0.0194624				Hook2	1.52e-144	-0.429956	0.104	0.173	3.57e-140
																												LOC100360449	8.5318e-07	1.04724	0.218	0.069	0.020054				Ssh1	3.87e-249	-0.429387	0.054	0.13	9.1e-245
																												Tomm7	8.86159e-07	1.15734	0.151	0.021	0.0208292				AABR07008287.2	2.3e-288	-0.429182	0.035	0.105	5.4e-284
																												Sh3gl2	9.03121e-07	1.00251	0.205	0.058	0.0212279				AC125248.1	4.11e-163	-0.429062	0.059	0.119	9.67e-159
																												Myo9b	9.04812e-07	-0.636561	0.134	0.27	0.0212676				Myof	1.12e-100	-0.428787	0.312	0.39	2.63e-96
																												Ndufs2	9.07476e-07	0.909801	0.213	0.063	0.0213302				Tcaim	1.21e-226	-0.428709	0.22	0.349	2.84e-222
																												Atp6v1a	9.67565e-07	0.969631	0.273	0.111	0.0227426				Rin2	6.13e-308	-0.428146	0.443	0.598	1.44e-303
																												Shroom4	9.67841e-07	0.751119	0.458	0.28	0.0227491				Brd4	1.73e-200	-0.42775	0.322	0.442	4.06e-196
																												Gga3	9.68677e-07	-0.637279	0.055	0.153	0.0227688				Csnk1d	2.99e-165	-0.427591	0.16	0.249	7.04e-161
																												Atad1	1.02771e-06	1.01393	0.277	0.116	0.0241563				Nrde2	6.21e-186	-0.427262	0.072	0.145	1.46e-181
																												Slco1a1	1.04804e-06	0.758653	0.135	0.011	0.0246341				RGD1304622	2.88e-177	-0.427098	0.055	0.116	6.77e-173
																												Fahd1	1.04813e-06	0.802753	0.145	0.016	0.0246363				Ppp1r12a	1.27e-254	-0.426789	0.346	0.49	2.99e-250
																												Ppp2r2b	1.08189e-06	1.13204	0.215	0.069	0.0254299				Grik5	2.24e-118	-0.426647	0.065	0.117	5.27e-114
																												Rps27a.1	1.09316e-06	0.783749	0.179	0.037	0.0256947				Traf3	3.03e-228	-0.426267	0.135	0.242	7.12e-224
																												Irf2	1.11373e-06	-0.416076	0.15	0.312	0.0261783				Tcf4	6.66e-183	-0.426225	0.271	0.389	1.56e-178
																												Cox5a	1.1188e-06	0.938283	0.174	0.037	0.0262973				Baiap2	5.17e-153	-0.426023	0.115	0.192	1.22e-148
																												Nck2	1.12798e-06	-0.40347	0.331	0.529	0.0265132				Mpv17l	6.67e-273	-0.425569	0.09	0.19	1.57e-268
																												Sbno2	1.13671e-06	-0.802622	0.085	0.201	0.0267183				Baz1b	3.05e-166	-0.42509	0.246	0.355	7.17e-162
																												Micos10	1.15842e-06	0.913961	0.29	0.122	0.0272285				Lrig3	3.74e-232	-0.4245	0.101	0.197	8.79e-228
																												Rgs7	1.16526e-06	-0.625215	0.067	0.175	0.0273895				Paxbp1	2.06e-177	-0.424359	0.136	0.229	4.84e-173
																												Uqcrh	1.17941e-06	0.957051	0.247	0.09	0.027722				Sdcbp	2.61e-149	-0.424279	0.149	0.236	6.13e-145
																												Amotl2	1.18683e-06	-0.912837	0.24	0.381	0.0278963				Ppara	1.96e-178	-0.423692	0.087	0.163	4.6e-174
																												Ndufs8	1.2182e-06	0.674797	0.125	0.005	0.0286339				Acad10	3.3e-204	-0.423671	0.074	0.151	7.76e-200
																												Eif1	1.22344e-06	0.898392	0.284	0.116	0.028757				Chdh	1.53e-192	-0.422747	0.1	0.185	3.59e-188
																												Zfp780b-ps1	1.22709e-06	-0.465678	0.055	0.159	0.0288426				Rabgap1l	4.54e-277	-0.422741	0.392	0.54	1.07e-272
																												Ndufb2	1.24998e-06	0.916222	0.167	0.032	0.0293808				Rdh10	1.91e-166	-0.421378	0.046	0.103	4.49e-162
																												Adgra2	1.25178e-06	-0.472142	0.065	0.175	0.0294231				Per2	1.73e-133	-0.421346	0.12	0.194	4.06e-129
																												Shroom3	1.32525e-06	-0.97099	0.613	0.688	0.0311501				Gk	5.12e-125	-0.42087	0.218	0.307	1.2e-120
																												Arhgef10l	1.34133e-06	-0.633882	0.183	0.333	0.031528				Dcbld1	4.07e-225	-0.420828	0.109	0.206	9.56e-221
																												Kcnd3	1.35089e-06	-0.835811	0.065	0.169	0.0317526				Cacnb4	3.86e-227	-0.420764	0.205	0.331	9.07e-223
																												Bmp2k	1.38217e-06	-0.543402	0.213	0.392	0.0324879				Atf7	1.98e-216	-0.420736	0.228	0.35	4.65e-212
																												Cry2	1.38612e-06	-0.391658	0.053	0.153	0.0325808				Ahr	3.71e-234	-0.420572	0.053	0.125	8.72e-230
																												Cndp2	1.39381e-06	0.98549	0.194	0.053	0.0327616				N4bp2	5.3e-165	-0.420453	0.088	0.162	1.25e-160
																												LOC103690120	1.44188e-06	0.807582	0.131	0.011	0.0338915				Coq8b	5.43e-167	-0.420364	0.06	0.122	1.28e-162
																												Eea1	1.45569e-06	-0.647503	0.394	0.603	0.0342161				Cep57l1	1.23e-229	-0.419903	0.048	0.118	2.9e-225
																												AABR07027306.1	1.4655e-06	0.856544	0.191	0.048	0.0344466				Arhgef28	0	-0.419764	0.548	0.683	0
																												Coa5	1.50167e-06	0.891999	0.14	0.016	0.0352967				LOC103694902	0	-0.419488	0.065	0.168	0
																												Robo1	1.5165e-06	-0.422039	0.061	0.169	0.0356454				Dram2	8.27e-249	-0.419445	0.124	0.233	1.94e-244
																												Hsd17b10	1.52678e-06	0.93787	0.147	0.021	0.0358871				Zfand3	2.32e-290	-0.419285	0.433	0.57	5.46e-286
																												Bcar3	1.5425e-06	-0.571558	0.344	0.519	0.0362564				Ttc39c	5.87e-246	-0.419124	0.075	0.162	1.38e-241
																												Tulp4	1.54478e-06	-0.527422	0.18	0.339	0.0363101				Jun	4.13e-137	-0.418724	0.114	0.189	9.7e-133
																												Hba-a1	1.54766e-06	0.694308	0.112	0	0.0363778				Abca1	4.59e-159	-0.41864	0.073	0.14	1.08e-154
																												Mical3	1.57367e-06	-0.514979	0.243	0.423	0.0369892				Adsl	1.73e-128	-0.418535	0.09	0.153	4.06e-124
																												Eml4	1.58909e-06	-0.701173	0.315	0.476	0.0373516				Cul4a	1.95e-154	-0.418387	0.138	0.222	4.59e-150
																												Eci3	1.59112e-06	1.07901	0.251	0.106	0.0373992				Bcr	4.9e-167	-0.418166	0.145	0.235	1.15e-162
																												Lrpap1	1.61421e-06	0.807181	0.277	0.111	0.0379419				Specc1l	2.71e-200	-0.418094	0.144	0.244	6.36e-196
																												Cyp2j10	1.61471e-06	-0.446668	0.025	0.101	0.0379538				Nrdc	2.39e-229	-0.41794	0.407	0.525	5.62e-225
																												Ryr1	1.65011e-06	-0.785854	0.213	0.365	0.0387858				Yeats2	9.22e-190	-0.417749	0.203	0.309	2.17e-185
																												Atp10a	1.66113e-06	-0.433455	0.025	0.101	0.0390449				AABR07047789.1	6.2e-174	-0.417677	0.101	0.181	1.46e-169
																												Brd9	1.67924e-06	-0.436265	0.112	0.249	0.0394704				Oxsr1	1.49e-223	-0.417575	0.174	0.291	3.51e-219
																												Nuak1	1.7178e-06	-0.952236	0.155	0.291	0.040377				Gls	3.49e-59	-0.417241	0.436	0.487	8.21e-55
																												Gsto1	1.78222e-06	0.792831	0.11	0	0.0418912				Atxn2	1.75e-200	-0.417007	0.23	0.346	4.11e-196
																												Hddc2	1.80823e-06	-0.342157	0.025	0.101	0.0425024				Sbf1	7.93e-140	-0.416928	0.066	0.123	1.86e-135
																												Myl12b	1.8205e-06	-0.369477	0.236	0.423	0.0427908				Baz2b	4.89e-220	-0.416762	0.322	0.461	1.15e-215
																												Cdh16	1.92238e-06	0.696596	0.273	0.106	0.0451855				Eps8	4.42e-285	-0.416661	0.459	0.608	1.04e-280
																												Slc2a2	1.92524e-06	-0.517528	0.036	0.122	0.0452527				Sall1	3.01e-210	-0.416439	0.106	0.198	7.09e-206
																												Pkd1	1.9368e-06	-0.529479	0.126	0.259	0.0455244				Smg6	6.52e-212	-0.415267	0.221	0.344	1.53e-207
																												Hint1	1.96533e-06	0.894447	0.221	0.074	0.0461952				AABR07062583.1	6.54e-243	-0.415156	0.124	0.232	1.54e-238
																												Epc1	1.98629e-06	-0.473057	0.279	0.471	0.0466878				Ptprj	7.16e-206	-0.413988	0.542	0.646	1.68e-201
																												Pwwp2b	2.01169e-06	-0.470611	0.037	0.122	0.0472849				N4bp1	5.18e-179	-0.41394	0.118	0.206	1.22e-174
																												Ank3	2.07333e-06	0.651106	0.637	0.434	0.0487337				Tcf3	7.52e-197	-0.413796	0.057	0.125	1.77e-192
																												LOC103691744	2.1061e-06	0.966231	0.155	0.026	0.0495038				Tns3	9.04e-208	-0.413769	0.341	0.476	2.12e-203
																																					Lrig2	1.39e-200	-0.413732	0.114	0.205	3.27e-196
																																					Mapk8ip3	2.17e-171	-0.413366	0.094	0.171	5.1e-167
																																					Tnfaip8	2.35e-157	-0.413191	0.222	0.323	5.52e-153
																																					Sik2	7.23e-211	-0.413094	0.219	0.341	1.7e-206
																																					Gigyf1	5.01e-225	-0.412865	0.044	0.109	1.18e-220
																																					Yap1	1.03e-204	-0.412835	0.175	0.287	2.42e-200
																																					Spns2	1.84e-72	-0.412098	0.079	0.122	4.33e-68
																																					R3hcc1l	3.11e-231	-0.411884	0.164	0.281	7.3e-227
																																					Grm8	7.96e-303	-0.411407	0.031	0.1	1.87e-298
																																					Otud7b	4.66e-198	-0.411383	0.202	0.317	1.1e-193
																																					Sfswap	4.15e-164	-0.411056	0.167	0.259	9.76e-160
																																					Cep162	4.05e-168	-0.411034	0.084	0.157	9.51e-164
																																					Ccdc9	3.57e-181	-0.410744	0.045	0.102	8.38e-177
																																					Ift74	1.57e-230	-0.409777	0.087	0.176	3.7e-226
																																					Ndrg1	3.2e-117	-0.409426	0.596	0.632	7.52e-113
																																					Adgra3	2.05e-235	-0.409407	0.165	0.285	4.83e-231
																																					Pacs2	1.06e-163	-0.409307	0.067	0.132	2.5e-159
																																					Mib1	1.58e-231	-0.408846	0.229	0.363	3.7e-227
																																					Tcerg1	9.3e-212	-0.408333	0.208	0.331	2.19e-207
																																					Ccnt2	3.12e-189	-0.406786	0.202	0.312	7.33e-185
																																					Ehmt1	1.37e-227	-0.40665	0.211	0.339	3.23e-223
																																					Zcchc8	1.5e-158	-0.406276	0.14	0.227	3.53e-154
																																					Sbf2	2.4e-222	-0.405421	0.308	0.443	5.64e-218
																																					Map4k4	5.8e-121	-0.405224	0.17	0.25	1.36e-116
																																					Fam184a	3.49e-156	-0.405198	0.084	0.154	8.2e-152
																																					Hnf1a	2.27e-156	-0.403969	0.074	0.139	5.32e-152
																																					Map2k5	1.6e-201	-0.403564	0.195	0.311	3.76e-197
																																					Gphn	6.04e-224	-0.403524	0.361	0.499	1.42e-219
																																					Arap2	2.68e-191	-0.403479	0.096	0.18	6.3e-187
																																					Baiap2l1	6.17e-179	-0.403332	0.119	0.207	1.45e-174
																																					Bicral	1.91e-202	-0.403099	0.106	0.195	4.5e-198
																																					Arl3	5.75e-199	-0.402371	0.101	0.189	1.35e-194
																																					Tspan18	2.64e-185	-0.40232	0.089	0.168	6.21e-181
																																					Disp1	6.89e-154	-0.402303	0.116	0.196	1.62e-149
																																					Setd2	1.03e-218	-0.401979	0.287	0.418	2.41e-214
																																					Tbc1d10a	3.89e-188	-0.401849	0.095	0.176	9.15e-184
																																					Samd12	1.56e-140	-0.401591	0.067	0.127	3.67e-136
																																					Gcn1	2.76e-138	-0.4011	0.118	0.192	6.5e-134
																																					Slc22a18	1.71e-146	-0.400567	0.151	0.235	4.02e-142
																																					Hecw1	0	-0.400509	0.038	0.128	0
																																					Coro1c	1.55e-167	-0.40025	0.055	0.115	3.65e-163
																																					Crcp	5.56e-196	-0.400149	0.079	0.156	1.31e-191
																																					Sord	8.34e-152	-0.400101	0.278	0.378	1.96e-147
																																					Bmp7	9.34e-177	-0.40006	0.083	0.159	2.19e-172
																																					Mgrn1	8.78e-145	-0.400054	0.079	0.144	2.06e-140
																																					Cc2d2a	8.87e-171	-0.40004	0.081	0.154	2.09e-166
																																					Cdk17	3.18e-186	-0.39963	0.173	0.28	7.48e-182
																																					Spin1	0	-0.398989	0.035	0.112	0
																																					Prickle2	2.58e-211	-0.398378	0.053	0.121	6.07e-207
																																					Traf3ip2	6.25e-146	-0.398248	0.071	0.132	1.47e-141
																																					Ino80	1.87e-154	-0.398241	0.159	0.248	4.4e-150
																																					Acsm2	2.15e-116	-0.398067	0.563	0.595	5.05e-112
																																					Rptor	5.06e-161	-0.39782	0.188	0.286	1.19e-156
																																					Enah	2.28e-200	-0.397443	0.11	0.202	5.36e-196
																																					Zfp507	7.66e-175	-0.396475	0.08	0.154	1.8e-170
																																					Mtmr11	2.58e-202	-0.396335	0.049	0.114	6.05e-198
																																					Nid2	1.87e-145	-0.395865	0.071	0.133	4.39e-141
																																					Mark2	5.72e-166	-0.395805	0.193	0.293	1.34e-161
																																					Dgkd	2.32e-169	-0.394895	0.101	0.18	5.45e-165
																																					Mcf2l	4.82e-100	-0.394797	0.133	0.196	1.13e-95
																																					Map2k6	2.97e-189	-0.393919	0.054	0.119	6.98e-185
																																					Pdcd11	1.45e-147	-0.393806	0.104	0.178	3.4e-143
																																					Zfp61	1.2e-135	-0.393766	0.074	0.133	2.82e-131
																																					Pi4kb	1.34e-147	-0.393337	0.127	0.206	3.16e-143
																																					Rab23	3.82e-224	-0.39308	0.079	0.163	8.99e-220
																																					Bptf	2.4e-189	-0.39248	0.24	0.362	5.64e-185
																																					Gabbr1	2.6e-143	-0.392443	0.059	0.116	6.12e-139
																																					Luc7l	3.96e-155	-0.392372	0.188	0.283	9.31e-151
																																					Marchf3	3.43e-124	-0.392108	0.276	0.373	8.05e-120
																																					Cdk10	1.45e-60	-0.391925	0.123	0.165	3.41e-56
																																					Ncor2	4.59e-78	-0.391187	0.164	0.22	1.08e-73
																																					Ddc	3.88e-162	-0.390893	0.103	0.183	9.12e-158
																																					Gon4l	7.54e-170	-0.390566	0.134	0.224	1.77e-165
																																					Gigyf2	2.27e-216	-0.390267	0.352	0.489	5.34e-212
																																					Naprt	1.46e-60	-0.390158	0.167	0.215	3.44e-56
																																					Kif11	3.55e-187	-0.389622	0.087	0.167	8.35e-183
																																					Ubr2	6.56e-161	-0.389496	0.264	0.369	1.54e-156
																																					Styxl1	2.46e-201	-0.389444	0.074	0.151	5.78e-197
																																					Arhgap39	5.56e-146	-0.389151	0.082	0.148	1.31e-141
																																					Sec24a	1.6e-164	-0.38898	0.139	0.228	3.77e-160
																																					Akap8l	9.11e-144	-0.388953	0.135	0.217	2.14e-139
																																					Zmat4	5.28e-103	-0.38892	0.139	0.207	1.24e-98
																																					Nacc2	1.15e-167	-0.387997	0.148	0.241	2.7e-163
																																					Rsbn1l	7.03e-163	-0.387973	0.114	0.196	1.65e-158
																																					Zfc3h1	5.86e-175	-0.387884	0.289	0.411	1.38e-170
																																					Nmnat3	4.14e-200	-0.38772	0.109	0.201	9.73e-196
																																					Nsmce2	1.62e-190	-0.387621	0.292	0.416	3.81e-186
																																					Flnb	1.64e-190	-0.387378	0.321	0.449	3.85e-186
																																					Slain2	3.8e-149	-0.387187	0.135	0.218	8.92e-145
																																					Tmem67	9.8e-180	-0.387151	0.071	0.142	2.3e-175
																																					Ptpn12	1.18e-139	-0.387124	0.174	0.263	2.77e-135
																																					Ccdc148	2.12e-142	-0.386913	0.076	0.14	4.98e-138
																																					Lyrm4	3.2e-199	-0.386011	0.153	0.259	7.51e-195
																																					Adam22	9.32e-270	-0.385824	0.044	0.119	2.19e-265
																																					Zfp780b-ps1	1.36e-169	-0.385503	0.056	0.119	3.19e-165
																																					Phkg2	8.57e-111	-0.385326	0.09	0.147	2.01e-106
																																					Cabin1	6.93e-139	-0.385153	0.081	0.145	1.63e-134
																																					Etv6	2.71e-133	-0.383834	0.34	0.432	6.38e-129
																																					AABR07067023.1	3.75e-79	-0.383722	0.237	0.306	8.82e-75
																																					Zbtb7c	2.52e-146	-0.383536	0.055	0.111	5.92e-142
																																					LOC691083	3.18e-163	-0.383495	0.091	0.166	7.47e-159
																																					Hnrnph1	3.48e-90	-0.383383	0.224	0.281	8.19e-86
																																					Nfrkb	1.28e-188	-0.38334	0.061	0.128	3.02e-184
																																					Ctbp2	8.87e-115	-0.383118	0.085	0.143	2.09e-110
																																					Fhod3	1.71e-193	-0.383083	0.495	0.61	4.01e-189
																																					Itsn2	1.26e-202	-0.382773	0.361	0.496	2.96e-198
																																					Wdr33	2.33e-209	-0.381284	0.344	0.473	5.47e-205
																																					Slc47a1	5.96e-204	-0.381059	0.126	0.226	1.4e-199
																																					Smarcc2	2.01e-131	-0.380619	0.144	0.222	4.72e-127
																																					Abcg3l3	1.46e-188	-0.380084	0.059	0.127	3.43e-184
																																					Ddx52	2.09e-152	-0.380083	0.069	0.133	4.9e-148
																																					Nmt2	1.86e-179	-0.38004	0.094	0.175	4.37e-175
																																					Tnks2	8.21e-258	-0.379822	0.114	0.224	1.93e-253
																																					LOC100909750	1.13e-187	-0.379561	0.103	0.189	2.65e-183
																																					Dpf3	2.16e-169	-0.379287	0.081	0.153	5.07e-165
																																					Zfp609	3.47e-178	-0.379137	0.223	0.337	8.16e-174
																																					Rbm25l1	7.02e-90	-0.37894	0.217	0.288	1.65e-85
																																					Entr1	2.59e-84	-0.377534	0.081	0.127	6.1e-80
																																					Rell1	1.07e-97	-0.377268	0.129	0.194	2.52e-93
																																					Fgfr1	4.52e-165	-0.376137	0.108	0.189	1.06e-160
																																					Gtf3c2	6.36e-138	-0.375902	0.146	0.225	1.49e-133
																																					Atxn2l	1.36e-119	-0.374806	0.069	0.122	3.19e-115
																																					Ythdf3	3.34e-193	-0.374788	0.217	0.34	7.86e-189
																																					Litaf	5.87e-133	-0.374761	0.085	0.149	1.38e-128
																																					Per3	1.37e-115	-0.373729	0.139	0.209	3.23e-111
																																					Col4a1	1.75e-127	-0.373495	0.261	0.361	4.13e-123
																																					Lama5	1.35e-117	-0.373381	0.094	0.155	3.18e-113
																																					AABR07032622.1	2.41e-297	-0.373255	0.033	0.102	5.67e-293
																																					Arl15	3.42e-156	-0.373202	0.763	0.787	8.03e-152
																																					Smurf1	2.04e-155	-0.373109	0.106	0.183	4.8e-151
																																					Slc9a3	1.15e-111	-0.372823	0.123	0.191	2.71e-107
																																					Kif26b	5.37e-16	-0.371734	0.154	0.176	1.26e-11
																																					LOC499643	1.86e-165	-0.371671	0.05	0.106	4.37e-161
																																					Mgat5	2.26e-88	-0.371462	0.22	0.29	5.31e-84
																																					Rif1	3.82e-151	-0.371454	0.118	0.199	8.97e-147
																																					Glod5	4.26e-162	-0.371371	0.116	0.199	1e-157
																																					Glyatl2	1.03e-242	-0.371326	0.052	0.127	2.42e-238
																																					Plcg1	2.85e-109	-0.370992	0.09	0.147	6.7e-105
																																					Styx	2.3e-156	-0.370863	0.097	0.172	5.42e-152
																																					Gpbp1l1	6.18e-194	-0.370825	0.128	0.224	1.45e-189
																																					Nsd3	1.58e-195	-0.370726	0.297	0.423	3.72e-191
																																					Cpsf7	1.03e-167	-0.370573	0.15	0.242	2.41e-163
																																					Chst9	1.68e-54	-0.370124	0.177	0.229	3.96e-50
																																					Zfp451	6.9e-165	-0.369529	0.116	0.2	1.62e-160
																																					Pnpla7	1.34e-82	-0.3688	0.095	0.142	3.15e-78
																																					Trrap	1.05e-121	-0.368683	0.146	0.222	2.47e-117
																																					Usp33	5.67e-142	-0.368617	0.229	0.324	1.33e-137
																																					Dock4	1.52e-185	-0.368435	0.103	0.19	3.57e-181
																																					Scaper	7.1e-172	-0.368083	0.253	0.369	1.67e-167
																																					Mplkip	2.7e-213	-0.3679	0.059	0.133	6.34e-209
																																					Zfat	8.81e-186	-0.367818	0.063	0.131	2.07e-181
																																					Ldlrad4	4.51e-93	-0.367623	0.256	0.336	1.06e-88
																																					Rab11fip5	3.41e-155	-0.367593	0.105	0.183	8.03e-151
																																					Mark3	4.65e-182	-0.36738	0.316	0.435	1.09e-177
																																					Trit1	2.7e-140	-0.367324	0.1	0.171	6.34e-136
																																					Dcakd	1.9e-166	-0.366969	0.056	0.117	4.47e-162
																																					Foxp4	5.94e-132	-0.366869	0.067	0.124	1.4e-127
																																					Mxi1	1.34e-132	-0.366675	0.145	0.227	3.14e-128
																																					Tcf12	8.43e-228	-0.366579	0.467	0.595	1.98e-223
																																					Osbpl3	1.84e-164	-0.365475	0.211	0.318	4.32e-160
																																					Cyp4a1	2.08e-196	-0.365435	0.044	0.105	4.88e-192
																																					Fndc3b	9.2e-140	-0.365307	0.235	0.336	2.16e-135
																																					Inpp5f	1.33e-167	-0.365129	0.159	0.255	3.12e-163
																																					Myo18a	1.52e-122	-0.365108	0.303	0.387	3.57e-118
																																					Abcc6	2.23e-128	-0.364975	0.077	0.138	5.24e-124
																																					Eif4g3	1.19e-131	-0.364694	0.247	0.338	2.8e-127
																																					Sclt1	3.48e-169	-0.364521	0.218	0.329	8.18e-165
																																					Qrich1	6.76e-148	-0.3645	0.156	0.244	1.59e-143
																																					Hdac8	1.36e-223	-0.364464	0.081	0.167	3.19e-219
																																					Rock2	2.83e-212	-0.363931	0.315	0.461	6.65e-208
																																					Col27a1	2.16e-93	-0.363635	0.076	0.125	5.07e-89
																																					Uaca	2.82e-131	-0.363575	0.156	0.24	6.63e-127
																																					Invs	7.57e-173	-0.363274	0.068	0.137	1.78e-168
																																					Vps13c	1.35e-190	-0.363113	0.304	0.441	3.17e-186
																																					Lrp2	1.9e-244	-0.362747	0.9	0.884	4.47e-240
																																					Arhgef9	3.77e-271	-0.362445	0.04	0.112	8.85e-267
																																					Tbcel	4.36e-157	-0.362376	0.095	0.17	1.03e-152
																																					Zscan26	6.27e-159	-0.362025	0.137	0.226	1.47e-154
																																					Naa16	1.83e-165	-0.361391	0.129	0.218	4.3e-161
																																					Trak1	1.27e-116	-0.361206	0.179	0.259	2.98e-112
																																					Dgka	9.95e-143	-0.360787	0.085	0.152	2.34e-138
																																					Fars2	1.91e-176	-0.360728	0.257	0.378	4.49e-172
																																					Pcm1	9.68e-194	-0.3605	0.34	0.471	2.28e-189
																																					Gkap1	2.26e-149	-0.360344	0.157	0.247	5.32e-145
																																					Kdm3a	3.6e-164	-0.360104	0.114	0.198	8.46e-160
																																					Slc28a2	2.35e-158	-0.360029	0.057	0.118	5.52e-154
																																					Nf1	2.01e-203	-0.3598	0.351	0.488	4.72e-199
																																					Syde2	2.3e-183	-0.359579	0.061	0.129	5.4e-179
																																					AABR07029596.1	9.28e-126	-0.358929	0.114	0.185	2.18e-121
																																					Slc12a6	8.65e-191	-0.358892	0.15	0.254	2.03e-186
																																					Dhdds	5.66e-111	-0.358822	0.155	0.228	1.33e-106
																																					Spidr	5.22e-139	-0.358751	0.131	0.212	1.23e-134
																																					Abhd6	1.11e-168	-0.358442	0.136	0.228	2.61e-164
																																					Phyhd1	1.53e-145	-0.358177	0.205	0.301	3.59e-141
																																					Mau2	1.78e-118	-0.357734	0.135	0.207	4.18e-114
																																					Tbl1xr1	4.7e-152	-0.357664	0.261	0.366	1.11e-147
																																					Rbks	1.38e-169	-0.357088	0.095	0.173	3.24e-165
																																					Phc2	3.18e-124	-0.356987	0.086	0.148	7.48e-120
																																					Ddah1	7.61e-203	-0.356977	0.494	0.602	1.79e-198
																																					Alkbh1	4.56e-165	-0.356598	0.096	0.173	1.07e-160
																																					Shroom4	1.32e-121	-0.356375	0.523	0.589	3.1e-117
																																					Ptpn14	1.64e-104	-0.356339	0.113	0.176	3.86e-100
																																					Mbtd1	4.47e-177	-0.355949	0.154	0.255	1.05e-172
																																					Lrif1	3.27e-137	-0.355679	0.144	0.228	7.7e-133
																																					Pip5k1b	1.52e-130	-0.355569	0.195	0.287	3.57e-126
																																					Pik3cb	2.38e-179	-0.355345	0.144	0.243	5.59e-175
																																					Cachd1	3.16e-137	-0.355252	0.114	0.189	7.43e-133
																																					Ak4	5.7e-147	-0.354846	0.175	0.27	1.34e-142
																																					Pdss2	7.06e-128	-0.354579	0.161	0.242	1.66e-123
																																					Dido1	4.42e-123	-0.353855	0.146	0.223	1.04e-118
																																					Sestd1	1.01e-146	-0.35342	0.162	0.254	2.37e-142
																																					Hmg20b	1.78e-27	-0.353296	0.096	0.119	4.19e-23
																																					Zfp142	1.4e-180	-0.353254	0.086	0.164	3.28e-176
																																					Lclat1	3.2e-172	-0.353039	0.19	0.295	7.51e-168
																																					Trim25	4.76e-162	-0.353035	0.056	0.117	1.12e-157
[truncated: 1,356 more rows]
[truncated: 51 more columns]

## Sheet: Spironolactone vs. DOCA
List of Differentially expressed genes between spironolactone and DOCA.
[truncated: 612 more rows]
[truncated: 51 more columns]

[truncated: 4 more sheets: Subclust. DOCA vs. Control, Subclust. Finerenone vs. DOCA, Subclust. Spiro. vs. DOCA, MRA-sensitive genes]
