# Supplementary material for: Single-cell transcriptomics and chromatin accessibility profiling elucidate the kidney-protective mechanism of mineralocorticoid receptor antagonists
Source: J Clin Invest. 2024 Jan 2;134(1):e157165. doi: 10.1172/JCI157165 (PMC10760974; doi:10.1172/JCI157165)
Supplement: Supplemental table 8 [file jci-134-157165-s024.xlsx]

## Sheet: Supplementary Table 8.
Supplementary Table 8. List of differentially accessible regions between DOCA, control, and MRAs groups.

## Sheet: DARs_ DOCA vs. Control
List of differentially accessible regions between DOCA and contorl groups.
Endo	Region	p_val	avg_log2FC	pct.1	pct.2	p_val_adj	SYMBOL			Fibroblast	Region	p_val	avg_log2FC	pct.1	pct.2	p_val_adj	SYMBOL			MyoFib	Region	p_val	avg_log2FC	pct.1	pct.2	p_val_adj			Podo	Region	p_val	avg_log2FC	pct.1	pct.2	p_val_adj	SYMBOL			PT	Region	p_val	avg_log2FC	pct.1	pct.2	p_val_adj	SYMBOL			LOH
	chr10-102323528-102324460	6.96e-16	-0.298891	0	0.106	1.79e-10	Cdc42ep4				chr10-100688314-100689441	2.93e-15	-0.297386	0	0.124	7.53e-10	Sox9				NO DAR									chr10-108954973-108955838	3.64e-08	-0.715792	0	0.272	0.00934737	Chmp6				chr10-103408044-103409062	4.6e-28	-0.314661	0.138	0.258	1.18e-22	Gprc5c
	chr10-102329365-102330590	3.67e-29	-0.524183	0	0.198	9.42e-24	Cdc42ep4				chr10-101468719-101469620	2.04e-13	-0.316122	0	0.108	5.22e-08	Sox9													chr10-110997202-110998059	1.33e-07	-0.656413	0	0.252	0.0342029	Metrnl				chr10-103712353-103713264	5.76e-20	-0.303988	0.256	0.37	1.48e-14	Slc9a3r1
	chr10-104343212-104344122	7.56e-26	-0.442451	0	0.176	1.94e-20	Mir3577				chr10-102308195-102309191	1.04e-08	-0.439956	0.116	0.281	0.0026584	Cdc42ep4													chr10-11112659-11113685	3.64e-08	-0.715792	0	0.272	0.00934737	Vasn				chr10-103714430-103715216	7.7e-34	-0.350879	0.125	0.247	1.98e-28	Slc9a3r1
	chr10-105121848-105122824	1.4e-16	-0.307573	0	0.111	3.6e-11	Evpl				chr10-102329365-102330590	1.01e-15	-0.361926	0	0.129	2.59e-10	Cdc42ep4													chr10-14043151-14044082	9.7e-09	-0.800514	0	0.291	0.00248901	Zfp598				chr10-104069146-104070741	2.77e-42	-0.256693	0.034	0.132	7.11e-37	Jpt1
	chr10-106297459-106298525	4e-15	0.27795	0.104	0	1.03e-09	Septin9				chr10-105131494-105132526	4.4e-14	0.344604	0.139	0	1.13e-08	Evpl													chr10-14130830-14131743	9.7e-09	-0.783963	0	0.291	0.00248901	Hs3st6				chr10-104506657-104507725	2.33e-56	0.320327	0.154	0.031	5.99e-51	Itgb4
	chr10-106541906-106543083	2.52e-08	-0.383886	0.203	0.364	0.00647388	Septin9				chr10-105500772-105501653	7.08e-14	-0.287926	0	0.112	1.82e-08	Sphk1													chr10-18698021-18698917	1.33e-07	-0.662462	0	0.252	0.0342029	Kcnip1				chr10-104582524-104583492	1.27e-09	-0.254133	0.34	0.422	0.00032648	H3f3b
	chr10-106613736-106614758	2.11e-09	-0.345028	0.044	0.163	0.000541637	Tmc8				chr10-105654720-105656329	1.82e-19	-0.440878	0	0.161	4.66e-14	St6galnac2													chr10-18733332-18734513	8.67e-08	-0.638112	0	0.258	0.0222579	Kcnip1				chr10-105392270-105393230	2.76e-11	-0.275708	0.304	0.399	7.08e-06	Prpsap1
	chr10-106784217-106785076	6.15e-19	0.291625	0.132	0	1.58e-13	Tmc8				chr10-105757058-105758476	8.68e-11	0.278426	0.104	0	2.23e-05	Jmjd6													chr10-28872702-28873594	3.64e-08	-0.70411	0	0.272	0.00934737	Mir146a				chr10-105794696-105795524	1.19e-153	-0.359825	0	0.148	3.05e-148	Srsf2
	chr10-107238043-107239149	2.07e-08	-0.330556	0.058	0.168	0.00532135	Cyth1				chr10-106888577-106889515	1.47e-14	0.394357	0.144	0	3.76e-09	Birc5													chr10-59037792-59038746	1.06e-08	0.584963	0.207	0	0.00270742	Spns2				chr10-105795841-105796768	6.83e-19	-0.313918	0.401	0.528	1.75e-13	Mfsd11
	chr10-108438856-108439801	5.29e-09	0.27273	0.127	0.025	0.00135832	Eif4a3				chr10-107396182-107397340	1.48e-10	0.260652	0.101	0	3.8e-05	Timp2													chr1-101694843-101695838	1.51e-08	-0.594485	0	0.285	0.00388042	Sphk2				chr10-108330449-108331574	2.62e-26	-0.28853	0.099	0.199	6.72e-21	Gaa
	chr10-109370425-109371423	1.4e-16	-0.298891	0	0.111	3.6e-11	Ndufaf8				chr10-107519804-107520900	3.45e-08	-0.37709	0.052	0.177	0.00885884	Engase													chr11-33388785-33389798	3.95e-09	-0.783963	0	0.305	0.00101461	Mir802				chr10-109106674-109107601	2.54e-20	-0.355309	0.345	0.47	6.51e-15	Baiap2
	chr10-109719228-109720228	4e-09	-0.331987	0.067	0.191	0.00102531	Mcrip1				chr10-108298557-108299643	6.76e-13	0.338968	0.126	0	1.73e-07	Gaa													chr11-51912849-51913712	8.67e-08	-0.644238	0	0.258	0.0222579	Cblb				chr10-109365496-109366556	7.63e-41	-0.273173	0.05	0.151	1.96e-35	Ndufaf8
	chr10-110875449-110876538	1.26e-17	-0.330473	0	0.119	3.22e-12	B3gntl1				chr10-109219020-109220057	1.83e-10	-0.347204	0.027	0.161	4.71e-05	Aatk													chr11-81948182-81949163	3.64e-08	-0.70411	0	0.272	0.00934737	Dgkg				chr10-109367877-109369046	1.56e-26	-0.318532	0.158	0.278	4.01e-21	Ndufaf8
	chr10-11206785-11207540	9.7e-20	-0.324782	0	0.134	2.49e-14	Tfap4				chr10-109443730-109445083	4.25e-08	0.287797	0.131	0.02	0.010911	Actg1													chr11-86352118-86353010	6.2e-09	-0.783963	0	0.298	0.00159163	Cldn5				chr10-109425869-109426793	2.35e-111	-0.293677	0	0.108	6.03e-106	Actg1
	chr10-14008508-14010300	3.27e-16	-0.636937	0.155	0.381	8.38e-11	Slc9a3r2				chr10-109596934-109598248	1.6e-18	-0.393145	0	0.153	4.09e-13	Nploc4													chr1-197982228-197983146	1.68e-08	0.992867	0.552	0.172	0.00431042	Eif3c				chr10-109443730-109445083	3.12e-51	0.300191	0.151	0.036	8.01e-46	Actg1
	chr10-14290703-14291676	5.61e-18	0.347685	0.125	0	1.44e-12	Mapk8ip3				chr10-110297598-110298767	2.82e-08	-0.406655	0.089	0.241	0.00722679	Tex19.2													chr1-198794820-198796002	1.54e-10	-0.822291	0	0.351	3.96e-05	Itgal				chr10-109664309-109665079	2.36e-25	-0.289112	0.121	0.238	6.05e-20	Slc25a10
	chr10-16850841-16852013	5.75e-17	-0.472821	0.042	0.22	1.48e-11	Atp6v0e1				chr10-110305706-110306844	3.47e-16	-0.343779	0	0.133	8.9e-11	Tex19.2													chr12-15899616-15900524	2.51e-09	-0.76722	0	0.311	0.000644722	Gna12				chr10-109665172-109666010	8.18e-21	-0.301943	0.211	0.322	2.1e-15	Slc25a10
	chr10-16974006-16974924	7.12e-08	-0.354253	0.166	0.302	0.0182789	Dusp1				chr10-110875449-110876538	1.82e-19	-0.440878	0	0.161	4.66e-14	B3gntl1													chr1-216894053-216895013	8.67e-08	-0.607085	0	0.258	0.0222579	Osbpl5				chr10-109674052-109675023	7.7e-37	-0.342263	0.107	0.23	1.98e-31	Slc25a10
	chr10-17012418-17013427	1.5e-07	-0.344535	0.129	0.245	0.0385725	Dusp1				chr10-110938711-110939741	5.9e-12	0.298891	0.116	0	1.51e-06	Metrnl													chr1-227004282-227005190	6.2e-09	-0.709962	0	0.298	0.00159163	Ccdc86				chr10-109727079-109727975	1.04e-25	-0.294971	0.156	0.267	2.67e-20	Ppp1r27
	chr10-17013824-17015141	8.65e-09	-0.342762	0.155	0.297	0.00221993	Dusp1				chr10-11206785-11207540	2.46e-14	-0.306785	0	0.116	6.3e-09	Tfap4													chr1-257151122-257152056	4.68e-08	0.370838	0.19	0	0.0120129	Plce1				chr10-109747765-109748753	3.84e-18	-0.324046	0.464	0.576	9.85e-13	P4hb
	chr10-17163526-17164441	6.75e-10	-0.387255	0.113	0.257	0.000173322	Neurl1b				chr10-11283049-11284044	2.04e-13	-0.306785	0	0.108	5.22e-08	Ubald1													chr1-277411486-277412297	1.06e-08	0.408806	0.207	0	0.00270742	Nhlrc2				chr10-109794359-109795112	3.14e-22	-0.251778	0.122	0.22	8.07e-17	Pcyt2
	chr10-17192701-17193778	3.47e-08	-0.286335	0.072	0.188	0.0089014	Neurl1b				chr10-11315093-11316146	6.26e-09	-0.382114	0.035	0.165	0.00160607	Ubald1													chr1-279992118-279993077	6.32e-10	-0.880536	0	0.331	0.000162182	Hspa12a				chr10-109909243-109910215	4.4e-25	-0.297137	0.154	0.271	1.13e-19	Dcxr
	chr10-17219108-17220034	8.37e-10	0.316657	0.169	0.042	0.00021481	Neurl1b				chr10-14418797-14419846	2.46e-14	-0.316122	0	0.116	6.3e-09	Tmem204													chr1-28212403-28213353	2.35e-08	-0.755949	0	0.278	0.00603149	Rnf217				chr10-110445147-110446088	5.7e-13	-0.282469	0.354	0.452	1.46e-07	Narf
	chr10-23728930-23730080	3.44e-15	-0.290156	0	0.101	8.83e-10	Ebf1				chr10-16974006-16974924	6.95e-09	-0.417426	0.077	0.221	0.00178454	Dusp1													chr1-32014915-32015617	5.63e-08	-0.644238	0	0.265	0.0144444	Nkd2				chr10-110632044-110632987	3.96e-29	-0.293804	0.093	0.201	1.01e-23	Fn3k
	chr10-24019628-24020794	3.35e-09	-0.38711	0.115	0.262	0.000859075	Ebf1				chr10-17210599-17211678	2.97e-11	0.321928	0.109	0	7.62e-06	Neurl1b													chr13-36499406-36500395	6.32e-10	-0.911342	0	0.331	0.000162182	C1ql2				chr10-11118144-11119166	4.42e-85	-0.419779	0.028	0.174	1.14e-79	Vasn
	chr10-35247316-35248374	3.66e-15	-0.374248	0.021	0.163	9.4e-10	Gfpt2				chr10-18930121-18931319	5.9e-12	0.30179	0.116	0	1.51e-06	Kcnip1													chr13-42159483-42160414	1.51e-08	-0.715792	0	0.285	0.00388042	Lypd1				chr10-11121280-11122336	7.91e-29	-0.291308	0.094	0.202	2.03e-23	Vasn
	chr10-35471395-35472340	6.9e-12	-0.323324	0.018	0.134	1.77e-06	Rnf130				chr10-19137703-19138848	1.14e-08	-0.302981	0.035	0.161	0.00292832	Foxi1													chr13-73927339-73928182	1.33e-07	-0.625781	0	0.252	0.0342029	Nphs2				chr10-11206785-11207540	6.99e-135	-0.310362	0	0.131	1.79e-129	Tfap4
	chr10-3723001-3724061	2.26e-08	-0.340356	0.088	0.208	0.00581159	Cpped1				chr10-24135715-24136790	5.39e-19	-0.419376	0	0.157	1.38e-13	Ebf1													chr13-73928681-73929809	5.63e-08	-0.686408	0	0.265	0.0144444	Nphs2				chr10-12996961-12997512	2.96e-95	0.275838	0.12	0	7.6e-90	Tnfrsf12a
	chr10-37296751-37297739	2.81e-17	-0.319068	0	0.116	7.21e-12	Jade2				chr10-2894784-2895764	5.84e-13	-0.292664	0	0.104	1.5e-07	Rrn3													chr13-84940151-84941182	3.64e-08	-0.715792	0	0.272	0.00934737	Fmo9				chr10-13339327-13340456	1.32e-23	-0.301744	0.163	0.279	3.38e-18	Prss30
	chr10-39120702-39122014	1.55e-15	-0.287232	0	0.104	3.97e-10	Irf1				chr10-29074835-29075740	8.5e-15	-0.306785	0	0.12	2.18e-09	C1qtnf2													chr13-99297627-99298640	3.64e-08	-0.600799	0	0.272	0.00934738	Ephx1				chr10-13536460-13537385	2.89e-15	-0.282236	0.253	0.35	7.43e-10	Amdhd2
	chr10-54443446-54444605	2.83e-08	0.347662	0.185	0.054	0.00725275	Usp43				chr10-29611982-29613123	3.97e-08	-0.336102	0.05	0.181	0.0101958	Adra1b													chr13-99299492-99300796	8.67e-08	-0.674485	0	0.258	0.0222579	Ephx1				chr10-13892729-13893664	9.18e-12	-0.260884	0.286	0.381	2.36e-06	Traf7
	chr10-5449427-5450479	5.02e-08	-0.316691	0.083	0.205	0.0128894	Emp2				chr10-29795577-29796713	1.67e-12	-0.278403	0	0.1	4.29e-07	Il12b													chr1-40311557-40312431	8.67e-08	-0.662462	0	0.258	0.0222579	Plekhg1				chr10-14212846-14213735	2.19e-30	-0.27049	0.07	0.169	5.62e-25	Fahd1
	chr10-56001331-56002365	5.06e-17	0.337174	0.118	0	1.3e-11	Tmem88				chr10-29841138-29842109	3.68e-10	-0.441199	0.084	0.265	9.43e-05	Il12b													chr14-37523767-37524641	3.64e-08	-0.698233	0	0.272	0.00934737	Ociad1				chr10-14215492-14216473	1.18e-26	-0.396749	0.416	0.561	3.02e-21	Hagh
	chr10-57216944-57217864	3.13e-16	-0.32763	0	0.109	8.02e-11	LOC687707				chr10-31152787-31153884	5.08e-11	0.263629	0.106	0	1.3e-05	Adam19													chr1-46150415-46151279	1.33e-07	-0.63196	0	0.252	0.0342029	Ldhal6b				chr10-14247657-14248603	9.97e-19	-0.302622	0.339	0.467	2.56e-13	Nubp2
	chr10-57291671-57292412	2.43e-17	0.310555	0.12	0	6.25e-12	Spag7				chr10-31958855-31959823	7.57e-22	-0.482942	0	0.181	1.94e-16	Havcr1													chr14-8419633-8420967	1e-09	-0.822291	0	0.325	0.000257781	Arhgap24				chr10-14373138-14374117	4.5e-11	-0.280328	0.356	0.449	1.15e-05	Jpt2
	chr10-63797041-63798210	2.69e-38	-0.670463	0	0.257	6.89e-33	Myo1c				chr10-35964031-35964961	1.01e-11	0.290156	0.114	0	2.6e-06	Rufy1													chr14-87354283-87355842	2.23e-11	-0.911342	0	0.377	5.72e-06	Adcy1				chr10-15199628-15200760	1.65e-18	-0.335837	0.34	0.459	4.24e-13	Stub1
	chr10-66420750-66421839	2.71e-15	-0.528706	0.129	0.351	6.95e-10	NA				chr10-36105200-36106112	1.67e-12	-0.320769	0	0.1	4.29e-07	Adamts2													chr1-50239164-50240085	9.7e-09	-0.715792	0	0.291	0.00248901	Pacrg				chr10-15283010-15284039	2.92e-11	-0.28847	0.4	0.499	7.49e-06	Rab40c
	chr10-72798257-72799260	3.3e-10	-0.356626	0.062	0.2	8.47e-05	Bcas3				chr10-36463166-36464133	2.93e-15	-0.330017	0	0.124	7.53e-10	Olr1404													chr1-50254815-50255614	1.51e-08	-0.733139	0	0.285	0.00388042	Pacrg				chr10-16098544-16099459	2.32e-28	-0.302215	0.115	0.218	5.95e-23	Cpeb4
	chr10-73277818-73278909	2.9e-08	-0.329421	0.157	0.29	0.00743171	Tbx2				chr10-37296751-37297739	5.84e-13	-0.278403	0	0.104	1.5e-07	Jade2													chr15-14783804-14784829	9.7e-09	-0.72738	0	0.291	0.00248901	Synpr				chr10-16099922-16100878	1.63e-49	-0.371915	0.081	0.218	4.19e-44	Cpeb4
	chr10-73899377-73900376	8.54e-09	0.373293	0.215	0.072	0.00219043	Mir21				chr10-39141237-39142179	1.48e-10	0.254678	0.101	0	3.8e-05	Irf1													chr15-44570216-44571150	1.33e-07	-0.625781	0	0.252	0.0342029	Gnrh1				chr10-16119990-16120929	6.58e-28	-0.316581	0.174	0.298	1.69e-22	Cpeb4
	chr10-73904808-73905770	1.98e-08	0.360436	0.284	0.119	0.00508387	Mir21				chr10-39142278-39143360	8.44e-15	0.347413	0.146	0	2.17e-09	Irf1													chr15-46551444-46552584	1.33e-07	-0.70411	0	0.252	0.0342029	Blk				chr10-16751049-16752013	3.26e-14	-0.259995	0.278	0.381	8.37e-09	Crebrf
	chr10-82193686-82194791	1.55e-15	-0.307573	0	0.104	3.97e-10	Cacna1g				chr10-4021141-4022370	8.58e-09	0.331991	0.144	0.024	0.00220284	Snx29													chr15-81876337-81877279	1.33e-07	-0.674485	0	0.252	0.0342029	Setsip				chr10-16780239-16781351	2.38e-112	-0.303156	0	0.109	6.11e-107	Atp6v0e1
	chr10-82898775-82899743	2.5e-18	-0.338968	0	0.124	6.4e-13	Dlx3				chr10-40226239-40227282	1.24e-07	-0.410261	0.129	0.285	0.0319064	Hint1													chr16-50477135-50478378	5.63e-08	-0.600799	0	0.265	0.0144444	Fat1				chr10-16859352-16860316	1.71e-18	-0.275502	0.148	0.244	4.38e-13	Atp6v0e1
	chr10-84200625-84201396	6.96e-16	-0.284303	0	0.106	1.79e-10	Hoxb3				chr10-40250191-40251767	2.54e-14	0.338968	0.141	0	6.52e-09	Gpx3													chr16-73785235-73786238	1e-09	-0.849058	0	0.325	0.000257781	Ank1				chr10-16970138-16971220	8.93e-13	-0.275907	0.282	0.38	2.29e-07	Dusp1
	chr10-84220967-84222044	4.93e-19	-0.413251	0	0.129	1.27e-13	Hoxb3				chr10-40744976-40746157	3.47e-16	-0.370915	0	0.133	8.9e-11	Sparc													chr16-74188947-74189848	6.32e-10	-0.811444	0	0.331	0.000162182	Ikbkb				chr10-20590662-20591587	3.24e-17	-0.324801	0.25	0.36	8.3e-12	Pank3
	chr10-84502555-84504338	2.18e-16	0.315918	0.113	0	5.6e-11	Snx11				chr10-43383121-43384240	9.94e-08	0.312638	0.158	0.028	0.0255124	Hand1													chr16-84629683-84630623	1.59e-09	-0.805989	0	0.318	0.000408349	NA				chr10-20786497-20787565	2.89e-26	-0.300546	0.129	0.233	7.41e-21	Rars1
	chr10-85453731-85455148	1.4e-19	0.347685	0.136	0	3.59e-14	Srcin1				chr10-43772431-43773621	1.82e-07	0.281773	0.104	0.012	0.0468203	Sh3bp5l													chr17-36456640-36457522	1.33e-07	-0.613344	0	0.252	0.0342029	E2f3				chr10-20812641-20814135	7.86e-117	-0.280753	0	0.114	2.02e-111	Rars1
	chr10-85645260-85645864	1.29e-18	0.280696	0.129	0	3.3e-13	Psmb3				chr10-46643605-46645102	1.75e-11	-0.348062	0.015	0.145	4.49e-06	Srebf1													chr17-56761799-56762847	3.96e-10	-0.896022	0	0.338	0.000101685	Bambi				chr10-29623128-29624121	1.17e-54	0.251705	0.104	0.01	3e-49	Adra1b
	chr10-85763601-85764559	1.4e-16	-0.324782	0	0.111	3.6e-11	Lasp1				chr10-47644470-47645567	1.14e-11	-0.466602	0.062	0.229	2.91e-06	Slc47a2													chr1-80663397-80664284	4.68e-08	0.499571	0.19	0	0.0120129	Nectin2				chr10-30966779-30967763	9.18e-59	-0.393426	0.072	0.22	2.35e-53	Lsm11
	chr10-85939073-85940793	7.56e-26	-0.377962	0	0.176	1.94e-20	Plxdc1				chr10-49524083-49525230	1.16e-12	0.313332	0.124	0	2.99e-07	Pmp22													chr18-50165729-50166706	1.51e-08	-0.709962	0	0.285	0.00388042	Zfp608				chr10-35728726-35729778	7.66e-114	-0.305377	0	0.111	1.97e-108	Mgat4b
	chr10-86682652-86683655	2.5e-18	-0.324782	0	0.124	6.4e-13	Nr1d1				chr10-49538316-49539377	1.19e-16	-0.320769	0	0.137	3.05e-11	Pmp22													chr1-87123343-87124212	6.2e-09	-0.744589	0	0.298	0.00159163	Actn4				chr10-36520538-36521504	6.2e-124	-0.714898	0.111	0.37	1.59e-118	Olr1408
	chr10-86698590-86699528	4.02e-08	-0.325739	0.256	0.391	0.0103239	Nr1d1				chr10-49824231-49825340	5.39e-19	-0.379848	0	0.157	1.38e-13	Pmp22													chr19-12780472-12781374	2.51e-09	-0.761595	0	0.311	0.000644722	Large1				chr10-36569328-36570428	1.66e-63	-0.338881	0.036	0.162	4.26e-58	Olr1411
	chr10-86852259-86853112	1.4e-26	-0.442451	0	0.181	3.6e-21	Rara				chr10-54722481-54723727	1.67e-12	-0.3254	0	0.1	4.29e-07	Stx8													chr19-12909942-12911020	9.7e-09	-0.789501	0	0.291	0.00248901	Large1				chr10-36585502-36587254	1.33e-53	-0.32013	0.045	0.165	3.42e-48	Zfp354a
	chr10-86864459-86865411	3.44e-15	-0.260652	0	0.101	8.83e-10	Rara				chr10-54925906-54926723	1.67e-12	-0.306785	0	0.1	4.29e-07	Ntn1													chr19-37556627-37557622	3.95e-09	-0.811444	0	0.305	0.00101461	Ripor1				chr10-36587982-36588952	2.27e-30	-0.308646	0.119	0.235	5.83e-25	Zfp354a
	chr10-88227036-88227710	3.8e-09	-0.326583	0.36	0.498	0.000974089	Eif1				chr10-56001331-56002365	1.48e-10	0.272526	0.101	0	3.8e-05	Tmem88													chr19-53055050-53055919	1e-09	-0.778404	0	0.325	0.000257781	Foxc2				chr10-36591647-36592655	3.67e-154	-0.379461	0	0.149	9.42e-149	Zfp354a
	chr10-88297638-88299909	8.12e-08	-0.353396	0.088	0.203	0.0208252	Jup				chr10-57291671-57292412	3.44e-12	0.278426	0.119	0	8.83e-07	Spag7													chr19-53906153-53907143	4.68e-08	0.481869	0.19	0	0.0120129	RGD1304884				chr10-36593111-36594014	1.9e-32	-0.261113	0.05	0.145	4.88e-27	Zfp354a
	chr10-88683407-88684462	8.36e-21	-0.394357	0	0.141	2.15e-15	Ghdc				chr10-58732063-58733051	5.77e-08	-0.435768	0.101	0.253	0.0147989	Txndc17													chr19-60164033-60164973	2.35e-08	-0.715792	0	0.278	0.00603148	Pard3				chr10-37585804-37586803	4.46e-20	-0.289134	0.181	0.285	1.14e-14	Skp1
	chr10-88962600-88964467	1.18e-07	-0.316504	0.113	0.23	0.0303673	Hsd17b1				chr10-64438586-64439641	4.86e-15	0.405184	0.149	0	1.25e-09	Mrm3													chr20-3146151-3147193	5.98e-11	-0.881671	0.052	0.464	1.54e-05	RT1-N1				chr10-37714384-37715382	2.03e-26	-0.345606	0.202	0.327	5.21e-21	Vdac1
	chr10-89145983-89146566	7.12e-22	-0.344604	0	0.149	1.83e-16	Ezh1				chr10-65422287-65423281	1.01e-11	0.287232	0.114	0	2.6e-06	Traf4													chr2-178847323-178848305	2.48e-10	-0.990414	0	0.344	6.35e-05	Gask1b				chr10-37724268-37725261	1.54e-12	-0.262041	0.259	0.347	3.94e-07	Vdac1
	chr10-89372304-89373804	1.17e-17	0.2752	0.122	0	3e-12	Vat1				chr10-65974758-65975889	5.84e-13	-0.330017	0	0.104	1.5e-07	Nlk													chr2-210491404-210492289	6.2e-09	-0.733139	0	0.298	0.00159164	Ahcyl1				chr10-39109070-39110025	4.66e-33	0.271714	0.22	0.109	1.2e-27	Irf1
	chr10-89591954-89593094	1.43e-07	-0.367708	0.111	0.23	0.0367396	Arl4d				chr10-66427749-66428572	1.19e-16	-0.343779	0	0.137	3.05e-11	NA													chr2-243819313-243820053	4.68e-08	0.389947	0.19	0	0.0120129	Mir1956				chr10-39225079-39226048	1.35e-24	-0.304032	0.136	0.243	3.45e-19	Slc22a5
	chr10-91147013-91148001	6.69e-12	0.422964	0.173	0.032	1.72e-06	Nmt1				chr10-66527782-66528720	4.71e-18	-0.393145	0	0.149	1.21e-12	NA													chr2-247813423-247814335	2.51e-09	-0.721597	0	0.311	0.000644722	Pdlim5				chr10-39227833-39228763	6.11e-27	-0.363204	0.284	0.423	1.57e-21	Slc22a5
	chr10-91736741-91737971	2.18e-16	0.264145	0.113	0	5.6e-11	Gosr2				chr10-67485437-67486605	9.34e-08	-0.284314	0.022	0.129	0.0239562	Tefm													chr2-27193866-27194829	9.7e-09	-0.70411	0	0.291	0.00248901	Polk				chr10-3924656-3925723	3.02e-30	-0.262542	0.068	0.164	7.74e-25	Cpped1
	chr10-94281024-94281706	3.84e-24	0.419196	0.169	0	9.86e-19	Map3k3				chr10-67659010-67660103	1.82e-19	-0.436603	0	0.161	4.66e-14	Rhbdl3													chr2-28495544-28496460	8.67e-08	-0.638112	0	0.258	0.0222579	Foxd1				chr10-40238459-40239516	1.91e-24	-0.297553	0.15	0.26	4.9e-19	Gpx3
	chr10-94853640-94854751	1.38e-07	-0.328906	0.085	0.208	0.0352899	Pecam1				chr10-68344601-68345445	7.08e-14	-0.292664	0	0.112	1.82e-08	Spaca3													chr2-85648272-85649271	9.7e-09	-0.744589	0	0.291	0.00248901	Sema5a				chr10-40254750-40255773	1.45e-34	-0.334213	0.099	0.219	3.72e-29	Gpx3
	chr10-94907300-94908247	1.26e-17	-0.319068	0	0.119	3.22e-12	Pecam1				chr10-68743651-68744813	3.23e-10	-0.517637	0.114	0.301	8.3e-05	Asic2													chr3-121288989-121289921	3.96e-10	-0.843744	0	0.338	0.000101685	Mertk				chr10-40255792-40256792	2.29e-43	-0.406162	0.109	0.247	5.87e-38	Gpx3
	chr1-101608729-101609552	4.95e-24	-0.426597	0	0.163	1.27e-18	Rasip1				chr10-69430235-69431227	1.67e-12	-0.268817	0	0.1	4.29e-07	Ccl11													chr3-12270218-12271063	8.67e-08	-0.686408	0	0.258	0.0222579	Angptl2				chr10-40265234-40266186	1.97e-21	-0.270888	0.115	0.21	5.06e-16	Gpx3
	chr1-101623954-101624855	1.11e-27	-0.541461	0	0.188	2.84e-22	Rasip1				chr10-73889089-73889921	1.16e-12	0.293073	0.124	0	2.99e-07	Mir21													chr3-125310892-125312044	9.7e-09	-0.761595	0	0.291	0.00248901	Gpcpd1				chr10-40268472-40269656	8.97e-54	-0.384075	0.071	0.213	2.3e-48	Gpx3
	chr1-101688499-101689136	8.84e-32	-0.526664	0	0.215	2.27e-26	Dbp				chr10-73898181-73899153	3.95e-08	0.395505	0.272	0.108	0.0101234	Mir21													chr3-156257844-156258747	1.33e-07	-0.625781	0	0.252	0.0342029	Mafb				chr10-40812118-40813326	7.6e-11	-0.29254	0.37	0.461	1.95e-05	G3bp1
	chr1-101884416-101885012	6.28e-17	-0.275479	0	0.114	1.61e-11	Tmem143				chr10-73942125-73943109	1.08e-19	0.488993	0.196	0	2.76e-14	Mir21													chr3-2668291-2669130	5.63e-08	-0.600799	0	0.265	0.0144444	Clic3				chr10-4181659-4182596	1.4e-19	-0.254595	0.096	0.186	3.58e-14	Snx29
	chr1-104473172-104474978	6.28e-17	-0.313332	0	0.114	1.61e-11	Nav2				chr10-77605430-77606397	7.08e-14	-0.330017	0	0.112	1.82e-08	Tmem100													chr3-6858073-6858974	3.95e-09	-0.795018	0	0.305	0.00101461	Olfm1				chr10-45952136-45953021	1.37e-61	0.30394	0.135	0.02	3.53e-56	Olr1463
	chr1-124650069-124651074	1.92e-09	-0.334353	0.152	0.3	0.0004922	Klf13				chr10-77630000-77630834	1.01e-15	-0.283172	0	0.129	2.59e-10	Tmem100													chr3-80563244-80564189	8.67e-08	-0.650339	0	0.258	0.0222579	Arhgap1				chr10-46017876-46018846	2.24e-12	-0.256421	0.272	0.36	5.75e-07	Mprip
	chr1-124775693-124776659	3.01e-10	-0.379957	0.109	0.248	7.73e-05	Klf13				chr10-77791561-77792992	6.76e-13	0.290156	0.126	0	1.73e-07	Mmd													chr3-9546414-9547359	1.11e-10	0.665581	0.259	0	2.85e-05	RGD1311084				chr10-46332734-46333548	4.08e-98	0.276136	0.124	0	1.05e-92	Rasd1
	chr1-125604205-125605140	1.36e-07	0.251832	0.113	0.02	0.0349201	Nsmce3				chr10-82898775-82899743	6.84e-21	-0.453626	0	0.173	1.75e-15	Dlx3													chr3-95989031-95989936	1.33e-07	-0.63196	0	0.252	0.0342029	Elp4				chr10-4644193-4645118	7.95e-13	-0.263275	0.235	0.326	2.04e-07	Snn
	chr1-128398047-128399067	2.64e-08	-0.318652	0.076	0.203	0.00678666	Mef2a				chr10-82899768-82900909	1.67e-12	-0.254317	0	0.1	4.29e-07	Dlx3													chr4-100716209-100717085	6.32e-10	-0.816878	0	0.331	0.000162182	Tcf7l1				chr10-46720620-46721564	1.01e-20	-0.339448	0.366	0.487	2.58e-15	Tom1l2
	chr11-34598772-34599632	3.57e-22	0.391524	0.155	0	9.17e-17	Ttc3				chr10-83222615-83223692	2.62e-08	-0.292133	0.03	0.149	0.00671905	Spop													chr4-117235304-117235710	5.14e-10	0.665581	0.241	0	0.000131911	Cct7				chr10-47644470-47645567	2.86e-35	-0.259397	0.054	0.151	7.33e-30	Slc47a2
	chr11-35152237-35153366	1.82e-08	-0.310281	0.06	0.173	0.0046823	Kcnj6				chr10-84190609-84192045	1.01e-15	-0.302093	0	0.129	2.59e-10	Hoxb3													chr4-118127342-118128244	8.67e-08	-0.607085	0	0.258	0.0222579	Fam136a				chr10-47657022-47657970	6.11e-26	-0.257664	0.066	0.157	1.57e-20	Slc47a1
	chr11-35707675-35708700	8.25e-15	0.269683	0.102	0	2.12e-09	Erg				chr10-84200625-84201396	7.08e-14	-0.297386	0	0.112	1.82e-08	Hoxb3													chr4-12549401-12550428	1.51e-08	-0.75028	0	0.285	0.00388042	Magi2				chr10-48001795-48002782	1.74e-81	0.280893	0.103	0	4.47e-76	Slc5a10
	chr1-141767130-141767948	1.4e-16	-0.281368	0	0.111	3.6e-11	Echs1				chr10-84502555-84504338	4.4e-14	0.324782	0.139	0	1.13e-08	Snx11													chr4-154082006-154082989	9.7e-09	-0.72738	0	0.291	0.00248901	Iqsec3				chr10-48879417-48880434	1.17e-11	-0.252046	0.328	0.419	3e-06	Ubb
	chr1-145954488-145955422	2.5e-18	-0.319068	0	0.124	6.4e-13	Cfap161				chr10-85605765-85606646	2.04e-13	-0.306785	0	0.108	5.22e-08	Cisd3													chr4-157348237-157348741	5.14e-10	0.55141	0.241	0	0.000131911	Cdca3				chr10-54953617-54954663	1.05e-20	-0.267789	0.121	0.211	2.7e-15	Ntn1
	chr1-146028474-146029518	2.18e-16	0.255797	0.113	0	5.6e-11	Tlnrd1				chr10-85645260-85645864	9.2e-16	0.347413	0.156	0	2.36e-10	Psmb3													chr4-171293314-171294193	8.67e-08	-0.755949	0	0.258	0.0222579	Ptpro				chr10-55445907-55446916	1.56e-29	-0.370347	0.161	0.281	4e-24	Ndel1
	chr11-47583004-47583983	4e-15	0.2752	0.104	0	1.03e-09	Nfkbiz				chr10-85939073-85940793	7.57e-22	-0.370915	0	0.181	1.94e-16	Plxdc1													chr4-179887270-179888153	1.33e-07	-0.619576	0	0.252	0.0342029	Tuba3b				chr10-55534574-55535501	2.11e-60	-0.340086	0.041	0.17	5.41e-55	Arhgef15
	chr1-15058981-15059930	8.36e-10	-0.265246	0.014	0.109	0.000214639	Ifngr1				chr10-86682652-86683655	4.06e-17	-0.388726	0	0.141	1.04e-11	Nr1d1													chr4-182059323-182060267	9.56e-11	-0.885717	0	0.358	2.45e-05	Ccdc91				chr10-55681152-55682100	1.79e-18	-0.324696	0.374	0.492	4.58e-13	Per1
	chr11-60446447-60447916	1.11e-18	-0.313332	0	0.126	2.85e-13	Cd200				chr10-86852259-86853112	5.39e-19	-0.436603	0	0.157	1.38e-13	Rara													chr4-55893967-55894906	5.63e-08	-0.656413	0	0.265	0.0144444	Snd1				chr10-55683248-55684191	1.55e-26	-0.341274	0.212	0.344	3.98e-21	Per1
	chr11-61084333-61084910	5.06e-17	0.255797	0.118	0	1.3e-11	Nepro				chr10-86864459-86865411	3.24e-26	-0.535853	0	0.217	8.31e-21	Rara													chr4-58367177-58369284	5.14e-10	0.534336	0.241	0	0.000131911	Mir29b1				chr10-55684934-55685896	7.48e-24	-0.303436	0.165	0.279	1.92e-18	Per1
	chr1-163448458-163449378	3.68e-21	-0.388912	0	0.144	9.45e-16	Lrrc32				chr10-87053702-87054774	5.08e-11	0.304685	0.106	0	1.3e-05	Ccr7													chr4-58617557-58618355	5.63e-08	-0.680458	0	0.265	0.0144444	Mkln1				chr10-56025269-56026274	3.02e-12	-0.264353	0.277	0.37	7.75e-07	Kdm6b
	chr1-163498572-163499614	1.17e-11	-0.402783	0.127	0.302	3e-06	Lrrc32				chr10-88146982-88147935	2.61e-35	-0.719478	0	0.289	6.69e-30	Krt16													chr4-77447626-77448563	1.58e-13	0.508775	1	0.993	4.07e-08	Pdia4				chr10-56365019-56365971	8e-11	-0.265758	0.348	0.438	2.05e-05	Slc35g3
	chr11-64600245-64601213	2.07e-08	-0.357921	0.268	0.423	0.0053015	Arhgap31				chr10-89372304-89373804	5.61e-17	0.413251	0.168	0	1.44e-11	Vat1													chr5-118743363-118744632	5.63e-08	-0.674485	0	0.265	0.0144444	Pgm1				chr10-56518836-56519769	9.94e-33	-0.270969	0.068	0.17	2.55e-27	Gps2
	chr11-64625853-64626886	6.96e-16	-0.275479	0	0.106	1.79e-10	Arhgap31				chr10-89767983-89768955	2.59e-08	0.307437	0.126	0.012	0.00665268	Meox1													chr5-133476372-133477659	5.63e-08	-0.662462	0	0.265	0.0144444	Foxe3				chr10-56531282-56532233	1.54e-14	-0.313898	0.372	0.48	3.95e-09	Eif5a
	chr11-64661219-64662312	2.07e-08	-0.333589	0.134	0.28	0.0053094	Arhgap31				chr10-90931386-90932516	2.93e-15	-0.330017	0	0.124	7.53e-10	Higd1b													chr5-137187963-137188971	2.36e-11	0.584963	0.276	0	6.05e-06	Med8				chr10-56604444-56605384	4.15e-12	-0.260106	0.288	0.369	1.06e-06	Phf23
	chr11-64688450-64690429	1.14e-23	-0.437186	0	0.161	2.92e-18	Tmem39a				chr10-91855500-91856460	1.48e-10	0.266601	0.101	0	3.8e-05	Wnt3													chr5-165893432-165894335	6.2e-09	-0.721597	0	0.298	0.00159163	Pex14				chr10-57290136-57291326	5.12e-19	-0.322063	0.393	0.524	1.31e-13	Spag7
	chr11-69090736-69091745	2.39e-08	-0.334053	0.09	0.223	0.00613974	Mylk				chr10-94281024-94281706	1.47e-14	0.358597	0.144	0	3.76e-09	Map3k3													chr5-56624576-56625756	5.63e-08	-0.70411	0	0.265	0.0144444	Ndufb6				chr10-57291671-57292412	7.35e-128	0.386726	0.16	0	1.89e-122	Spag7
	chr11-69503032-69503995	2.94e-10	-0.437823	0.12	0.282	7.53e-05	Kalrn				chr10-94455718-94457637	2.32e-11	-0.331339	0.035	0.185	5.96e-06	Smarcd2													chr5-58483718-58484400	6.2e-09	-0.715792	0	0.298	0.00159163	Fam214b				chr10-57653102-57654078	2.97e-17	-0.319967	0.302	0.409	7.62e-12	Mis12
	chr11-69623885-69625020	1.97e-10	-0.454544	0.136	0.304	5.06e-05	Kalrn				chr10-94853640-94854751	4.81e-11	-0.366781	0.017	0.149	1.23e-05	Pecam1													chr5-73508814-73509712	1.33e-07	-0.607085	0	0.252	0.0342029	Actl7a				chr10-59873820-59874785	1.2e-27	-0.291718	0.124	0.239	3.08e-22	Aspa
	chr11-69637879-69638914	7.56e-26	-0.483896	0	0.176	1.94e-20	Kalrn				chr10-95194007-95195167	5.08e-11	0.254678	0.106	0	1.3e-05	Kpna2													chr5-76917405-76918277	6.2e-09	-0.789501	0	0.298	0.00159164	Hsdl2				chr10-61686113-61687024	5.96e-17	-0.341872	0.348	0.449	1.53e-11	Mnt
	chr11-69643876-69644802	4.39e-11	-0.431094	0.171	0.337	1.13e-05	Kalrn				chr10-96272141-96273766	1.9e-10	-0.419978	0.045	0.197	4.87e-05	Cacng5													chr5-93302638-93303604	5.63e-08	-0.692333	0	0.265	0.0144444	Dmac1				chr10-62271648-62273079	8.12e-43	-0.307193	0.069	0.187	2.08e-37	Serpinf2
	chr11-70330673-70331641	2.7e-11	-0.438259	0.113	0.28	6.94e-06	Itgb5				chr10-96489715-96490786	8.94e-24	-0.495325	0	0.197	2.29e-18	Prkca													chr6-136003329-136003882	1.06e-08	0.463947	0.207	0	0.00270742	Eif5				chr10-62276222-62277287	2.55e-29	-0.310656	0.092	0.196	6.55e-24	Serpinf2
	chr11-72539391-72540476	3.1e-09	-0.323751	0.044	0.144	0.000795268	Bdh1				chr10-97268263-97269415	5.9e-12	0.281368	0.116	0	1.51e-06	Axin2													chr6-25616955-25618120	2.36e-11	0.649814	0.276	0	6.05e-06	Fosl2				chr10-62296885-62297760	1.65e-14	-0.295621	0.354	0.454	4.23e-09	Mir6326
	chr11-74316010-74316978	1.15e-08	-0.343008	0.284	0.418	0.00296264	Hes1				chr10-97342927-97343901	7.62e-14	0.324782	0.136	0	1.95e-08	Axin2													chr7-114085096-114086187	8.29e-12	-0.859627	0	0.391	2.13e-06	Kcnk9				chr10-62298529-62299281	2.77e-36	-0.352538	0.13	0.261	7.1e-31	Mir6326
	chr11-74428166-74429394	2.18e-09	-0.391399	0.277	0.426	0.000558276	Hes1				chr10-98130506-98131421	2.46e-14	-0.348337	0	0.116	6.3e-09	RGD1559578													chr7-116732107-116733148	5.02e-12	-1.02369	0	0.397	1.29e-06	Rhpn1				chr10-65691704-65692661	2.6e-21	-0.271197	0.133	0.225	6.67e-16	Slc13a2
	chr1-174751410-174752582	1.17e-07	0.327907	0.164	0.047	0.029987	Wee1				chr10-98175318-98176397	3.24e-26	-0.579157	0	0.217	8.31e-21	RGD1559578													chr7-123002900-123003464	1.33e-07	-0.625781	0	0.252	0.0342029	Zc3h7b				chr10-67137302-67138297	2.97e-63	-0.319049	0.019	0.128	7.63e-58	Mir365b
	chr1-174768437-174769245	2.59e-27	-0.458132	0	0.186	6.64e-22	Wee1				chr10-98188994-98190036	1.32e-13	0.319068	0.134	0	3.38e-08	RGD1559578													chr7-140484885-140486057	6.32e-10	-0.838411	0	0.331	0.000162182	Ddn				chr10-67644201-67645265	1.51e-52	-0.337102	0.044	0.162	3.86e-47	Rhbdl3
	chr11-81320060-81321459	8.25e-15	0.255797	0.102	0	2.12e-09	Adipoq				chr10-99246826-99247901	8.68e-11	0.263629	0.104	0	2.23e-05	Kcnj16													chr7-144014281-144014809	2.35e-08	-0.674485	0	0.278	0.00603148	Sp1				chr10-6932446-6933399	6.88e-36	-0.259938	0.04	0.13	1.76e-30	Usp7
	chr11-82914139-82915326	1.29e-07	0.263287	0.159	0.05	0.0331818	Map3k13				chr1-100188003-100189021	4.06e-17	-0.388726	0	0.141	1.04e-11	Klk1b3													chr7-25712532-25713454	3.64e-08	-0.656413	0	0.272	0.00934737	Ric8b				chr10-71108928-71111509	1.59e-25	-0.272182	0.108	0.205	4.08e-20	Hnf1b
	chr1-185209172-185209877	6.04e-08	-0.314556	0.055	0.166	0.0155101	Pik3c2a				chr1-101688499-101689136	3.34e-27	-0.515731	0	0.225	8.58e-22	Dbp													chr7-35363768-35364763	1.51e-08	-0.783963	0	0.285	0.00388042	Tmcc3				chr10-71130275-71131231	9.54e-29	-0.379943	0.215	0.352	2.45e-23	Hnf1b
	chr1-188488178-188489247	6.09e-08	-0.307428	0.079	0.196	0.0156356	Vps35l				chr1-101694843-101695838	8.27e-23	-0.495325	0	0.189	2.12e-17	Sphk2													chr7-54343528-54344490	9.56e-11	-0.880536	0	0.358	2.45e-05	Phlda1				chr10-71143849-71144848	2.16e-35	-0.259742	0.038	0.124	5.55e-30	Hnf1b
	chr1-188500091-188501091	3.47e-08	-0.319364	0.055	0.163	0.00891489	Vps35l				chr1-101884416-101885012	8.5e-15	-0.264	0	0.12	2.18e-09	Tmem143													chr7-54482653-54483651	3.95e-09	-0.755949	0	0.305	0.00101461	Phlda1				chr10-71157833-71158800	9.72e-158	-0.400912	0	0.152	2.49e-152	Hnf1b
	chr1-188501125-188501976	6.96e-16	-0.304685	0	0.106	1.79e-10	Vps35l				chr1-109197555-109198590	7.08e-14	-0.283172	0	0.112	1.82e-08	Ccdc179													chr7-98972528-98973374	8.67e-08	-0.656413	0	0.258	0.0222579	Mtss1				chr10-71161387-71162337	2.25e-179	-0.458434	0	0.172	5.76e-174	Hnf1b
	chr1-188512121-188513226	4.75e-10	-0.35247	0.074	0.215	0.000122004	Knop1				chr11-14604858-14605787	2.04e-13	-0.297386	0	0.108	5.22e-08	Nrip1													chr8-102848565-102849476	5.63e-08	-0.680458	0	0.265	0.0144444	Paqr9				chr10-71209122-71210233	3.6e-126	0.416479	0.158	0	9.23e-121	Ddx52
	chr1-197416190-197417159	7.98e-09	-0.373992	0.141	0.297	0.00204726	Xpo6				chr11-22732996-22733899	1.67e-12	-0.292664	0	0.1	4.29e-07	Olr901													chr8-14802566-14803753	2.51e-09	-0.755949	0	0.311	0.000644722	LOC689840				chr10-72963694-72964874	8.54e-74	0.328911	0.135	0.013	2.19e-68	Ppm1d
	chr1-197982228-197983146	1.48e-70	1.56341	0.688	0.111	3.8e-65	Eif3c				chr1-12451285-12452468	7.08e-14	-0.259167	0	0.112	1.82e-08	Cited2													chr8-47417597-47418513	3.95e-09	-0.72738	0	0.305	0.00101461	Tlcd5				chr10-73903135-73904082	2.52e-123	-0.330133	0	0.12	6.45e-118	Mir21
	chr1-198794820-198796002	9.69e-49	-0.763853	0	0.322	2.49e-43	Itgal				chr1-12466686-12467637	1.15e-07	-0.267129	0.025	0.124	0.0294546	Cited2													chr8-48214352-48215543	9.56e-11	-0.864883	0	0.358	2.45e-05	Nectin1				chr10-73942125-73943109	1.1e-81	0.286521	0.104	0	2.82e-76	Mir21
	chr1-204321683-204322794	3.26e-26	-0.413251	0	0.178	8.37e-21	Chst15				chr1-124775693-124776659	2e-09	-0.470942	0.111	0.269	0.000512706	Klf13													chr8-50710833-50711785	3.64e-08	-0.650339	0	0.272	0.00934737	LOC500990				chr10-74070236-74071187	2.84e-21	-0.351377	0.322	0.448	7.28e-16	Cltc
	chr1-205034086-205035107	4.93e-19	-0.366928	0	0.129	1.27e-13	Ctbp2				chr11-24793635-24794617	1.48e-10	0.281368	0.101	0	3.8e-05	App													chr8-76567793-76569425	5.48e-08	-0.863995	0.069	0.424	0.0140582	Fam81a				chr10-74305766-74306763	6.36e-50	0.282636	0.126	0.022	1.63e-44	Ypel2
	chr1-205125252-205126434	4.52e-16	0.294345	0.111	0	1.16e-10	Ctbp2				chr1-124932749-124934746	5.51e-09	0.371396	0.173	0.032	0.00141517	Trpm1													chr8-76792932-76793848	8.67e-08	-0.686408	0	0.258	0.0222579	Rnf111				chr10-74413279-74414226	4.8e-16	-0.303795	0.329	0.44	1.23e-10	Ska2
	chr1-208823736-208824867	1.41e-07	0.253187	0.129	0.03	0.036082	Mgmt				chr1-125011147-125012228	2.04e-13	-0.283172	0	0.108	5.22e-08	Trpm1													chr8-78123524-78124579	1.06e-08	0.4458	0.207	0	0.00270742	Myzap				chr10-75268982-75269841	4.41e-20	-0.271487	0.14	0.235	1.13e-14	Dynll2
	chr1-20977890-20978823	5.98e-23	-0.410567	0	0.156	1.53e-17	Smlr1				chr1-125188151-125189283	2.36e-11	-0.516825	0.089	0.265	6.05e-06	Fan1													chr8-82158510-82159291	1.33e-07	-0.56895	0	0.252	0.0342029	Gnb5				chr10-75934280-75935178	4.18e-37	-0.287648	0.065	0.17	1.07e-31	Akap1
	chr12-12340822-12341851	2.74e-08	-0.33895	0.06	0.166	0.00701956	Bri3				chr11-26304335-26305399	3.47e-16	-0.361926	0	0.133	8.9e-11	N6amt1													chr8-82556160-82557034	3.64e-08	-0.662462	0	0.272	0.00934737	Lysmd2				chr10-77857806-77858744	2.91e-42	-0.397311	0.127	0.268	7.46e-37	Mmd
	chr12-13853266-13855489	5.8e-08	-0.294207	0.039	0.139	0.0148821	Tnrc18				chr1-127172102-127173096	2.46e-14	-0.3254	0	0.116	6.3e-09	Lrrk1													chr8-85212465-85213064	1.33e-07	-0.625781	0	0.252	0.0342029	Elovl5				chr10-77859399-77860406	8.23e-49	-0.354118	0.07	0.202	2.11e-43	Mmd
	chr1-214987823-214989578	2.02e-08	-0.257443	0.025	0.124	0.00517412	Mob2				chr1-127346606-127347415	1.67e-12	-0.273618	0	0.1	4.29e-07	Aldh1a3													chr8-87359476-87360445	6.32e-10	-0.795018	0	0.331	0.000162182	Filip1				chr10-77860857-77861676	3.19e-47	-0.342735	0.075	0.208	8.2e-42	Mmd
	chr12-16087723-16088664	3.13e-16	-0.278426	0	0.109	8.02e-11	Ttyh3				chr1-129249714-129250780	2.93e-15	-0.343779	0	0.124	7.53e-10	Igf1r													chr9-114128044-114128893	2.51e-09	-0.778404	0	0.311	0.000644722	Map3k7				chr10-77939390-77940391	3.36e-16	-0.272439	0.214	0.31	8.63e-11	NA
	chr1-216591631-216592792	1.52e-07	-0.313451	0.09	0.21	0.0390376	Cdkn1c				chr1-129286625-129287642	2.07e-09	-0.485715	0.072	0.225	0.000530681	LOC682259													chr9-116125215-116126573	6.32e-10	-0.789501	0	0.331	0.000162182	Arhgap28				chr10-81910030-81910881	1.92e-16	-0.261453	0.221	0.32	4.92e-11	Tob1
	chr1-217217758-217218708	6.28e-17	-0.347413	0	0.114	1.61e-11	Shank2				chr1-129466485-129467416	2.28e-21	-0.449389	0	0.177	5.85e-16	LOC682259													chr9-11762439-11763431	4.68e-08	0.427421	0.19	0	0.0120129	Uxs1				chr10-81911152-81911996	4e-30	-0.40707	0.352	0.503	1.03e-24	Tob1
	chr12-17354464-17355445	8.36e-21	-0.383448	0	0.141	2.15e-15	Gpr146				chr11-30426790-30427567	8.5e-15	-0.292664	0	0.12	2.18e-09	Scaf4													chr9-17319732-17320796	1.59e-09	-0.76722	0	0.318	0.000408349	Vegfa				chr10-81972092-81972987	2.09e-29	-0.333712	0.119	0.226	5.37e-24	Luc7l3
	chr12-17356105-17357237	1.13e-33	-0.556108	0	0.228	2.9e-28	Gpr146				chr11-30909218-30910120	9.53e-25	-0.519778	0	0.205	2.45e-19	Mrap													chr9-17832309-17833611	4.68e-08	0.389947	0.19	0	0.0120129	Nfkbie				chr10-8279301-8280248	5.29e-36	-0.310865	0.078	0.189	1.36e-30	Rbfox1
	chr1-218190200-218191005	1.4e-16	-0.275479	0	0.111	3.6e-11	Ccnd1				chr11-31716280-31717525	1.48e-10	0.281368	0.101	0	3.8e-05	Ifngr2													chr9-44185370-44186146	2.35e-08	-0.698233	0	0.278	0.00603148	Mgat4a				chr10-82849916-82850881	8.44e-34	-0.330249	0.095	0.218	2.17e-28	Pdk2
	chr1-218387240-218388236	6.22e-08	0.313407	0.166	0.05	0.0159736	Smim38				chr1-132233068-132233865	2.04e-13	-0.287926	0	0.108	5.22e-08	Nr2f2													chr9-44664792-44665779	1.59e-09	-0.896022	0	0.318	0.000408349	Eif5b				chr10-82852425-82853315	8.05e-16	-0.262542	0.243	0.344	2.07e-10	Pdk2
	chr1-219076484-219077146	1.05e-16	0.255797	0.115	0	2.7e-11	Chka				chr1-132443507-132444510	2.93e-15	-0.311461	0	0.124	7.53e-10	Nr2f2													chr9-50105370-50106542	6.32e-10	-0.772823	0	0.331	0.000162182	Nck2				chr10-83154207-83155116	8.15e-13	-0.269861	0.257	0.346	2.09e-07	Fam117a
	chr1-219461929-219463116	1.34e-07	0.285278	0.166	0.047	0.0342758	Clcf1				chr1-132537511-132538428	8.5e-15	-0.316122	0	0.12	2.18e-09	Mctp2													chr9-96875018-96875996	4.68e-08	0.4458	0.19	0	0.0120129	Agap1				chr10-83727430-83728379	4.69e-36	-0.291789	0.052	0.152	1.2e-30	Gngt2
	chr1-219463379-219464265	6.28e-17	-0.275479	0	0.114	1.61e-11	Clcf1				chr1-132657931-132658909	2.97e-11	0.295985	0.109	0	7.62e-06	Mctp2													chr9-99878725-99879668	3.64e-11	-0.926502	0	0.371	9.33e-06	Otos				chr10-83898304-83899259	7.12e-14	-0.265949	0.317	0.423	1.83e-08	Atp5mc1
	chr1-220811021-220812013	1.97e-09	0.279805	0.143	0.027	0.000505696	Bles03				chr11-33276694-33277567	7.62e-14	0.369695	0.136	0	1.95e-08	Mir802																							chr10-83970400-83971407	3.5e-34	0.28064	0.22	0.102	8.97e-29	Hoxb13
	chr1-221045143-221047072	6.15e-19	0.302473	0.132	0	1.58e-13	Map3k11				chr11-33448618-33449578	3.44e-12	0.350217	0.119	0	8.83e-07	Mir802																							chr10-84190609-84192045	1.6e-146	-0.342624	0	0.142	4.1e-141	Hoxb3
	chr1-221170786-221172116	1.94e-15	0.283436	0.106	0	4.97e-10	Scyl1				chr11-34598772-34599632	6.76e-13	0.33331	0.126	0	1.73e-07	Ttc3																							chr10-84256321-84257376	4e-46	0.263229	0.126	0.026	1.03e-40	Skap1
	chr1-221283620-221284388	6.28e-17	-0.33331	0	0.114	1.61e-11	Cdc42ep2				chr1-134651725-134653060	2.47e-09	-0.34476	0.032	0.165	0.000633509	Rgma																							chr10-84868703-84869751	2.76e-26	-0.325954	0.151	0.262	7.09e-21	Pnpo
	chr1-221309242-221310298	3.97e-08	-0.339478	0.159	0.29	0.0101982	Pola2				chr1-134657792-134658793	5.39e-19	-0.432315	0	0.157	1.38e-13	Rgma																							chr10-84915092-84916072	2.18e-20	-0.342537	0.389	0.511	5.58e-15	Sp2
	chr1-221736216-221736810	1.75e-23	0.365898	0.164	0	4.49e-18	Sf1				chr11-35707675-35708700	2e-12	0.319068	0.121	0	5.14e-07	Erg																							chr10-85628048-85628968	1.34e-15	-0.250892	0.171	0.266	3.45e-10	Cisd3
	chr1-222558228-222559085	3.44e-15	-0.266601	0	0.101	8.83e-10	Mark2				chr11-36122712-36123704	1.6e-18	-0.410685	0	0.153	4.09e-13	Ets2																							chr10-85757058-85758049	3.57e-38	-0.315079	0.067	0.18	9.15e-33	Lasp1
	chr12-24060564-24061563	1.27e-11	-0.465738	0.139	0.312	3.25e-06	Por				chr11-36180282-36181387	2.97e-11	0.275479	0.109	0	7.62e-06	Ets2																							chr10-85939073-85940793	2.06e-180	-0.390488	0	0.173	5.28e-175	Plxdc1
	chr12-25048369-25049370	8.69e-08	-0.283855	0.173	0.304	0.0222974	Limk1				chr11-37932006-37933008	1.67e-12	-0.297386	0	0.1	4.29e-07	Mx1																							chr10-86689383-86690282	2.24e-33	-0.423777	0.305	0.457	5.76e-28	Nr1d1
	chr12-26521731-26522802	1.1e-11	0.340561	0.145	0.02	2.81e-06	Mir6322				chr11-44959352-44960316	3.44e-12	0.319068	0.119	0	8.83e-07	Cmss1																							chr10-86690875-86691881	3.83e-31	-0.395909	0.28	0.432	9.82e-26	Nr1d1
	chr12-31178466-31179458	7.12e-22	-0.407878	0	0.149	1.83e-16	Ran				chr11-44988934-44989886	5.08e-11	0.275479	0.106	0	1.3e-05	Cmss1																							chr10-86698590-86699528	2.71e-16	-0.259655	0.146	0.233	6.97e-11	Nr1d1
	chr12-31185277-31186333	7.81e-09	-0.415266	0.106	0.243	0.00200534	Ran				chr11-45201573-45202598	8.68e-11	0.284303	0.104	0	2.23e-05	Tmem30c																							chr10-86852259-86853112	7.15e-212	-0.53662	0	0.202	1.83e-206	Rara
	chr1-236721867-236722845	5.6e-18	-0.330473	0	0.121	1.44e-12	Gcnt1				chr11-45315409-45316334	7.44e-08	-0.335185	0.059	0.189	0.0190972	Tmem30c																							chr10-86879646-86880683	1.37e-25	-0.275587	0.09	0.186	3.52e-20	Rara
	chr12-36901194-36902431	1.14e-23	-0.442451	0	0.161	2.92e-18	Ncor2				chr1-145561018-145562033	2.04e-13	-0.311461	0	0.108	5.22e-08	Tmc3																							chr10-87099960-87100985	3.16e-52	0.314693	0.152	0.035	8.12e-47	Ccr7
	chr12-37008633-37009705	2.02e-09	-0.361859	0.189	0.322	0.00051856	Rflna				chr1-146162276-146163250	4.24e-08	0.272878	0.104	0.008	0.010869	Mesd																							chr10-88227036-88227710	3.13e-14	-0.293844	0.318	0.418	8.03e-09	Eif1
	chr12-37522474-37523617	8.36e-21	-0.364156	0	0.141	2.15e-15	Snrnp35				chr11-46580091-46580945	4.71e-18	-0.401942	0	0.149	1.21e-12	Impg2																							chr10-89767983-89768955	1.13e-71	0.357602	0.15	0.019	2.91e-66	Meox1
	chr12-37860158-37862248	8.25e-15	0.2752	0.102	0	2.12e-09	Arl6ip4				chr11-47537192-47538232	2.93e-15	-0.370915	0	0.124	7.53e-10	Nfkbiz																							chr10-89910468-89911448	1.16e-21	-0.259327	0.1	0.193	2.97e-16	Dusp3
	chr12-39362358-39363977	2.61e-23	-0.429251	0	0.158	6.7e-18	P2rx7				chr11-52016686-52017636	1.38e-17	-0.379848	0	0.145	3.55e-12	Cblb																							chr10-90242124-90243203	2.12e-09	-0.262644	0.361	0.457	0.000542909	Tmub2
	chr1-240687732-240688669	3.29e-10	-0.393002	0.148	0.3	8.45e-05	Aldh1a7				chr11-52365375-52366407	5.84e-13	-0.283172	0	0.104	1.5e-07	Bbx																							chr10-90357094-90357930	3.66e-21	-0.308454	0.229	0.34	9.39e-16	Slc25a39
	chr1-240831240-240832350	1.34e-10	-0.429689	0.148	0.304	3.44e-05	Klf9				chr11-53529485-53530473	3.44e-12	0.330473	0.119	0	8.83e-07	Cd47																							chr10-91147013-91148001	3.32e-76	0.356991	0.157	0.02	8.52e-71	Nmt1
	chr1-240837200-240838270	1.14e-23	-0.46073	0	0.161	2.92e-18	Klf9				chr1-153786176-153787187	8.27e-23	-0.551751	0	0.189	2.12e-17	Prss23																							chr10-91189610-91190575	4.81e-39	-0.338666	0.08	0.204	1.24e-33	Acbd4
	chr1-240839699-240840822	2.04e-08	-0.364468	0.088	0.218	0.0052416	Klf9				chr1-153793540-153794513	1.19e-16	-0.361926	0	0.137	3.05e-11	Prss23																							chr10-91195938-91196888	1.81e-16	-0.287197	0.25	0.357	4.65e-11	Hexim1
	chr1-240848885-240850150	2.65e-12	-0.319654	0.021	0.146	6.79e-07	Klf9				chr1-157151969-157152853	1.67e-12	-0.278403	0	0.1	4.29e-07	Ccdc90b																							chr10-91200296-91201199	5.37e-21	-0.340498	0.314	0.433	1.38e-15	Hexim1
	chr1-240901270-240902056	1.68e-22	0.383884	0.157	0	4.32e-17	Klf9				chr11-58764062-58765271	6.11e-20	-0.457851	0	0.165	1.57e-14	Gap43																							chr10-91253319-91255334	4.7e-45	-0.350517	0.077	0.206	1.21e-39	Fmnl1
	chr1-240902100-240902906	1.79e-08	-0.407044	0.273	0.406	0.00459999	Klf9				chr11-60695997-60696951	3.44e-12	0.330473	0.119	0	8.83e-07	Ccdc80																							chr10-91264586-91265550	1.17e-49	-0.326333	0.045	0.166	3e-44	Fmnl1
	chr12-43190675-43191686	6.96e-16	-0.290156	0	0.106	1.79e-10	Tbx3				chr1-161622407-161623394	8.5e-15	-0.330017	0	0.12	2.18e-09	Tenm4																							chr10-93134522-93135454	5.83e-24	-0.265547	0.083	0.176	1.5e-18	Efcab3
	chr1-244617691-244618660	5.61e-18	0.337174	0.125	0	1.44e-12	Smarca2				chr1-16215174-16216165	3.1e-25	-0.60224	0	0.209	7.95e-20	Pde7b																							chr10-93785766-93786715	3.64e-24	-0.277566	0.103	0.197	9.35e-19	Tanc2
	chr12-47557903-47558953	4.99e-31	-0.511714	0	0.21	1.28e-25	Ankrd13a				chr1-162391163-162392074	2.04e-13	-0.273618	0	0.108	5.22e-08	Thrsp																							chr10-94281024-94281706	2.54e-86	0.259364	0.109	0	6.52e-81	Map3k3
	chr1-248294842-248295790	7.74e-08	0.289151	0.148	0.042	0.0198563	Uhrf2				chr1-163459395-163460294	6.19e-11	-0.460611	0.074	0.257	1.59e-05	Lrrc32																							chr10-94406824-94407806	3.8e-10	-0.256611	0.343	0.421	9.74e-05	Ccdc47
	chr12-48771358-48772396	6.53e-09	-0.389041	0.118	0.257	0.00167456	Cmklr1				chr1-163513151-163514333	3.92e-13	0.383448	0.129	0	1.01e-07	Lrrc32																							chr10-94987701-94988821	4.23e-19	-0.331485	0.372	0.501	1.08e-13	Ddx5
	chr12-48772778-48773847	1.56e-07	-0.313952	0.12	0.252	0.0399341	Cmklr1				chr1-163530051-163531004	4.4e-14	0.377962	0.139	0	1.13e-08	Lrrc32																							chr10-95225267-95226167	4.39e-19	-0.31026	0.21	0.323	1.13e-13	Kpna2
	chr12-48793581-48794646	1.26e-17	-0.304685	0	0.119	3.22e-12	Cmklr1				chr1-163554651-163555649	7.08e-14	-0.292664	0	0.112	1.82e-08	Thap12																							chr10-95631091-95632054	1.77e-28	-0.323853	0.15	0.271	4.54e-23	RGD1359290
	chr12-48831957-48833273	1.11e-18	-0.358597	0	0.126	2.85e-13	Wscd2				chr1-164663771-164664530	2.04e-13	-0.259167	0	0.108	5.22e-08	Slco2b1																							chr10-96202602-96203544	3.36e-37	-0.273695	0.032	0.118	8.63e-32	Cacng5
	chr12-48888899-48889822	1.55e-15	-0.284303	0	0.104	3.97e-10	Wscd2				chr1-164666418-164667409	1e-25	-0.56356	0	0.213	2.57e-20	Slco2b1																							chr10-97896339-97897306	7.93e-16	-0.320729	0.304	0.415	2.04e-10	Wipi1
	chr12-49321636-49322611	1.55e-15	-0.269566	0	0.104	3.97e-10	Sgsm1				chr1-165958033-165959122	5.08e-11	0.257668	0.106	0	1.3e-05	Mir3102																							chr10-98691102-98692067	2.22e-21	-0.257041	0.129	0.227	5.69e-16	Map2k6
	chr12-49444624-49445580	1.18e-30	-0.58258	0	0.208	3.04e-25	Sgsm1				chr1-166025500-166026371	1.48e-10	0.281368	0.101	0	3.8e-05	P2ry2																							chr1-100470324-100471471	7.82e-31	-0.252076	0.053	0.144	2.01e-25	Aspdh
	chr12-51164761-51166513	2.98e-14	-0.58469	0.152	0.351	7.66e-09	Mn1				chr1-166604818-166605929	1.38e-07	-0.251694	0.02	0.116	0.0353462	Mir139																							chr1-100541622-100543085	1.73e-29	0.254186	0.184	0.084	4.45e-24	Spib
	chr1-256102568-256103319	4.99e-31	-0.558534	0	0.21	1.28e-25	Hhex				chr1-166622376-166623263	4.71e-18	-0.393145	0	0.149	1.21e-12	Mir139																							chr1-100844695-100845695	5.68e-11	-0.258004	0.405	0.505	1.46e-05	Tbc1d17
	chr1-260375556-260377615	1.26e-17	-0.33331	0	0.119	3.22e-12	Opalin				chr1-166683848-166684803	2.93e-15	-0.320769	0	0.124	7.53e-10	Art2b																							chr1-100926255-100927198	8.05e-23	-0.367306	0.411	0.55	2.07e-17	Ap2a1
	chr1-261264538-261265458	7.15e-21	0.373634	0.145	0	1.83e-15	Ankrd2				chr1-167455486-167456578	1.6e-18	-0.457851	0	0.153	4.09e-13	Stim1																							chr1-100980205-100981142	3.5e-14	-0.303666	0.388	0.496	8.98e-09	Prmt1
	chr1-261897700-261898654	4.29e-20	-0.372456	0	0.136	1.1e-14	Loxl4				chr1-167464163-167465048	2.93e-15	-0.357411	0	0.124	7.53e-10	Rrm1																							chr1-101010485-101011373	6.62e-13	-0.276086	0.312	0.404	1.7e-07	Rras
	chr1-264080273-264081167	7.86e-14	0.469009	0.247	0.064	2.02e-08	Scd2				chr11-68781637-68782615	3.7e-08	-0.264556	0.017	0.12	0.00949083	Adcy5																							chr1-101123123-101124050	7.74e-12	-0.256827	0.339	0.44	1.99e-06	Rpl13a
	chr1-266206613-266207639	9.7e-20	-0.353016	0	0.134	2.49e-14	Trim8				chr11-68798567-68799729	7.99e-11	-0.366013	0.032	0.173	2.05e-05	Adcy5																							chr1-101552111-101553067	3.19e-22	-0.31236	0.172	0.282	8.19e-17	Bcat2
	chr1-266211002-266212210	6.15e-19	0.334534	0.132	0	1.58e-13	Trim8				chr11-69068027-69069402	2.93e-15	-0.343779	0	0.124	7.53e-10	Mylk																							chr1-101687205-101688106	2.52e-22	-0.333889	0.342	0.477	6.46e-17	Dbp
	chr1-266265081-266266070	2.69e-18	0.32924	0.127	0	6.9e-13	Trim8				chr11-69099253-69100239	2.28e-21	-0.462063	0	0.177	5.85e-16	Mylk																							chr1-101688499-101689136	3.07e-226	-0.537565	0	0.214	7.87e-221	Dbp
	chr1-266372616-266373498	8.36e-21	-0.405184	0	0.141	2.15e-15	Wbp1l				chr11-69111190-69112116	5.84e-13	-0.311461	0	0.104	1.5e-07	Mylk																							chr1-101690078-101691283	4.93e-16	-0.279852	0.22	0.317	1.26e-10	Dbp
	chr1-267239232-267240195	1.55e-15	-0.272526	0	0.104	3.97e-10	Sh3pxd2a				chr11-69637879-69638914	6.11e-20	-0.410685	0	0.165	1.57e-14	Kalrn																							chr1-101694843-101695838	4.65e-231	-0.57763	0	0.219	1.19e-225	Sphk2
	chr12-6779035-6780435	1.44e-11	0.31849	0.141	0.017	3.7e-06	Tex26				chr11-69643876-69644802	1.28e-09	-0.429658	0.131	0.313	0.000327865	Kalrn																							chr1-101697491-101698353	5.57e-17	-0.289417	0.256	0.365	1.43e-11	Sphk2
	chr1-278037759-278039433	1.4e-16	-0.307573	0	0.111	3.6e-11	Afap1l2				chr11-70091229-70092398	6.11e-20	-0.453626	0	0.165	1.57e-14	Umps																							chr1-101802894-101803822	2.09e-19	-0.350237	0.348	0.466	5.36e-14	Cyth2
	chr12-9112299-9113102	3.13e-16	-0.298891	0	0.109	8.02e-11	Flt1				chr1-171903172-171904077	4.06e-17	-0.370915	0	0.141	1.04e-11	Cyb5r2																							chr1-101884416-101885012	2.38e-130	-0.294236	0	0.126	6.1e-125	Tmem143
	chr1-29389900-29391836	3.22e-18	0.478064	0.203	0.02	8.26e-13	Hint3				chr1-171939675-171940817	3.94e-08	-0.31809	0.057	0.197	0.0101146	Cyb5r2																							chr1-105614115-105615339	9.13e-50	-0.266036	0.017	0.106	2.34e-44	Nell1
	chr13-108842232-108842647	3.39e-21	0.355519	0.148	0	8.69e-16	Ptpn14				chr11-72537863-72538733	2.93e-15	-0.334619	0	0.124	7.53e-10	Bdh1																							chr1-121160109-121161020	1.67e-84	0.287703	0.107	0	4.27e-79	Mir344b-1
	chr13-109900651-109901727	7.51e-08	0.271957	0.12	0.025	0.0192696	Atf3				chr11-72691779-72693109	1.19e-16	-0.352881	0	0.137	3.05e-11	Apod																							chr11-24539191-24540114	1.09e-34	-0.279065	0.06	0.161	2.79e-29	App
	chr13-110714380-110715523	5.6e-18	-0.324782	0	0.121	1.44e-12	Slc30a1				chr11-73253574-73254505	8.31e-08	-0.275077	0.017	0.116	0.0213213	Acap2																							chr1-124775693-124776659	5.62e-68	-0.47473	0.096	0.276	1.44e-62	Klf13
	chr13-113398937-113399968	6.96e-16	-0.295985	0	0.106	1.79e-10	Plxna2				chr11-74237852-74238833	4.75e-10	-0.486211	0.069	0.233	0.000121865	Hes1																							chr11-25340503-25341701	3.06e-52	0.310941	0.155	0.036	7.86e-47	Adamts1
	chr13-113405067-113406233	7.84e-18	-0.611173	0.085	0.297	2.01e-12	Plxna2				chr1-174768437-174769245	2.46e-14	-0.278403	0	0.116	6.3e-09	Wee1																							chr11-26108730-26109857	1.54e-54	0.299932	0.13	0.021	3.96e-49	Adamts5
	chr13-113741520-113742558	4.67e-08	-0.292295	0.069	0.186	0.0119894	Mir29b2				chr1-175556342-175557349	1.01e-15	-0.330017	0	0.129	2.59e-10	Ampd3																							chr11-26493042-26494586	1.46e-46	0.269527	0.131	0.027	3.73e-41	N6amt1
	chr13-26072405-26073417	1.56e-07	-0.286518	0.048	0.151	0.0399604	Phlpp1				chr1-175636134-175637296	7.57e-22	-0.449389	0	0.181	1.94e-16	rnf141																							chr11-26999271-27000246	1.22e-37	-0.259327	0.038	0.13	3.14e-32	N6amt1
	chr1-34235851-34236910	1.55e-15	-0.287232	0	0.104	3.97e-10	Irx1				chr1-175724463-175725287	4.71e-18	-0.393145	0	0.149	1.21e-12	Irag1																							chr1-128830212-128831145	9.91e-35	-0.28138	0.065	0.167	2.54e-29	Igf1r
	chr13-48494589-48496229	2.83e-09	0.258303	0.113	0.015	0.000725468	Slc26a9				chr1-175803162-175804180	2.04e-13	-0.330017	0	0.108	5.22e-08	Irag1																							chr1-128891272-128892349	9.43e-40	-0.347936	0.085	0.21	2.42e-34	Igf1r
	chr13-50159157-50160234	2.19e-19	-0.380708	0	0.131	5.62e-14	Lax1				chr11-77577075-77578084	5.84e-13	-0.297386	0	0.104	1.5e-07	Il1rap																							chr11-30426790-30427567	7.91e-118	-0.273964	0	0.115	2.03e-112	Scaf4
	chr13-50388567-50389597	2.96e-09	-0.329165	0.09	0.233	0.000760217	Sox13				chr1-177677209-177678301	7.62e-14	0.344604	0.136	0	1.95e-08	Tead1																							chr1-131453026-131453967	1.66e-145	-0.352325	0	0.141	4.25e-140	Nr2f2
	chr13-50459093-50460116	7.06e-10	-0.392384	0.081	0.223	0.000181273	Sox13				chr11-77892711-77894224	1.19e-16	-0.384294	0	0.137	3.05e-11	Cldn1																							chr11-32121587-32122740	2.08e-42	0.272442	0.16	0.048	5.33e-37	Atp5po
	chr13-52499585-52500585	3.44e-15	-0.257668	0	0.101	8.83e-10	Csrp1				chr11-77905827-77906744	3.1e-25	-0.56356	0	0.209	7.95e-20	Cldn1																							chr11-33120011-33121004	2.8e-80	0.285337	0.102	0	7.18e-75	Runx1
	chr13-69069490-69070583	4e-15	0.269683	0.104	0	1.03e-09	Edem3				chr11-79894885-79896318	4.71e-18	-0.384294	0	0.149	1.21e-12	Lppos																							chr11-34791819-34792799	3.93e-09	-0.277427	0.411	0.492	0.00100915	Vps26c
	chr13-69343240-69345598	9.34e-25	-0.455531	0	0.168	2.4e-19	RGD1309104				chr11-83111544-83112599	8.68e-11	0.251682	0.104	0	2.23e-05	Ehhadh																							chr1-134866816-134867747	1.09e-12	-0.263701	0.297	0.397	2.8e-07	Chd2
	chr13-70784549-70785134	2.18e-16	0.264145	0.113	0	5.6e-11	Lamc1				chr11-83405597-83406578	3.92e-13	0.33331	0.129	0	1.01e-07	Ephb3																							chr1-134887756-134888695	2.93e-09	-0.254789	0.364	0.45	0.000752058	Chd2
	chr13-77339439-77341376	6.84e-09	0.250087	0.134	0.025	0.00175406	Tnr				chr1-185162052-185163824	1.01e-11	0.295985	0.114	0	2.6e-06	Nucb2																							chr1-134954618-134955571	1.94e-15	-0.302441	0.395	0.51	4.99e-10	Chd2
	chr13-80820699-80821745	4.2e-20	-0.674377	0.074	0.307	1.08e-14	Fmo3				chr1-187102778-187103747	5.9e-12	0.319068	0.116	0	1.51e-06	Rps15a																							chr11-35576097-35577128	2.13e-20	-0.261985	0.137	0.231	5.46e-15	Kcnj15
	chr13-83892899-83894036	1.51e-08	-0.376529	0.203	0.359	0.00387239	Rcsd1				chr1-18738514-18739504	1.19e-16	-0.366428	0	0.137	3.05e-11	Arhgap18																							chr1-136045166-136046226	2.25e-62	0.291831	0.126	0.015	5.77e-57	Slco3a1
	chr13-97101010-97101969	1.31e-07	0.325752	0.192	0.067	0.0336019	Kif26b				chr1-187389429-187390497	3.92e-13	0.372456	0.129	0	1.01e-07	Rps15a																							chr11-36072906-36073917	9.89e-18	-0.268729	0.195	0.297	2.54e-12	Ets2
	chr13-98707557-98708628	3.68e-21	-0.405184	0	0.144	9.45e-16	Itpkb				chr1-18804165-18805011	2.04e-13	-0.311461	0	0.108	5.22e-08	Arhgap18																							chr1-136944687-136945642	4.65e-29	-0.262332	0.06	0.15	1.19e-23	Akap13
	chr13-99299492-99300796	2.69e-38	-0.69714	0	0.257	6.89e-33	Ephx1				chr1-188122573-188123562	2.93e-15	-0.348337	0	0.124	7.53e-10	Itpripl2																							chr11-38032789-38033733	7.48e-112	-0.296471	0	0.109	1.92e-106	Mx2
	chr1-40678948-40680220	1.38e-09	-0.353492	0.085	0.208	0.000354557	Akap12				chr11-89015167-89016311	8.68e-11	0.263629	0.104	0	2.23e-05	Cebpd																							chr11-38242154-38243196	3.62e-44	-0.324042	0.054	0.165	9.29e-39	Ripk4
	chr14-104230808-104232709	2.32e-11	-0.393276	0.074	0.215	5.95e-06	Spred2				chr1-191043223-191044333	1.01e-15	-0.361926	0	0.129	2.59e-10	Igsf6																							chr1-140595880-140596934	2.52e-119	-0.3026	0	0.116	6.45e-114	Isg20
	chr14-104831432-104832429	3.31e-09	0.256781	0.118	0.017	0.000848649	Sertad2				chr1-193271708-193272695	5.08e-11	0.260652	0.106	0	1.3e-05	Arhgap17																							chr1-141188519-141189462	2.39e-13	-0.281834	0.323	0.41	6.12e-08	Polg
	chr14-105921107-105922359	1.02e-07	-0.27793	0.053	0.161	0.0260856	Peli1				chr1-194059853-194060829	8.68e-11	0.263629	0.104	0	2.23e-05	Aqp8																							chr1-141574449-141575548	5.08e-35	-0.298427	0.055	0.153	1.3e-29	Anpep
	chr14-107620424-107621445	6.28e-17	-0.290156	0	0.114	1.61e-11	B3gnt2				chr1-197982228-197983146	1.87e-45	1.36141	0.651	0.133	4.79e-40	Eif3c																							chr1-141917469-141918428	3.63e-33	-0.356729	0.124	0.254	9.31e-28	Idh2
	chr14-114585581-114586715	6.85e-09	-0.381582	0.15	0.302	0.00175849	Sptbn1				chr1-197983878-197984815	1.01e-11	0.275479	0.114	0	2.6e-06	Eif3c																							chr1-141943724-141944669	1.78e-35	-0.31235	0.091	0.199	4.56e-30	Sema4b
	chr14-114783347-114784349	3.68e-08	-0.317011	0.115	0.248	0.00945041	RGD1562229				chr1-198794820-198796002	9.4e-43	-0.814785	0	0.345	2.41e-37	Itgal																							chr1-142195315-142197721	1.95e-102	-0.250524	0	0.1	5.01e-97	Furin
	chr14-114906553-114907588	1.11e-18	-0.341789	0	0.126	2.85e-13	RGD1562229				chr1-200432645-200433814	3.47e-16	-0.366428	0	0.133	8.9e-11	Fgfr2																							chr1-142948457-142949449	3.63e-34	-0.32293	0.076	0.186	9.3e-29	Slc28a1
	chr14-17222336-17225081	6.15e-19	0.305172	0.132	0	1.58e-13	Art3				chr1-201319743-201321560	6.76e-13	0.32763	0.126	0	1.73e-07	Btbd16																							chr1-142973687-142974648	4.58e-62	-0.409851	0.081	0.236	1.17e-56	Slc28a1
	chr1-42060641-42061675	1.51e-13	-0.395019	0.046	0.198	3.87e-08	Myct1				chr1-204321683-204322794	2.28e-21	-0.44514	0	0.177	5.85e-16	Chst15																							chr11-44059500-44060527	3.88e-35	0.276998	0.179	0.07	9.96e-30	Cpox
	chr14-42005629-42006682	5.85e-10	0.296878	0.132	0.017	0.000150173	Shisa3				chr1-204440867-204442343	1.18e-08	-0.386571	0.104	0.265	0.00303914	Oat																							chr11-44155716-44156711	3.06e-13	-0.255538	0.169	0.251	7.85e-08	St3gal6
	chr14-42957652-42958813	7.79e-11	-0.3707	0.042	0.168	2e-05	Limch1				chr1-206016229-206017303	9.2e-16	0.391637	0.156	0	2.36e-10	Fank1																							chr1-146734658-146735516	4.03e-152	-0.400912	0	0.147	1.03e-146	Fah
	chr14-42964362-42965402	9.82e-13	-0.508056	0.097	0.275	2.52e-07	Limch1				chr1-206352925-206353967	5.39e-19	-0.393145	0	0.157	1.38e-13	LOC100302465																							chr1-146736164-146737127	9.17e-14	-0.265882	0.243	0.346	2.35e-08	Fah
	chr14-45164569-45165543	1.17e-17	0.27795	0.122	0	3e-12	Klf3				chr1-207007306-207008253	2.97e-11	0.269566	0.109	0	7.62e-06	Dock1																							chr11-47476890-47477786	2.4e-57	0.262195	0.115	0.012	6.16e-52	Nfkbiz
	chr14-45165565-45166575	1.4e-19	0.318592	0.136	0	3.59e-14	Klf3				chr1-208165292-208166815	1.33e-07	-0.324169	0.064	0.197	0.0341458	Mki67																							chr11-47478031-47479162	1.61e-58	0.280281	0.126	0.017	4.13e-53	Nfkbiz
	chr14-45997242-45998349	3.84e-09	0.28865	0.111	0.015	0.000984278	Rell1				chr1-20977890-20978823	4.71e-18	-0.39755	0	0.149	1.21e-12	Smlr1																							chr11-47583004-47583983	1.6e-105	0.436818	0.182	0.015	4.11e-100	Nfkbiz
	chr14-5465266-5466194	2.81e-17	-0.321928	0	0.116	7.21e-12	Lrrc8b				chr12-10446180-10447322	1.1e-08	-0.397343	0.116	0.289	0.00281006	Cdk8																							chr1-153410675-153411803	4.09e-49	0.269734	0.117	0.019	1.05e-43	Fzd4
	chr14-60313353-60314426	1.45e-08	0.30227	0.125	0.027	0.00371821	Slc34a2				chr12-11484805-11485771	4.06e-17	-0.388726	0	0.141	1.04e-11	Smurf1																							chr1-154297562-154298534	5.04e-12	-0.258085	0.249	0.34	1.29e-06	Picalm
	chr14-6679449-6681188	2.32e-16	0.405538	0.171	0.017	5.94e-11	Spp1				chr12-12940992-12942004	8.94e-24	-0.543824	0	0.197	2.29e-18	Cyth3																							chr1-154376623-154377568	2.02e-12	-0.269557	0.31	0.408	5.19e-07	Picalm
	chr14-6721258-6722312	1.59e-08	0.261809	0.132	0.022	0.00408483	Spp1				chr12-13805370-13806049	8.5e-15	-0.273618	0	0.12	2.18e-09	Tnrc18																							chr1-15513436-15514377	1.18e-22	-0.269256	0.129	0.231	3.03e-17	Map3k5
	chr14-75872078-75873516	1.17e-17	0.294345	0.122	0	3e-12	Hs3st1				chr1-214264283-214264999	1.48e-10	0.254678	0.101	0	3.8e-05	Sct																							chr1-15651187-15652306	8.62e-47	-0.323364	0.053	0.171	2.21e-41	Map7
	chr14-7617335-7618285	4.1e-10	-0.343125	0.053	0.178	0.000105296	Slc10a6				chr12-15951800-15953852	1.72e-16	0.405184	0.163	0	4.42e-11	Amz1																							chr1-15680340-15681228	1.24e-29	-0.264943	0.075	0.169	3.18e-24	Map7
	chr14-81823517-81825343	2.1e-11	-0.39798	0.095	0.243	5.38e-06	Mxd4				chr12-16205645-16206613	1.48e-10	0.272526	0.101	0	3.8e-05	Chst12																							chr11-57249732-57250770	1.43e-33	0.257321	0.155	0.056	3.66e-28	Plcxd2
	chr14-83565356-83566463	1.32e-09	-0.357861	0.079	0.215	0.000337708	Pik3ip1				chr12-17398934-17399942	1.82e-19	-0.423702	0	0.161	4.66e-14	Cox19																							chr11-58081042-58082176	2.67e-21	-0.397747	0.462	0.578	6.84e-16	Nectin3
	chr14-84445667-84446684	1.68e-10	-0.405789	0.104	0.255	4.32e-05	Castor1				chr12-17552060-17552929	2.93e-15	-0.343779	0	0.124	7.53e-10	Sun1																							chr11-62304542-62305506	2.14e-31	-0.347742	0.153	0.279	5.49e-26	Zbtb20
	chr15-103875956-103876944	1.05e-16	0.280696	0.115	0	2.7e-11	Abcc4				chr1-217821809-217822879	1.73e-11	0.341789	0.111	0	4.45e-06	Fadd																							chr1-162326201-162327272	1e-53	-0.252936	0.016	0.104	2.57e-48	Kctd21
	chr15-103895206-103896231	3.74e-10	0.372741	0.192	0.05	9.6e-05	Abcc4				chr1-21849967-21850846	1.6e-18	-0.440878	0	0.153	4.09e-13	Ccn2																							chr11-62338477-62339394	2.02e-65	-0.366209	0.041	0.172	5.18e-60	Zbtb20
	chr15-13036354-13037304	1.14e-23	-0.447697	0	0.161	2.92e-18	RGD1306063				chr1-218682413-218683472	5.84e-13	-0.320769	0	0.104	1.5e-07	Gal																							chr1-162548881-162549808	1.13e-11	-0.264772	0.298	0.388	2.89e-06	Aamdc
	chr15-1480250-1481257	1.19e-07	-0.331987	0.072	0.183	0.0305292	Lrmda				chr1-21938016-21939111	1.55e-07	-0.355094	0.074	0.205	0.0398577	Ccn2																							chr1-163056652-163057590	4.47e-22	-0.27581	0.127	0.22	1.15e-16	Myo7a
	chr15-18362201-18363131	3.24e-08	-0.354957	0.199	0.337	0.00832347	Fam107a				chr1-219463379-219464265	7.08e-14	-0.283172	0	0.112	1.82e-08	Clcf1																							chr1-163117103-163118469	1.76e-46	0.270037	0.137	0.033	4.51e-41	Capn5
	chr15-23410082-23411392	4.6e-09	0.25796	0.12	0.02	0.00118091	Cdkn3				chr1-220895489-220897265	3.24e-13	-0.442521	0.042	0.221	8.32e-08	Cfl1																							chr1-163328239-163329236	5.38e-20	-0.256827	0.113	0.2	1.38e-14	Tsku
	chr15-2376054-2376911	1.51e-20	0.337174	0.143	0	3.87e-15	Zfp503				chr1-221170786-221172116	1.48e-10	0.257668	0.101	0	3.8e-05	Scyl1																							chr1-163352251-163353477	9.73e-42	-0.352676	0.086	0.213	2.5e-36	Tsku
	chr15-24146491-24147495	1.03e-08	-0.326674	0.062	0.173	0.00264754	Lgals3				chr1-22162819-22163761	7.08e-14	-0.320769	0	0.112	1.82e-08	Stx7																							chr1-163359637-163360548	1.32e-54	-0.261138	0.018	0.112	3.4e-49	Tsku
	chr15-31248716-31249763	1.54e-11	0.359107	0.145	0.02	3.95e-06	Dad1				chr1-221736216-221736810	1.82e-17	0.402484	0.173	0	4.67e-12	Sf1																							chr1-164101222-164102251	1.18e-12	-0.294192	0.355	0.452	3.02e-07	Uvrag
	chr1-54142854-54143807	2.7e-08	0.326919	0.171	0.047	0.00694053	Smok2a				chr12-23081526-23082646	3.44e-12	0.298891	0.119	0	8.83e-07	Col26a1																							chr11-65209551-65210595	6.8e-10	-0.310715	0.428	0.51	0.000174469	Gsk3b
	chr15-43517175-43518298	5.12e-08	-0.367275	0.088	0.215	0.0131506	Dpysl2				chr12-23151748-23152633	1.19e-16	-0.316122	0	0.137	3.05e-11	Col26a1																							chr11-65727339-65728277	1.67e-35	-0.331389	0.094	0.218	4.3e-30	Lrrc58
	chr15-4518562-4519641	8.56e-09	0.336941	0.182	0.05	0.00219745	Kcnk5				chr12-24073661-24074667	1.65e-11	-0.556595	0.114	0.313	4.23e-06	Por																							chr11-66044273-66045185	1.97e-48	-0.34358	0.05	0.171	5.06e-43	Hgd
	chr15-47351393-47352399	1.26e-07	-0.261439	0.042	0.141	0.0323298	RGD1565212				chr12-24815087-24815902	2.54e-14	0.364156	0.141	0	6.52e-09	Mettl27																							chr11-66748691-66749633	1.47e-74	-0.329617	0.015	0.134	3.77e-69	Hcls1
	chr15-51854453-51855529	1.26e-17	-0.260652	0	0.119	3.22e-12	Pdlim2				chr12-24984569-24985726	1.38e-17	-0.393145	0	0.145	3.55e-12	Eln																							chr11-66930409-66931361	1e-48	-0.276513	0.03	0.132	2.57e-43	Slc15a2
	chr15-51884736-51885915	1.91e-16	-0.587382	0.118	0.322	4.91e-11	Sorbs3				chr1-226374323-226375215	2.46e-14	-0.316122	0	0.116	6.3e-09	Dagla																							chr1-166995125-166996119	3.32e-67	-0.316716	0.019	0.134	8.51e-62	Lamtor1
	chr15-58784568-58785714	3.78e-08	0.296583	0.143	0.035	0.00970701	Serp2				chr1-22660091-22661029	1.01e-15	-0.366428	0	0.129	2.59e-10	Vnn3																							chr1-167308474-167309479	9.57e-13	-0.291391	0.383	0.473	2.46e-07	Pgap2
	chr15-59116005-59116936	2.66e-09	-0.366798	0.09	0.225	0.000682181	Serp2				chr12-26951607-26952512	3.44e-12	0.30179	0.119	0	8.83e-07	Mir6322																							chr11-69008222-69009199	7.74e-31	-0.270296	0.069	0.163	1.99e-25	Adcy5
	chr15-61534904-61536039	7.66e-18	-0.544493	0.065	0.265	1.97e-12	Rgcc				chr1-226957177-226958606	7.19e-16	-0.509448	0.027	0.225	1.85e-10	Prpf19																							chr11-69149641-69150581	1.68e-24	-0.287215	0.127	0.233	4.3e-19	Mylk
	chr15-61540918-61542100	1.44e-17	-0.521036	0.053	0.252	3.71e-12	Rgcc				chr12-27017954-27018881	7.08e-14	-0.334619	0	0.112	1.82e-08	Mir6322																							chr11-69711805-69712844	6.77e-45	0.285644	0.148	0.039	1.74e-39	Kalrn
	chr15-61564297-61565254	2.96e-09	-0.340005	0.132	0.267	0.000760282	Rgcc				chr12-27868362-27869698	2.97e-11	0.287232	0.109	0	7.62e-06	Galnt17																							chr11-71004811-71005752	1.55e-26	-0.316181	0.131	0.249	3.97e-21	Iqcg
	chr15-7881919-7883853	2.14e-09	-0.315025	0.025	0.124	0.000550055	Nkiras1				chr12-28596657-28597561	1.67e-12	-0.278403	0	0.1	4.29e-07	Galnt17																							chr11-73319503-73320769	1.32e-32	-0.280806	0.053	0.146	3.38e-27	Acap2
	chr15-84673123-84674104	5.6e-18	-0.336142	0	0.121	1.44e-12	Klf12				chr1-228750933-228751775	5.9e-12	0.263629	0.116	0	1.51e-06	Dtx4																							chr1-174701838-174702917	8.07e-31	-0.410707	0.388	0.538	2.07e-25	Zfp143
	chr15-84703043-84704020	3.13e-16	-0.307573	0	0.109	8.02e-11	Klf12				chr12-28830239-28831272	4.71e-18	-0.40632	0	0.149	1.21e-12	Galnt17																							chr1-174768437-174769245	2.83e-159	-0.390488	0	0.154	7.27e-154	Wee1
	chr15-89768990-89770129	5.57e-12	0.320243	0.125	0.012	1.43e-06	Ndfip2				chr1-231061402-231062460	1.19e-16	-0.419376	0	0.137	3.05e-11	Olr384																							chr1-175895150-175896070	1.67e-19	-0.328314	0.314	0.44	4.29e-14	Eif4g2
	chr16-10726479-10727641	5.61e-08	-0.263623	0.032	0.131	0.0144037	Sncg				chr1-234763406-234764354	8.5e-15	-0.3254	0	0.12	2.18e-09	Ostf1																							chr1-175978174-175978977	1.12e-79	0.259665	0.101	0	2.87e-74	Eif4g2
	chr16-1695065-1697617	8.75e-14	-0.365715	0.025	0.166	2.24e-08	Zmiz1				chr1-235182667-235183633	5.84e-13	-0.287926	0	0.104	1.5e-07	Gna14																							chr1-177639572-177640723	3.75e-19	-0.293424	0.193	0.299	9.63e-14	Tead1
	chr16-17603914-17604877	2.5e-18	-0.32763	0	0.124	6.4e-13	Sh2d4b				chr1-235483031-235483974	2.04e-13	-0.273618	0	0.108	5.22e-08	Gna14																							chr1-178038350-178039371	3.38e-23	-0.365894	0.304	0.426	8.68e-18	Arntl
	chr16-1814845-1815758	2.93e-40	-0.692728	0	0.27	7.53e-35	Mir3075				chr1-236255552-236256709	5.84e-13	-0.292664	0	0.104	1.5e-07	Pcsk5																							chr11-79117765-79118722	3.79e-28	-0.382294	0.255	0.394	9.73e-23	Tprg1
	chr16-19207663-19208647	3.57e-22	-0.64058	0.102	0.364	9.17e-17	Klf2				chr12-36341804-36343050	2.04e-13	-0.283172	0	0.108	5.22e-08	Tmem132b																							chr11-79737694-79738685	5.43e-63	-0.457832	0.107	0.281	1.39e-57	Lpp
	chr16-19217255-19218136	3.44e-15	-0.278426	0	0.101	8.83e-10	Klf2				chr1-23660258-23661259	1.38e-17	-0.352881	0	0.145	3.55e-12	Taar8b																							chr11-79828930-79829945	8.7e-56	-0.328985	0.037	0.152	2.23e-50	Lppos
	chr16-19240711-19241779	2.71e-10	-0.335071	0.065	0.2	6.95e-05	Klf2				chr12-36624687-36625799	1.73e-11	0.263629	0.111	0	4.45e-06	Ubc																							chr11-80180481-80181468	2.85e-56	-0.333423	0.034	0.145	7.32e-51	Bcl6
	chr16-19249207-19250119	3.23e-10	-0.383972	0.199	0.376	8.3e-05	Klf2				chr12-38167618-38168625	2.04e-13	-0.306785	0	0.108	5.22e-08	Hcar2																							chr11-80197671-80198678	1.77e-49	-0.324989	0.045	0.161	4.54e-44	Bcl6
	chr16-19275743-19276738	2.27e-08	-0.398557	0.203	0.359	0.00581896	Ap1m1				chr1-239111050-239112116	1.32e-13	0.336142	0.134	0	3.38e-08	Gda																							chr11-80255213-80256179	3.41e-14	-0.255009	0.275	0.377	8.74e-09	Bcl6
	chr16-2053071-2054176	5.79e-08	-0.270631	0.032	0.126	0.0148458	Zcchc24				chr12-39658840-39661702	1.06e-30	-0.647328	0	0.253	2.72e-25	Arpc3																							chr11-81757502-81758427	7.24e-21	-0.318812	0.272	0.389	1.86e-15	Dnajb11
	chr16-20575994-20577122	1.35e-09	-0.425061	0.171	0.307	0.000345973	Ssbp4				chr12-40241442-40242666	2.46e-14	-0.311461	0	0.116	6.3e-09	Sh2b3																							chr11-81806038-81807044	5.71e-27	-0.321323	0.136	0.25	1.47e-21	Crygs
	chr16-2236309-2237337	1.63e-08	-0.315575	0.058	0.163	0.00417455	Slmap				chr1-240831240-240832350	9.24e-08	-0.416111	0.146	0.293	0.0237103	Klf9																							chr11-82193993-82194904	2.77e-12	-0.273516	0.317	0.416	7.11e-07	Etv5
	chr16-22455578-22456531	3.44e-15	-0.281368	0	0.101	8.83e-10	Slc18a1				chr1-240892989-240894515	6.11e-20	-0.410685	0	0.165	1.57e-14	Klf9																							chr1-185356592-185357647	2.05e-25	-0.289394	0.147	0.256	5.26e-20	Rps13
	chr16-23029663-23030831	3.44e-15	-0.313332	0	0.101	8.83e-10	Csgalnact1				chr1-2417926-2419016	2.05e-20	-0.453626	0	0.169	5.25e-15	Ust																							chr1-187002535-187003583	1.87e-38	-0.252633	0.028	0.115	4.81e-33	Rps15a
	chr16-2969101-2970980	8.66e-11	-0.276765	0.014	0.111	2.22e-05	Arhgef3				chr12-42690059-42691122	1.04e-09	0.321305	0.141	0.012	0.000265885	Tbx3																							chr11-87063658-87064642	2.47e-60	-0.509373	0.155	0.338	6.33e-55	Prodh1
	chr16-2999529-3000689	7.83e-10	-0.364468	0.079	0.225	0.000200836	Arhgef3				chr12-43701288-43702013	6.76e-13	0.307573	0.126	0	1.73e-07	Spring1																							chr1-187882867-187883850	9.27e-12	-0.274666	0.367	0.459	2.38e-06	Arl6ip1
	chr16-32251501-32252619	1.91e-10	-0.427093	0.083	0.233	4.91e-05	Sh3rf1				chr12-43781075-43781877	2.04e-13	-0.306785	0	0.108	5.22e-08	Spring1																							chr1-188406692-188407711	3.34e-18	-0.273059	0.192	0.29	8.58e-13	Gde1
	chr16-36264238-36265397	2.19e-19	-0.375212	0	0.131	5.62e-14	Scrg1				chr1-244617691-244618660	1.01e-11	0.281368	0.114	0	2.6e-06	Smarca2																							chr11-89121203-89122288	2.61e-30	0.253503	0.176	0.077	6.7e-25	Cebpd
	chr16-48825720-48826708	2.18e-16	0.323926	0.113	0	5.6e-11	Casp3				chr1-24505761-24507713	1.53e-11	-0.434506	0.04	0.201	3.92e-06	Sgk1																							chr1-193165949-193166887	2.24e-25	-0.280443	0.097	0.196	5.74e-20	Slc5a11
	chr16-59127978-59128915	4.01e-08	-0.303772	0.085	0.205	0.0102777	Dlc1				chr12-46896897-46897984	3.47e-16	-0.361926	0	0.133	8.9e-11	Pla2g1b																							chr1-196948927-196949977	2.52e-123	-0.315881	0	0.12	6.45e-118	Il4r
	chr16-59200276-59201250	1.1e-10	-0.366388	0.079	0.228	2.81e-05	Dlc1				chr12-47999677-48000725	1.19e-16	-0.330017	0	0.137	3.05e-11	Kctd10																							chr1-197982228-197983146	5.22e-258	1.0637	0.526	0.135	1.34e-252	Eif3c
	chr16-60601112-60601745	6.96e-16	-0.269566	0	0.106	1.79e-10	Ppp1r3b				chr1-248004752-248006009	8.92e-08	-0.298056	0.064	0.193	0.0228793	Ranbp6																							chr1-198652477-198653667	3.78e-26	-0.392189	0.435	0.578	9.7e-21	Tbc1d10b
	chr16-68897518-68898692	2.5e-18	-0.319068	0	0.124	6.4e-13	Chrnb3				chr1-248053507-248054518	8.5e-15	-0.330017	0	0.12	2.18e-09	Ranbp6																							chr1-198794820-198796002	0	-0.850965	0	0.343	0	Itgal
	chr16-69240414-69241381	4.52e-16	0.264145	0.111	0	1.16e-10	Zfp703				chr12-48510785-48511914	4.71e-18	-0.39755	0	0.149	1.21e-12	Coro1c																							chr1-198925121-198926636	9.52e-17	-0.324784	0.345	0.464	2.44e-11	Zfp689
	chr16-70865255-70866350	1.17e-10	-0.37366	0.048	0.183	3.01e-05	Pomk				chr12-49699736-49700685	7.08e-14	-0.348337	0	0.112	1.82e-08	Grk3																							chr1-199194348-199195328	2.15e-17	-0.292332	0.315	0.431	5.53e-12	Fbxl19
	chr16-72337244-72338120	1.05e-07	-0.333502	0.102	0.223	0.02686	Tcim				chr1-250278284-250279272	1.67e-12	-0.283172	0	0.1	4.29e-07	Prkg1																							chr1-199372175-199373124	5.74e-19	-0.269924	0.151	0.249	1.47e-13	Prss8
	chr16-73654835-73655756	8.36e-21	-0.388912	0	0.141	2.15e-15	Nkx6-3				chr12-50399253-50400267	7.62e-14	0.383448	0.136	0	1.95e-08	Crybb1																							chr1-199373380-199374026	1.77e-143	-0.338834	0	0.139	4.55e-138	Prss8
	chr16-73656188-73657387	5.66e-11	-0.387294	0.157	0.329	1.45e-05	Nkx6-3				chr12-51028819-51029629	7.08e-14	-0.278403	0	0.112	1.82e-08	Mn1																							chr1-200034662-200035464	4.21e-43	-0.280026	0.047	0.154	1.08e-37	Inpp5f
	chr16-7506341-7507232	4.04e-08	-0.382742	0.169	0.309	0.0103701	Sh3bp5				chr12-51057915-51058837	2e-12	0.287232	0.121	0	5.14e-07	Mn1																							chr1-200741791-200742776	2.02e-60	-0.338642	0.024	0.133	5.18e-55	Fgfr2
	chr16-79699061-79699806	6.15e-19	0.283436	0.132	0	1.58e-13	Kbtbd11				chr1-251752671-251753708	1.58e-09	-0.441705	0.097	0.277	0.000405107	Rps4x-ps1																							chr1-202076846-202078255	2.67e-81	-0.436204	0.048	0.219	6.86e-76	Acadsb
	chr16-79821677-79822745	1.83e-07	-0.333325	0.155	0.285	0.0470082	Cln8				chr1-251779569-251780571	1.01e-15	-0.375388	0	0.129	2.59e-10	Rps4x-ps1																							chr1-211264971-211265929	5.63e-13	-0.264568	0.249	0.339	1.44e-07	Bnip3
	chr16-79851818-79852899	1.78e-09	-0.259305	0.023	0.121	0.000457666	Cln8				chr1-252840120-252841005	1.01e-11	0.266601	0.114	0	2.6e-06	Lipa																							chr12-12328919-12329819	7.68e-202	-0.483663	0	0.192	1.97e-196	Bri3
	chr16-81228901-81229842	1.11e-18	-0.361379	0	0.126	2.85e-13	Gas6				chr1-252985382-252986413	2e-12	0.313332	0.121	0	5.14e-07	Slc16a12																							chr1-213654524-213655515	9.51e-95	-0.497501	0.045	0.221	2.44e-89	Cox8b
	chr16-81757318-81757994	2.69e-18	0.305172	0.127	0	6.9e-13	Pcid2				chr1-254281163-254282259	4.06e-17	-0.375388	0	0.141	1.04e-11	Htr7																							chr1-214181275-214182171	1.79e-14	-0.262336	0.244	0.338	4.59e-09	Hras
	chr16-81956108-81957245	6.28e-17	-0.293073	0	0.114	1.61e-11	Mcf2l				chr1-255431998-255433080	1.48e-10	0.263629	0.101	0	3.8e-05	Tnks2																							chr12-14200121-14201061	2.28e-11	-0.275236	0.315	0.409	5.86e-06	Ap5z1
	chr16-83484192-83485036	2.19e-19	-0.347413	0	0.131	5.62e-14	Col4a1				chr1-261264538-261265458	1.16e-12	0.321928	0.124	0	2.99e-07	Ankrd2																							chr12-15313478-15314410	8.65e-29	-0.258847	0.068	0.16	2.22e-23	Gna12
	chr16-86494865-86496459	6.28e-17	-0.336142	0	0.114	1.61e-11	Arglu1				chr1-2651654-2652655	4.06e-17	-0.388726	0	0.141	1.04e-11	Ust																							chr1-21606609-21607531	1.02e-32	-0.308316	0.086	0.196	2.61e-27	Enpp3
	chr17-13385965-13387111	6.86e-08	0.286405	0.122	0.022	0.0176008	Gadd45g				chr1-266211002-266212210	2.97e-11	0.278426	0.109	0	7.62e-06	Trim8																							chr1-217017108-217018305	2.49e-125	-0.308149	0	0.122	6.4e-120	Dhcr7
	chr17-16757239-16758209	1.55e-15	-0.272526	0	0.104	3.97e-10	Id4				chr1-266372616-266373498	1.38e-17	-0.361926	0	0.145	3.55e-12	Wbp1l																							chr1-217034788-217035844	3.13e-22	-0.278238	0.121	0.219	8.04e-17	Dhcr7
	chr17-18293730-18294646	5.82e-08	0.256024	0.109	0.02	0.0149415	Nup153				chr1-267071269-267072301	2.72e-23	-0.523814	0	0.193	6.99e-18	Neurl1																							chr12-17485674-17486570	6.92e-15	-0.273825	0.342	0.45	1.77e-09	Get4
	chr17-1922500-1923470	9.71e-10	0.261426	0.136	0.027	0.000249277	Cdk20				chr12-6764350-6765512	7.62e-14	0.336142	0.136	0	1.95e-08	Tex26																							chr12-17814020-17814957	1.65e-18	-0.263188	0.128	0.228	4.22e-13	LOC498155
	chr17-28035976-28036787	4.95e-24	-0.447697	0	0.163	1.27e-18	Nrn1				chr1-273843529-273844916	1.82e-19	-0.436603	0	0.161	4.66e-14	Add3																							chr12-17932538-17934399	7.47e-69	-0.328738	0.018	0.128	1.92e-63	Fam20c
	chr17-28822594-28823632	1.44e-10	-0.364021	0.072	0.205	3.69e-05	F13a1				chr1-273894075-273895943	1.19e-07	-0.393181	0.109	0.261	0.0306004	Add3																							chr12-17941288-17942235	2.32e-37	-0.28568	0.059	0.161	5.95e-32	Fam20c
	chr1-72912843-72913931	1.4e-16	-0.316203	0	0.111	3.6e-11	Ppp1r12c				chr1-274802242-274803191	1.38e-17	-0.370915	0	0.145	3.55e-12	Adra2a																							chr12-17972453-17973480	8.31e-13	-0.250591	0.192	0.277	2.13e-07	Fam20c
	chr17-30816078-30817402	4.15e-15	-0.482099	0.048	0.21	1.06e-09	Fam50b				chr1-274849336-274850284	1.38e-17	-0.388726	0	0.145	3.55e-12	Adra2a																							chr12-18005353-18006364	3.49e-42	-0.272475	0.039	0.14	8.96e-37	Fam20c
	chr17-30966810-30967483	1.26e-17	-0.304685	0	0.119	3.22e-12	Pxdc1				chr1-275172422-275173342	1.67e-12	-0.268817	0	0.1	4.29e-07	Adra2a																							chr1-218273789-218275653	1.27e-58	0.340351	0.178	0.044	3.25e-53	Smim38
	chr17-33311245-33312309	2.54e-12	-0.305364	0.007	0.106	6.52e-07	Gmds				chr1-275806700-275807701	1.48e-10	0.272526	0.101	0	3.8e-05	Gpam																							chr1-218294301-218295206	7.18e-38	-0.274103	0.045	0.146	1.84e-32	Smim38
	chr17-46517086-46517988	4e-15	0.261368	0.104	0	1.03e-09	Elmo1				chr1-276579350-276580309	2.27e-13	0.287232	0.131	0	5.83e-08	Tcf7l2																							chr1-218390650-218391541	3.14e-34	-0.260963	0.042	0.128	8.06e-29	Smim38
	chr17-4846922-4847999	9.36e-16	0.283436	0.109	0	2.4e-10	Dapk1				chr1-276633941-276635001	9.04e-12	-0.444453	0.109	0.301	2.32e-06	Tcf7l2																							chr1-218396329-218397360	1.23e-23	-0.301894	0.152	0.27	3.15e-18	Smim38
	chr17-5181511-5182485	8.36e-21	-0.39978	0	0.141	2.15e-15	Isca1				chr1-276878168-276879173	2.04e-13	-0.297386	0	0.108	5.22e-08	Tcf7l2																							chr1-218399966-218400963	1.31e-80	-0.543821	0.112	0.315	3.37e-75	Smim38
	chr17-54908279-54909711	3.58e-10	-0.418131	0.109	0.262	9.2e-05	Zfp438				chr1-276879597-276880725	4.4e-14	0.341789	0.139	0	1.13e-08	Tcf7l2																							chr1-218406845-218407785	4.44e-20	-0.308196	0.187	0.295	1.14e-14	Smim38
	chr17-55179554-55180227	1.4e-16	-0.293073	0	0.111	3.6e-11	Svil				chr1-276950875-276951798	3.34e-10	-0.425715	0.069	0.245	8.56e-05	Habp2																							chr1-21854233-21855155	3.7e-21	-0.284791	0.163	0.268	9.5e-16	Ccn2
	chr17-56127076-56128281	5.31e-09	-0.350184	0.083	0.213	0.00136145	Map3k8				chr1-2795992-2797009	1.38e-17	-0.393145	0	0.145	3.55e-12	Ust																							chr1-218809592-218810810	6.17e-28	-0.402079	0.354	0.49	1.58e-22	Ppp6r3
	chr17-64223086-64223951	1.9e-20	-0.358597	0	0.139	4.86e-15	Chrm3				chr12-9729282-9730140	2.93e-15	-0.302093	0	0.124	7.53e-10	Lnx2																							chr1-219076484-219077146	1.88e-103	0.315785	0.13	0	4.82e-98	Chka
	chr17-76948153-76949041	2.99e-13	0.354462	0.166	0.027	7.67e-08	Optn				chr12-9986668-9987600	5.84e-13	-0.302093	0	0.104	1.5e-07	Rasl11a																							chr1-21912831-21913797	8.4e-37	-0.291874	0.057	0.157	2.15e-31	Ccn2
	chr17-80873638-80874751	1.4e-11	0.300951	0.115	0.01	3.58e-06	Vim				chr13-105721017-105721965	1.67e-12	-0.268817	0	0.1	4.29e-07	Gpatch2																							chr1-219144175-219145158	6.01e-13	-0.252875	0.271	0.371	1.54e-07	Ndufs8
	chr17-87392579-87393554	2.23e-08	-0.309712	0.044	0.153	0.00573217	Arhgap21				chr13-105732732-105733580	1.01e-15	-0.343779	0	0.129	2.59e-10	Gpatch2																							chr1-219232204-219233069	1.24e-52	-0.421218	0.118	0.274	3.19e-47	Acy3
	chr1-78999229-79000312	3.67e-29	-0.54636	0	0.198	9.42e-24	Hif3a				chr13-108842232-108842647	6.76e-13	0.278426	0.126	0	1.73e-07	Ptpn14																							chr1-219233342-219234167	1.56e-26	-0.314249	0.171	0.286	4e-21	Acy3
	chr1-79000965-79001888	2.26e-16	-0.534911	0.104	0.307	5.79e-11	Hif3a				chr13-110490766-110491773	1.48e-10	0.269566	0.101	0	3.8e-05	Nek2																							chr1-219237591-219238425	2.52e-123	-0.331223	0	0.12	6.45e-118	Acy3
	chr1-79003507-79004507	2.48e-09	-0.276278	0.025	0.129	0.000637185	Hif3a				chr13-111446624-111448153	2.92e-24	-0.495325	0	0.201	7.5e-19	Sertad4																							chr1-219345436-219346490	4.88e-15	-0.304774	0.358	0.468	1.25e-09	Cdk2ap2
	chr17-9701926-9703060	1.94e-15	0.266916	0.106	0	4.97e-10	Prr7				chr13-111973877-111974656	2.46e-14	-0.302093	0	0.116	6.3e-09	Hsd11b1																							chr1-219463379-219464265	4.58e-170	-0.431231	0	0.163	1.17e-164	Clcf1
	chr17-9715831-9716854	2.5e-18	-0.375212	0	0.124	6.4e-13	Grk6				chr13-112047452-112048258	9.53e-25	-0.527838	0	0.205	2.45e-19	Lamb3																							chr1-219478497-219479646	7.11e-192	-0.47234	0	0.183	1.83e-186	Pold4
	chr17-9951824-9952785	9.36e-16	0.250205	0.109	0	2.4e-10	Nsd1				chr13-113814978-113815889	3.47e-16	-0.348337	0	0.133	8.9e-11	Cd46																							chr1-219758529-219759576	1.81e-25	-0.356028	0.304	0.441	4.63e-20	Pc
	chr1-80270685-80271720	7.12e-22	-0.380708	0	0.149	1.83e-16	Polr1g				chr1-31879424-31880291	7.08e-14	-0.306785	0	0.112	1.82e-08	Tppp																							chr1-220469348-220470305	2.92e-12	-0.28	0.319	0.412	7.5e-07	Yif1a
	chr1-80348661-80349765	3.1e-12	-0.477872	0.083	0.252	7.94e-07	Mark4				chr13-25050535-25051538	5.84e-13	-0.273618	0	0.104	1.5e-07	Cdh20																							chr1-220680380-220681488	9.72e-34	-0.261555	0.056	0.15	2.49e-28	Gal3st3
	chr1-80402936-80404277	5.75e-09	-0.413644	0.178	0.329	0.00147629	Trappc6a				chr13-25086484-25087518	8.93e-08	-0.290424	0.084	0.221	0.0229149	Rnf152																							chr1-220806012-220807039	7.8e-11	-0.269844	0.325	0.413	2e-05	Bles03
	chr1-80637983-80639226	3.13e-16	-0.307573	0	0.109	8.02e-11	Tomm40				chr13-26018964-26019964	1.32e-13	0.33331	0.134	0	3.38e-08	Zcchc2																							chr1-221170786-221172116	7.79e-103	0.347588	0.13	0	2e-97	Scyl1
	chr1-80674148-80675123	4.52e-09	-0.398464	0.166	0.322	0.00115897	Nectin2				chr13-34925191-34926257	4.23e-09	-0.445641	0.072	0.233	0.00108499	Gli2																							chr1-221658614-221659570	5e-22	-0.261706	0.113	0.209	1.28e-16	Ehd1
	chr1-80739743-80740585	3.96e-11	0.307164	0.132	0.02	1.02e-05	Bcl3				chr13-36267432-36268417	1.48e-10	0.293073	0.101	0	3.8e-05	Steap3																							chr1-221734976-221735915	4.09e-23	-0.369159	0.42	0.548	1.05e-17	Sf1
	chr1-8129345-8130178	2.69e-18	0.302473	0.127	0	6.9e-13	Hivep2				chr13-36709711-36710747	5.9e-12	0.307573	0.116	0	1.51e-06	C1ql2																							chr1-221907740-221908991	2.7e-83	0.266276	0.106	0	6.92e-78	Slc22a12
	chr1-82135988-82137282	3.11e-08	-0.278431	0.57	0.666	0.00797884	Erf				chr13-36978479-36979428	5.9e-12	0.310455	0.116	0	1.51e-06	Insig2																							chr1-221926957-221927941	1.48e-25	-0.26322	0.091	0.187	3.79e-20	Slc22a12
	chr18-24707601-24708602	2.56e-10	-0.364454	0.092	0.233	6.56e-05	Lims2				chr13-37359563-37360494	2.04e-13	-0.302093	0	0.108	5.22e-08	Ccdc93																							chr12-22138145-22139108	1.71e-13	-0.277938	0.342	0.447	4.39e-08	Lrch4
	chr18-24718115-24719111	5.85e-09	-0.336788	0.081	0.208	0.00150153	Lims2				chr13-48028592-48029414	5.84e-13	-0.268817	0	0.104	1.5e-07	Rassf5																							chr1-222178315-222179449	1.3e-26	-0.373599	0.33	0.476	3.33e-21	Esrra
	chr18-24723504-24724320	4.95e-24	-0.473645	0	0.163	1.27e-18	Gpr17				chr13-48457860-48458803	1.6e-08	0.345678	0.146	0.024	0.00410887	Rab7b																							chr12-22259016-22260083	1.14e-13	-0.281748	0.404	0.499	2.92e-08	Pop7
	chr18-28683270-28684348	3.39e-21	0.373634	0.148	0	8.69e-16	Cxxc5				chr13-50043798-50044547	6.84e-21	-0.44514	0	0.173	1.75e-15	Atp2b4																							chr1-222292893-222293843	4.57e-20	-0.344505	0.371	0.503	1.17e-14	Stip1
	chr18-31399902-31400835	1.4e-16	-0.33331	0	0.111	3.6e-11	Dele1				chr13-50045207-50046282	4.71e-18	-0.40632	0	0.149	1.21e-12	Atp2b4																							chr12-23151748-23152633	2.49e-125	-0.324121	0	0.122	6.4e-120	Col26a1
	chr18-32165505-32166288	1.8e-08	-0.355118	0.104	0.233	0.00463166	Arhgap26				chr13-50393396-50394599	3.24e-26	-0.632455	0	0.217	8.31e-21	Sox13																							chr12-24046609-24047561	9.4e-16	-0.308824	0.378	0.491	2.41e-10	Por
	chr18-32578998-32580125	2.29e-11	-0.389781	0.069	0.225	5.89e-06	Spry4				chr13-50787851-50789035	1.48e-10	0.269566	0.101	0	3.8e-05	Prelp																							chr12-24060564-24061563	4.48e-67	-0.547607	0.192	0.4	1.15e-61	Por
	chr18-3361372-3362636	4.52e-16	0.27795	0.111	0	1.16e-10	Cables1				chr13-50830630-50831543	2.46e-14	-0.3254	0	0.116	6.3e-09	Fmod																							chr12-24073661-24074667	2.62e-51	-0.326492	0.046	0.163	6.72e-46	Por
	chr18-3390304-3391646	8.95e-09	-0.363492	0.122	0.257	0.00229766	Cables1				chr13-52567857-52568822	3.39e-20	0.488993	0.2	0	8.71e-15	Csrp1																							chr12-24076378-24077443	7.95e-50	-0.313913	0.035	0.146	2.04e-44	Rhbdd2
	chr1-84306346-84307357	4.95e-24	-0.471072	0	0.163	1.27e-18	Prx				chr13-52577725-52579006	3.44e-12	0.313332	0.119	0	8.83e-07	Phlda3																							chr12-24093502-24094588	6.24e-65	-0.386808	0.048	0.184	1.6e-59	Rhbdd2
	chr18-52787710-52788701	6.15e-19	0.350301	0.132	0	1.58e-13	Slc12a2				chr13-52586068-52587004	1.19e-16	-0.370915	0	0.137	3.05e-11	Phlda3																							chr12-24164857-24165897	4.2e-34	-0.259546	0.039	0.127	1.08e-28	Ccl26
	chr1-85322427-85323049	6.67e-20	0.297059	0.139	0	1.71e-14	Gmfg				chr13-52599254-52600271	1.01e-15	-0.339206	0	0.129	2.59e-10	Phlda3																							chr1-224532962-224534009	2.39e-43	-0.303638	0.048	0.158	6.14e-38	Ust5r
	chr18-55885204-55886249	1.37e-22	-0.405184	0	0.153	3.51e-17	Synpo				chr13-67197598-67198455	5.84e-13	-0.278403	0	0.104	1.5e-07	Pla2g4a																							chr12-24536541-24537557	4.12e-22	-0.324703	0.292	0.429	1.06e-16	Baz1b
	chr18-55929864-55930837	1.44e-49	-0.813464	0	0.327	3.68e-44	Synpo				chr13-68517850-68518829	3.24e-26	-0.590745	0	0.217	8.31e-21	Hmcn1																							chr12-24578653-24579583	4.89e-12	-0.294736	0.435	0.53	1.26e-06	Bcl7b
	chr18-60751229-60752271	1.9e-20	-0.386183	0	0.139	4.86e-15	Mir122				chr13-70072921-70074066	7.08e-14	-0.283172	0	0.112	1.82e-08	Apobec4																							chr12-24617845-24618818	1.7e-42	-0.413918	0.165	0.322	4.36e-37	Mlxipl
	chr1-86997485-86998691	2.43e-17	0.280696	0.12	0	6.25e-12	Hnrnpl				chr13-70578263-70579247	2.46e-14	-0.357411	0	0.116	6.3e-09	Lamc2																							chr1-224698275-224699126	4.14e-49	-0.38104	0.097	0.245	1.06e-43	Slc22a25
	chr18-71406694-71407649	1.04e-09	-0.425412	0.162	0.319	0.000267742	Smad7				chr13-70582759-70583614	1.67e-12	-0.278403	0	0.1	4.29e-07	Lamc2																							chr1-224699511-224700375	5.89e-33	-0.295803	0.076	0.186	1.51e-27	Slc22a25
	chr18-71480249-71481367	1.18e-30	-0.543912	0	0.208	3.04e-25	Smad7				chr13-70747119-70748070	1.73e-11	0.310455	0.111	0	4.45e-06	Lamc1																							chr12-24724846-24725881	1.49e-17	-0.319707	0.424	0.555	3.84e-12	Abhd11
	chr19-10436905-10438822	9.3e-10	-0.438619	0.277	0.431	0.000238709	Adgrg1				chr13-72737109-72738155	3.47e-16	-0.361926	0	0.133	8.9e-11	Ier5																							chr1-224799665-224800702	1.26e-32	-0.262891	0.051	0.143	3.22e-27	Slc22a8
	chr1-91276374-91277233	6.28e-17	-0.298891	0	0.114	1.61e-11	Cebpg				chr13-72742552-72743398	2.93e-15	-0.278403	0	0.124	7.53e-10	Ier5																							chr1-224820567-224821730	8.16e-27	-0.302064	0.109	0.213	2.09e-21	Slc22a6
	chr19-24827016-24827963	2.81e-17	-0.344604	0	0.116	7.21e-12	Pkn1				chr13-73170519-73172614	5.08e-11	0.281368	0.106	0	1.3e-05	LOC102547468																							chr1-224824365-224825376	2.05e-43	-0.259962	0.029	0.125	5.25e-38	Slc22a6
	chr19-25312349-25313184	2.18e-16	0.318592	0.113	0	5.6e-11	Mir23a				chr13-73844235-73845291	2.93e-15	-0.343779	0	0.124	7.53e-10	Fam163a																							chr1-224836922-224837884	4.42e-35	-0.286902	0.053	0.155	1.14e-29	Slc22a6
	chr19-32217720-32218592	4.52e-16	0.255797	0.111	0	1.16e-10	Smad1				chr13-74685591-74686664	8.27e-23	-0.482942	0	0.189	2.12e-17	Ralgps2																							chr12-26521731-26522802	1.16e-53	0.281872	0.125	0.021	2.97e-48	Mir6322
	chr19-37250348-37251458	6.28e-17	-0.330473	0	0.114	1.61e-11	Exoc3l1				chr13-76748775-76749939	5.84e-13	-0.320769	0	0.104	1.5e-07	Cop1																							chr1-226655896-226656683	2.52e-161	-0.376823	0	0.155	6.48e-156	Tkfc
	chr19-37300682-37301778	4.52e-16	0.294345	0.111	0	1.16e-10	Fhod1				chr13-80767540-80769333	1.4e-08	-0.331782	0.035	0.153	0.00360247	Fmo2																							chr1-228394614-228395555	4.15e-14	-0.302523	0.397	0.5	1.06e-08	Osbp
	chr19-40460523-40461473	1.4e-16	-0.293073	0	0.111	3.6e-11	Il34				chr13-80810704-80811640	2.93e-15	-0.366428	0	0.124	7.53e-10	Fmo2																							chr1-229035534-229036467	2.33e-13	-0.25134	0.215	0.305	5.97e-08	Glyatl1
	chr19-40958958-40960506	7.89e-10	-0.262352	0.016	0.111	0.000202508	Mtss2				chr13-80813152-80814154	1.34e-13	-0.443694	0.045	0.237	3.44e-08	Fmo2																							chr1-229059662-229060588	5.79e-65	-0.465818	0.112	0.295	1.49e-59	Glyat
	chr19-43306051-43306992	3.13e-16	-0.290156	0	0.109	8.02e-11	St3gal2				chr13-80820699-80821745	8.06e-10	-0.344573	0.035	0.173	0.000206761	Fmo3																							chr1-229639105-229640221	1.69e-13	-0.289796	0.35	0.445	4.35e-08	Zfp91
	chr19-43894474-43895508	4.99e-31	-0.599176	0	0.21	1.28e-25	Ctrb1				chr13-80862108-80864309	3.82e-13	-0.329122	0.015	0.157	9.81e-08	Fmo3																							chr12-30286003-30286927	4.65e-20	-0.255581	0.095	0.181	1.19e-14	Vkorc1l1
	chr19-49915451-49917296	1.05e-16	0.291625	0.115	0	2.7e-11	Plcg2				chr13-81025293-81026134	1.73e-11	0.284303	0.111	0	4.45e-06	Fmo3																							chr12-31469609-31470598	1.22e-25	-0.274982	0.114	0.219	3.12e-20	Rimbp2
	chr19-52767062-52768701	5.98e-23	-0.445076	0	0.156	1.53e-17	Zdhhc7				chr13-83123928-83124836	4.71e-18	-0.352881	0	0.149	1.21e-12	Dpt																							chr1-231531060-231532001	6.23e-18	-0.343509	0.391	0.515	1.6e-12	Tle4
	chr19-52896947-52897978	1.53e-11	-0.378093	0.035	0.163	3.93e-06	Fendrr				chr13-83822997-83823838	5.84e-13	-0.254317	0	0.104	1.5e-07	Mpzl1																							chr12-32734760-32735729	1.27e-38	-0.296089	0.049	0.152	3.25e-33	Slc15a4
	chr19-53375883-53377853	3.13e-16	-0.307573	0	0.109	8.02e-11	Fbxo31				chr13-83902514-83903589	2.04e-13	-0.287926	0	0.108	5.22e-08	Rcsd1																							chr12-36637781-36638775	1.04e-17	-0.287824	0.293	0.409	2.66e-12	Ubc
	chr19-53391795-53393612	2e-08	-0.350387	0.069	0.188	0.00513849	Fbxo31				chr13-83925711-83926684	1.57e-09	-0.426405	0.109	0.289	0.000403803	Rcsd1																							chr1-236650230-236651195	3.73e-89	0.300934	0.113	0	9.57e-84	Gcnt1
	chr19-53762499-53763692	2.09e-12	-0.448776	0.065	0.223	5.37e-07	RGD1304884				chr13-85649032-85650177	4.17e-10	-0.355322	0.015	0.133	0.000107092	Mgst3																							chr12-37008633-37009705	3.83e-19	-0.265704	0.127	0.219	9.82e-14	Rflna
	chr19-53774508-53775594	7.32e-08	-0.288692	0.079	0.196	0.0187797	RGD1304884				chr13-87995490-87996417	2.46e-14	-0.292664	0	0.116	6.3e-09	Rgs5																							chr12-37479718-37480772	6.53e-21	-0.298379	0.211	0.323	1.68e-15	Tmed2
	chr19-53801145-53802434	2.1e-31	-0.553677	0	0.213	5.4e-26	RGD1304884				chr13-88354088-88355081	1.73e-11	0.278426	0.111	0	4.45e-06	Ddr2																							chr12-37593386-37594416	9.11e-19	-0.300719	0.333	0.458	2.34e-13	Sbno1
	chr19-54492254-54493632	1.59e-09	-0.398735	0.129	0.272	0.000407169	Jph3				chr13-89290420-89291516	8.68e-11	0.295985	0.104	0	2.23e-05	Fcrlb																							chr12-37653818-37654842	6.87e-107	-0.280189	0	0.104	1.76e-101	Cdk2ap1
	chr19-55095417-55096139	1.18e-30	-0.488993	0	0.208	3.04e-25	Zfpm1				chr13-89439104-89440087	5.06e-08	0.290431	0.121	0.012	0.0129813	Cfap126																							chr1-238661973-238662923	2.05e-54	0.339632	0.19	0.057	5.26e-49	Tmc1
	chr19-55477744-55479597	5.48e-15	-0.540115	0.072	0.25	1.41e-09	Cbfa2t3				chr13-98713083-98715343	2.97e-11	0.295985	0.109	0	7.62e-06	Itpkb																							chr12-38829276-38830116	9.19e-23	-0.250243	0.098	0.192	2.36e-17	Hpd
	chr19-59456204-59457103	1.15e-07	0.291836	0.152	0.04	0.0293911	Tomm20				chr13-99299492-99300796	4.69e-40	-0.872888	0	0.325	1.2e-34	Ephx1																							chr1-239265874-239266906	1.29e-14	-0.294601	0.372	0.471	3.31e-09	Abhd17b
	chr19-61333914-61334736	3.17e-20	0.32924	0.141	0	8.14e-15	Nrp1				chr1-40646570-40647485	8.5e-15	-0.287926	0	0.12	2.18e-09	Mthfd1l																							chr12-39737918-39738863	1.24e-18	-0.297624	0.175	0.277	3.17e-13	Pptc7
	chr20-13810279-13811010	1.11e-18	-0.338968	0	0.126	2.85e-13	Gstt3				chr14-103053201-103054137	5.84e-13	-0.306785	0	0.104	1.5e-07	Meis1																							chr12-39872654-39873739	7.06e-32	-0.316855	0.098	0.209	1.81e-26	Ppp1cc
	chr20-21853545-21854573	3.44e-15	-0.281368	0	0.101	8.83e-10	Rtkn2				chr14-104074709-104075793	2.97e-11	0.295985	0.109	0	7.62e-06	Spred2																							chr12-40225763-40227206	4.82e-20	-0.255892	0.112	0.209	1.24e-14	Sh2b3
	chr20-22754514-22755662	4.93e-19	-0.341789	0	0.129	1.27e-13	Nrbf2				chr14-104230808-104232709	9.62e-11	-0.406443	0.037	0.185	2.47e-05	Spred2																							chr12-40474752-40475750	5.41e-17	-0.282785	0.228	0.329	1.39e-11	Aldh2
	chr20-29903931-29905055	1.55e-15	-0.30179	0	0.104	3.97e-10	Vsir				chr14-105957714-105958717	1.01e-15	-0.348337	0	0.129	2.59e-10	Peli1																							chr12-40503420-40504425	1.77e-76	-0.433691	0.055	0.215	4.55e-71	Mapkapk5
	chr20-3146151-3147193	1.31e-19	-0.629514	0.136	0.356	3.36e-14	RT1-N1				chr14-107201177-107202697	1.09e-11	-0.361358	0.012	0.137	2.81e-06	Ehbp1																							chr1-240901270-240902056	4.73e-95	0.292716	0.12	0	1.22e-89	Klf9
	chr20-31941786-31942814	2.71e-11	0.266842	0.111	0.01	6.95e-06	Hk1				chr14-107433631-107434760	3.25e-10	-0.386152	0.047	0.189	8.34e-05	Tmem17																							chr1-240902100-240902906	3.12e-38	-0.370734	0.151	0.297	8e-33	Klf9
	chr20-32161352-32162441	3.09e-11	-0.444308	0.092	0.252	7.93e-06	Srgn				chr14-107672121-107673210	5.84e-13	-0.278403	0	0.104	1.5e-07	B3gnt2																							chr1-240902993-240903887	1.31e-41	-0.427541	0.24	0.404	3.35e-36	Klf9
	chr20-4329327-4331167	1.12e-09	-0.411631	0.185	0.364	0.000288336	Notch4				chr14-114906553-114907588	2.46e-14	-0.287926	0	0.116	6.3e-09	RGD1562229																							chr12-41507188-41508088	2.44e-17	-0.291502	0.328	0.448	6.25e-12	Tpcn1
	chr20-45342409-45343486	1.4e-07	0.276634	0.203	0.074	0.0359633	Rpf2				chr14-11859100-11859996	2.46e-14	-0.3254	0	0.116	6.3e-09	Prkg2																							chr1-24625552-24626501	2.46e-40	-0.388806	0.14	0.285	6.31e-35	Sgk1
	chr20-47189276-47190224	1.56e-08	-0.29041	0.048	0.163	0.00400363	Afg1l				chr14-11918224-11919114	1.67e-12	-0.283172	0	0.1	4.29e-07	Prkg2																							chr1-24647224-24648222	1.25e-69	-0.410399	0.036	0.173	3.2e-64	Sgk1
	chr20-5626542-5628327	1.62e-15	0.432566	0.199	0.03	4.16e-10	Ggnbp1				chr14-11922806-11923893	2.05e-20	-0.462063	0	0.169	5.25e-15	Prkg2																							chr12-46794423-46795326	7.87e-14	-0.253501	0.215	0.307	2.02e-08	Rplp0
	chr20-6352124-6352706	1.11e-27	-0.488993	0	0.188	2.84e-22	Cdkn1a				chr14-11974969-11975710	6.11e-20	-0.366428	0	0.165	1.57e-14	Prkg2																							chr12-47218229-47219282	1.49e-17	-0.330932	0.409	0.53	3.83e-12	Mlec
	chr20-7630246-7631320	1.89e-11	-0.440487	0.118	0.29	4.85e-06	Tcp11				chr14-11985274-11985960	3.41e-28	-0.575273	0	0.233	8.74e-23	Prkg2																							chr12-47409239-47410261	1.08e-19	-0.306032	0.236	0.343	2.78e-14	Hnf1a
	chr20-7631972-7632992	2.15e-24	-0.463322	0	0.166	5.52e-19	Tcp11				chr14-12019822-12020739	2e-12	0.293073	0.121	0	5.14e-07	Prkg2																							chr12-48059657-48060936	1.66e-38	-0.266442	0.039	0.138	4.27e-33	Foxn4
	chr20-8006225-8007287	1.02e-09	-0.343283	0.062	0.193	0.000260549	Fkbp5				chr14-13245969-13246983	1.38e-17	-0.366428	0	0.145	3.55e-12	Fgf5																							chr12-48350106-48350990	7.4e-43	-0.351371	0.093	0.231	1.9e-37	Dao
	chr20-8094780-8095882	1.45e-08	-0.278777	0.042	0.144	0.00371808	Armc12				chr14-1470496-1471473	6.08e-09	0.324245	0.144	0.016	0.0015611	LOC100365289																							chr12-48373343-48374316	1.54e-23	-0.281119	0.106	0.201	3.95e-18	Dao
	chr2-104747629-104748545	9.36e-16	0.305172	0.109	0	2.4e-10	Cp				chr14-14945011-14946099	1.56e-07	0.285047	0.131	0.02	0.0400984	Mrpl1																							chr1-250745377-250746301	1.55e-30	-0.32231	0.127	0.245	3.97e-25	Asah2
	chr2-110304214-110306139	8.44e-10	-0.444276	0.141	0.282	0.000216705	LOC499584				chr14-16635764-16636713	6.84e-21	-0.436603	0	0.173	1.75e-15	Septin11																							chr12-51947925-51948850	1.53e-12	-0.285217	0.362	0.461	3.93e-07	Ep400
	chr2-124402717-124404132	2.81e-17	-0.278426	0	0.116	7.21e-12	Spry1				chr14-16865754-16866779	2.69e-09	-0.443744	0.077	0.241	0.000689219	Shroom3																							chr1-253053519-253054594	4.27e-21	-0.280991	0.175	0.279	1.09e-15	Slc16a12
	chr2-146333595-146336223	4.35e-12	0.290958	0.113	0.007	1.12e-06	Tm4sf1				chr14-17222336-17225081	1.48e-10	0.251682	0.101	0	3.8e-05	Art3																							chr1-253185231-253186160	3.14e-14	-0.257331	0.233	0.327	8.07e-09	Pank1
	chr2-150728385-150729467	6.06e-08	-0.316823	0.254	0.399	0.0155449	Mbnl1				chr1-41819459-41820343	8.5e-15	-0.352881	0	0.12	2.18e-09	Myct1																							chr1-255689593-255690534	4.31e-29	-0.291104	0.123	0.239	1.11e-23	Btaf1
	chr2-172460760-172461280	6.96e-16	-0.266601	0	0.106	1.79e-10	Schip1				chr14-20770005-20770917	1.67e-12	-0.268817	0	0.1	4.29e-07	Slc4a4																							chr1-260254126-260255058	3.49e-35	0.250926	0.158	0.054	8.95e-30	Blnk
	chr2-187995146-187995980	3.12e-22	-0.391637	0	0.151	8.01e-17	Arhgef2				chr14-3672124-3673076	2.04e-13	-0.302093	0	0.108	5.22e-08	Tgfbr3																							chr1-261228803-261229779	1.03e-11	-0.305157	0.442	0.531	2.65e-06	Mms19
	chr2-188003161-188003996	1.62e-21	-0.388912	0	0.146	4.16e-16	Arhgef2				chr14-3746919-3747911	4.71e-18	-0.357411	0	0.149	1.21e-12	Cdc7																							chr1-261973630-261974600	1.3e-151	-0.389441	0	0.146	3.35e-146	Pyroxd2
	chr2-188253447-188254156	1.51e-20	0.297059	0.143	0	3.87e-15	Ash1l				chr14-3816382-3817515	2.04e-13	-0.273618	0	0.108	5.22e-08	Cdc7																							chr1-261981523-261982434	4.22e-33	-0.311527	0.094	0.21	1.08e-27	Pyroxd2
	chr2-188746342-188747135	4e-15	0.250205	0.104	0	1.03e-09	Shc1				chr14-3855761-3856719	2.46e-14	-0.297386	0	0.116	6.3e-09	Cdc7																							chr1-262717454-262718459	1.24e-43	-0.286096	0.036	0.135	3.17e-38	Kcnip2
	chr2-197990964-197991907	1.37e-10	-0.401211	0.275	0.441	3.5e-05	Ciart				chr1-44260372-44261499	2.46e-14	-0.320769	0	0.116	6.3e-09	Cldn20																							chr1-263269462-263270376	6.59e-16	-0.268639	0.227	0.325	1.69e-10	Got1
	chr2-198472612-198473552	5.6e-18	-0.330473	0	0.121	1.44e-12	Fcgr1a				chr14-43702131-43703120	5.08e-11	0.260652	0.106	0	1.3e-05	Rbm47																							chr1-263431082-263432004	1.13e-11	-0.274378	0.366	0.451	2.9e-06	Slc25a28
	chr2-198589481-198590405	1.06e-26	-0.93124	0.192	0.49	2.73e-21	Hjv				chr14-45590036-45590908	5.39e-19	-0.44514	0	0.157	1.38e-13	Mir328b																							chr1-266236991-266237954	1.23e-41	0.27954	0.2	0.079	3.17e-36	Trim8
	chr2-198696593-198697634	3.39e-08	-0.331554	0.072	0.193	0.00870804	Txnip				chr14-45729693-45730692	8.09e-08	0.278981	0.114	0.012	0.0207569	Pgm2																							chr1-266253886-266254832	1.66e-11	-0.257624	0.318	0.41	4.26e-06	Trim8
	chr2-204214563-204215333	3.13e-16	-0.278426	0	0.109	8.02e-11	Mab21l3				chr14-49508384-49509291	5.08e-11	0.287232	0.106	0	1.3e-05	Arap2																							chr1-266482010-266483640	2.35e-32	-0.288776	0.072	0.173	6.02e-27	As3mt
	chr2-204268675-204269678	1.18e-09	0.299	0.141	0.025	0.000301603	Mab21l3				chr1-45070290-45071326	2.8e-14	-0.613676	0.111	0.345	7.18e-09	Nox3																							chr1-267223771-267226338	5.06e-54	0.295166	0.136	0.026	1.3e-48	Sh3pxd2a
	chr2-204743189-204744391	3.02e-10	0.254076	0.129	0.017	7.76e-05	Vangl1				chr1-45272472-45273410	1.67e-12	-0.268817	0	0.1	4.29e-07	Nox3																							chr12-6779035-6780435	9.59e-52	0.329944	0.185	0.055	2.46e-46	Tex26
	chr2-207510490-207511648	3.13e-16	-0.319068	0	0.109	8.02e-11	Cttnbp2nl				chr14-55082014-55083547	2.27e-13	0.293073	0.131	0	5.83e-08	Pcdh7																							chr1-270228856-270229818	6.1e-27	-0.265522	0.07	0.161	1.56e-21	Sorcs1
	chr2-210903558-210904578	2.5e-18	-0.32763	0	0.124	6.4e-13	Gnat2				chr14-59852735-59853727	4.06e-17	-0.379848	0	0.141	1.04e-11	Rbpj																							chr1-273740952-273741852	1.46e-36	-0.274961	0.048	0.148	3.75e-31	Xpnpep1
	chr2-218654919-218655918	1.9e-20	-0.361379	0	0.139	4.86e-15	S1pr1				chr14-59856916-59857765	1.01e-15	-0.352881	0	0.129	2.59e-10	Rbpj																							chr1-273751112-273751999	2.46e-33	-0.275287	0.07	0.172	6.32e-28	Xpnpep1
	chr2-218724780-218725899	1.91e-08	-0.277616	0.035	0.134	0.0049027	S1pr1				chr14-59901698-59902533	1.67e-12	-0.320769	0	0.1	4.29e-07	Rbpj																							chr1-274082078-274083852	3.53e-27	-0.329338	0.195	0.328	9.07e-22	Smndc1
	chr2-219411476-219412397	6.28e-17	-0.293073	0	0.114	1.61e-11	Cdc14a				chr1-4644250-4645387	1.6e-18	-0.384294	0	0.153	4.09e-13	Rab32																							chr1-274163275-274164275	3.78e-21	-0.261103	0.114	0.21	9.7e-16	Smndc1
	chr2-225647014-225648085	1.26e-17	-0.330473	0	0.119	3.22e-12	Abca4				chr1-46485629-46487677	1.01e-15	-0.330017	0	0.129	2.59e-10	Zdhhc14																							chr1-274168266-274169169	1.9e-38	-0.308203	0.07	0.179	4.88e-33	Smndc1
	chr2-225724167-225725375	2.19e-19	-0.375212	0	0.131	5.62e-14	Abca4				chr1-4650081-4651106	5.08e-11	0.260652	0.106	0	1.3e-05	Rab32																							chr1-276565955-276567839	3.45e-28	-0.304593	0.093	0.191	8.85e-23	Tcf7l2
	chr2-225726555-225727484	2.81e-08	-0.314901	0.268	0.423	0.00720355	Abca4				chr14-6863303-6864393	8.5e-15	-0.297386	0	0.12	2.18e-09	Dmp1																							chr1-278524754-278525700	7.8e-22	-0.251155	0.096	0.186	2e-16	Trub1
	chr2-243819313-243820053	7.57e-22	0.378768	0.152	0	1.94e-16	Mir1956				chr14-72110823-72111751	1.67e-12	-0.287926	0	0.1	4.29e-07	C1qtnf7																							chr1-29298134-29299158	9.55e-41	0.281184	0.147	0.044	2.45e-35	Hey2
	chr2-243990777-243991904	3.44e-15	-0.272526	0	0.101	8.83e-10	Tspan5				chr14-72147018-72148146	2.04e-13	-0.311461	0	0.108	5.22e-08	C1qtnf7																							chr12-944873-945882	2.14e-136	-0.353935	0	0.132	5.5e-131	Kl
	chr2-252123037-252124082	5.95e-09	0.299596	0.122	0.022	0.00152665	Lpar3				chr14-72530858-72531861	1.73e-11	0.30179	0.111	0	4.45e-06	Rab5a																							chr13-100657608-100658534	1.17e-19	-0.269129	0.112	0.203	2.99e-14	Degs1
	chr2-253208205-253209146	5.66e-11	-0.349568	0.042	0.166	1.45e-05	Prkacb				chr14-73376068-73377033	2.93e-15	-0.311461	0	0.124	7.53e-10	Pp2d1																							chr13-101534900-101536129	3.1e-55	0.277282	0.123	0.018	7.97e-50	Disp1
	chr2-253230166-253231172	4.7e-34	-0.610915	0	0.23	1.21e-28	Prkacb				chr1-47631282-47632325	6.11e-20	-0.457851	0	0.165	1.57e-14	Fndc1																							chr13-102717096-102718073	1.66e-27	-0.264475	0.063	0.157	4.26e-22	Mtarc1
	chr2-256457122-256458130	3.13e-16	-0.313332	0	0.109	8.02e-11	Adgrl4				chr14-77119892-77120887	4.4e-14	0.341789	0.139	0	1.13e-08	Slc2a9																							chr13-108842232-108842647	1.59e-98	0.295069	0.124	0	4.08e-93	Ptpn14
	chr2-29505784-29506811	2.61e-23	-0.442451	0	0.158	6.7e-18	Ptcd2				chr14-79995184-79996393	1.6e-18	-0.384294	0	0.153	4.09e-13	Afap1																							chr13-110078235-110079260	8.71e-16	-0.319996	0.405	0.519	2.23e-10	Ppp2r5a
	chr2-31590612-31591726	6.9e-17	0.412114	0.166	0.01	1.77e-11	Pik3r1				chr14-80255442-80257726	4.3e-09	-0.416316	0.074	0.221	0.00110283	Htra3																							chr13-110478553-110479536	5.83e-78	-0.463669	0.059	0.226	1.5e-72	Nek2
	chr2-43576145-43577319	1.55e-15	-0.284303	0	0.104	3.97e-10	Map3k1				chr1-48144668-48145791	5.08e-11	0.281368	0.106	0	1.3e-05	Igf2r																							chr13-110677088-110678012	7.99e-28	-0.358999	0.241	0.38	2.05e-22	Slc30a1
	chr2-44613446-44614484	8.47e-08	-0.33042	0.212	0.361	0.021724	Plpp1				chr14-81817107-81817978	4.71e-18	-0.375388	0	0.149	1.21e-12	Mxd4																							chr13-111961834-111962836	1.18e-32	-0.331322	0.109	0.225	3.02e-27	Hsd11b1
	chr2-44624922-44625707	2.5e-18	-0.358597	0	0.124	6.4e-13	Plpp1				chr1-48222267-48223136	9.2e-16	0.372456	0.156	0	2.36e-10	Igf2r																							chr1-32214498-32216190	2.31e-24	-0.256832	0.099	0.194	5.92e-19	Slc6a18
	chr2-44633706-44635434	1.41e-22	-0.571785	0.037	0.245	3.63e-17	Plpp1				chr1-48303402-48304581	2.28e-21	-0.482942	0	0.177	5.85e-16	Slc22a1																							chr1-32220977-32222067	6.46e-30	-0.292179	0.091	0.193	1.66e-24	Slc6a18
	chr2-53062833-53063766	1.94e-07	-0.27527	0.055	0.158	0.049779	Selenop				chr14-8520001-8521167	1.82e-17	-0.546948	0.045	0.273	4.66e-12	Arhgap24																							chr13-25262063-25263004	1.8e-13	-0.25304	0.185	0.272	4.62e-08	Rnf152
	chr2-56380077-56381307	2.92e-08	-0.353857	0.109	0.233	0.00750181	Lifr				chr14-85402952-85404080	4.99e-10	-0.39373	0.059	0.229	0.000127984	Emid1																							chr13-36267432-36268417	1.76e-80	0.287703	0.102	0	4.52e-75	Steap3
	chr2-84498523-84499698	2e-12	-0.425668	0.115	0.297	5.14e-07	Ropn1l				chr14-85419438-85420676	1.3e-07	-0.404296	0.116	0.277	0.0334815	Emid1																							chr13-37158712-37159669	6.47e-33	0.259278	0.174	0.069	1.66e-27	Insig2
	chr2-94054100-94055184	1.89e-11	-0.357234	0.032	0.151	4.84e-06	Fabp5				chr14-8543417-8544328	8.68e-11	0.278426	0.104	0	2.23e-05	Arhgap24																							chr13-44423997-44424918	1.07e-24	-0.262977	0.095	0.193	2.74e-19	Acmsd
	chr2-96430360-96431319	3.56e-09	0.312519	0.152	0.032	0.000914388	Il7				chr14-87515026-87516079	2.05e-20	-0.436603	0	0.169	5.25e-15	Igfbp3																							chr13-47615876-47616838	4.53e-120	0.406176	0.15	0	1.16e-114	Il24
	chr3-106936144-106937216	3.97e-10	-0.399065	0.106	0.265	0.000101941	Dph6				chr14-87916581-87917739	1.08e-29	-0.586893	0	0.245	2.77e-24	Igfbp3																							chr13-47622479-47624330	2.92e-60	0.262231	0.113	0.011	7.49e-55	Il24
	chr3-110981316-110982338	2.94e-19	0.352912	0.134	0	7.54e-14	Gchfr				chr14-88076341-88077268	6.84e-21	-0.44514	0	0.173	1.75e-15	NA																							chr13-48286534-48287480	4.18e-14	-0.311245	0.351	0.455	1.07e-08	Srgap2
	chr3-112447414-112449372	4e-15	0.261368	0.104	0	1.03e-09	Rpusd2				chr14-88089229-88090081	2.46e-14	-0.316122	0	0.116	6.3e-09	NA																							chr13-48494589-48496229	4.13e-52	0.273773	0.118	0.017	1.06e-46	Slc26a9
	chr3-11688587-11689550	3.21e-08	-0.379144	0.189	0.334	0.00824025	Eng				chr14-88096640-88097620	1.04e-26	-0.535853	0	0.221	2.67e-21	NA																							chr13-48539495-48540411	8.05e-63	-0.506982	0.132	0.317	2.06e-57	Slc26a9
	chr3-116899077-116900097	8.2e-24	0.399124	0.166	0	2.11e-18	Sema6d				chr14-88099472-88100507	2.46e-14	-0.297386	0	0.116	6.3e-09	NA																							chr13-48637794-48638756	5.41e-55	-0.316169	0.03	0.144	1.39e-49	Rab29
	chr3-122103230-122104446	2.43e-17	0.32924	0.12	0	6.25e-12	Sirpa				chr14-88191106-88192476	4.06e-17	-0.370915	0	0.141	1.04e-11	NA																							chr13-48751766-48752736	1.33e-18	-0.266519	0.125	0.222	3.42e-13	Slc45a3
	chr3-124145205-124146187	1.7e-07	0.266904	0.148	0.037	0.0435164	Adra1d				chr14-88685028-88686205	1.73e-11	0.278426	0.111	0	4.45e-06	NA																							chr13-49109150-49110177	1.34e-39	-0.377469	0.162	0.311	3.45e-34	Nuak2
	chr3-128508218-128510270	2.59e-27	-0.483896	0	0.186	6.64e-22	Plcb4				chr14-88815370-88816470	3.15e-10	0.445931	0.233	0.052	8.08e-05	Tns3																							chr13-49925602-49926763	9.99e-50	-0.301881	0.038	0.145	2.56e-44	Ppp1r15b
	chr3-13641565-13642606	7.12e-22	-0.421273	0	0.149	1.83e-16	Mapkap1				chr14-88948494-88949502	1.73e-11	0.287232	0.111	0	4.45e-06	Tns3																							chr13-49932599-49933521	6.62e-12	-0.256472	0.321	0.411	1.7e-06	Ppp1r15b
	chr3-142451480-142452552	1.02e-07	-0.26589	0.048	0.151	0.0262035	Foxa2				chr14-9093667-9094618	3.47e-16	-0.375388	0	0.133	8.9e-11	Wdfy3																							chr13-50490181-50491081	5.85e-51	-0.320718	0.051	0.17	1.5e-45	Etnk2
	chr3-142859018-142859733	3.44e-15	-0.313332	0	0.101	8.83e-10	Cd93				chr1-49463094-49463970	8.5e-15	-0.311461	0	0.12	2.18e-09	Prkn																							chr13-50822155-50823097	6.51e-45	0.277889	0.146	0.038	1.67e-39	Fmod
	chr3-14659527-14660574	1.11e-18	-0.319068	0	0.126	2.85e-13	Ggta1				chr15-10140443-10141399	1.73e-10	-0.388612	0.077	0.241	4.43e-05	Rarb																							chr13-51144165-51145088	6.5e-16	-0.255577	0.132	0.209	1.67e-10	Myog
	chr3-147027166-147028444	1.17e-17	0.318592	0.122	0	3e-12	Fkbp1a				chr15-10405190-10406298	5.84e-13	-0.330017	0	0.104	1.5e-07	Ngly1																							chr13-51200832-51201774	1.01e-15	-0.266642	0.225	0.323	2.59e-10	Tmem183a
	chr3-148264376-148265420	8.77e-10	-0.416523	0.18	0.337	0.000225122	Cox4i2				chr15-1333601-1334640	1.38e-17	-0.370915	0	0.145	3.55e-12	Kcnma1																							chr13-68554474-68555424	1.06e-22	-0.259188	0.102	0.194	2.71e-17	Ivns1abp
	chr3-148302608-148304437	1.86e-23	-0.773082	0.201	0.478	4.76e-18	Bcl2l1				chr15-1513609-1514197	2e-12	0.304685	0.121	0	5.14e-07	Lrmda																							chr13-68573123-68574711	7.64e-42	-0.280979	0.041	0.142	1.96e-36	Ivns1abp
	chr3-14957213-14958151	4.29e-20	-0.355809	0	0.136	1.1e-14	Dab2ip				chr15-1895648-1896452	8.5e-15	-0.302093	0	0.12	2.18e-09	Lrmda																							chr13-68579765-68580913	1.66e-19	-0.263398	0.106	0.193	4.26e-14	Ivns1abp
	chr3-152811514-152812239	2.81e-17	-0.313332	0	0.116	7.21e-12	Myl9				chr15-2376054-2376911	1.73e-11	0.272526	0.111	0	4.45e-06	Zfp503																							chr13-69999012-69999923	7.48e-26	-0.322313	0.153	0.271	1.92e-20	Apobec4
	chr3-154608547-154609439	1.26e-17	-0.310455	0	0.119	3.22e-12	Tgm2				chr15-2379052-2380080	1.19e-16	-0.316122	0	0.137	3.05e-11	Zfp503																							chr13-70006542-70007460	1.38e-22	-0.251169	0.092	0.183	3.54e-17	Apobec4
	chr3-155147324-155148602	1.26e-17	-0.30179	0	0.119	3.22e-12	Ppp1r16b				chr15-24146491-24147495	1.48e-07	-0.351407	0.084	0.217	0.0380449	Lgals3																							chr13-71330503-71331443	4.77e-17	-0.295853	0.281	0.393	1.22e-11	Glul
	chr3-155182618-155184151	6.03e-27	-0.463322	0	0.183	1.55e-21	Ppp1r16b				chr15-28378858-28379621	7.57e-22	-0.44514	0	0.181	1.94e-16	Arhgef40																							chr13-71341087-71342006	6.79e-21	-0.276295	0.172	0.283	1.74e-15	Glul
	chr3-162344315-162345599	7.72e-13	-0.352554	0.035	0.176	1.98e-07	Eya2				chr15-33390127-33391795	2.47e-11	-0.31335	0.01	0.129	6.33e-06	Cebpe																							chr13-71544297-71545307	5.18e-28	-0.274926	0.069	0.162	1.33e-22	Glul
	chr3-162630191-162631251	6.17e-12	-0.430985	0.058	0.203	1.58e-06	Zmynd8				chr15-33392991-33393908	1.82e-19	-0.428015	0	0.161	4.66e-14	Slc7a8																							chr13-71598401-71599655	1.56e-27	-0.257273	0.068	0.159	4e-22	Glul
	chr3-162790141-162791073	6.28e-17	-0.307573	0	0.114	1.61e-11	Sulf2				chr15-3635735-3636703	1.73e-11	0.284303	0.111	0	4.45e-06	Plau																							chr13-71600175-71601125	1.26e-20	-0.323199	0.267	0.386	3.23e-15	Glul
	chr3-163100133-163101149	1.16e-08	-0.258974	0.023	0.116	0.00298621	Sulf2				chr15-39341120-39342134	5.27e-16	0.434546	0.158	0	1.35e-10	RGD1563302																							chr13-71636297-71637341	5.89e-25	-0.277295	0.112	0.215	1.51e-19	Glul
	chr3-163368984-163369950	3.44e-15	-0.266601	0	0.101	8.83e-10	Prex1				chr15-40090455-40091281	3.47e-16	-0.330017	0	0.133	8.9e-11	Shisa2																							chr13-73262831-73263778	7.73e-27	-0.282813	0.066	0.152	1.98e-21	Acbd6
	chr3-164579329-164580432	5.56e-08	-0.293783	0.051	0.161	0.0142803	Ptpn1				chr15-40112007-40112929	1.6e-18	-0.428015	0	0.153	4.09e-13	Shisa2																							chr13-73703956-73705050	4.3e-14	-0.280536	0.307	0.42	1.1e-08	Tor1aip1
	chr3-165282574-165283810	4.58e-09	0.281383	0.122	0.022	0.00117429	Nfatc2				chr15-40294209-40295152	1.01e-15	-0.375388	0	0.129	2.59e-10	Nup58																							chr13-80041959-80042978	1.67e-79	0.357479	0.158	0.019	4.28e-74	Mir199a2
	chr3-166726246-166727255	3.13e-16	-0.278426	0	0.109	8.02e-11	Zfp217				chr15-41473553-41474826	5.27e-16	0.442451	0.158	0	1.35e-10	Sgcg																							chr13-80682563-80683551	1.8e-55	-0.448963	0.129	0.295	4.62e-50	Fmo4
	chr3-167921734-167922795	3.35e-35	-0.615584	0	0.238	8.59e-30	Bcas1				chr15-43352202-43353180	7.08e-14	-0.302093	0	0.112	1.82e-08	Adra1a																							chr13-80704877-80705773	8.06e-22	-0.266469	0.1	0.193	2.07e-16	Fmo4
	chr3-171329276-171330194	4.52e-16	0.294345	0.111	0	1.16e-10	Pmepa1				chr15-43511279-43512243	1.82e-19	-0.415037	0	0.161	4.66e-14	Dpysl2																							chr13-80837571-80838965	5.36e-60	-0.423848	0.089	0.248	1.37e-54	Fmo3
	chr3-175591314-175592323	1.62e-21	-0.375212	0	0.146	4.16e-16	Lama5				chr15-49150132-49151166	2.46e-14	-0.3254	0	0.116	6.3e-09	Scara5																							chr13-80848866-80849792	2.79e-22	-0.279144	0.11	0.208	7.16e-17	Fmo3
	chr3-177180714-177181679	5.6e-18	-0.369695	0	0.121	1.44e-12	Sox18				chr15-50499683-50501028	1.73e-11	0.321928	0.111	0	4.45e-06	Adam28																							chr13-80853896-80854881	4.37e-41	-0.274236	0.037	0.135	1.12e-35	Fmo3
	chr3-4033573-4035311	3.02e-10	-0.379166	0.201	0.379	7.74e-05	Egfl7				chr15-51848864-51850004	5.84e-13	-0.273618	0	0.104	1.5e-07	Pdlim2																							chr13-80867178-80868120	3e-50	-0.27018	0.025	0.124	7.7e-45	Fmo3
	chr3-4044315-4045560	4.93e-19	-0.298891	0	0.129	1.27e-13	Mir126a				chr15-52007904-52008893	8.44e-15	0.383448	0.146	0	2.17e-09	Slc39a14																							chr13-82716012-82716901	2.96e-15	-0.266587	0.19	0.281	7.59e-10	Atp1b1
	chr3-45890669-45892062	1.14e-23	-0.429251	0	0.161	2.92e-18	Wdsub1				chr15-52258449-52259653	1e-25	-0.551751	0	0.213	2.57e-20	Nudt18																							chr13-82718217-82719227	2.74e-25	-0.2743	0.105	0.209	7.04e-20	Atp1b1
	chr3-55361445-55362582	4.65e-10	-0.314246	0.028	0.141	0.000119304	Nostrin				chr15-55293152-55294304	8.87e-10	-0.481398	0.084	0.249	0.000227581	Itm2b																							chr13-82736203-82736979	7.74e-115	-0.26942	0	0.112	1.99e-109	Atp1b1
	chr3-5628453-5629412	1.7e-12	-0.428848	0.081	0.25	4.35e-07	Mymk				chr1-55702332-55703271	4.06e-17	-0.419376	0	0.141	1.04e-11	Vom2r9																							chr13-82751001-82751912	1e-86	0.283857	0.11	0	2.57e-81	Atp1b1
	chr3-58780688-58781712	3.35e-10	-0.500485	0.24	0.418	8.61e-05	Pdk1				chr15-58764055-58764966	2.46e-14	-0.316122	0	0.116	6.3e-09	Serp2																							chr13-82757551-82758841	2.71e-25	-0.399147	0.338	0.476	6.95e-20	Atp1b1
	chr3-7111247-7112725	6.96e-16	-0.269566	0	0.106	1.79e-10	Ralgds				chr15-58870820-58871828	6.11e-20	-0.428015	0	0.165	1.57e-14	Serp2																							chr13-82760175-82761104	1.34e-89	-0.612173	0.182	0.408	3.44e-84	Atp1b1
	chr3-7115718-7117670	1.74e-10	0.339858	0.166	0.035	4.47e-05	Ralgds				chr15-61684181-61685158	5.84e-13	-0.330017	0	0.104	1.5e-07	Kbtbd7																							chr13-84215533-84216373	2.27e-133	-0.333402	0	0.129	5.83e-128	Pou2f1
	chr3-81343607-81344682	6.18e-08	-0.376529	0.273	0.413	0.0158595	Cry2				chr15-6266744-6267784	2.66e-08	-0.370571	0.052	0.189	0.00683178	Zfp385d																							chr13-84217147-84218332	5.21e-12	-0.271101	0.298	0.384	1.34e-06	Pou2f1
	chr3-9498728-9499654	3.4e-08	-0.277799	0.065	0.168	0.00873455	NEWGENE_735020				chr15-6590958-6591982	1.17e-09	-0.326651	0.012	0.124	0.000300666	Zfp385d																							chr13-88465203-88466231	1.1e-50	-0.294001	0.029	0.133	2.81e-45	Uap1
	chr3-9586391-9587330	5.17e-09	0.316646	0.173	0.047	0.00132768	RGD1311084				chr1-56697652-56698481	1.19e-16	-0.366428	0	0.137	3.05e-11	Thbs2																							chr13-89700296-89701186	1.2e-33	-0.251633	0.04	0.127	3.08e-28	Dedd
	chr4-10440972-10442144	9.7e-20	-0.377962	0	0.134	2.49e-14	Gsap				chr15-82106936-82107884	1.01e-15	-0.357411	0	0.129	2.59e-10	Setsip																							chr13-90178564-90179687	1.54e-39	0.260604	0.13	0.034	3.94e-34	Slamf1
	chr4-10631908-10632847	9.34e-25	-0.437186	0	0.168	2.4e-19	Ptpn12				chr15-83704440-83705471	1.94e-10	0.296031	0.119	0.004	4.98e-05	Klf5																							chr13-93631206-93632264	3.61e-36	-0.253803	0.042	0.132	9.25e-31	Fh
	chr4-113735036-113736024	1.17e-10	0.280643	0.118	0.012	3e-05	Sema4f				chr1-58373602-58374733	2.93e-15	-0.3254	0	0.124	7.53e-10	Chd1																							chr13-93662152-93663078	3.27e-42	-0.255861	0.034	0.13	8.39e-37	Fh
	chr4-115713496-115714144	1.4e-16	-0.293073	0	0.111	3.6e-11	Dysf				chr15-90418711-90419700	2.46e-14	-0.334619	0	0.116	6.3e-09	Trim52																							chr13-95050997-95052223	8.7e-40	-0.317123	0.071	0.192	2.23e-34	Sdccag8
	chr4-115744587-115745552	6.28e-17	-0.307573	0	0.114	1.61e-11	Dysf				chr15-90651806-90653331	1.07e-27	-0.609854	0	0.229	2.74e-22	Trim52																							chr13-96111387-96112377	4.09e-15	-0.291506	0.3	0.408	1.05e-09	Desi2
	chr4-117198244-117199228	5.06e-17	0.318592	0.118	0	1.3e-11	Noto				chr1-59399434-59400529	1.67e-12	-0.273618	0	0.1	4.29e-07	Lnpep																							chr13-98598058-98599209	2.99e-56	0.305491	0.13	0.02	7.67e-51	Itpkb
	chr4-117235304-117235710	8.04e-29	0.409195	0.201	0	2.06e-23	Cct7				chr15-9532875-9534112	2.93e-15	-0.366428	0	0.124	7.53e-10	Thrb																							chr13-99299492-99300796	5.75e-303	-0.733808	0	0.281	1.48e-297	Ephx1
	chr4-119713108-119713771	7.93e-23	0.394062	0.159	0	2.04e-17	Rab43				chr16-10009412-10010539	2.62e-16	-0.621999	0.054	0.281	6.73e-11	Ptpn20																							chr14-10345676-10346616	1.28e-31	-0.264935	0.057	0.152	3.29e-26	Gpat3
	chr4-120085046-120086276	2.19e-12	-0.438401	0.065	0.218	5.61e-07	Gata2				chr16-10015153-10016184	6.68e-09	-0.350286	0.045	0.185	0.00171436	Ptpn20																							chr14-104474372-104475326	4.66e-11	-0.271072	0.324	0.415	1.2e-05	Rab1a
	chr4-120132395-120133195	1.55e-15	-0.257668	0	0.104	3.97e-10	Gata2				chr16-10138481-10139519	4.71e-18	-0.393145	0	0.149	1.21e-12	Gdf10																							chr14-104785628-104786585	3.07e-20	-0.38241	0.409	0.536	7.87e-15	Sertad2
	chr4-131814380-131815404	7.12e-22	-0.426597	0	0.149	1.83e-16	Foxp1				chr16-10910926-10912045	6.11e-20	-0.415037	0	0.165	1.57e-14	Ldb3																							chr14-105013614-105014528	3.46e-32	-0.352204	0.119	0.247	8.87e-27	Aftph
	chr4-132377872-132378878	6.63e-08	0.268566	0.12	0.027	0.0170049	Prok2				chr16-13997675-13998713	5.84e-13	-0.283172	0	0.104	1.5e-07	Rgr																							chr14-106393386-106394321	2.18e-11	-0.270312	0.284	0.369	5.6e-06	Mdh1
	chr4-140489696-140490342	1.51e-20	0.32924	0.143	0	3.87e-15	Bhlhe40				chr16-1455670-1457518	5.3e-09	0.258025	0.101	0.004	0.00135957	Zmiz1																							chr14-107125146-107126076	1.54e-11	-0.295949	0.297	0.389	3.94e-06	Ehbp1
	chr4-140598233-140598978	2.43e-08	-0.366087	0.217	0.356	0.0062296	Bhlhe40				chr16-20441057-20441927	1.6e-18	-0.393145	0	0.153	4.09e-13	Rab3a																							chr14-108006738-108007688	1.83e-11	-0.306066	0.4	0.485	4.69e-06	Xpo1
	chr4-144166325-144167363	3.28e-08	-0.364427	0.102	0.22	0.0084116	Lmcd1				chr16-2046791-2047806	2.46e-14	-0.292664	0	0.116	6.3e-09	Zcchc24																							chr14-108059723-108060795	1.5e-13	-0.277994	0.282	0.381	3.86e-08	Usp34
	chr4-147431499-147432664	1.94e-15	0.313239	0.106	0	4.97e-10	Tsen2				chr16-20482460-20483462	1.48e-10	0.263629	0.101	0	3.8e-05	Jund																							chr14-10851482-10852492	1.35e-41	-0.30873	0.06	0.178	3.46e-36	Sec31a
	chr4-147858229-147859160	7.12e-22	-0.402484	0	0.149	1.83e-16	H1f8				chr16-20717454-20718380	2.54e-14	0.388912	0.141	0	6.52e-09	Klhl26																							chr14-11255542-11256516	2.62e-11	-0.268365	0.345	0.432	6.72e-06	Hnrnpd
	chr4-147902138-147904308	1.6e-21	0.373634	0.15	0	4.11e-16	Plxnd1				chr16-22841104-22842057	1.82e-19	-0.39755	0	0.161	4.66e-14	Csgalnact1																							chr14-113735902-113736835	6.94e-50	-0.294839	0.031	0.139	1.78e-44	Cfap36
	chr4-148767107-148768315	6.43e-08	-0.330234	0.21	0.347	0.0165084	Zfp422				chr16-22925696-22926903	7.57e-22	-0.462063	0	0.181	1.94e-16	Csgalnact1																							chr1-41192022-41194042	6.37e-33	-0.283609	0.074	0.173	1.63e-27	Esr1
	chr4-148781743-148782814	8.3e-08	-0.355689	0.143	0.275	0.0212993	Depp1				chr16-31664029-31665110	1.01e-11	0.30179	0.114	0	2.6e-06	Cbr4																							chr1-41198846-41199761	2.68e-25	-0.284211	0.091	0.19	6.87e-20	Esr1
	chr4-149792555-149793457	1.55e-15	-0.307573	0	0.104	3.97e-10	Zfp637				chr16-31875161-31876262	2.46e-14	-0.278403	0	0.116	6.3e-09	Cbr4																							chr14-14222126-14223059	6.56e-12	-0.251832	0.28	0.371	1.68e-06	Paqr3
	chr4-157348237-157348741	3.68e-29	0.506219	0.203	0	9.45e-24	Cdca3				chr16-32225315-32226240	2.04e-13	-0.254317	0	0.108	5.22e-08	Sh3rf1																							chr14-1470496-1471473	8.94e-44	0.273764	0.138	0.036	2.29e-38	LOC100365289
	chr4-157970621-157971564	2.43e-17	0.286171	0.12	0	6.25e-12	Cd9				chr1-6432984-6434046	1.48e-10	0.284303	0.101	0	3.8e-05	Utrn																							chr14-16495856-16496896	9.3e-26	-0.261873	0.073	0.164	2.39e-20	Septin11
	chr4-157997817-157998760	1.6e-21	0.376203	0.15	0	4.11e-16	Cd9				chr16-46981663-46982650	3.44e-12	0.350217	0.119	0	8.83e-07	Dctd																							chr14-16801039-16802843	2.63e-88	-0.413379	0.034	0.192	6.75e-83	Shroom3
	chr4-160701541-160702580	6.96e-16	-0.272526	0	0.106	1.79e-10	Tspan9				chr16-48916671-48917646	1.19e-16	-0.393145	0	0.137	3.05e-11	Cenpu																							chr14-17340815-17341722	8.17e-32	0.256336	0.172	0.071	2.1e-26	Ppef2
	chr4-160706247-160707562	3.95e-08	-0.344227	0.127	0.272	0.0101402	Senp18				chr16-49585667-49586796	2.46e-14	-0.316122	0	0.116	6.3e-09	Pdlim3																							chr14-18453683-18454661	8.63e-37	-0.379453	0.162	0.306	2.21e-31	Areg
	chr4-168749689-168750683	2.65e-10	-0.442064	0.185	0.361	6.8e-05	Apold1				chr16-49874024-49875335	6.65e-09	-0.418332	0.059	0.201	0.00170573	Sorbs2																							chr14-2017947-2018996	4.42e-44	-0.321185	0.064	0.186	1.14e-38	Fgfrl1
	chr4-177884846-177885923	1.89e-07	0.293102	0.141	0.03	0.0485305	Etnk1				chr16-5456352-5457402	1.67e-12	-0.264	0	0.1	4.29e-07	Cacna2d3																							chr14-21067697-21068604	3.8e-17	-0.253639	0.148	0.24	9.74e-12	Grsf1
	chr4-180521991-180523091	8.89e-12	-0.438008	0.081	0.24	2.28e-06	Sspn				chr16-59649037-59649985	1.48e-10	0.266601	0.101	0	3.8e-05	Prag1																							chr14-42130095-42131059	9.83e-41	-0.2726	0.045	0.146	2.52e-35	Shisa3
	chr4-182791222-182792605	7.57e-18	-0.535472	0.065	0.275	1.94e-12	Rps4y2				chr16-60601112-60601745	6.84e-21	-0.388726	0	0.173	1.75e-15	Ppp1r3b																							chr14-43702131-43703120	5e-109	0.327901	0.137	0	1.28e-103	Rbm47
	chr4-27967664-27968669	8.25e-15	0.255797	0.102	0	2.12e-09	Cdk6				chr16-62085951-62087004	1.84e-11	-0.503318	0.079	0.257	4.73e-06	Gtf2e2																							chr14-43803410-43804345	1.81e-23	-0.316407	0.194	0.313	4.66e-18	Rbm47
	chr4-466182-467152	5.98e-23	-0.405184	0	0.156	1.53e-17	En2				chr16-62105643-62106693	1.04e-26	-0.58303	0	0.221	2.67e-21	Gtf2e2																							chr14-44478988-44479926	1.14e-11	-0.264333	0.285	0.376	2.93e-06	Ugdh
	chr4-58367177-58369284	3.84e-24	0.475396	0.169	0	9.86e-19	Mir29b1				chr16-68897518-68898692	1.01e-15	-0.379848	0	0.129	2.59e-10	Chrnb3																							chr14-45395386-45396453	2.55e-18	-0.280605	0.174	0.265	6.55e-13	Mir328b
	chr4-58530319-58531279	4e-15	0.269683	0.104	0	1.03e-09	Mkln1				chr16-69240414-69241381	5.9e-12	0.324782	0.116	0	1.51e-06	Zfp703																							chr14-45582836-45583814	3.46e-23	-0.312942	0.163	0.27	8.88e-18	Mir328b
	chr4-58915557-58916613	1.12e-09	-0.474635	0.127	0.277	0.0002875	Podxl				chr16-69287361-69288280	8.5e-15	-0.348337	0	0.12	2.18e-09	Zfp703																							chr14-5049898-5050959	3.66e-33	-0.312516	0.092	0.205	9.38e-28	Lrrc8d
	chr4-58950705-58951647	7.71e-08	-0.345214	0.085	0.203	0.0197789	Podxl				chr16-69599922-69601028	2.93e-15	-0.348337	0	0.124	7.53e-10	Cnga2																							chr1-45518777-45519819	6.44e-40	0.267242	0.175	0.056	1.65e-34	Ldhal6b
	chr4-62392234-62393222	5.92e-59	-0.921104	0	0.381	1.52e-53	Cyren				chr16-70480889-70481847	6.11e-20	-0.453626	0	0.165	1.57e-14	Thap1																							chr14-59353556-59354573	1.99e-40	0.260386	0.143	0.043	5.1e-35	Stim2
	chr4-62458221-62459060	3.44e-15	-0.290156	0	0.101	8.83e-10	Wdr91				chr16-71599192-71599977	1.67e-12	-0.297386	0	0.1	4.29e-07	Tacc1																							chr14-59558992-59559941	8.24e-32	-0.307564	0.097	0.204	2.11e-26	Tbc1d19
	chr4-66819626-66820749	1.48e-09	-0.42089	0.127	0.272	0.000379258	Tbxas1				chr16-73335415-73336447	1.01e-11	0.304685	0.114	0	2.6e-06	Sfrp1																							chr14-64483676-64484631	1.92e-24	-0.282759	0.12	0.229	4.92e-19	Gba3
	chr4-78379073-78380029	2.81e-17	-0.290156	0	0.116	7.21e-12	Gimap5				chr16-73514707-73515710	5.87e-18	0.431901	0.178	0	1.51e-12	Golga7																							chr14-64521063-64521991	2.71e-22	-0.270926	0.115	0.217	6.95e-17	Gba3
	chr4-78397159-78398285	1.31e-07	-0.255483	0.03	0.121	0.0337118	Gimap5				chr16-81420366-81421773	3.04e-09	-0.456607	0.054	0.197	0.000781374	Rasa3																							chr14-64803660-64804625	3.47e-83	-0.522217	0.085	0.282	8.91e-78	Gba3
	chr4-80870020-80871128	1.4e-16	-0.295985	0	0.111	3.6e-11	Mir148a				chr16-81757318-81757994	8.44e-15	0.353016	0.146	0	2.17e-09	Pcid2																							chr14-6671730-6672819	4.4e-81	0.27226	0.103	0	1.13e-75	Spp1
	chr5-100647652-100648599	6.67e-20	0.331889	0.139	0	1.71e-14	Nfib				chr16-83428714-83429952	1.6e-18	-0.39755	0	0.153	4.09e-13	Rab20																							chr14-6679449-6681188	8.33e-57	0.347275	0.203	0.063	2.14e-51	Spp1
	chr5-105243032-105244097	1.16e-14	-0.458526	0.058	0.225	2.98e-09	Acer2				chr16-83484192-83485036	1.67e-12	-0.268817	0	0.1	4.29e-07	Col4a1																							chr14-6721258-6722312	2.23e-50	0.311241	0.162	0.041	5.72e-45	Spp1
	chr5-107076589-107078474	8.25e-15	0.288901	0.102	0	2.12e-09	Ifna5				chr16-83565091-83566102	1.16e-12	0.338968	0.124	0	2.99e-07	Col4a1																							chr1-47277134-47278121	1.63e-27	-0.328176	0.152	0.27	4.19e-22	Sytl3
	chr5-113732990-113733940	1.31e-10	-0.446994	0.122	0.282	3.36e-05	Tek				chr1-6866454-6867428	4.71e-18	-0.40632	0	0.149	1.21e-12	Utrn																							chr14-76833166-76834083	9.45e-36	-0.251511	0.049	0.143	2.42e-30	Wdr1
	chr5-114110258-114111233	8.73e-08	-0.301531	0.129	0.26	0.0223935	Jun				chr1-6881833-6882720	2.05e-20	-0.462063	0	0.169	5.25e-15	Utrn																							chr14-79342717-79343716	6.37e-13	-0.27317	0.371	0.482	1.63e-07	Tbc1d14
	chr5-118743363-118744632	1.4e-26	-0.509207	0	0.181	3.6e-21	Pgm1				chr1-6894256-6895274	8.5e-15	-0.287926	0	0.12	2.18e-09	Utrn																							chr14-81420750-81421660	4.83e-32	-0.266226	0.05	0.143	1.24e-26	Add1
	chr5-124844141-124845200	5.25e-10	-0.390983	0.109	0.265	0.000134777	Plpp3				chr16-9067835-9068777	8.94e-24	-0.487081	0	0.197	2.29e-18	Vstm4																							chr14-81423448-81424365	7.72e-32	-0.290727	0.085	0.186	1.98e-26	Add1
	chr5-124960177-124961184	2.81e-17	-0.344604	0	0.116	7.21e-12	Plpp3				chr16-9069152-9070041	1.01e-15	-0.316122	0	0.129	2.59e-10	Vstm4																							chr14-81466966-81467970	1.37e-91	0.306193	0.116	0	3.51e-86	Sh3bp2
	chr5-128733915-128735597	4e-15	0.250205	0.104	0	1.03e-09	Mir761				chr16-9109932-9110820	3.24e-26	-0.559634	0	0.217	8.31e-21	Vstm4																							chr14-81468417-81469385	4.51e-52	0.299522	0.15	0.036	1.16e-46	Sh3bp2
	chr5-133330188-133331229	2.43e-17	0.307866	0.12	0	6.25e-12	Foxe3				chr16-9520236-9521245	1.6e-18	-0.462063	0	0.153	4.09e-13	Arhgap22																							chr14-81818858-81819745	1.07e-20	-0.359302	0.343	0.462	2.74e-15	Mxd4
	chr5-133866807-133867978	1.26e-17	-0.321928	0	0.119	3.22e-12	Tal1				chr16-9762369-9763380	2.05e-20	-0.453626	0	0.169	5.25e-15	Mapk8																							chr14-82782811-82783791	8.07e-51	-0.321212	0.036	0.143	2.07e-45	Ctbp1
	chr5-134551039-134551900	4.29e-20	-0.355809	0	0.136	1.1e-14	Cyp4b1				chr16-9776323-9777336	2.04e-13	-0.278403	0	0.108	5.22e-08	Mapk8																							chr1-48328903-48330695	8.57e-68	-0.275453	0.009	0.106	2.2e-62	Slc22a2
	chr5-135033150-135034139	1.2e-12	-0.465329	0.176	0.349	3.09e-07	Tspan1				chr1-70115066-70116121	2.93e-15	-0.292664	0	0.124	7.53e-10	Mir3099																							chr14-83412257-83413218	1.83e-14	-0.271272	0.286	0.395	4.69e-09	Eif4enif1
	chr5-135989948-135990315	5.61e-18	0.250205	0.125	0	1.44e-12	Plk3				chr17-11349957-11350939	2.96e-10	-0.432653	0.069	0.241	7.59e-05	Drd1																							chr14-8422866-8423805	1.28e-18	-0.250214	0.138	0.233	3.29e-13	Arhgap24
	chr5-137187963-137188971	3.17e-20	0.310555	0.141	0	8.14e-15	Med8				chr17-12325866-12327023	9.2e-16	0.394357	0.156	0	2.36e-10	Auh																							chr14-84419373-84420311	5.27e-36	-0.287533	0.075	0.187	1.35e-30	Tbc1d10a
	chr5-143116904-143117877	3.17e-20	0.373634	0.141	0	8.14e-15	Zc3h12a				chr17-13385965-13387111	2.41e-09	0.364984	0.186	0.036	0.000618586	Gadd45g																							chr14-84447353-84448321	7.22e-18	-0.265465	0.171	0.274	1.85e-12	Castor1
	chr5-144270302-144271214	1.4e-16	-0.310455	0	0.111	3.6e-11	Map7d1				chr17-13391357-13392304	5.84e-13	-0.264	0	0.104	1.5e-07	Gadd45g																							chr14-86414663-86415597	2.49e-12	-0.281126	0.329	0.431	6.38e-07	Ogdh
	chr5-14651626-14652675	1.9e-20	-0.377962	0	0.139	4.86e-15	Mrpl15				chr17-13836112-13837060	8.5e-15	-0.311461	0	0.12	2.18e-09	S1pr3																							chr14-86706217-86707160	8.52e-14	-0.323281	0.374	0.464	2.19e-08	H2az2
	chr5-146891158-146891965	1.4e-26	-0.48134	0	0.181	3.6e-21	Phc2				chr17-18921207-18922290	5.84e-13	-0.302093	0	0.104	1.5e-07	Rbm24																							chr14-87224746-87225896	1.07e-56	-0.272697	0.015	0.11	2.74e-51	Adcy1
	chr5-146948006-146948753	5.6e-18	-0.269566	0	0.121	1.44e-12	A3galt2				chr17-18938519-18939491	6.84e-21	-0.457851	0	0.173	1.75e-15	Atxn1																							chr14-88843460-88844392	1.5e-99	0.343616	0.126	0	3.86e-94	Tns3
	chr5-147701267-147702212	5.98e-09	-0.281879	0.217	0.374	0.00153502	Fam229a				chr17-19484674-19486738	3.37e-17	-0.425337	0.01	0.185	8.65e-12	Gmpr																							chr14-9148125-9149083	8.6e-34	-0.336163	0.126	0.25	2.21e-28	Wdfy3
	chr5-148380074-148381400	5.63e-14	-0.451484	0.074	0.257	1.44e-08	Tinagl1				chr17-20527144-20528195	5.39e-19	-0.39755	0	0.157	1.38e-13	Dtnbp1																							chr14-99985503-99986492	6.06e-33	-0.254063	0.042	0.132	1.55e-27	Egfr
	chr5-148385068-148386168	1.58e-07	-0.304629	0.102	0.223	0.0404263	Tinagl1				chr17-20603704-20604686	1.67e-12	-0.259167	0	0.1	4.29e-07	LOC690414																							chr15-104186255-104187248	2.37e-15	-0.302549	0.296	0.397	6.08e-10	Dnajc3
	chr5-149897241-149898351	6.96e-16	-0.293073	0	0.106	1.79e-10	Ptpru				chr17-22711621-22712630	4.71e-18	-0.410685	0	0.149	1.21e-12	LOC100362172																							chr15-106638485-106639389	4.52e-13	-0.253282	0.208	0.297	1.16e-07	Stk24
	chr5-149900501-149901584	7.61e-10	-0.429171	0.173	0.339	0.000195247	Ptpru				chr17-22790388-22791252	1.19e-16	-0.357411	0	0.137	3.05e-11	Tmem170b																							chr15-13543011-13544360	4.36e-31	-0.275703	0.06	0.152	1.12e-25	Ptprg
	chr5-151297455-151298378	1.3e-07	-0.275098	0.104	0.23	0.0332918	Wasf2				chr17-23842001-23843016	5.08e-11	0.269566	0.106	0	1.3e-05	Tbc1d7																							chr15-14042461-14043420	1.32e-31	-0.343658	0.141	0.265	3.4e-26	Ptprg
	chr5-151435864-151436658	2.8e-30	-0.568201	0	0.205	7.19e-25	Map3k6				chr17-24126004-24126846	2.46e-14	-0.330017	0	0.116	6.3e-09	Mcur1																							chr1-51505209-51506184	9.71e-50	0.277332	0.117	0.019	2.49e-44	Pabpc6
	chr5-152471851-152472796	1.4e-19	0.345065	0.136	0	3.59e-14	Fam110d				chr17-24189619-24190536	1.67e-12	-0.259167	0	0.1	4.29e-07	Mcur1																							chr15-16614809-16615834	3.88e-84	-0.393658	0.026	0.168	9.95e-79	Fhit
	chr5-152612777-152613593	9.7e-20	-0.353016	0	0.134	2.49e-14	Pafah2				chr17-27048450-27049375	2.46e-14	-0.306785	0	0.116	6.3e-09	Bmp6																							chr15-1702520-1703488	1.8e-29	-0.2763	0.061	0.153	4.61e-24	Lrmda
	chr5-157421827-157422739	2.94e-19	0.326585	0.134	0	7.54e-14	Tmco4				chr17-27072899-27073898	1.15e-08	-0.306523	0.03	0.145	0.00294962	Bmp6																							chr15-18540619-18541546	1.01e-13	-0.272469	0.269	0.366	2.59e-08	Pdhb
	chr5-158000524-158001956	1.25e-07	0.275069	0.109	0.022	0.0320224	Iffo2				chr17-2787895-2788964	5.84e-13	-0.259167	0	0.104	1.5e-07	Olr1652																							chr15-19826491-19827352	4.57e-36	-0.284303	0.058	0.164	1.17e-30	Fermt2
	chr5-160499003-160500111	8.25e-15	0.269683	0.102	0	2.12e-09	Efhd2				chr17-30937987-30939216	3.24e-26	-0.567475	0	0.217	8.31e-21	Pxdc1																							chr15-20412829-20413766	3.75e-58	-0.304455	0.02	0.121	9.63e-53	Bmp4
	chr5-160975564-160976532	2.81e-17	-0.330473	0	0.116	7.21e-12	Kazn				chr17-30966810-30967483	1.67e-12	-0.259167	0	0.1	4.29e-07	Pxdc1																							chr15-20660292-20661719	9.28e-18	-0.2825	0.157	0.255	2.38e-12	Bmp4
	chr5-160987747-160989344	1.78e-09	-0.367333	0.132	0.285	0.000457644	Kazn				chr17-31375517-31376505	1.2e-11	-0.384843	0.02	0.165	3.07e-06	Psmg4																							chr15-27855568-27856595	2.21e-15	-0.303003	0.364	0.467	5.68e-10	Pip4p1
	chr5-162810121-162811088	1.55e-15	-0.269566	0	0.104	3.97e-10	Dhrs3				chr17-35765444-35766631	3.47e-16	-0.370915	0	0.133	8.9e-11	Uqcrfs1																							chr15-28517104-28518046	2.47e-12	-0.267385	0.325	0.42	6.33e-07	NA
	chr5-168123155-168124096	1.34e-07	-0.30065	0.411	0.547	0.0342888	Per3				chr17-35788856-35789741	5.84e-13	-0.278403	0	0.104	1.5e-07	Uqcrfs1																							chr15-2981676-2982904	1.99e-14	-0.322348	0.359	0.465	5.12e-09	Dusp29
	chr5-170676233-170678192	4.93e-19	-0.413251	0	0.129	1.27e-13	Ajap1				chr17-35893342-35894114	2.46e-14	-0.273618	0	0.116	6.3e-09	Agtr1a																							chr1-53037885-53038881	1.42e-17	-0.281908	0.261	0.366	3.63e-12	Mpc1
	chr5-21222479-21223497	7.12e-22	-0.391637	0	0.149	1.83e-16	Ca8				chr17-35895545-35896356	8.5e-15	-0.292664	0	0.12	2.18e-09	Agtr1a																							chr15-31248716-31249763	2.22e-29	0.266796	0.201	0.095	5.69e-24	Dad1
	chr5-24195787-24198286	1.75e-11	-0.303631	0.009	0.109	4.49e-06	Cfap418				chr17-35913393-35914441	1.06e-30	-0.651023	0	0.253	2.72e-25	Agtr1a																							chr15-33165601-33166531	2.83e-10	-0.257574	0.327	0.415	7.27e-05	Prmt5
	chr5-47409851-47410792	1.75e-11	0.346089	0.157	0.025	4.5e-06	Bach2				chr17-42410065-42411261	7.08e-14	-0.316122	0	0.112	1.82e-08	Ripor2																							chr15-33554998-33555925	1.92e-17	-0.284581	0.323	0.442	4.93e-12	Pabpn1
	chr5-5465942-5466777	6.96e-16	-0.251682	0	0.106	1.79e-10	Mir378b				chr17-42437514-42438558	1.01e-08	-0.350585	0.035	0.165	0.00259457	Ripor2																							chr15-34234087-34234866	1.11e-35	-0.421616	0.335	0.499	2.85e-30	Dcaf11
	chr5-72426533-72427555	6.64e-09	-0.300747	0.058	0.176	0.00170269	Klf4				chr17-42468825-42469868	7.08e-14	-0.320769	0	0.112	1.82e-08	Ripor2																							chr15-37155661-37156652	2.56e-11	-0.28306	0.295	0.384	6.57e-06	Pspc1
	chr5-72885374-72886506	4.48e-09	-0.338012	0.157	0.297	0.00114872	Klf4				chr17-42491749-42492861	6.52e-08	-0.319365	0.035	0.149	0.0167389	Ripor2																							chr15-37367549-37368527	5.82e-38	-0.304956	0.065	0.185	1.49e-32	Gjb2
	chr5-74901589-74902542	4.29e-20	-0.388912	0	0.136	1.1e-14	Akap2				chr17-435971-436917	1.17e-07	-0.405089	0.144	0.309	0.0301161	Fbp1																							chr15-38493859-38495441	5.01e-54	-0.34177	0.05	0.182	1.29e-48	Fgf9
	chr6-100111046-100111956	1.19e-07	-0.265487	0.039	0.134	0.030542	Max				chr17-43852623-43853657	2.46e-14	-0.316122	0	0.116	6.3e-09	Hist1h2ail1																							chr1-53888658-53889794	4.21e-84	0.281783	0.107	0	1.08e-78	Afdn
	chr6-102739683-102740728	2.83e-08	0.273157	0.152	0.037	0.00725507	Zfyve26				chr17-43860067-43860983	2.46e-14	-0.302093	0	0.116	6.3e-09	Btn1a1																							chr15-4056563-4057618	9.34e-14	-0.267421	0.204	0.289	2.4e-08	Sec24c
	chr6-102874432-102876536	3.43e-13	-0.449778	0.076	0.252	8.8e-08	Zfyve26				chr17-47573655-47574654	7.08e-14	-0.320769	0	0.112	1.82e-08	Stard3nl																							chr15-44049138-44050789	1.03e-60	0.33241	0.144	0.024	2.65e-55	Ebf2
	chr6-10321158-10322156	1.1e-07	-0.373773	0.18	0.304	0.0282024	Epas1				chr17-4846922-4847999	3.44e-12	0.260652	0.119	0	8.83e-07	Dapk1																							chr15-44411045-44411988	5.01e-14	-0.29103	0.405	0.512	1.28e-08	Kctd9
	chr6-103470206-103471369	8.53e-10	0.359704	0.217	0.072	0.000218947	Actn1				chr17-4956737-4957708	3.44e-12	0.307573	0.119	0	8.83e-07	Isca1																							chr1-54441327-54442302	3.66e-25	-0.392134	0.499	0.638	9.4e-20	Vom2r7
	chr6-10352911-10353867	1.51e-20	0.337174	0.143	0	3.87e-15	Epas1				chr17-500814-501804	1.01e-15	-0.339206	0	0.129	2.59e-10	Aopep																							chr15-44572040-44574043	9.47e-33	-0.264905	0.061	0.163	2.43e-27	Gnrh1
	chr6-10375986-10377022	5.98e-23	-0.434546	0	0.156	1.53e-17	Epas1				chr17-51165978-51167798	2e-12	0.304685	0.121	0	5.14e-07	Inhba																							chr15-4508281-4509232	3.54e-32	-0.383591	0.185	0.316	9.07e-27	Kcnk16
	chr6-107424738-107425712	9.59e-09	-0.354798	0.081	0.208	0.00246195	Riox1				chr17-52955151-52956217	8.68e-11	0.275479	0.104	0	2.23e-05	Gabpb1l																							chr15-4509960-4510887	2.13e-41	-0.372543	0.105	0.239	5.48e-36	Kcnk16
	chr6-10748937-10749832	6.1e-11	-0.433842	0.099	0.25	1.56e-05	Socs5				chr17-54932449-54933275	1.73e-11	0.30179	0.111	0	4.45e-06	Zfp438																							chr15-4512615-4513566	9.43e-41	-0.328272	0.073	0.192	2.42e-35	Kcnk16
	chr6-107662294-107663723	1.05e-16	0.255797	0.115	0	2.7e-11	Mideas				chr17-55179554-55180227	6.11e-20	-0.366428	0	0.165	1.57e-14	Svil																							chr15-45539548-45540736	1.33e-46	-0.386196	0.105	0.247	3.41e-41	Gucy1b2
	chr6-110917434-110918261	1.17e-17	0.297059	0.122	0	3e-12	Irf2bpl				chr17-61720458-61721634	6.84e-21	-0.491209	0	0.173	1.75e-15	Fzd8																							chr15-45927861-45928778	8.1e-16	-0.30758	0.398	0.511	2.08e-10	Ints6
	chr6-132444025-132444991	3.68e-21	-0.366928	0	0.144	9.45e-16	Evl				chr17-61740258-61741753	5.84e-13	-0.264	0	0.104	1.5e-07	Fzd8																							chr15-51854453-51855529	7.86e-126	-0.306486	0	0.122	2.02e-120	Pdlim2
	chr6-133842898-133843975	1.28e-09	0.280643	0.106	0.012	0.000327229	Mir379				chr17-61976481-61978304	8.5e-15	-0.3254	0	0.12	2.18e-09	Fzd8																							chr15-53380595-53381576	5.55e-23	-0.262887	0.086	0.177	1.42e-17	Phyhip
	chr6-135882436-135884104	4.75e-41	-0.736251	0	0.275	1.22e-35	Tnfaip2				chr17-68431133-68432652	1.22e-08	-0.416066	0.064	0.209	0.00312124	Pitrm1																							chr1-55702332-55703271	2.43e-128	-0.320281	0	0.125	6.25e-123	Vom2r9
	chr6-136003329-136003882	1.13e-34	0.616816	0.24	0	2.89e-29	Eif5				chr17-69742098-69743136	8.68e-11	0.266601	0.104	0	2.23e-05	Akr1c3																							chr15-57891038-57891949	9.33e-17	-0.285438	0.324	0.446	2.39e-11	Tpt1
	chr6-137372376-137373294	8.25e-15	0.264145	0.102	0	2.12e-09	Clba1				chr17-70510059-70511587	2.28e-21	-0.487081	0	0.177	5.85e-16	Il2ra																							chr15-58784568-58785714	4.88e-38	0.258081	0.156	0.051	1.25e-32	Serp2
	chr6-137721148-137722236	2.2e-09	-0.37978	0.079	0.213	0.000563785	Nudt14				chr17-75575010-75576171	5.84e-13	-0.311461	0	0.104	1.5e-07	Usp6nl																							chr15-59079733-59080825	9.2e-36	0.271341	0.178	0.071	2.36e-30	Serp2
	chr6-144455499-144456327	5.6e-18	-0.313332	0	0.121	1.44e-12	Ptprn2				chr17-75938990-75939773	1.38e-17	-0.334619	0	0.145	3.55e-12	Usp6nl																							chr15-59089717-59090473	4.21e-84	0.252721	0.107	0	1.08e-78	Serp2
	chr6-145262851-145263958	2.28e-08	-0.295604	0.062	0.176	0.00584897	Mir153				chr17-77254390-77255341	6.6e-08	-0.32663	0.037	0.157	0.0169255	Ucma																							chr15-59664406-59665281	4.59e-27	-0.264768	0.066	0.155	1.18e-21	Dnajc15
	chr6-21536371-21537321	1.4e-16	-0.307573	0	0.111	3.6e-11	Ltbp1				chr17-78804870-78805966	5.84e-13	-0.287926	0	0.104	1.5e-07	Dclre1c																							chr15-59735326-59736326	3.01e-67	-0.326599	0.021	0.134	7.72e-62	Dnajc15
	chr6-25554503-25555587	2.52e-08	0.266352	0.113	0.022	0.00646678	Plb1				chr17-79612090-79612995	5.84e-13	-0.302093	0	0.104	1.5e-07	Itga8																							chr15-60766246-60767175	1.37e-19	-0.325097	0.277	0.399	3.5e-14	Akap11
	chr6-25616955-25618120	1.6e-30	0.574932	0.212	0	4.1e-25	Fosl2				chr17-80731228-80732150	1.73e-11	0.293073	0.111	0	4.45e-06	Cubn																							chr15-60968408-60969400	3.08e-64	-0.326767	0.03	0.146	7.9e-59	Akap11
	chr6-25855054-25856270	1.35e-08	0.275149	0.141	0.032	0.0034672	Babam2				chr17-8281570-8282583	1.37e-07	-0.352565	0.079	0.217	0.0352669	Smad5																							chr1-57332058-57333053	2.47e-24	-0.275684	0.127	0.236	6.35e-19	Dll1
	chr6-26141186-26142351	8.11e-10	-0.342436	0.042	0.158	0.000208117	Rbks				chr17-85787703-85788452	7.08e-14	-0.283172	0	0.112	1.82e-08	Pip4k2a																							chr15-84584767-84586400	8.89e-91	0.308233	0.115	0	2.28e-85	Klf12
	chr6-26192538-26193596	1.52e-07	-0.318936	0.055	0.161	0.0389706	Slc4a1ap				chr17-85788503-85789515	4.71e-18	-0.357411	0	0.149	1.21e-12	Pip4k2a																							chr15-8730229-8731083	9.54e-19	-0.323179	0.34	0.46	2.45e-13	Nr1d2
	chr6-26198502-26199286	1.55e-32	-0.558534	0	0.22	3.99e-27	Slc4a1ap				chr17-87323789-87325442	2.93e-15	-0.348337	0	0.124	7.53e-10	Arhgap21																							chr15-89768990-89770129	3.7e-46	0.30131	0.139	0.031	9.49e-41	Ndfip2
	chr6-26199754-26200730	1.27e-07	-0.303905	0.097	0.21	0.0326829	Slc4a1ap				chr17-87564262-87565413	4.71e-18	-0.432315	0	0.149	1.21e-12	Arhgap21																							chr15-9203424-9204395	1.23e-41	-0.323117	0.077	0.192	3.16e-36	Thrb
	chr6-28233878-28235728	1.6e-21	0.365898	0.15	0	4.11e-16	Dnmt3a				chr17-88041667-88042586	5.9e-12	0.304685	0.116	0	1.51e-06	Prtfdc1																							chr15-9204738-9205706	2.83e-159	-0.416922	0	0.154	7.27e-154	Thrb
	chr6-28248670-28249741	4.05e-25	-0.46591	0	0.171	1.04e-19	Dnmt3a				chr1-78843707-78844785	6.11e-20	-0.440878	0	0.165	1.57e-14	Calm3																							chr16-10661312-10662262	6.12e-13	-0.297858	0.354	0.451	1.57e-07	Glud1
	chr6-33689560-33690400	4.52e-16	0.264145	0.111	0	1.16e-10	Rhob				chr1-78999229-79000312	3.41e-28	-0.60224	0	0.233	8.74e-23	Hif3a																							chr16-19376596-19377524	4.34e-09	-0.280069	0.396	0.471	0.00111415	Rab8a
	chr6-40928322-40929258	7.29e-08	-0.290725	0.039	0.139	0.0186988	Trib2				chr17-90573199-90574104	5.9e-12	0.290156	0.116	0	1.51e-06	Lyst																							chr16-19767099-19768120	2.35e-12	-0.273425	0.396	0.5	6.03e-07	Ocel1
	chr6-41035787-41036854	3.28e-09	-0.367753	0.079	0.205	0.00084091	Trib2				chr1-80270685-80271720	2.92e-24	-0.49943	0	0.201	7.5e-19	Polr1g																							chr16-19777695-19778930	8.52e-14	-0.271528	0.358	0.46	2.19e-08	Nr2f6
	chr6-4245313-4246258	1.55e-15	-0.30179	0	0.104	3.97e-10	Slc8a1				chr1-80799419-80801311	8.68e-11	0.284303	0.104	0	2.23e-05	Ceacam19																							chr16-19873453-19874339	1.19e-10	-0.257107	0.269	0.351	3.04e-05	Mrpl34
	chr6-51218028-51219101	1.94e-15	0.2752	0.106	0	4.97e-10	Hbp1				chr1-8129345-8130178	9.84e-17	0.388912	0.166	0	2.52e-11	Hivep2																							chr16-20415553-20416553	4.5e-41	-0.424832	0.217	0.357	1.16e-35	Pik3r2
	chr6-55482449-55483790	2.01e-08	-0.336962	0.072	0.191	0.00516493	Agr2				chr18-17488487-17489553	3.44e-12	0.32763	0.119	0	8.83e-07	RGD1562608																							chr16-20432129-20433057	2.77e-11	-0.263791	0.319	0.41	7.1e-06	Mpv17l2
	chr6-76226619-76227341	7.12e-22	-0.377962	0	0.149	1.83e-16	Psma6				chr1-8236182-8236954	2.04e-13	-0.292664	0	0.108	5.22e-08	Hivep2																							chr16-20461375-20462377	4.35e-27	-0.33666	0.183	0.307	1.12e-21	Pde4c
	chr6-76253249-76254690	3.16e-14	-0.491487	0.15	0.349	8.1e-09	Nfkbia				chr18-24530271-24531202	1.71e-07	-0.291184	0.02	0.112	0.0438881	Ammecr1l																							chr16-20486440-20487449	7.59e-20	-0.333168	0.397	0.527	1.95e-14	Jund
	chr6-79304959-79307054	4.55e-12	-0.52073	0.266	0.465	1.17e-06	Clec14a				chr18-24944953-24945926	2.13e-08	0.409431	0.22	0.068	0.00546804	Map3k2																							chr16-20517705-20518578	4.99e-18	-0.270733	0.168	0.262	1.28e-12	Pgpep1
	chr6-9879962-9881199	3.16e-11	-0.491064	0.229	0.413	8.12e-06	RGD1562146				chr1-82503903-82504826	4.86e-15	0.383448	0.149	0	1.25e-09	Ccdc97																							chr16-20961406-20962360	6.88e-31	-0.410804	0.41	0.568	1.76e-25	Slc25a42
	chr6-9895114-9896027	1.29e-07	-0.268227	0.044	0.141	0.0331922	RGD1562146				chr18-2511350-2512280	2.46e-14	-0.311461	0	0.116	6.3e-09	Gata6																							chr16-21177201-21178149	3.95e-15	-0.307628	0.371	0.48	1.01e-09	Gatad2a
	chr7-100039380-100040390	7.15e-11	0.270357	0.106	0.007	1.83e-05	Trib1				chr18-25227390-25228357	8.5e-15	-0.316122	0	0.12	2.18e-09	Bin1																							chr16-21307677-21308636	5.21e-29	-0.306567	0.115	0.228	1.34e-23	Cilp2
	chr7-100071292-100073013	5.37e-09	0.297136	0.134	0.03	0.00137794	Trib1				chr18-25228763-25229652	5.39e-19	-0.47879	0	0.157	1.38e-13	Bin1																							chr16-21438323-21439375	3.92e-16	-0.310954	0.369	0.485	1.01e-10	Atp13a1
	chr7-102694897-102695885	6.74e-08	0.29738	0.199	0.072	0.017297	Myc				chr18-2585036-2586830	9.1e-08	-0.282035	0.03	0.124	0.0233558	Gata6																							chr16-2816015-2817010	6.31e-20	-0.252014	0.113	0.207	1.62e-14	Arhgef3
	chr7-11148039-11149752	2.71e-33	-0.54636	0	0.225	6.97e-28	Nfic				chr18-26878700-26879670	5.08e-11	0.272526	0.106	0	1.3e-05	Apc																							chr16-32077972-32079214	4.47e-79	0.269271	0.1	0	1.15e-73	Cbr4
	chr7-11444775-11445496	1.51e-20	0.368481	0.143	0	3.87e-15	Zbtb7a				chr18-28683270-28684348	2.79e-15	0.366928	0.151	0	7.17e-10	Cxxc5																							chr16-32638138-32639038	8.72e-41	-0.261541	0.038	0.135	2.24e-35	Hpf1
	chr7-114754428-114755735	1.31e-09	-0.300426	0.042	0.158	0.000336163	Ptk2				chr18-2872344-2873318	2e-12	0.313332	0.121	0	5.14e-07	Rbbp8																							chr16-32641446-32642433	1.58e-48	-0.279232	0.033	0.134	4.06e-43	Hpf1
	chr7-115914444-115915755	1.91e-07	-0.269937	0.048	0.149	0.0491063	Arc				chr18-2879212-2880146	7.35e-09	0.304541	0.149	0.016	0.00188733	Rbbp8																							chr16-32658301-32659287	9.52e-23	-0.271782	0.132	0.233	2.44e-17	Mfap3l
	chr7-116359390-116360260	2.59e-27	-0.46073	0	0.186	6.64e-22	Ly6e				chr18-28931206-28932127	3.47e-16	-0.39755	0	0.133	8.9e-11	Nrg2																							chr16-32890271-32891271	3.53e-40	-0.258028	0.028	0.113	9.05e-35	Aadat
	chr7-11701481-11702504	4e-15	0.302473	0.104	0	1.03e-09	Tmprss9				chr18-32305208-32306470	5.08e-11	0.304685	0.106	0	1.3e-05	Fgf1																							chr1-64146842-64147913	9.46e-11	-0.264413	0.376	0.459	2.43e-05	Cnot3
	chr7-117262951-117264050	8.25e-15	0.280696	0.102	0	2.12e-09	Plec				chr18-32401811-32402769	2.46e-14	-0.334619	0	0.116	6.3e-09	Fgf1																							chr16-49462289-49463236	7.59e-17	-0.313091	0.295	0.403	1.95e-11	Ankrd37
	chr7-118849994-118851011	1.14e-23	-0.450313	0	0.161	2.92e-18	Myh9				chr18-32410263-32411966	1.19e-16	-0.357411	0	0.137	3.05e-11	Fgf1																							chr16-50428816-50430814	4.35e-54	-0.304771	0.035	0.144	1.12e-48	Mtnr1a
	chr7-120207021-120207775	1.37e-22	-0.358597	0	0.153	3.51e-17	Triobp				chr18-32444861-32445958	1.67e-12	-0.316122	0	0.1	4.29e-07	Fgf1																							chr1-65595851-65596816	6.87e-107	-0.313124	0	0.104	1.76e-101	Slc27a5
	chr7-120335704-120336708	1.9e-20	-0.344604	0	0.139	4.86e-15	Eif3l				chr18-32601527-32602483	1.82e-19	-0.436603	0	0.161	4.66e-14	Spry4																							chr16-62095361-62096290	1.18e-23	-0.272886	0.095	0.192	3.04e-18	Gtf2e2
	chr7-120554431-120555436	6.28e-17	-0.310455	0	0.114	1.61e-11	Pla2g6				chr1-84042899-84043719	2.79e-15	0.358597	0.151	0	7.17e-10	Coq8b																							chr16-70709672-70710599	2.93e-12	-0.268517	0.318	0.419	7.52e-07	Hook3
	chr7-121244369-121245295	1.17e-17	0.288901	0.122	0	3e-12	Pdgfb				chr18-41401739-41403391	1.16e-12	0.33331	0.124	0	2.99e-07	Commd10																							chr16-71809634-71810592	2.18e-13	-0.29987	0.363	0.471	5.59e-08	Tm2d2
	chr7-12408396-12409224	1.6e-21	0.368481	0.15	0	4.11e-16	Cirbp				chr18-44726922-44727907	2.93e-15	-0.352881	0	0.124	7.53e-10	Tnfaip8																							chr16-7792321-7794178	1.89e-52	0.321315	0.147	0.033	4.85e-47	Btd
	chr7-12419257-12421175	3.16e-09	0.460982	0.323	0.149	0.000811508	Midn				chr18-45205628-45206514	7.62e-14	0.355809	0.136	0	1.95e-08	Pudp																							chr16-78453384-78454382	7.53e-31	-0.275514	0.062	0.161	1.93e-25	Myom2
	chr7-12468450-12470380	1.4e-19	0.347685	0.136	0	3.59e-14	Sbno2				chr18-4705771-4706689	8.5e-15	-0.3254	0	0.12	2.18e-09	Rpl7a																							chr16-79696445-79697371	3.47e-88	-0.507445	0.063	0.244	8.9e-83	Kbtbd11
	chr7-12475375-12476333	9.36e-16	0.305172	0.109	0	2.4e-10	Sbno2				chr18-47263467-47264609	3.92e-13	0.313332	0.129	0	1.01e-07	Ftmt																							chr16-79699967-79700998	8.48e-25	-0.297795	0.143	0.248	2.17e-19	Kbtbd11
	chr7-126566916-126567428	2.43e-17	0.288901	0.12	0	6.25e-12	Mirlet7c2				chr18-49934173-49934909	2.04e-13	-0.264	0	0.108	5.22e-08	Zfp608																							chr16-81757318-81757994	3.49e-91	0.271961	0.115	0	8.95e-86	Pcid2
	chr7-12710615-12711997	3.68e-21	-0.361379	0	0.144	9.45e-16	Misp				chr18-50035733-50036817	3.47e-16	-0.330017	0	0.133	8.9e-11	Zfp608																							chr16-82101756-82102664	1.86e-23	-0.283182	0.154	0.263	4.76e-18	Atp11a
	chr7-138038029-138038897	8.25e-15	0.255797	0.102	0	2.12e-09	Slc38a1				chr1-85173299-85173822	2.93e-15	-0.273618	0	0.124	7.53e-10	Pak4																							chr16-82118751-82119775	3.55e-19	-0.277168	0.167	0.267	9.11e-14	Atp11a
	chr7-139249369-139250239	3.26e-26	-0.442451	0	0.178	8.37e-21	Rapgef3				chr1-85322427-85323049	3.44e-12	0.272526	0.119	0	8.83e-07	Gmfg																							chr16-83281145-83282080	1.47e-20	-0.34217	0.359	0.478	3.78e-15	Ing1
	chr7-139254541-139255495	4.89e-09	-0.320466	0.305	0.468	0.00125549	Rapgef3				chr18-54603777-54604824	5.84e-13	-0.302093	0	0.104	1.5e-07	Minar2																							chr16-83282861-83283926	1.79e-27	-0.389185	0.343	0.471	4.6e-22	Cars2
	chr7-140979147-140980069	1.14e-23	-0.405184	0	0.161	2.92e-18	Prpf40b				chr18-55751590-55752541	1.73e-11	0.275479	0.111	0	4.45e-06	Smim3																							chr17-10003708-10004658	1.91e-15	-0.27807	0.244	0.338	4.91e-10	Fgfr4
	chr7-140981317-140982505	1.71e-09	-0.404073	0.115	0.257	0.000438726	Prpf40b				chr18-55761022-55762583	8.7e-08	-0.306098	0.045	0.165	0.0223327	Smim3																							chr17-10457187-10458243	4.09e-10	-0.285905	0.453	0.544	0.000104888	Rnf44
	chr7-140983543-140984634	1.14e-23	-0.463322	0	0.161	2.92e-18	Prpf40b				chr18-5582659-5583602	5.39e-19	-0.440878	0	0.157	1.38e-13	Zfp521																							chr17-10588406-10589349	1.02e-52	-0.394528	0.084	0.235	2.63e-47	LOC306766
	chr7-142342637-142343587	3.53e-08	0.286017	0.125	0.025	0.00906962	Galnt6				chr18-56391231-56392087	3.41e-28	-0.56356	0	0.233	8.74e-23	Pdgfrb																							chr1-71196753-71197806	1e-10	-0.283536	0.361	0.439	2.58e-05	Zfp583
	chr7-142808043-142808972	7.33e-09	0.333799	0.162	0.045	0.00187985	Acvr1b				chr18-56975398-56976490	1.6e-18	-0.423702	0	0.153	4.09e-13	Mir143																							chr17-1302863-1303783	1.32e-51	0.255622	0.109	0.013	3.39e-46	Ptch1
	chr7-142878038-142879039	4.52e-16	0.299769	0.111	0	1.16e-10	LOC103692984				chr18-56977787-56978781	6.84e-21	-0.449389	0	0.173	1.75e-15	Mir143																							chr17-13385965-13387111	1.44e-52	0.290392	0.136	0.026	3.7e-47	Gadd45g
	chr7-142911614-142912617	8.18e-08	-0.42421	0.212	0.349	0.0210002	Nr4a1				chr18-56997561-56998587	5.08e-11	0.304685	0.106	0	1.3e-05	Il17b																							chr17-13391357-13392304	7.91e-125	-0.308149	0	0.121	2.03e-119	Gadd45g
	chr7-142965868-142966902	1.11e-18	-0.383448	0	0.126	2.85e-13	Atg101				chr18-6194568-6195547	2.79e-15	0.377962	0.151	0	7.17e-10	Psma8																							chr17-13509216-13510093	1.07e-83	0.277327	0.106	0	2.74e-78	Sema4d
	chr7-142967442-142968585	2.82e-12	-0.474902	0.171	0.369	7.23e-07	Atg101				chr18-63130961-63131734	6.01e-19	0.471072	0.188	0	1.54e-13	Tubb6																							chr1-71414543-71415327	1.07e-27	-0.319448	0.132	0.238	2.76e-22	Zfp444
	chr7-143074230-143075218	1.03e-07	0.269116	0.143	0.045	0.0265464	Krt83				chr18-65490044-65491787	1.48e-10	0.257668	0.101	0	3.8e-05	Tcf4																							chr1-71415754-71416857	7.72e-16	-0.271628	0.235	0.337	1.98e-10	Zfp444
	chr7-143457845-143458853	5.11e-08	-0.269224	0.021	0.109	0.0131078	Krt1				chr1-86997485-86998691	6.76e-13	0.30179	0.126	0	1.73e-07	Hnrnpl																							chr17-15816365-15817229	5.95e-41	-0.313949	0.07	0.188	1.53e-35	Susd3
	chr7-143706599-143707553	2.35e-36	-0.645569	0	0.245	6.02e-31	Eif4b				chr1-87101621-87103086	5.39e-19	-0.379848	0	0.157	1.38e-13	Capn12																							chr17-16409650-16410382	1.38e-33	-0.408323	0.289	0.443	3.54e-28	Mirlet7a1
	chr7-143721897-143723045	5.5e-11	-0.396928	0.097	0.255	1.41e-05	Spryd3				chr18-71183362-71184427	2.46e-14	-0.306785	0	0.116	6.3e-09	Dym																							chr17-16695187-16696119	9.73e-33	-0.399979	0.248	0.396	2.5e-27	Id4
	chr7-143853307-143853797	7.56e-26	-0.355809	0	0.176	1.94e-20	Rarg				chr1-87381582-87383003	1.85e-07	-0.266817	0.017	0.104	0.0475336	Sipa1l3																							chr17-16711632-16712578	1.69e-39	-0.340724	0.084	0.211	4.34e-34	Id4
	chr7-144014281-144014809	2.35e-36	-0.577803	0	0.245	6.02e-31	Sp1				chr18-74770060-74771256	5.9e-12	0.290156	0.116	0	1.51e-06	Slc14a2																							chr17-18028518-18029455	1.8e-11	-0.267926	0.35	0.443	4.62e-06	Kdm1b
	chr7-14531979-14533018	8.25e-15	0.269683	0.102	0	2.12e-09	Cyp4f17				chr18-75826890-75827975	1.48e-10	0.254678	0.101	0	3.8e-05	Pard6g																							chr17-18034865-18035803	1.59e-18	-0.252342	0.117	0.205	4.08e-13	Tpmt
	chr7-18701564-18702469	2.11e-09	-0.414885	0.152	0.307	0.000541427	Cd320				chr18-79371235-79373606	1.16e-12	0.316203	0.124	0	2.99e-07	Mbp																							chr17-18887831-18889030	1.31e-51	0.279073	0.139	0.028	3.36e-46	Rbm24
	chr7-23559109-23559980	1.94e-15	0.2752	0.106	0	4.97e-10	Timp3				chr18-81927167-81928280	1.67e-12	-0.297386	0	0.1	4.29e-07	Timm21																							chr17-20364320-20365165	1.94e-15	-0.282006	0.306	0.421	4.99e-10	Dtnbp1
	chr7-23620512-23621604	2.28e-08	-0.318652	0.062	0.176	0.00584095	Timp3				chr19-10708411-10709564	3.34e-27	-0.535853	0	0.225	8.58e-22	Pllp																							chr17-20697320-20698250	2.01e-15	-0.251451	0.139	0.217	5.16e-10	LOC690414
	chr7-23717943-23719044	8.02e-09	-0.313493	0.035	0.141	0.00205727	Timp3				chr19-11648472-11649488	2.93e-15	-0.3254	0	0.124	7.53e-10	Gnao1																							chr17-21094922-21095895	1.97e-35	-0.284667	0.055	0.154	5.06e-30	LOC690414
	chr7-23726636-23727670	1.58e-10	-0.427415	0.106	0.262	4.05e-05	Fbxo7				chr19-13935065-13936844	6.31e-08	0.315236	0.166	0.032	0.0161984	Hmgxb4																							chr17-21188158-21189108	3.91e-22	-0.304824	0.211	0.337	1e-16	Smim13
	chr7-23746477-23748118	3.12e-09	-0.323235	0.072	0.203	0.000799818	Fbxo7				chr19-17345999-17346409	5.9e-12	0.257668	0.116	0	1.51e-06	Rbl2																							chr1-72330177-72331265	3.66e-13	-0.26782	0.268	0.369	9.39e-08	Zfp580
	chr7-25656283-25657784	8.25e-15	0.288901	0.102	0	2.12e-09	Ric8b				chr19-19425912-19427122	1.48e-10	0.254678	0.101	0	3.8e-05	Snx20																							chr17-24170209-24171557	2.27e-29	-0.259218	0.065	0.158	5.83e-24	Mcur1
	chr7-28929055-28929972	1.26e-17	-0.330473	0	0.119	3.22e-12	Dram1				chr19-19481542-19482918	8.5e-15	-0.316122	0	0.12	2.18e-09	Nkd1																							chr17-27551106-27552029	3.11e-19	-0.250801	0.128	0.229	7.98e-14	Ssr1
	chr7-3169685-3170866	7.15e-21	0.386435	0.145	0	1.83e-15	Dgka				chr19-20074821-20075991	1.82e-19	-0.436603	0	0.161	4.66e-14	Zfp423																							chr17-30601709-30602665	4.46e-55	-0.400044	0.07	0.215	1.15e-49	Eci3
	chr7-34113232-34114310	3.13e-16	-0.313332	0	0.109	8.02e-11	Elk3				chr19-20267253-20268298	2.04e-13	-0.302093	0	0.108	5.22e-08	Zfp423																							chr17-30616777-30617744	3.22e-23	-0.335793	0.203	0.327	8.25e-18	Eci3
	chr7-36270500-36271466	4.93e-19	-0.341789	0	0.129	1.27e-13	Cradd				chr19-2200103-2200999	7.08e-14	-0.306785	0	0.112	1.82e-08	Cdh11																							chr17-31261328-31262240	4.83e-26	-0.253166	0.066	0.154	1.24e-20	Slc22a23
	chr7-41497338-41498812	3.13e-16	-0.278426	0	0.109	8.02e-11	Dusp6				chr19-22055268-22056254	9.19e-11	-0.517445	0.119	0.309	2.36e-05	Phkb																							chr17-31351616-31352662	1.45e-43	-0.326503	0.066	0.181	3.71e-38	Psmg4
	chr7-42318048-42319139	2.5e-18	-0.350217	0	0.124	6.4e-13	Kitlg				chr19-2323213-2324270	1.01e-15	-0.334619	0	0.129	2.59e-10	Cdh11																							chr17-31533211-31534103	2.85e-28	-0.265818	0.08	0.173	7.31e-23	Bphl
	chr7-53311232-53312105	1.55e-15	-0.284303	0	0.104	3.97e-10	E2f7				chr19-23801142-23802067	7.08e-14	-0.297386	0	0.112	1.82e-08	Zfp330																							chr17-36333156-36334265	7.17e-15	-0.302581	0.32	0.42	1.84e-09	E2f3
	chr7-59261570-59262256	3.13e-16	-0.266601	0	0.109	8.02e-11	Ptprr				chr19-23802659-23803487	4.71e-18	-0.357411	0	0.149	1.21e-12	Zfp330																							chr17-41713376-41714440	1.97e-56	0.266005	0.109	0.011	5.05e-51	Nrsn1
	chr7-60580309-60581270	1.44e-12	-0.385169	0.023	0.151	3.68e-07	Cpm				chr19-24216443-24217487	8.27e-23	-0.49943	0	0.189	2.12e-17	Tbc1d9																							chr17-435971-436917	6.57e-32	-0.359964	0.175	0.313	1.69e-26	Fbp1
	chr7-63292413-63294239	6.28e-17	-0.295985	0	0.114	1.61e-11	Gns				chr19-25312349-25313184	5.08e-11	0.272526	0.106	0	1.3e-05	Mir23a																							chr17-4846922-4847999	2.34e-89	0.260267	0.113	0	6e-84	Dapk1
	chr7-63541767-63542730	1.4e-16	-0.287232	0	0.111	3.6e-11	Rassf3				chr19-25880423-25881492	2.04e-13	-0.297386	0	0.108	5.22e-08	Nfix																							chr17-49990508-49991519	2.33e-12	-0.277887	0.338	0.444	5.98e-07	Sugct
	chr7-64098468-64099588	5.96e-08	0.258782	0.115	0.02	0.0153017	Srgap1				chr19-25900399-25902301	1.6e-18	-0.40632	0	0.153	4.09e-13	Nfix																							chr17-53955611-53956665	5.71e-10	-0.256232	0.333	0.423	0.000146578	Ggps1
	chr7-70563281-70564399	8.84e-32	-0.529141	0	0.215	2.27e-26	Dctn2				chr19-31154219-31155411	1.01e-15	-0.339206	0	0.129	2.59e-10	Frem3																							chr17-54621812-54622732	4.89e-49	-0.442907	0.115	0.273	1.25e-43	Zeb1
	chr7-76446523-76448491	2.81e-17	-0.298891	0	0.116	7.21e-12	Ncald				chr19-31185445-31186560	4.71e-18	-0.415037	0	0.149	1.21e-12	Frem3																							chr17-54627035-54627964	4e-40	-0.256443	0.031	0.117	1.03e-34	Zeb1
	chr7-77243908-77244859	3.12e-22	-0.402484	0	0.151	8.01e-17	Klf10				chr19-31957290-31958218	8.62e-08	-0.273	0.03	0.137	0.0221103	Otud4																							chr17-56707856-56708838	3.34e-27	-0.267648	0.074	0.167	8.57e-22	Bambi
	chr7-77733036-77735087	6.99e-11	0.385415	0.212	0.062	1.79e-05	Baalc				chr19-33596092-33597286	4.06e-17	-0.361926	0	0.141	1.04e-11	Ttc29																							chr17-56909630-56910518	1.49e-10	-0.252588	0.274	0.372	3.82e-05	Bambi
	chr7-97560220-97561063	8.36e-21	-0.375212	0	0.141	2.15e-15	Zhx2				chr19-33601465-33602538	1.82e-19	-0.39755	0	0.161	4.66e-14	Ttc29																							chr17-57775714-57776727	6.99e-126	-0.53705	0.015	0.184	1.79e-120	Idi2
	chr7-99522972-99523921	1.58e-07	0.258442	0.125	0.027	0.0405949	Sqle				chr19-33831493-33832508	4.56e-10	-0.384956	0.057	0.217	0.000117036	Ednra																							chr17-6665193-6666181	2.51e-13	-0.29861	0.353	0.456	6.45e-08	Hnrnpk
	chr8-104686666-104687573	1.6e-21	0.431601	0.15	0	4.11e-16	Zbtb38				chr19-34034297-34035298	2.28e-21	-0.432315	0	0.177	5.85e-16	Tmem184c																							chr17-66875786-66876762	3.89e-37	-0.268351	0.041	0.135	9.99e-32	Heatr1
	chr8-104779522-104780796	3.13e-16	-0.290156	0	0.109	8.02e-11	Pxylp1				chr19-34220033-34221083	1.9e-11	-0.484852	0.057	0.229	4.88e-06	Arhgap10																							chr17-67904664-67905599	2.81e-11	-0.259885	0.322	0.402	7.21e-06	Klf6
	chr8-111211328-111211926	1.6e-21	0.350301	0.15	0	4.11e-16	Amotl2				chr19-34235507-34236404	2.46e-14	-0.311461	0	0.116	6.3e-09	Arhgap10																							chr17-67920800-67921903	3.47e-43	0.252089	0.127	0.03	8.9e-38	Klf6
	chr8-111494359-111495331	3.09e-10	0.363606	0.187	0.05	7.92e-05	Slco2a1				chr19-39429773-39430826	6.76e-13	0.338968	0.126	0	1.73e-07	Cyb5b																							chr17-6908750-6909695	1.08e-17	-0.292695	0.333	0.447	2.77e-12	Idnk
	chr8-116061867-116062835	6.15e-19	0.310555	0.132	0	1.58e-13	Cish				chr19-42798620-42799655	1.67e-12	-0.264	0	0.1	4.29e-07	Glg1																							chr17-69204075-69205025	3.99e-75	0.426384	0.221	0.054	1.02e-69	Akr1e2
	chr8-116486366-116486912	1.37e-22	-0.369695	0	0.153	3.51e-17	Sema3f				chr19-43429861-43430839	8.68e-11	0.272526	0.104	0	2.23e-05	Mir3084a																							chr17-69611211-69612028	7.57e-65	-0.420957	0.071	0.223	1.94e-59	Akr1c13
	chr8-116759964-116761200	2.5e-18	-0.338968	0	0.124	6.4e-13	Inka1				chr19-43912365-43913248	7.57e-22	-0.44514	0	0.181	1.94e-16	Ctrb1																							chr17-69613672-69614618	4.18e-24	-0.260957	0.11	0.21	1.07e-18	Akr1c13
	chr8-117976882-117978016	2.74e-13	-0.441663	0.076	0.255	7.04e-08	Cdc25a				chr19-43914922-43915915	4.34e-15	-0.604684	0.069	0.301	1.11e-09	Ctrb1																							chr17-69614700-69615553	1.39e-27	-0.271189	0.111	0.217	3.57e-22	Akr1c13
	chr8-117986201-117987186	1.04e-08	-0.330896	0.06	0.186	0.00267642	Map4				chr19-44023743-44024687	4.51e-08	-0.259767	0.037	0.161	0.011584	Cfdp1																							chr17-74940227-74941393	7.91e-118	-0.284699	0	0.115	2.03e-112	Celf2
	chr8-11932687-11933566	1.17e-17	0.310555	0.122	0	3e-12	Ccdc82				chr19-48380115-48381839	2.05e-20	-0.466263	0	0.169	5.25e-15	Maf																							chr17-75384935-75385871	6.48e-41	-0.295877	0.049	0.156	1.66e-35	Celf2
	chr8-119639655-119640805	7.4e-08	-0.285878	0.046	0.156	0.0189969	Dclk3				chr19-48996297-48997361	1.6e-18	-0.457851	0	0.153	4.09e-13	Dynlrb2																							chr17-76948153-76949041	3.57e-31	0.250262	0.168	0.067	9.15e-26	Optn
	chr8-121595471-121596545	3.13e-16	-0.310455	0	0.109	8.02e-11	Pdcd6ip				chr19-49375652-49376659	2.46e-14	-0.3254	0	0.116	6.3e-09	Cenpn																							chr17-77254390-77255341	1.96e-44	-0.328145	0.06	0.178	5.04e-39	Ucma
	chr8-129407470-129408439	2.66e-11	-0.285735	0.014	0.121	6.83e-06	Rpl14				chr19-49915451-49917296	1.82e-17	0.442451	0.173	0	4.67e-12	Plcg2																							chr17-77739285-77740333	6.95e-15	-0.275626	0.201	0.283	1.78e-09	Prpf18
	chr8-129441477-129442439	2.59e-27	-0.491536	0	0.186	6.64e-22	Ctnnb1				chr19-52104346-52105517	8.68e-11	0.257668	0.104	0	2.23e-05	Necab2																							chr17-78499602-78500491	3.07e-18	-0.274418	0.158	0.254	7.87e-13	Fam107b
	chr8-132213370-132214191	1.26e-17	-0.313332	0	0.119	3.22e-12	Exosc7				chr19-52686628-52687462	2.46e-14	-0.268817	0	0.116	6.3e-09	Crispld2																							chr1-77993529-77994483	1.08e-19	-0.312331	0.42	0.548	2.78e-14	Napa
	chr8-14435672-14436807	3.44e-15	-0.278426	0	0.101	8.83e-10	Mtnr1b				chr19-53801145-53802434	2.04e-13	-0.302093	0	0.108	5.22e-08	RGD1304884																							chr17-81209039-81209980	6.55e-18	-0.290378	0.228	0.344	1.68e-12	Stam
	chr8-22382903-22384186	3.44e-15	-0.254678	0	0.101	8.83e-10	Slc44a2				chr19-53829997-53830922	3.47e-16	-0.388726	0	0.133	8.9e-11	RGD1304884																							chr1-78225531-78226612	8.68e-09	-0.281789	0.441	0.508	0.00222658	Inafm1
	chr8-22755325-22756345	6.44e-11	0.372136	0.157	0.025	1.65e-05	Ldlr				chr19-53835167-53836223	5.08e-11	0.260652	0.106	0	1.3e-05	RGD1304884																							chr17-83236012-83236938	1.82e-48	-0.268638	0.034	0.135	4.67e-43	Plxdc2
	chr8-28158675-28159689	2.19e-19	-0.344604	0	0.131	5.62e-14	Jam3				chr19-54915785-54916827	1.67e-12	-0.339206	0	0.1	4.29e-07	Banp																							chr17-85195029-85195993	3.43e-38	-0.350923	0.09	0.211	8.81e-33	Commd3
	chr8-31974495-31975451	1.56e-07	0.284652	0.132	0.032	0.0401058	Adamts15				chr19-55947937-55949012	2.51e-22	-0.515731	0	0.185	6.43e-17	Cpne7																							chr17-85359836-85360880	4.49e-16	-0.278597	0.239	0.346	1.15e-10	Bmi1
	chr8-33831705-33832718	6.28e-17	-0.347413	0	0.114	1.61e-11	Ets1				chr19-56338205-56339250	5.33e-16	0.613321	0.918	0.719	1.37e-10	Gas8																							chr17-8606775-8607824	4.16e-32	-0.299142	0.114	0.239	1.07e-26	RGD1562024
	chr8-36203837-36205007	1.79e-11	-0.426481	0.139	0.329	4.59e-06	St3gal4				chr19-56963671-56964825	2.28e-21	-0.470451	0	0.177	5.85e-16	Cox6c-ps1																							chr17-8616797-8617932	1.92e-23	-0.251072	0.078	0.163	4.92e-18	RGD1562024
	chr8-39999916-40001035	1.67e-07	-0.307916	0.122	0.243	0.0428751	Esam				chr19-58962747-58963707	2.46e-14	-0.316122	0	0.116	6.3e-09	Kcnk1																							chr17-87574535-87575525	2.68e-38	-0.290048	0.058	0.164	6.87e-33	Arhgap21
	chr8-48801402-48802123	3.67e-29	-0.46591	0	0.198	9.42e-24	Bcl9l				chr19-59781075-59782148	2.81e-09	-0.421248	0.072	0.237	0.000719952	Tomm20																							chr1-78851560-78852576	1.18e-08	-0.259673	0.379	0.46	0.00302825	Calm3
	chr8-48802455-48803487	5.06e-17	0.258585	0.118	0	1.3e-11	Bcl9l				chr19-60510718-60511705	1.77e-07	-0.330869	0.079	0.217	0.0454216	Pard3																							chr17-89454920-89456633	3.51e-15	-0.277296	0.288	0.375	9.02e-10	Gad2
	chr8-49034366-49035321	6.96e-16	-0.260652	0	0.106	1.79e-10	Phldb1				chr19-60515950-60517024	1.01e-15	-0.343779	0	0.129	2.59e-10	Pard3																							chr1-78999229-79000312	2.41e-129	-0.343705	0	0.125	6.18e-124	Hif3a
	chr8-52775562-52776690	1.73e-09	-0.336593	0.053	0.178	0.000443887	Nxpe1				chr19-60985231-60986344	1.67e-12	-0.268817	0	0.1	4.29e-07	Nrp1																							chr17-9746221-9747109	1.18e-51	-0.456739	0.155	0.325	3.02e-46	Pfn3
	chr8-53054765-53055888	7.05e-40	-0.952591	0.067	0.433	1.81e-34	Zbtb16				chr19-61138030-61138979	5.08e-11	0.278426	0.106	0	1.3e-05	Nrp1																							chr17-9752978-9754291	5.64e-167	-0.454936	0	0.161	1.45e-161	Pfn3
	chr8-53060419-53061591	9.7e-20	-0.364156	0	0.134	2.49e-14	Zbtb16				chr19-61333914-61334736	4.86e-15	0.375212	0.149	0	1.25e-09	Nrp1																							chr17-9762387-9763364	1.9e-44	-0.405048	0.127	0.274	4.87e-39	Slc34a1
	chr8-53067618-53068284	6.96e-16	-0.263629	0	0.106	1.79e-10	Zbtb16				chr19-776474-777490	2.93e-15	-0.361926	0	0.124	7.53e-10	Cmtm4																							chr17-9770421-9771448	2.19e-16	-0.255271	0.151	0.24	5.62e-11	Slc34a1
	chr8-53068718-53069677	1.56e-11	-0.427586	0.139	0.319	4e-06	Zbtb16				chr20-10721492-10722651	9.05e-09	-0.323814	0.025	0.133	0.00232249	Sik1																							chr17-9771704-9772822	1.44e-24	-0.282172	0.096	0.195	3.71e-19	Slc34a1
	chr8-53071278-53072207	1.15e-09	-0.414393	0.159	0.309	0.000295334	Zbtb16				chr20-11274028-11275099	3.47e-16	-0.370915	0	0.133	8.9e-11	Gatd3a																							chr17-9972778-9973693	2.02e-13	-0.267835	0.247	0.34	5.18e-08	NA
	chr8-53146452-53147361	4.46e-16	-0.538382	0.118	0.334	1.14e-10	Zbtb16				chr20-11306333-11307467	5.85e-09	-0.418102	0.116	0.301	0.00150004	Dnmt3l																							chr1-80141175-80142296	1.08e-18	-0.3441	0.434	0.559	2.78e-13	Opa3
	chr8-61166133-61166952	4.52e-16	0.258585	0.111	0	1.16e-10	Hmg20a				chr20-11873651-11874758	1.82e-09	-0.369884	0.069	0.229	0.000466186	Slx9																							chr1-80270685-80271720	7.91e-125	-0.329587	0	0.121	2.03e-119	Polr1g
	chr8-61192774-61193604	6.96e-16	-0.310455	0	0.106	1.79e-10	Lingo1				chr20-11879992-11882167	3.32e-09	-0.416066	0.064	0.213	0.000850821	Slx9																							chr1-80630041-80631095	2.74e-16	-0.317822	0.389	0.498	7.03e-11	Tomm40
	chr8-61204164-61205322	8.36e-21	-0.407878	0	0.141	2.15e-15	Lingo1				chr20-11946536-11947737	1.29e-08	-0.335167	0.047	0.177	0.00332095	Adarb1																							chr1-80739743-80740585	7.33e-52	0.291734	0.141	0.029	1.88e-46	Bcl3
	chr8-62753569-62754534	3.68e-21	-0.377962	0	0.144	9.45e-16	Sema7a				chr20-12158734-12159741	1.73e-11	0.269566	0.111	0	4.45e-06	Pofut2																							chr1-80799419-80801311	2.63e-49	0.277427	0.139	0.03	6.74e-44	Ceacam19
	chr8-68913766-68915354	6.25e-16	-0.492476	0.042	0.215	1.6e-10	Smad6				chr20-12589118-12590342	3.35e-09	-0.409054	0.069	0.233	0.000858384	Pcbp3																							chr1-80825182-80826349	7.07e-35	0.255521	0.155	0.054	1.81e-29	Pvr
	chr8-70432731-70433808	4e-15	0.266916	0.104	0	1.03e-09	Slc24a1				chr20-12657346-12658424	2.97e-11	0.293073	0.109	0	7.62e-06	Col6a2																							chr18-12283872-12284816	1.58e-16	-0.308822	0.381	0.497	4.05e-11	Dsg4
	chr8-71210471-71211474	5.03e-10	-0.412024	0.157	0.322	0.000129089	Oaz2				chr20-12690417-12691262	7.08e-14	-0.283172	0	0.112	1.82e-08	Col6a2																							chr1-81910879-81911848	1.7e-33	0.251749	0.142	0.048	4.37e-28	Atp1a3
	chr8-76661668-76662517	2.19e-19	-0.355809	0	0.131	5.62e-14	Myo1e				chr20-13810279-13811010	2.05e-20	-0.428015	0	0.169	5.25e-15	Gstt3																							chr1-81951469-81952575	2.65e-11	-0.273832	0.352	0.45	6.79e-06	Zfp574
	chr8-77332679-77333746	7.62e-10	-0.410681	0.152	0.304	0.000195633	Lipc				chr20-14212121-14213930	1.01e-15	-0.316122	0	0.129	2.59e-10	Upb1																							chr1-82120576-82121510	6.96e-17	-0.250287	0.19	0.29	1.79e-11	Erf
	chr8-77367535-77369040	5.67e-14	-0.424447	0.042	0.196	1.45e-08	Lipc				chr20-14380382-14381467	2.04e-13	-0.273618	0	0.108	5.22e-08	Specc1l																							chr1-82135988-82137282	3.35e-22	-0.368701	0.491	0.605	8.6e-17	Erf
	chr8-77781092-77781991	6.37e-09	0.27273	0.127	0.022	0.00163448	Aldh1a2				chr20-14422125-14423048	2.51e-22	-0.487081	0	0.185	6.43e-17	Specc1l																							chr1-82150399-82151343	1.46e-11	-0.26008	0.252	0.346	3.75e-06	Pafah1b3
	chr9-110649936-110650855	6.28e-17	-0.330473	0	0.114	1.61e-11	Fbxl17				chr20-14429985-14430882	9.2e-16	0.394357	0.156	0	2.36e-10	Specc1l																							chr1-82317521-82318435	2.65e-17	-0.251915	0.13	0.222	6.8e-12	Ceacam1
	chr9-112191705-112193593	5.01e-10	-0.280962	0.018	0.116	0.000128589	Man2a1				chr20-16485426-16486446	1.01e-15	-0.330017	0	0.129	2.59e-10	Zwint																							chr1-82397443-82398499	5.29e-22	-0.2531	0.089	0.176	1.36e-16	Erich4
	chr9-112294430-112295398	8.36e-21	-0.377962	0	0.141	2.15e-15	Man2a1				chr20-19387776-19388923	7.08e-14	-0.297386	0	0.112	1.82e-08	Phyhipl																							chr1-82448583-82450644	9.56e-98	-0.558468	0.082	0.296	2.45e-92	Bckdha
	chr9-113395276-113396228	3.21e-09	-0.375646	0.079	0.2	0.000823258	Txndc2				chr20-19741331-19742211	5.08e-11	0.266601	0.106	0	1.3e-05	Mrln																							chr1-82451899-82452850	7.48e-16	-0.275084	0.247	0.347	1.92e-10	Bckdha
	chr9-113478573-113479560	1.4e-16	-0.295985	0	0.111	3.6e-11	Rab31				chr20-19802675-19803619	1.48e-10	0.287232	0.101	0	3.8e-05	Mrln																							chr18-24605350-24606259	3.99e-43	-0.280472	0.044	0.149	1.02e-37	Wdr33
	chr9-115541513-115542429	6.96e-16	-0.278426	0	0.106	1.79e-10	Ptprm				chr20-19994231-19995257	4.86e-15	0.407878	0.149	0	1.25e-09	Ank3																							chr18-24944953-24945926	3.6e-39	0.322876	0.248	0.117	9.25e-34	Map3k2
	chr9-15262517-15263795	2.24e-14	-0.558136	0.203	0.396	5.74e-09	Pgc				chr20-20657009-20658041	1.45e-07	-0.320343	0.052	0.181	0.0371261	Rhobtb1																							chr1-82546759-82547711	8.86e-21	-0.315384	0.291	0.414	2.27e-15	Hnrnpul1
	chr9-17818078-17818701	4.05e-25	-0.431901	0	0.171	1.04e-19	Hsp90ab1				chr20-21151841-21152862	4.4e-14	0.386183	0.139	0	1.13e-08	Cabcoco1																							chr18-26131735-26132682	2.7e-28	0.25014	0.199	0.096	6.94e-23	Nrep
	chr9-18072935-18074046	1.5e-13	-0.470102	0.065	0.235	3.84e-08	Cdc5l				chr20-21870414-21871373	1.01e-11	0.275479	0.114	0	2.6e-06	Rtkn2																							chr18-27179522-27180670	2.76e-33	-0.252601	0.053	0.145	7.09e-28	Pkd2l2
	chr9-19156165-19157134	1.26e-17	-0.295985	0	0.119	3.22e-12	Clic5				chr20-22199545-22200643	3.39e-19	0.46073	0.191	0	8.71e-14	Zfp365																							chr18-28668633-28670003	1.77e-26	-0.358199	0.191	0.308	4.55e-21	Cxxc5
	chr9-19320496-19321730	1.47e-09	-0.330916	0.072	0.213	0.000376672	Clic5				chr20-29527896-29528800	4.77e-08	-0.384025	0.129	0.293	0.0122435	Ddit4																							chr18-28717321-28718082	2.52e-119	-0.300374	0	0.116	6.45e-114	Psd2
	chr9-19331303-19332304	2.89e-09	-0.34826	0.044	0.163	0.000740596	Clic5				chr20-29747644-29748602	4.84e-17	-0.534447	0.045	0.265	1.24e-11	Chst3																							chr18-28719836-28720943	4.31e-185	-0.466893	0	0.177	1.11e-179	Psd2
	chr9-19527231-19528251	9.39e-24	-0.674419	0.079	0.339	2.41e-18	Enpp5				chr20-29768251-29769394	3.92e-08	-0.401318	0.069	0.209	0.0100594	Chst3																							chr18-28734583-28735644	7.86e-126	-0.330133	0	0.122	2.02e-120	Psd2
	chr9-20179771-20180721	5.6e-18	-0.336142	0	0.121	1.44e-12	Adgrf5				chr20-29781285-29782493	8.94e-24	-0.531851	0	0.197	2.29e-18	Chst3																							chr18-29386031-29386962	1.29e-15	-0.304344	0.422	0.527	3.31e-10	Ankhd1
	chr9-29458898-29459931	6.2e-10	-0.432038	0.118	0.277	0.000159166	Mir30a				chr20-30894037-30895108	1.33e-08	-0.388612	0.082	0.237	0.00340896	Adamts14																							chr18-31396570-31397517	3.58e-13	-0.254377	0.212	0.305	9.18e-08	Dele1
	chr9-29657572-29658780	1.55e-15	-0.293073	0	0.104	3.97e-10	Ogfrl1				chr20-3146151-3147193	1.25e-26	-0.921866	0.101	0.458	3.22e-21	RT1-N1																							chr18-3361372-3362636	1.63e-85	0.263275	0.108	0	4.19e-80	Cables1
	chr9-37253905-37254835	5.74e-12	0.304457	0.12	0.01	1.47e-06	Ptp4a1				chr20-34775529-34776863	2.04e-13	-0.278403	0	0.108	5.22e-08	Cep85l																							chr1-83990281-83991232	1.63e-14	-0.295909	0.34	0.445	4.19e-09	Rab4b
	chr9-43141295-43142312	1.37e-22	-0.388912	0	0.153	3.51e-17	Sema4c				chr20-43554052-43554905	1.01e-15	-0.330017	0	0.129	2.59e-10	Hdac2																							chr18-40518553-40519489	1.83e-09	-0.258417	0.356	0.439	0.000469495	Fem1c
	chr9-43151993-43153025	6.65e-09	-0.36936	0.139	0.297	0.00170675	Sema4c				chr20-44002424-44003396	2.46e-14	-0.292664	0	0.116	6.3e-09	Lama4																							chr18-41447692-41448613	2.05e-104	-0.267712	0	0.102	5.27e-99	Commd10
	chr9-43207929-43208920	3.44e-15	-0.281368	0	0.101	8.83e-10	Fam178b				chr20-4454108-4455191	8.5e-15	-0.339206	0	0.12	2.18e-09	Tnxa-ps1																							chr18-4326736-4327976	4.95e-18	-0.281667	0.191	0.294	1.27e-12	Impact
	chr9-44223177-44224211	6.28e-17	-0.310455	0	0.114	1.61e-11	Mgat4a				chr20-4464111-4464931	1.19e-16	-0.357411	0	0.137	3.05e-11	Tnxa-ps1																							chr18-51253592-51254695	2.75e-57	0.296398	0.124	0.017	7.05e-52	Gramd2b
	chr9-55283961-55284600	1.11e-18	-0.298891	0	0.126	2.85e-13	Cavin2				chr20-44697586-44698705	6.11e-20	-0.440878	0	0.165	1.57e-14	Traf3ip2																							chr1-85382351-85383282	9.93e-58	-0.46312	0.129	0.298	2.55e-52	Zfp36
	chr9-61427141-61428093	1.9e-20	-0.372456	0	0.139	4.86e-15	Ankrd44				chr20-46453412-46454332	1.37e-07	-0.37852	0.097	0.233	0.0352798	Foxo3																							chr18-56733257-56734436	6.71e-54	-0.300757	0.025	0.129	1.72e-48	Ppargc1b
	chr9-65554682-65555535	5.61e-18	0.342439	0.125	0	1.44e-12	Cflar				chr20-46471893-46472889	2.27e-08	-0.35846	0.059	0.201	0.00581892	Foxo3																							chr18-60497544-60498519	3.26e-18	-0.254299	0.128	0.216	8.38e-13	Nedd4l
	chr9-65673595-65674555	2.48e-12	0.286597	0.122	0.007	6.35e-07	Flacc1				chr20-46844429-46845895	3.34e-27	-0.543824	0	0.225	8.58e-22	LOC499469																							chr18-61787166-61788224	2.77e-81	0.288884	0.103	0	7.11e-76	Lman1
	chr9-66426544-66427522	1.53e-07	-0.302155	0.069	0.183	0.0392847	Sumo1				chr20-49838977-49840090	2.97e-11	0.287232	0.109	0	7.62e-06	Prep																							chr18-6206315-6207222	7.3e-16	-0.289725	0.287	0.39	1.87e-10	Psma8
	chr9-70767421-70769792	3.13e-16	-0.290156	0	0.109	8.02e-11	Klf7				chr20-6029192-6030374	5.84e-13	-0.311461	0	0.104	1.5e-07	Mapk13																							chr1-86948294-86949216	3.46e-12	-0.25921	0.231	0.317	8.89e-07	Nfkbib
	chr9-81203262-81204058	1.62e-21	-0.372456	0	0.146	4.16e-16	Tns1				chr20-6159984-6161003	2.51e-22	-0.503522	0	0.185	6.43e-17	Pnpla1																							chr18-69833702-69834601	1.53e-26	-0.308785	0.154	0.272	3.93e-21	Me2
	chr9-81234912-81235838	4e-15	0.288901	0.104	0	1.03e-09	Tns1				chr20-7138266-7139333	1.73e-10	0.354158	0.149	0.016	4.45e-05	Hmga1																							chr18-69837202-69838116	1.68e-18	-0.259325	0.14	0.232	4.31e-13	Me2
	chr9-81242327-81243233	5.17e-11	-0.465732	0.196	0.364	1.33e-05	Tns1				chr20-7678522-7679557	1.48e-10	0.260652	0.101	0	3.8e-05	Tcp11																							chr18-69854805-69855770	4.84e-56	-0.288527	0.023	0.127	1.24e-50	Me2
	chr9-81291132-81292037	3.68e-21	-0.413251	0	0.144	9.46e-16	Tns1				chr20-8006225-8007287	3.67e-10	-0.390862	0.052	0.205	9.41e-05	Fkbp5																							chr18-69855891-69856852	1.44e-35	-0.269054	0.061	0.171	3.69e-30	Me2
	chr9-81292156-81292915	2.43e-17	0.294345	0.12	0	6.25e-12	Tns1				chr20-8091529-8092481	1.02e-17	-0.6736	0.074	0.333	2.62e-12	Armc12																							chr18-69858157-69859166	6.03e-54	-0.2666	0.021	0.118	1.55e-48	Me2
	chr9-93159227-93160140	2.18e-16	0.286171	0.113	0	5.6e-11	Armc9				chr20-8096724-8097851	7.49e-13	-0.550403	0.144	0.378	1.92e-07	Armc12																							chr1-86990719-86991819	9.72e-158	-0.417435	0	0.152	2.49e-152	Hnrnpl
	chr9-93287569-93288596	1.55e-15	-0.266601	0	0.104	3.97e-10	B3gnt7				chr2-104405965-104406867	8.68e-11	0.287232	0.104	0	2.23e-05	RGD1562890																							chr1-86995441-86996348	4.63e-20	-0.313668	0.325	0.447	1.19e-14	Hnrnpl
	chr9-93558137-93559134	7.77e-09	0.259928	0.129	0.027	0.00199416	Ptma				chr2-104747629-104748545	9.2e-16	0.391637	0.156	0	2.36e-10	Cp																							chr18-71394554-71396240	3.54e-22	-0.335462	0.243	0.356	9.09e-17	Smad7
	chr9-95555451-95556372	6.49e-10	0.264863	0.122	0.02	0.000166571	Spp2				chr2-113210218-113211210	5.84e-13	-0.297386	0	0.104	1.5e-07	Fndc3b																							chr1-87401928-87402894	1.06e-37	0.265813	0.141	0.042	2.71e-32	Sipa1l3
	chr9-97358523-97359437	7.12e-22	-0.394357	0	0.149	1.83e-16	Ackr3				chr2-113218232-113218834	2.04e-13	-0.259167	0	0.108	5.22e-08	Fndc3b																							chr18-77263340-77264583	8.77e-38	0.256321	0.125	0.033	2.25e-32	Nfatc1
	chr9-98798303-98799452	3.49e-08	0.264091	0.104	0.017	0.00895671	Twist2				chr2-113805563-113806659	5.9e-12	0.321928	0.116	0	1.51e-06	Pld1																							chr18-81694230-81695135	3.38e-15	-0.296204	0.261	0.361	8.66e-10	Cyb5a
											chr2-117992763-117993923	6.11e-20	-0.457851	0	0.165	1.57e-14	Mecom																							chr1-89006703-89007611	6.02e-15	-0.259043	0.223	0.312	1.54e-09	Proser3
											chr2-123451729-123452889	1.38e-17	-0.39755	0	0.145	3.55e-12	Trpc3																							chr1-89041896-89042905	2.75e-11	-0.279431	0.351	0.446	7.07e-06	Mir3569
											chr2-124402717-124404132	3.24e-26	-0.632455	0	0.217	8.31e-21	Spry1																							chr1-90821785-90822727	5.33e-145	-0.377879	0	0.14	1.37e-139	Pepd
											chr2-124752504-124753660	2.05e-20	-0.419376	0	0.169	5.25e-15	Spry1																							chr19-10360068-10361009	1.04e-13	-0.278534	0.34	0.447	2.67e-08	Katnb1
											chr2-125082368-125083383	8.27e-10	-0.395647	0.05	0.197	0.000212301	Ankrd50																							chr19-10644026-10645208	1.97e-19	-0.276506	0.171	0.267	5.05e-14	Cx3cl1
											chr2-125102659-125103768	3.47e-16	-0.379848	0	0.133	8.9e-11	Ankrd50																							chr19-10826741-10827646	1.93e-15	-0.271041	0.276	0.383	4.94e-10	Psme3ip1
											chr2-126809543-126810584	3.47e-16	-0.384294	0	0.133	8.9e-11	Hspa4l																							chr19-11055745-11056567	3.92e-21	-0.258863	0.134	0.23	1.01e-15	Herpud1
											chr2-127291466-127292522	1.19e-16	-0.366428	0	0.137	3.05e-11	Hspa4l																							chr19-11108500-11109401	4.91e-169	-0.442376	0	0.163	1.26e-163	Slc12a3
											chr2-128330076-128331047	1.67e-12	-0.302093	0	0.1	4.29e-07	Jade1																							chr19-11299508-11300451	2.55e-15	-0.259834	0.142	0.231	6.55e-10	Mt1
											chr2-12837622-12838518	2.93e-15	-0.330017	0	0.124	7.53e-10	Cetn3																							chr19-11308422-11309286	2.4e-24	-0.338611	0.199	0.32	6.16e-19	Mt2A
											chr2-139008220-139009296	8.5e-15	-0.393145	0	0.12	2.18e-09	Pcdh18																							chr19-12933009-12933970	7.66e-34	-0.26215	0.042	0.129	1.97e-28	Large1
											chr2-141452212-141453080	5.08e-11	0.278426	0.106	0	1.3e-05	Foxo1																							chr19-15120694-15121628	3.64e-68	-0.460697	0.088	0.257	9.33e-63	Ces1e
											chr2-142418748-142419753	1.67e-12	-0.287926	0	0.1	4.29e-07	Lhfpl6																							chr19-15134658-15135685	6.4e-35	-0.279006	0.056	0.155	1.64e-29	Ces1e
											chr2-144645345-144645996	1.01e-11	0.284303	0.114	0	2.6e-06	Sohlh2																							chr19-15987529-15988546	1.67e-37	-0.271109	0.034	0.121	4.27e-32	Irx3
											chr2-144993887-144994733	8.68e-11	0.278426	0.104	0	2.23e-05	Dclk1																							chr19-16591914-16592875	1.34e-47	-0.293575	0.035	0.141	3.45e-42	Irx5
											chr2-146333595-146336223	1.04e-09	0.310319	0.124	0.008	0.00026694	Tm4sf1																							chr19-16684687-16685616	1.6e-37	-0.344282	0.081	0.197	4.11e-32	Irx5
											chr2-153457522-153458433	8.68e-11	0.281368	0.104	0	2.23e-05	Mme																							chr19-16988275-16989224	7.71e-19	-0.277029	0.148	0.241	1.98e-13	Fto
											chr2-165402452-165403416	2.97e-11	0.266601	0.109	0	7.62e-06	Ift80																							chr19-17018405-17019962	6.69e-40	-0.319873	0.074	0.186	1.72e-34	Fto
											chr2-165403771-165404714	1.47e-14	0.358597	0.144	0	3.76e-09	Ift80																							chr19-17047407-17048353	3.48e-28	-0.378203	0.274	0.413	8.93e-23	Fto
											chr2-172984882-172985826	5.08e-11	0.287232	0.106	0	1.3e-05	Schip1																							chr19-17289540-17290480	1.47e-15	-0.303555	0.328	0.442	3.77e-10	Aktip
											chr2-177790906-177791855	4.71e-18	-0.401942	0	0.149	1.21e-12	Rapgef2																							chr19-17517476-17518406	3.01e-14	-0.279944	0.288	0.391	7.73e-09	Rbl2
											chr2-181224631-181225515	1.6e-18	-0.436603	0	0.153	4.09e-13	Map9																							chr19-19136942-19137902	9.35e-36	-0.364939	0.126	0.258	2.4e-30	Cyld
											chr2-181960508-181961346	2.04e-13	-0.302093	0	0.108	5.22e-08	Fgg																							chr19-22055268-22056254	3.7e-44	-0.421964	0.151	0.308	9.49e-39	Phkb
											chr2-181962958-181963964	3.47e-16	-0.343779	0	0.133	8.9e-11	Fgg																							chr19-24746675-24747579	4.92e-11	-0.258496	0.352	0.44	1.26e-05	Dnajb1
											chr2-183430878-183431832	2e-12	0.32763	0.121	0	5.14e-07	Fhdc1																							chr19-25077232-25078168	2.21e-12	-0.275541	0.331	0.421	5.68e-07	Asf1b
											chr2-186454958-186456017	3.1e-25	-0.543824	0	0.209	7.95e-20	Kirrel1																							chr19-25094281-25095609	1.35e-22	-0.33653	0.293	0.412	3.46e-17	Prkaca
											chr2-187132479-187133312	3.24e-26	-0.511673	0	0.217	8.31e-21	Pear1																							chr19-25180959-25182283	5.46e-12	-0.274296	0.33	0.43	1.4e-06	Rfx1
											chr2-189980088-189981001	2.14e-08	0.315811	0.131	0.016	0.0054831	S100a3																							chr19-25961354-25962288	8.66e-23	-0.349648	0.291	0.416	2.22e-17	Calr
											chr2-195858250-195859913	7.62e-14	0.347413	0.136	0	1.95e-08	Snx27																							chr19-26106385-26107373	4.25e-13	-0.279097	0.331	0.429	1.09e-07	Hook2
											chr2-196404089-196405059	1.67e-12	-0.268817	0	0.1	4.29e-07	Cdc42se1																							chr19-28127820-28128811	2.71e-54	-0.453094	0.088	0.241	6.96e-49	NA
											chr2-197822769-197823849	1.6e-18	-0.410685	0	0.153	4.09e-13	Adamtsl4																							chr19-30830451-30831369	2.19e-18	-0.254927	0.118	0.206	5.63e-13	Gab1
											chr2-197842407-197843436	4.06e-17	-0.379848	0	0.141	1.04e-11	Ecm1																							chr19-39357079-39358100	1.5e-19	-0.277316	0.19	0.299	3.85e-14	Cyb5b
											chr2-198589481-198590405	9.4e-13	-0.741931	0.191	0.41	2.41e-07	Hjv																							chr19-39403055-39404098	1.07e-43	0.257275	0.141	0.036	2.74e-38	Cyb5b
											chr2-202549917-202550977	1.38e-17	-0.39755	0	0.145	3.55e-12	Gdap2																							chr19-39459491-39460414	5.06e-65	0.25929	0.104	0.005	1.3e-59	Wwp2
											chr2-202715621-202716855	7.08e-14	-0.348337	0	0.112	1.82e-08	Tent5c																							chr19-43247773-43248677	9.23e-25	-0.279439	0.108	0.211	2.37e-19	Ddx19a
											chr2-204796927-204798033	8.5e-15	-0.3254	0	0.12	2.18e-09	Ngf																							chr19-43429861-43430839	1.05e-84	0.273454	0.107	0	2.69e-79	Mir3084a
											chr2-204802220-204803234	2.3e-08	-0.368902	0.097	0.261	0.00589425	Ngf																							chr19-44163781-44165274	5.95e-27	0.265222	0.248	0.145	1.53e-21	Gabarapl2
											chr2-204824747-204825531	1.67e-12	-0.264	0	0.1	4.29e-07	Ngf																							chr1-94572845-94573832	2.54e-19	-0.282999	0.134	0.233	6.52e-14	Plekhf1
											chr2-204863870-204864888	2.05e-20	-0.436603	0	0.169	5.25e-15	Ngf																							chr1-94605910-94607071	1.12e-37	-0.30805	0.055	0.162	2.89e-32	Plekhf1
											chr2-204941223-204942092	6.84e-21	-0.449389	0	0.173	1.75e-15	Ngf																							chr19-48465367-48466483	6.29e-19	-0.263158	0.097	0.177	1.61e-13	Maf
											chr2-20941669-20942798	5.84e-13	-0.302093	0	0.104	1.5e-07	Zcchc9																							chr19-49794996-49795872	1.48e-148	-0.386821	0	0.144	3.8e-143	Cmip
											chr2-210617449-210618272	1.16e-12	0.321928	0.124	0	2.99e-07	Eps8l3																							chr19-52060783-52061861	1.52e-57	-0.342433	0.032	0.147	3.9e-52	Osgin1
											chr2-225127115-225127986	2.28e-21	-0.436603	0	0.177	5.85e-16	Slc44a3																							chr19-52069488-52070599	1.78e-60	-0.32742	0.027	0.138	4.57e-55	Osgin1
											chr2-225322997-225323954	4.76e-11	-0.477239	0.134	0.317	1.22e-05	F3																							chr19-52079880-52080912	8.31e-32	-0.322017	0.126	0.25	2.13e-26	Necab2
											chr2-230605813-230607006	1.73e-11	0.298891	0.111	0	4.45e-06	Sec24b																							chr19-52085447-52086804	5.44e-87	-0.56479	0.078	0.269	1.4e-81	Necab2
											chr2-234748724-234749722	5.77e-08	-0.342197	0.052	0.177	0.0148018	Elovl6																							chr19-52540615-52541905	4.47e-32	-0.282938	0.076	0.18	1.15e-26	Usp10
											chr2-23608422-23609353	7.08e-14	-0.297386	0	0.112	1.82e-08	Lhfpl2																							chr19-52568714-52569658	5.87e-45	-0.29227	0.039	0.139	1.51e-39	Usp10
											chr2-236635128-236637059	7.08e-14	-0.297386	0	0.112	1.82e-08	Papss1																							chr19-53673674-53674616	8.88e-37	-0.269513	0.055	0.158	2.28e-31	Map1lc3b
											chr2-236826001-236827216	1.67e-12	-0.292664	0	0.1	4.29e-07	Papss1																							chr19-54163161-54164080	3.35e-13	-0.277316	0.321	0.423	8.61e-08	Gins2
											chr2-237350073-237351221	1.38e-17	-0.40632	0	0.145	3.55e-12	Dkk2																							chr19-54518484-54519517	2.52e-51	-0.423845	0.105	0.258	6.46e-46	Jph3
											chr2-243819313-243820053	1.16e-12	0.290156	0.124	0	2.99e-07	Mir1956																							chr19-55106192-55107273	9.77e-40	0.290263	0.175	0.064	2.51e-34	Zfpm1
											chr2-24831258-24832361	1.82e-19	-0.423702	0	0.161	4.66e-14	Pde8b																							chr19-56238144-56239623	7.57e-31	-0.387386	0.239	0.377	1.94e-25	Def8
											chr2-250288347-250289421	8.44e-15	0.405184	0.146	0	2.17e-09	Lmo4																							chr19-56518232-56519367	2.71e-48	0.26205	0.12	0.022	6.95e-43	Rab4a
											chr2-25678385-25679626	3.47e-16	-0.316122	0	0.133	8.9e-11	Arhgef28																							chr19-57330475-57331782	5.86e-34	-0.256479	0.038	0.124	1.5e-28	Agt
											chr2-257307203-257308561	2.46e-14	-0.3254	0	0.116	6.3e-09	Gipc2																							chr19-58557114-58558034	2.39e-20	-0.283662	0.151	0.251	6.12e-15	Ntpcr
											chr2-257515236-257516685	1.01e-15	-0.366428	0	0.129	2.59e-10	Nexn																							chr19-59456204-59457103	8.86e-38	0.263906	0.132	0.038	2.27e-32	Tomm20
											chr2-257775455-257776347	2.93e-15	-0.3254	0	0.124	7.53e-10	Ak5																							chr19-59502937-59503748	8.27e-13	-0.261266	0.337	0.433	2.12e-07	Tomm20
											chr2-257888178-257889378	6.84e-21	-0.482942	0	0.173	1.75e-15	Pigk																							chr19-59534346-59535329	8.74e-16	-0.250624	0.175	0.259	2.24e-10	Tomm20
											chr2-26075385-26076407	1.38e-17	-0.401942	0	0.145	3.55e-12	F2r																							chr19-59654912-59655862	1.47e-19	-0.304198	0.253	0.367	3.78e-14	Tomm20
											chr2-28545303-28546364	1.67e-12	-0.292664	0	0.1	4.29e-07	Foxd1																							chr19-59656048-59656990	3.18e-22	-0.311743	0.192	0.306	8.17e-17	Tomm20
											chr2-30969798-30970906	5.9e-12	0.307573	0.116	0	1.51e-06	Slc30a5																							chr19-59695772-59696996	8.21e-57	-0.478531	0.139	0.308	2.11e-51	Tomm20
											chr2-31590612-31591726	2.41e-08	0.332222	0.116	0.012	0.00618912	Pik3r1																							chr19-59840035-59841103	1.24e-28	-0.281072	0.098	0.202	3.19e-23	Tomm20
											chr2-31868249-31869212	4.3e-08	-0.325483	0.052	0.185	0.0110373	Pik3r1																							chr19-60396372-60397026	7e-108	-0.257997	0	0.105	1.8e-102	Pard3
											chr2-31895326-31896422	1e-25	-0.543824	0	0.213	2.57e-20	Pik3r1																							chr19-61331840-61332741	4.98e-24	-0.317227	0.182	0.292	1.28e-18	Nrp1
											chr2-31905784-31906632	5.84e-13	-0.320769	0	0.104	1.5e-07	Pik3r1																							chr1-96996009-96997312	3.3e-59	0.300329	0.133	0.02	8.48e-54	Vstm2b
											chr2-32062911-32063956	2.3e-08	-0.291034	0.032	0.149	0.00589044	Pik3r1																							chr1-99055766-99057466	1.96e-35	-0.387347	0.12	0.235	5.02e-30	Vom2r37
											chr2-32148812-32149659	2.04e-13	-0.292664	0	0.108	5.22e-08	Pik3r1																							chr20-10680010-10681017	2.1e-21	-0.369098	0.31	0.431	5.39e-16	Sik1
											chr2-32188954-32189988	2.32e-08	-0.447917	0.109	0.277	0.00595825	Pik3r1																							chr20-10717192-10718412	9.87e-47	-0.254186	0.024	0.114	2.53e-41	Sik1
											chr2-32552945-32554042	2.28e-21	-0.495325	0	0.177	5.85e-16	Cd180																							chr20-10720317-10721282	2.94e-70	-0.405248	0.048	0.189	7.55e-65	Sik1
											chr2-32733689-32734815	6.52e-09	-0.344201	0.035	0.161	0.00167355	Cd180																							chr20-11747632-11748700	3.67e-46	-0.28756	0.031	0.13	9.42e-41	Sumo3
											chr2-36531683-36533345	1.61e-08	-0.3825	0.082	0.237	0.00413555	Htr1a																							chr20-12238517-12239482	2.35e-131	-0.370472	0	0.127	6.02e-126	Col18a1
											chr2-40590851-40591883	1.6e-18	-0.401942	0	0.153	4.09e-13	Pde4d																							chr20-13826516-13827492	3.4e-17	-0.263662	0.185	0.291	8.72e-12	Ddt
											chr2-41665608-41666603	2.05e-20	-0.449389	0	0.169	5.25e-15	Rab3c																							chr20-13964417-13965387	4.85e-27	-0.369114	0.171	0.296	1.25e-21	Susd2
											chr2-42507799-42508693	2.79e-15	0.394357	0.151	0	7.17e-10	Actbl2																							chr20-14094754-14096125	9.08e-53	-0.482557	0.232	0.428	2.33e-47	Gucd1
											chr2-43576145-43577319	1.19e-16	-0.375388	0	0.137	3.05e-11	Map3k1																							chr20-14193388-14194315	5.36e-22	-0.261635	0.092	0.183	1.37e-16	Upb1
											chr2-43817641-43818648	1.73e-11	0.298891	0.111	0	4.45e-06	Ankrd55																							chr20-14485848-14486783	1.71e-29	0.257082	0.181	0.079	4.38e-24	Rab36
											chr2-44358039-44358978	1.38e-17	-0.419376	0	0.145	3.55e-12	Il31ra																							chr20-18459816-18460721	6.06e-22	-0.297472	0.163	0.269	1.56e-16	Ipmk
											chr2-44383197-44384260	7.57e-22	-0.462063	0	0.181	1.94e-16	Il31ra																							chr20-18496151-18497072	1.59e-86	0.291832	0.11	0	4.09e-81	Cisd1
											chr2-44421023-44422243	7.08e-14	-0.334619	0	0.112	1.82e-08	Il31ra																							chr20-18497630-18498891	1.46e-28	-0.287423	0.096	0.201	3.75e-23	Cisd1
											chr2-44571983-44573125	5.08e-11	0.260652	0.106	0	1.3e-05	Slc38a9																							chr20-19679125-19680060	4.12e-46	-0.447009	0.145	0.298	1.06e-40	Mrln
											chr2-44633706-44635434	6.41e-08	-0.316037	0.047	0.173	0.016441	Plpp1																							chr20-19680911-19681899	5.87e-51	-0.341282	0.051	0.175	1.51e-45	Mrln
											chr2-45070331-45071279	3.44e-12	0.338968	0.119	0	8.83e-07	Gzmk																							chr20-19700752-19701694	4.23e-36	-0.346064	0.11	0.239	1.09e-30	Mrln
											chr2-45122106-45123107	2.04e-13	-0.278403	0	0.108	5.22e-08	Esm1																							chr20-19739637-19740583	3.8e-25	-0.34708	0.247	0.375	9.74e-20	Mrln
											chr2-45545895-45546953	3.41e-08	-0.292779	0.064	0.201	0.00874225	Hspb3																							chr20-19746008-19746984	4.08e-26	-0.333203	0.158	0.277	1.05e-20	Mrln
											chr2-45716545-45717474	4.62e-11	-0.38293	0.037	0.185	1.19e-05	Hspb3																							chr20-20379731-20380740	6.12e-88	0.274944	0.111	0	1.57e-82	Cdk1
											chr2-45949803-45950841	4.38e-08	-0.363514	0.059	0.201	0.0112334	Olr1259																							chr20-20657009-20658041	1.06e-50	-0.391158	0.105	0.254	2.73e-45	Rhobtb1
											chr2-47260480-47261581	3.47e-16	-0.361926	0	0.133	8.9e-11	Pelo																							chr20-20660144-20661094	2.65e-56	-0.457533	0.159	0.346	6.81e-51	Rhobtb1
											chr2-49139317-49140399	5.84e-13	-0.306785	0	0.104	1.5e-07	LOC499530																							chr20-20706115-20707002	2.83e-22	-0.273689	0.15	0.256	7.26e-17	Rhobtb1
											chr2-51468964-51470068	5.84e-13	-0.264	0	0.104	1.5e-07	Fgf10																							chr20-20710873-20711753	1.99e-139	-0.338292	0	0.135	5.11e-134	Rhobtb1
											chr2-53062833-53063766	4.09e-09	-0.343653	0.045	0.173	0.00104974	Selenop																							chr20-237016-237944	5.15e-21	-0.252547	0.113	0.208	1.32e-15	Tmlhe
											chr2-53067828-53069308	7.08e-14	-0.273618	0	0.112	1.82e-08	Selenop																							chr20-240574-241490	5.44e-56	-0.344283	0.036	0.155	1.4e-50	Tmlhe
											chr2-53096113-53097170	1.07e-08	-0.420588	0.106	0.257	0.00274536	Selenop																							chr20-29511053-29511970	7.04e-18	-0.28531	0.27	0.389	1.81e-12	Ddit4
											chr2-53117799-53118732	7.08e-14	-0.297386	0	0.112	1.82e-08	Selenop																							chr20-30326494-30327727	8.78e-51	-0.436319	0.173	0.334	2.25e-45	Slc29a3
											chr2-54524712-54525616	4.71e-18	-0.388726	0	0.149	1.21e-12	C6																							chr20-31447021-31448183	2.02e-24	-0.254659	0.094	0.192	5.17e-19	Macroh2a2
											chr2-55741082-55742041	2.97e-11	0.287232	0.109	0	7.62e-06	Dab2																							chr20-3146151-3147193	1.3e-134	-0.713052	0.086	0.34	3.34e-129	RT1-N1
											chr2-56140621-56141920	1.47e-14	0.423938	0.144	0	3.76e-09	Osmr																							chr20-3152825-3153844	2.28e-35	-0.269922	0.043	0.14	5.84e-30	RT1-S2
											chr2-56290606-56291609	5.39e-19	-0.393145	0	0.157	1.38e-13	Osmr																							chr20-3344073-3345043	2.05e-16	-0.31354	0.405	0.514	5.27e-11	Mrps18b
											chr2-56327344-56328345	6.58e-10	-0.331699	0.02	0.141	0.00016873	Lifr																							chr20-35359998-35360903	5.13e-21	-0.461551	0.455	0.59	1.32e-15	Man1a1
											chr2-56497448-56498560	2.72e-23	-0.523814	0	0.193	6.99e-18	Lifr																							chr20-4368611-4369565	1.94e-33	-0.441387	0.461	0.61	4.99e-28	Rnf5
											chr2-56686384-56687442	3.47e-16	-0.343779	0	0.133	8.9e-11	Egflam																							chr20-45111738-45112716	4.75e-11	-0.251081	0.213	0.283	1.22e-05	Naglt1
											chr2-57000654-57001596	5.08e-11	0.316203	0.106	0	1.3e-05	Gdnf																							chr20-4626811-4627737	4.62e-53	-0.393149	0.069	0.212	1.19e-47	Neu1
											chr2-61173879-61174919	1.67e-12	-0.311461	0	0.1	4.29e-07	Adamts12																							chr20-46276452-46278395	1.33e-29	-0.311146	0.106	0.206	3.41e-24	Cd164
											chr2-62085841-62087068	1.01e-15	-0.343779	0	0.129	2.59e-10	Sub1																							chr20-46314430-46315400	3.51e-27	-0.274356	0.084	0.182	9e-22	Cd164
											chr2-62275765-62276735	1.19e-16	-0.352881	0	0.137	3.05e-11	Mtmr12																							chr20-46666338-46667564	4.62e-09	-0.25619	0.332	0.411	0.00118504	Sesn1
											chr2-62796130-62797262	1.67e-12	-0.287926	0	0.1	4.29e-07	RGD1306502																							chr20-4698322-4699302	1.05e-28	0.281572	0.446	0.335	2.69e-23	RT1-CE7
											chr2-62952093-62953103	7.08e-14	-0.3254	0	0.112	1.82e-08	Drosha																							chr20-47042889-47043832	4.79e-29	-0.257591	0.068	0.164	1.23e-23	Afg1l
											chr2-65149888-65150927	5.39e-19	-0.410685	0	0.157	1.38e-13	Cdh9																							chr20-48334900-48335757	1.34e-37	0.301489	0.233	0.114	3.43e-32	Cd24
											chr2-77819242-77820173	1.48e-10	0.266601	0.101	0	3.8e-05	Myo10																							chr20-50260743-50261674	7.3e-33	-0.252415	0.041	0.123	1.87e-27	Prep
											chr2-80297724-80298864	8.44e-15	0.418604	0.146	0	2.17e-09	Otulin																							chr20-5122213-5123641	1.93e-30	-0.264398	0.051	0.138	4.96e-25	Apom
											chr2-80548009-80549037	8.94e-24	-0.559634	0	0.197	2.29e-18	Otulinl																							chr20-5154969-5156091	1.06e-08	-0.253096	0.417	0.501	0.00271689	E230034O05Rik
											chr2-88905965-88907198	1.84e-07	-0.29889	0.032	0.141	0.0473101	Slc7a12																							chr20-5524100-5525076	2.1e-105	-0.282445	0	0.103	5.39e-100	Phf1
											chr2-94149394-94150444	2.04e-13	-0.287926	0	0.108	5.22e-08	Pag1																							chr20-5533207-5534130	2.73e-23	-0.359214	0.382	0.51	7.01e-18	Cuta
											chr3-10510085-10511180	1.82e-19	-0.436603	0	0.161	4.66e-14	Ncs1																							chr20-56189681-56190957	4.22e-13	-0.312764	0.498	0.596	1.08e-07	Cd99
											chr3-109801520-109802623	1.82e-19	-0.428015	0	0.161	4.66e-14	Thbs1																							chr20-56191560-56192685	3.62e-12	-0.281865	0.324	0.413	9.29e-07	Cd99
											chr3-110128371-110129434	1.19e-16	-0.343779	0	0.137	3.05e-11	Gpr176																							chr20-5626542-5628327	8.86e-69	0.388676	0.18	0.037	2.27e-63	Ggnbp1
											chr3-111177563-111178619	1.67e-12	-0.273618	0	0.1	4.29e-07	Chac1																							chr20-7138266-7139333	1.34e-45	0.264485	0.124	0.027	3.44e-40	Hmga1
											chr3-11448437-11449246	1.67e-12	-0.287926	0	0.1	4.29e-07	Slc25a25																							chr20-7397281-7398155	6.75e-13	-0.265626	0.293	0.389	1.73e-07	Ilrun
											chr3-116899077-116900097	3.39e-20	0.471072	0.2	0	8.71e-15	Sema6d																							chr20-8091529-8092481	7.91e-123	-0.69653	0.126	0.397	2.03e-117	Armc12
											chr3-117914996-117915997	3.44e-12	0.290156	0.119	0	8.83e-07	Eid1																							chr20-8094780-8095882	4.48e-52	-0.294717	0.028	0.128	1.15e-46	Armc12
											chr3-118219842-118220800	3.44e-12	0.336142	0.119	0	8.83e-07	Galk2																							chr20-8096724-8097851	2.77e-63	-0.48649	0.127	0.317	7.11e-58	Armc12
											chr3-119821789-119823100	5.18e-16	-0.390254	0.015	0.185	1.33e-10	Adra2b																							chr20-8102458-8103440	3.86e-24	-0.290637	0.161	0.275	9.89e-19	Armc12
											chr3-119976213-119977148	5.84e-13	-0.264	0	0.104	1.5e-07	Gpat2																							chr2-104747629-104748545	2.19e-91	0.293304	0.116	0	5.61e-86	Cp
											chr3-121346043-121346927	5.84e-13	-0.259167	0	0.104	1.5e-07	Tmem87b																							chr2-110304214-110306139	1.18e-27	-0.271325	0.068	0.15	3.02e-22	LOC499584
											chr3-12409124-12410046	2.04e-13	-0.320769	0	0.108	5.22e-08	Zbtb43																							chr2-112896231-112897152	8.77e-56	0.288585	0.132	0.022	2.25e-50	Nceh1
											chr3-125649257-125650380	6.76e-13	0.353016	0.126	0	1.73e-07	Fermt1																							chr2-113165552-113166523	3.6e-20	-0.286082	0.153	0.254	9.24e-15	Ghsr
											chr3-138233054-138234200	3.44e-12	0.295985	0.119	0	8.83e-07	Snx5																							chr2-118969992-118970923	4.65e-35	-0.307097	0.075	0.192	1.19e-29	Gnb4
											chr3-138257204-138258130	2.97e-11	0.275479	0.109	0	7.62e-06	Snx5																							chr2-119112165-119113058	3.97e-16	-0.293683	0.291	0.402	1.02e-10	Actl6a
											chr3-139402430-139403429	2.93e-15	-0.339206	0	0.124	7.53e-10	Slc24a3																							chr2-127843271-127844245	1.95e-11	-0.295719	0.385	0.481	5.01e-06	Larp1b
											chr3-139483535-139484560	2.04e-13	-0.297386	0	0.108	5.22e-08	Slc24a3																							chr2-127955162-127956072	5.39e-48	-0.370305	0.065	0.196	1.38e-42	RGD1565989
											chr3-147027166-147028444	1.86e-21	0.553677	0.213	0	4.76e-16	Fkbp1a																							chr2-128462166-128463108	7.43e-20	-0.313337	0.186	0.288	1.91e-14	Jade1
											chr3-148113894-148115011	1.73e-11	0.287232	0.111	0	4.45e-06	Rem1																							chr2-141724869-141725912	1.59e-34	-0.269568	0.06	0.156	4.09e-29	Foxo1
											chr3-148121882-148122940	3.32e-08	-0.386677	0.106	0.269	0.00851807	Rem1																							chr2-144078349-144079625	5.69e-143	-0.39623	0	0.138	1.46e-137	Rfxap
											chr3-152845718-152846757	4.71e-18	-0.419376	0	0.149	1.21e-12	Myl9																							chr2-146333595-146336223	2.98e-64	0.290541	0.116	0.009	7.64e-59	Tm4sf1
											chr3-153532103-153533101	1.48e-10	0.269566	0.101	0	3.8e-05	Manbal																							chr2-150728385-150729467	8.12e-14	-0.257638	0.198	0.289	2.08e-08	Mbnl1
											chr3-153569653-153570906	2e-12	0.336142	0.121	0	5.14e-07	Src																							chr2-151654419-151655375	1.22e-59	0.298574	0.127	0.016	3.12e-54	Rap2b
											chr3-153807824-153808950	5.39e-19	-0.453626	0	0.157	1.38e-13	Src																							chr2-153964156-153965132	6.71e-42	-0.331437	0.059	0.173	1.72e-36	LOC102546391
											chr3-154785377-154786358	5.41e-08	-0.39622	0.119	0.277	0.0138872	Lbp																							chr2-1561246-1561685	1.99e-139	-0.288072	0	0.135	5.11e-134	Cast
											chr3-156805929-156806786	2.57e-08	-0.414001	0.067	0.221	0.00659156	Zhx3																							chr2-166249257-166250304	3.85e-51	0.265997	0.118	0.02	9.89e-46	B3galnt1
											chr3-160061920-160062840	2.97e-11	0.269566	0.109	0	7.62e-06	Pkig																							chr2-178334707-178335708	4.06e-14	-0.290321	0.336	0.445	1.04e-08	Fnip2
											chr3-160200399-160201506	4.09e-10	0.281532	0.116	0.004	0.000104887	Ccn5																							chr2-183739980-183741029	1.3e-44	0.259855	0.145	0.037	3.33e-39	Tmem154
											chr3-161376162-161377314	2.44e-09	-0.486264	0.347	0.514	0.00062613	Pcif1																							chr2-187546408-187547370	7.02e-09	-0.257171	0.34	0.418	0.00180177	Mef2d
											chr3-161396019-161397066	2.72e-23	-0.519778	0	0.193	6.99e-18	Mmp9																							chr2-188718381-188719788	1.92e-18	-0.303444	0.24	0.354	4.92e-13	Lenep
											chr3-162254738-162255624	2.28e-21	-0.440878	0	0.177	5.85e-16	Slc2a10																							chr2-189400030-189400967	1.09e-15	-0.303119	0.322	0.428	2.8e-10	Ubap2l
											chr3-162292771-162293726	2.46e-14	-0.311461	0	0.116	6.3e-09	Eya2																							chr2-197752175-197753129	4.05e-13	-0.283175	0.339	0.442	1.04e-07	Ensa
											chr3-162304644-162305653	8.27e-23	-0.482942	0	0.189	2.12e-17	Eya2																							chr2-197792169-197793196	1.64e-29	-0.283075	0.088	0.189	4.2e-24	Mcl1
											chr3-162423941-162425630	1.6e-18	-0.415037	0	0.153	4.09e-13	Eya2																							chr2-197990964-197991907	2.23e-69	-0.563271	0.248	0.478	5.72e-64	Ciart
											chr3-163995096-163996044	7.08e-14	-0.302093	0	0.112	1.82e-08	Rpl38																							chr2-198589481-198590405	2.58e-67	-0.55206	0.109	0.276	6.63e-62	Hjv
											chr3-164318715-164319714	5.84e-13	-0.278403	0	0.104	1.5e-07	Snai1																							chr2-198965083-198966035	1.94e-30	-0.326404	0.12	0.243	4.98e-25	Pdzk1
											chr3-164612736-164613821	8.68e-11	0.281368	0.104	0	2.23e-05	Ptpn1																							chr2-199750068-199751267	3.16e-84	-0.433284	0.05	0.22	8.11e-79	Fmo5
											chr3-164770255-164771267	5.84e-13	-0.287926	0	0.104	1.5e-07	Pard6b																							chr2-199771320-199772213	8.09e-15	-0.266299	0.234	0.335	2.08e-09	Fmo5
											chr3-164772386-164773143	4.06e-17	-0.320769	0	0.141	1.04e-11	Pard6b																							chr2-199934614-199935662	3.13e-49	-0.446171	0.167	0.329	8.03e-44	Pde4dip
											chr3-164780688-164781795	1.75e-07	-0.277634	0.042	0.157	0.0449512	Pard6b																							chr2-200784914-200785864	1.53e-28	-0.327424	0.194	0.326	3.93e-23	Hao2
											chr3-165403975-165405083	1.16e-12	0.350217	0.124	0	2.99e-07	Nfatc2																							chr2-204093646-204094664	1.11e-18	-0.263056	0.158	0.254	2.85e-13	Cd2
											chr3-166301415-166302853	3.1e-25	-0.531851	0	0.209	7.95e-20	Zfp64																							chr2-204152038-204152963	1.69e-31	-0.292397	0.083	0.192	4.33e-26	Mab21l3
											chr3-166477873-166478895	1.67e-12	-0.259167	0	0.1	4.29e-07	Zfp217																							chr2-204268675-204269678	8.98e-42	0.332304	0.228	0.094	2.3e-36	Mab21l3
											chr3-166900917-166902070	1.11e-07	-0.310424	0.045	0.173	0.0284121	Zfp217																							chr2-210044708-210045896	1.63e-25	-0.26976	0.106	0.208	4.19e-20	Slc16a4
											chr3-166937137-166938258	6.84e-21	-0.428015	0	0.173	1.75e-15	Zfp217																							chr2-210857823-210858720	1.63e-44	-0.359758	0.083	0.209	4.18e-39	Ampd2
											chr3-167037670-167038592	2.04e-13	-0.316122	0	0.108	5.22e-08	Zfp217																							chr2-225004401-225005358	1.31e-18	-0.319809	0.319	0.432	3.37e-13	Cnn3
											chr3-168233902-168234927	1.27e-08	0.261633	0.119	0.012	0.00325101	Dok5																							chr2-225322997-225323954	1.98e-19	-0.282437	0.175	0.273	5.07e-14	F3
											chr3-171329276-171330194	1.16e-12	0.321928	0.124	0	2.99e-07	Pmepa1																							chr2-225674319-225675336	2.6e-14	-0.25016	0.171	0.259	6.68e-09	Abca4
											chr3-172681210-172682172	8.5e-15	-0.316122	0	0.12	2.18e-09	Zfp831																							chr2-225802715-225803678	4.09e-25	-0.304459	0.133	0.242	1.05e-19	Gclm
											chr3-172755907-172756838	1.05e-07	-0.386373	0.074	0.213	0.0270145	Zfp831																							chr2-225807076-225808093	7.03e-44	-0.262476	0.037	0.135	1.8e-38	Gclm
											chr3-173004886-173005960	1.71e-08	-0.319698	0.037	0.157	0.0043862	Edn3																							chr2-225813157-225814138	2.59e-28	-0.341235	0.186	0.317	6.65e-23	Gclm
											chr3-173672181-173673080	1.67e-12	-0.283172	0	0.1	4.29e-07	Phactr3																							chr2-225826718-225827595	1.1e-20	-0.338191	0.348	0.468	2.82e-15	Gclm
											chr3-174005958-174007019	1.19e-16	-0.375388	0	0.137	3.05e-11	Cdh26																							chr2-22962438-22963513	3.11e-54	-0.376203	0.066	0.205	7.98e-49	Homer1
											chr3-174052967-174053985	1.19e-16	-0.440878	0	0.137	3.05e-11	Cdh26																							chr2-22997711-22998890	7e-108	-0.273397	0	0.105	1.8e-102	Homer1
											chr3-22207220-22207975	7.08e-14	-0.278403	0	0.112	1.82e-08	Crb2																							chr2-23132589-23133740	8.15e-22	-0.295701	0.158	0.26	2.09e-16	Bhmt
											chr3-28995582-28996558	3.92e-13	0.324782	0.129	0	1.01e-07	Arhgap15																							chr2-232127023-232128619	1.21e-46	0.25908	0.136	0.032	3.09e-41	Tifa
											chr3-29101548-29102029	2.04e-13	-0.292664	0	0.108	5.22e-08	Arhgap15																							chr2-23232229-23233264	2.23e-18	-0.272707	0.163	0.252	5.71e-13	Bhmt
											chr3-30890143-30891271	8.5e-15	-0.3254	0	0.12	2.18e-09	Zeb2-as1																							chr2-235804248-235805358	4.89e-44	-0.298958	0.055	0.168	1.26e-38	Ostc
											chr3-31027960-31029033	2.46e-14	-0.352881	0	0.116	6.3e-09	Zeb2-as1																							chr2-236529077-236530054	1.12e-22	-0.27334	0.128	0.23	2.86e-17	Sgms2
											chr3-31865089-31865915	8.5e-15	-0.3254	0	0.12	2.18e-09	Acvr2a																							chr2-238968650-238969566	5.21e-56	-0.284786	0.025	0.13	1.34e-50	Ppa2
											chr3-32655768-32656676	8.5e-15	-0.287926	0	0.12	2.18e-09	Acvr2a																							chr2-238972058-238973109	2.26e-40	-0.357763	0.095	0.224	5.81e-35	Cxxc4
											chr3-34686269-34688292	5.57e-10	-0.368641	0.035	0.173	0.00014302	Kif5c																							chr2-238978354-238979479	2.49e-125	-0.345865	0	0.122	6.4e-120	Cxxc4
											chr3-34927762-34928681	6.11e-20	-0.457851	0	0.165	1.57e-14	Kif5c																							chr2-239012591-239013659	7.6e-62	-0.420299	0.073	0.228	1.95e-56	Cxxc4
											chr3-36794212-36795153	1.01e-11	0.290156	0.114	0	2.6e-06	Rnd3																							chr2-240625768-240626837	7.24e-13	-0.284841	0.417	0.531	1.86e-07	Ube2d3
											chr3-38400903-38401820	3.44e-12	0.263629	0.119	0	8.83e-07	Stam2																							chr2-243422550-243423480	4.93e-10	-0.260575	0.313	0.4	0.000126635	Trmt10a
											chr3-45895183-45896146	1.48e-10	0.298891	0.101	0	3.8e-05	Wdsub1																							chr2-243819313-243820053	1.23e-114	0.351833	0.144	0	3.16e-109	Mir1956
											chr3-47189066-47190433	8.68e-11	0.269566	0.104	0	2.23e-05	Rbms1																							chr2-251381879-251382898	3.47e-35	-0.27956	0.067	0.172	8.9e-30	Znhit6
											chr3-50106440-50107326	2.46e-14	-0.330017	0	0.116	6.3e-09	Fign																							chr2-251635869-251636785	3.5e-155	-0.405578	0	0.15	8.97e-150	Ddah1
											chr3-50204513-50206274	5.39e-19	-0.415037	0	0.157	1.38e-13	Fign																							chr2-251638056-251638958	1.94e-26	-0.327079	0.144	0.252	4.98e-21	Ddah1
											chr3-50702948-50704070	3.1e-25	-0.503522	0	0.209	7.95e-20	Grb14																							chr2-251862057-251863542	8.34e-13	-0.27799	0.345	0.447	2.14e-07	Syde2
											chr3-55361445-55362582	1.74e-08	-0.413093	0.089	0.249	0.00445943	Nostrin																							chr2-252124934-252125879	5.47e-29	-0.263674	0.063	0.157	1.4e-23	Lpar3
											chr3-5592703-5593879	5.08e-13	-0.582732	0.099	0.321	1.3e-07	Slc2a6																							chr2-257604280-257605731	4.16e-16	-0.335293	0.33	0.424	1.07e-10	Zzz3
											chr3-57769315-57770253	1.78e-20	-0.533579	0.007	0.201	4.56e-15	Dync1i2																							chr2-259814466-259815469	2.69e-19	-0.292921	0.191	0.292	6.91e-14	Asb17
											chr3-60467210-60468424	3.47e-16	-0.384294	0	0.133	8.9e-11	Chrna1																							chr2-260148231-260149192	4.83e-16	-0.333204	0.372	0.491	1.24e-10	Acadm
											chr3-60623996-60625238	3.1e-25	-0.511673	0	0.209	7.95e-20	Chn1																							chr2-260342870-260343776	2.96e-41	-0.34443	0.079	0.202	7.59e-36	Slc44a5
											chr3-62931075-62932271	3.47e-16	-0.370915	0	0.133	8.9e-11	Ttc30a																							chr2-260880380-260881470	4.86e-43	-0.302556	0.051	0.163	1.25e-37	Cryz
											chr3-6439888-6440937	8.5e-15	-0.334619	0	0.12	2.18e-09	Col5a1																							chr2-264253964-264254928	1.73e-52	0.262344	0.116	0.016	4.43e-47	Cth
											chr3-64447116-64448130	1.6e-18	-0.379848	0	0.153	4.09e-13	Zfp385b																							chr2-27500327-27501259	7.8e-13	-0.271612	0.269	0.364	2e-07	Hmgcr
											chr3-67655903-67656841	1.82e-19	-0.440878	0	0.161	4.66e-14	Frzb																							chr2-28047991-28048677	2.35e-131	-0.300374	0	0.127	6.02e-126	Hexb
											chr3-80015204-80016265	1.73e-11	0.257668	0.111	0	4.45e-06	Nr1h3																							chr2-28758246-28759711	1.98e-72	-0.462786	0.071	0.235	5.09e-67	Tmem174
											chr3-82070093-82071098	3.47e-16	-0.3254	0	0.133	8.9e-11	Tp53i11																							chr2-30770179-30771187	7.41e-49	-0.319748	0.045	0.158	1.9e-43	Ccnb1
											chr3-8227717-8228788	1.81e-16	-0.554505	0.052	0.269	4.64e-11	Trub2																							chr2-31308170-31309104	1.3e-27	-0.274072	0.07	0.167	3.35e-22	Slc30a5
											chr3-8234446-8235412	1.19e-16	-0.388726	0	0.137	3.05e-11	Trub2																							chr2-31590612-31591726	2.6e-100	0.529001	0.252	0.053	6.67e-95	Pik3r1
											chr3-82573084-82574357	5.84e-13	-0.3254	0	0.104	1.5e-07	Alx4																							chr2-32188954-32189988	5.83e-51	-0.27095	0.023	0.119	1.5e-45	Pik3r1
											chr3-82942911-82943868	1.36e-09	0.298948	0.131	0.012	0.000347923	Alkbh3																							chr2-33222405-33223525	4.49e-55	0.300116	0.133	0.023	1.15e-49	Cd180
											chr3-86704242-86705366	2.04e-13	-0.287926	0	0.108	5.22e-08	Lrrc4c																							chr2-33992860-33993792	6.32e-29	-0.260253	0.059	0.15	1.62e-23	Srek1
											chr3-8834081-8835069	8.68e-11	0.310455	0.104	0	2.23e-05	Phyhd1																							chr2-34723905-34724811	3.49e-22	-0.269883	0.125	0.225	8.95e-17	Cwc27
											chr3-9498728-9499654	4.58e-18	-0.589787	0.052	0.293	1.18e-12	NEWGENE_735020																							chr2-39175294-39176241	4e-25	-0.255653	0.078	0.174	1.03e-19	Smim15
											chr3-9547936-9548382	1.38e-17	-0.311461	0	0.145	3.55e-12	RGD1311084																							chr2-41101840-41102799	6.93e-54	-0.368583	0.058	0.187	1.78e-48	Pde4d
											chr4-100061851-100062964	1.19e-16	-0.384294	0	0.137	3.05e-11	Atoh8																							chr2-45281373-45282330	3.49e-37	0.251655	0.135	0.041	8.96e-32	Cspg4b
											chr4-100325359-100326538	3.08e-09	-0.475817	0.114	0.277	0.000791178	Mat2a																							chr2-53096113-53097170	3.59e-63	-0.502743	0.144	0.327	9.2e-58	Selenop
											chr4-10428592-10429745	2e-12	0.330473	0.121	0	5.14e-07	Gsap																							chr2-53105515-53106439	6.25e-28	-0.340215	0.157	0.279	1.6e-22	Selenop
											chr4-10631908-10632847	1.82e-19	-0.419376	0	0.161	4.66e-14	Ptpn12																							chr2-53117799-53118732	2.48e-126	-0.339918	0	0.123	6.36e-121	Selenop
											chr4-113586456-113587525	3.44e-12	0.330473	0.119	0	8.83e-07	Hk2																							chr2-53413547-53414824	1.52e-34	-0.382586	0.198	0.345	3.89e-29	Ghr
											chr4-11617320-11618438	1.66e-07	-0.293226	0.032	0.145	0.0425645	Phtf2																							chr2-53826769-53827760	1.41e-13	-0.304744	0.393	0.485	3.63e-08	RGD1305938
											chr4-117235304-117235710	3.33e-18	0.366928	0.181	0	8.53e-13	Cct7																							chr2-55580546-55581505	6.7e-137	-0.368349	0	0.133	1.72e-131	Dab2
											chr4-118572344-118573539	1.48e-10	0.257668	0.101	0	3.8e-05	Anxa4																							chr2-56425797-56426792	5.98e-11	-0.251624	0.278	0.36	1.53e-05	Lifr
											chr4-119643674-119644683	9.42e-08	-0.308609	0.035	0.149	0.0241618	Efcc1																							chr2-58119638-58120699	2.11e-33	-0.311406	0.086	0.193	5.42e-28	Slc1a3
											chr4-119713108-119713771	3.01e-16	0.358597	0.161	0	7.74e-11	Rab43																							chr2-60782698-60783684	3.53e-54	-0.316565	0.031	0.144	9.06e-49	Rai14
											chr4-120585565-120587019	8.5e-15	-0.348337	0	0.12	2.18e-09	Mgll																							chr2-60920693-60921693	2.53e-34	-0.308913	0.08	0.188	6.48e-29	C1qtnf3
											chr4-120627924-120628915	1.01e-15	-0.348337	0	0.129	2.59e-10	Mgll																							chr2-60928033-60928953	1.36e-36	-0.293657	0.053	0.155	3.48e-31	C1qtnf3
											chr4-121268401-121269577	1.82e-19	-0.432315	0	0.161	4.66e-14	Chchd6																							chr2-60948705-60949639	5.33e-13	-0.261554	0.224	0.32	1.37e-07	Amacr
											chr4-123133583-123134515	7.62e-14	0.324782	0.136	0	1.95e-08	Tmem43																							chr2-62236001-62236927	1.18e-10	-0.259863	0.305	0.393	3.03e-05	Mtmr12
											chr4-123235813-123237419	1.3e-13	-0.361358	0.017	0.169	3.34e-08	Lsm3																							chr2-76346329-76347281	1.42e-23	-0.261111	0.084	0.178	3.66e-18	Basp1
											chr4-125384746-125386153	2.93e-15	-0.343779	0	0.124	7.53e-10	Adamts9																							chr2-80737270-80738204	1.42e-25	-0.319556	0.153	0.268	3.64e-20	Otulinl
											chr4-128779954-128781076	7.57e-22	-0.555698	0	0.181	1.94e-16	LOC500265																							chr2-84286672-84287954	4.77e-51	0.296273	0.142	0.031	1.22e-45	Dap
											chr4-128917393-128918376	8.5e-15	-0.283172	0	0.12	2.18e-09	Tafa4																							chr2-84639854-84640769	2.96e-32	-0.29519	0.08	0.188	7.58e-27	Cmbl
											chr4-131913577-131914628	1.32e-13	0.353016	0.134	0	3.38e-08	Eif4e3																							chr2-85309036-85310557	1.89e-36	-0.254163	0.041	0.136	4.85e-31	Tas2r119
											chr4-133242403-133243475	1.3e-08	-0.395647	0.052	0.189	0.00334815	Ppp4r2																							chr2-8734878-8735933	2.54e-14	-0.306672	0.368	0.461	6.52e-09	Arrdc3
											chr4-134108418-134109286	2.27e-13	0.336142	0.131	0	5.83e-08	Pdzrn3																							chr2-88763348-88764379	6.79e-37	-0.300904	0.081	0.195	1.74e-31	Slc7a12
											chr4-144946468-144948374	5.39e-19	-0.388726	0	0.157	1.38e-13	Thumpd3																							chr2-88778627-88779572	5.09e-20	-0.285079	0.156	0.254	1.31e-14	Slc7a12
											chr4-146547783-146548681	2.83e-18	0.750588	0.507	0.173	7.26e-13	Atg7																							chr2-88859381-88860459	8.5e-56	-0.357988	0.051	0.175	2.18e-50	Slc7a12
											chr4-147870481-147871935	8.77e-10	-0.331248	0.025	0.149	0.000225094	Plxnd1																							chr2-94641639-94642607	9.89e-16	-0.255082	0.155	0.24	2.54e-10	Zbtb10
											chr4-147882310-147883542	6.42e-10	-0.453097	0.109	0.293	0.00016464	Plxnd1																							chr2-96430360-96431319	3.05e-26	0.25937	0.225	0.115	7.83e-21	Il7
											chr4-148767107-148768315	1.92e-07	-0.350286	0.067	0.201	0.0493912	Zfp422																							chr3-101327998-101328930	1.7e-50	-0.391373	0.079	0.227	4.36e-45	Bbox1
											chr4-149579953-149580943	1.16e-12	0.358597	0.124	0	2.99e-07	Zfp637																							chr3-101353980-101354887	1.29e-40	-0.339753	0.078	0.199	3.32e-35	Bbox1
											chr4-149650141-149651421	8.5e-15	-0.316122	0	0.12	2.18e-09	Zfp637																							chr3-101398915-101399850	1.89e-25	-0.298457	0.16	0.272	4.86e-20	Bbox1
											chr4-149662409-149663540	2.98e-09	-0.25265	0.012	0.116	0.000763695	Zfp637																							chr3-10373976-10375060	2.1e-164	-0.417435	0	0.158	5.39e-159	Ass1
											chr4-149670856-149671681	2.04e-13	-0.283172	0	0.108	5.22e-08	Zfp637																							chr3-107565595-107566619	3.74e-26	-0.306194	0.103	0.205	9.59e-21	Meis2
											chr4-149692983-149694383	2.54e-14	0.380708	0.141	0	6.52e-09	Zfp637																							chr3-112427753-112428734	3.49e-23	-0.307359	0.153	0.265	8.96e-18	Lrrc57
											chr4-149751258-149752177	6.84e-21	-0.449389	0	0.173	1.75e-15	Zfp637																							chr3-113415146-113416076	3.56e-12	-0.299956	0.383	0.471	9.13e-07	Serf2
											chr4-149769034-149770265	3.52e-12	-0.542521	0.087	0.301	9.04e-07	Zfp637																							chr3-11436085-11437124	6.59e-44	-0.380016	0.1	0.231	1.69e-38	Ptges2
											chr4-149772786-149774078	2e-12	0.336142	0.121	0	5.14e-07	Zfp637																							chr3-11447109-11448010	1.16e-33	-0.26077	0.052	0.147	2.98e-28	Slc25a25
											chr4-150978283-150979240	1.08e-28	-0.628713	0	0.237	2.77e-23	Cacna1c																							chr3-11452053-11453092	1.6e-18	-0.277826	0.203	0.306	4.1e-13	Slc25a25
											chr4-151008535-151009584	8.68e-11	0.287232	0.104	0	2.23e-05	Cacna1c																							chr3-11536943-11537901	4.4e-97	-0.522758	0.047	0.233	1.13e-91	Dpm2
											chr4-151044532-151045693	2.72e-23	-0.49943	0	0.193	6.99e-18	Cacna1c																							chr3-11541474-11542427	9.2e-112	-0.611031	0.069	0.293	2.36e-106	Dpm2
											chr4-151136217-151137242	3.47e-16	-0.334619	0	0.133	8.9e-11	Cacna1c																							chr3-11553548-11554607	3.27e-32	-0.39649	0.273	0.424	8.38e-27	Dpm2
											chr4-151146488-151147459	3.47e-16	-0.366428	0	0.133	8.9e-11	Cacna1c																							chr3-116899077-116900097	3.45e-130	0.387278	0.162	0	8.84e-125	Sema6d
											chr4-152078169-152079272	8.5e-15	-0.339206	0	0.12	2.18e-09	Fbxl14																							chr3-116946039-116947036	6.82e-42	-0.336093	0.07	0.19	1.75e-36	Sema6d
											chr4-152153605-152154624	1.67e-11	-0.49737	0.067	0.253	4.29e-06	Fbxl14																							chr3-11747047-11748179	1.21e-26	-0.387361	0.306	0.429	3.09e-21	Cdk9
											chr4-152874878-152876091	8.5e-15	-0.343779	0	0.12	2.18e-09	Ccdc77																							chr3-119127995-119128932	7.26e-40	-0.288697	0.047	0.152	1.86e-34	Gabpb1
											chr4-15301838-15303209	6.84e-21	-0.415037	0	0.173	1.75e-15	Hgf																							chr3-119559968-119561480	1.25e-40	-0.25895	0.041	0.134	3.21e-35	Blvra
											chr4-153618152-153619114	6.76e-13	0.330473	0.126	0	1.73e-07	Mical3																							chr3-119698274-119699312	5.37e-12	-0.264115	0.285	0.376	1.38e-06	Stard7
											chr4-153789882-153790906	5.51e-09	-0.386266	0.042	0.173	0.00141366	Usp18																							chr3-121724605-121725525	1.24e-17	-0.293982	0.288	0.399	3.19e-12	Slc20a1
											chr4-15603863-15605001	1.94e-08	-0.381736	0.072	0.217	0.00498888	Hgf																							chr3-124145205-124146187	2.78e-72	0.396719	0.195	0.042	7.13e-67	Adra1d
											chr4-157097633-157098554	1.67e-12	-0.254317	0	0.1	4.29e-07	C1rl																							chr3-124895932-124896890	2e-10	-0.260405	0.291	0.374	5.13e-05	Cds2
											chr4-157098989-157099958	2.97e-11	0.281368	0.109	0	7.62e-06	C1rl																							chr3-125505333-125506273	2.43e-43	-0.327214	0.074	0.197	6.22e-38	Crls1
											chr4-157348237-157348741	3.39e-19	0.439821	0.191	0	8.71e-14	Cdca3																							chr3-137301732-137302777	1.26e-28	-0.264073	0.06	0.148	3.23e-23	Otor
											chr4-157871453-157872385	1.01e-11	0.290156	0.114	0	2.6e-06	Tnfrsf1a																							chr3-13837702-13838623	8.79e-14	-0.265918	0.305	0.414	2.26e-08	Hspa5
											chr4-157970621-157971564	1.73e-11	0.316203	0.111	0	4.45e-06	Cd9																							chr3-140028585-140029590	6.3e-35	-0.257702	0.049	0.146	1.62e-29	Naa20
											chr4-158623336-158624426	4.06e-17	-0.401942	0	0.141	1.04e-11	Ntf3																							chr3-147503416-147505252	1.53e-37	-0.288889	0.052	0.153	3.94e-32	Slc52a3
											chr4-158643449-158644465	1.1e-09	-0.459537	0.119	0.309	0.000282565	Ntf3																							chr3-148309854-148310823	5.16e-17	-0.258439	0.174	0.273	1.32e-11	Bcl2l1
											chr4-158670155-158671145	2.93e-15	-0.352881	0	0.124	7.53e-10	Ntf3																							chr3-14921228-14922244	1.97e-33	0.270269	0.25	0.129	5.05e-28	Dab2ip
											chr4-158698368-158699547	2.83e-08	-0.390667	0.087	0.253	0.00727125	Ntf3																							chr3-150602571-150603533	4.62e-10	-0.280824	0.274	0.359	0.000118484	Ahcy
											chr4-16030224-16031238	1.16e-12	0.313332	0.124	0	2.99e-07	Cacna2d1																							chr3-150910058-150911021	3.38e-18	-0.290679	0.253	0.369	8.66e-13	Tp53inp2
											chr4-160575938-160577864	3.47e-16	-0.388726	0	0.133	8.9e-11	Tspan9																							chr3-151032394-151033395	1.25e-14	-0.278109	0.28	0.381	3.22e-09	Acss2
											chr4-160669359-160670178	2.72e-23	-0.491209	0	0.193	6.99e-18	Tspan9																							chr3-151095997-151097138	4.21e-50	-0.273023	0.023	0.12	1.08e-44	Gss
											chr4-162981422-162982557	5.84e-13	-0.259167	0	0.104	1.5e-07	Clec2g																							chr3-151098685-151099762	3.29e-41	-0.39601	0.148	0.283	8.45e-36	Gss
											chr4-163268241-163268861	2.97e-11	0.254678	0.109	0	7.62e-06	Tmem52b																							chr3-155214408-155215417	1.21e-73	-0.526712	0.097	0.272	3.11e-68	Ppp1r16b
											chr4-163268901-163269601	4.86e-15	0.364156	0.149	0	1.25e-09	Tmem52b																							chr3-156805929-156806786	5.25e-76	-0.418403	0.053	0.201	1.35e-70	Zhx3
											chr4-165649612-165650643	1.48e-10	0.281368	0.101	0	3.8e-05	Ybx3																							chr3-156808796-156809768	5.22e-28	-0.264969	0.093	0.201	1.34e-22	Zhx3
											chr4-168179261-168180412	4.4e-14	0.338968	0.139	0	1.13e-08	Bcl2l14																							chr3-159929875-159930807	1.33e-75	-0.493485	0.088	0.269	3.41e-70	Hnf4a
											chr4-169170639-169171569	2.04e-13	-0.292664	0	0.108	5.22e-08	Emp1																							chr3-159931005-159931820	9.36e-50	-0.315352	0.049	0.171	2.4e-44	Hnf4a
											chr4-170749066-170750112	2.93e-15	-0.3254	0	0.124	7.53e-10	Gucy2c																							chr3-159936392-159937309	2.11e-29	-0.310962	0.12	0.232	5.41e-24	Hnf4a
											chr4-170892737-170894128	6.52e-08	-0.437974	0.141	0.309	0.0167336	Erp27																							chr3-159939121-159940158	4.58e-43	-0.413692	0.135	0.288	1.18e-37	Hnf4a
											chr4-171144551-171146054	8.5e-15	-0.254317	0	0.12	2.18e-09	Ptpro																							chr3-159949965-159951041	9.4e-46	-0.340378	0.078	0.209	2.41e-40	Hnf4a
											chr4-171188067-171189553	4.71e-18	-0.401942	0	0.149	1.21e-12	Ptpro																							chr3-160883484-160884495	8.06e-109	0.347022	0.137	0	2.07e-103	Sdc4
											chr4-171702719-171703843	1.48e-10	0.281368	0.101	0	3.8e-05	Strap																							chr3-160884760-160885522	7.81e-116	-0.293118	0	0.113	2e-110	Sdc4
											chr4-171799199-171800023	1.82e-19	-0.39755	0	0.161	4.66e-14	Strap																							chr3-160903176-160905058	7.92e-25	-0.304217	0.139	0.249	2.03e-19	Sdc4
											chr4-173800979-173802800	6.34e-08	-0.287659	0.03	0.145	0.0162757	Pik3c2g																							chr3-161376162-161377314	8.57e-34	-0.402018	0.267	0.413	2.2e-28	Pcif1
											chr4-175491108-175492056	1.01e-15	-0.348337	0	0.129	2.59e-10	Pde3a																							chr3-162346150-162347334	3.14e-58	0.280632	0.116	0.012	8.07e-53	Eya2
											chr4-175588581-175589532	2.04e-13	-0.264	0	0.108	5.22e-08	Slco1c1																							chr3-162902927-162903770	3.05e-28	-0.284616	0.093	0.2	7.82e-23	Sulf2
											chr4-176773649-176774535	5.9e-12	0.290156	0.116	0	1.51e-06	Kcnj8																							chr3-163814493-163815443	1.26e-08	-0.255649	0.325	0.405	0.0032332	LOC100911177
											chr4-176788838-176789787	1.39e-08	-0.41465	0.149	0.325	0.00357634	Kcnj8																							chr3-164523772-164524739	1.43e-71	0.379651	0.185	0.034	3.68e-66	Cebpb
											chr4-176831994-176833136	5.84e-13	-0.316122	0	0.104	1.5e-07	Kcnj8																							chr3-164579329-164580432	4.47e-62	-0.306185	0.028	0.143	1.15e-56	Ptpn1
											chr4-176873808-176874833	1.38e-17	-0.366428	0	0.145	3.55e-12	Abcc9																							chr3-164588188-164589160	3.76e-19	-0.264145	0.136	0.224	9.66e-14	Ptpn1
											chr4-177689302-177690098	7.08e-14	-0.292664	0	0.112	1.82e-08	Etnk1																							chr3-164821437-164822484	5.59e-27	-0.389116	0.423	0.566	1.43e-21	Pard6b
											chr4-178593764-178595394	6.06e-09	-0.301377	0.022	0.141	0.00155488	Sox5																							chr3-167063239-167064377	9.5e-34	-0.276594	0.067	0.171	2.44e-28	Zfp217
											chr4-179031606-179032598	2.27e-13	0.316203	0.131	0	5.83e-08	Bcat1																							chr3-168233902-168234927	2.59e-26	0.250785	0.176	0.08	6.65e-21	Dok5
											chr4-179338613-179340064	1.48e-10	0.275479	0.101	0	3.8e-05	Bcat1																							chr3-171172005-171172969	9.23e-34	-0.287592	0.07	0.173	2.37e-28	Ctcfl
											chr4-180761327-180762547	4.06e-17	-0.379848	0	0.141	1.04e-11	Itpr2																							chr3-171176935-171177886	1.41e-38	-0.400651	0.155	0.299	3.61e-33	Ctcfl
											chr4-182296947-182298047	8.68e-11	0.290156	0.104	0	2.23e-05	Ergic2																							chr3-171213312-171214261	6.76e-56	-0.482724	0.187	0.378	1.74e-50	Pck1
											chr4-182883146-182884051	3.44e-12	0.284303	0.119	0	8.83e-07	Rps4y2																							chr3-171219809-171220808	1.85e-62	-0.467719	0.101	0.268	4.76e-57	Pck1
											chr4-23123169-23124123	8.5e-15	-0.384294	0	0.12	2.18e-09	Steap4																							chr3-171237172-171238105	2.9e-30	-0.263098	0.057	0.151	7.45e-25	Pck1
											chr4-23236729-23237617	1.82e-19	-0.466263	0	0.161	4.66e-14	Steap4																							chr3-175427603-175428526	2.49e-117	-0.300931	0	0.114	6.4e-112	Ss18l1
											chr4-26393400-26394429	5.84e-13	-0.297386	0	0.104	1.5e-07	Fzd1																							chr3-175483349-175484312	1.3e-50	-0.282836	0.028	0.133	3.34e-45	Hrh3
											chr4-26719088-26720090	1.77e-07	0.30179	0.141	0.024	0.045433	Fzd1																							chr3-175546466-175547245	6.91e-82	0.263275	0.104	0	1.77e-76	Adrm1
											chr4-27020657-27021706	1.01e-11	0.304685	0.114	0	2.6e-06	Cyp51																							chr3-175547636-175548636	4.03e-14	-0.261515	0.27	0.373	1.03e-08	Adrm1
											chr4-42275219-42276100	1.67e-12	-0.273618	0	0.1	4.29e-07	Mdfic																							chr3-175644649-175645609	6.4e-11	-0.261605	0.347	0.437	1.64e-05	Rps21
											chr4-51769686-51771542	5.07e-10	-0.40799	0.062	0.221	0.00013021	Wasl																							chr3-2444125-2445184	1.23e-22	-0.370822	0.385	0.514	3.16e-17	Tubb4b
											chr4-56930013-56931478	9.96e-08	-0.337538	0.045	0.161	0.0255592	Tnpo3																							chr3-30142760-30143812	1.67e-31	-0.267231	0.06	0.156	4.28e-26	Zeb2-as1
											chr4-58367177-58369284	2.48e-25	0.617913	0.25	0	6.36e-20	Mir29b1																							chr3-3890540-3891577	7.38e-15	-0.28814	0.39	0.5	1.89e-09	Sec16a
											chr4-58399708-58400690	8.5e-15	-0.306785	0	0.12	2.18e-09	Mir29b1																							chr3-44519895-44520863	5.63e-23	-0.253015	0.094	0.187	1.44e-17	Acvr1
											chr4-58407810-58408775	1.48e-10	0.263629	0.101	0	3.8e-05	Mir29b1																							chr3-46268401-46269551	1.58e-47	-0.327246	0.05	0.168	4.06e-42	Marchf7
											chr4-62087449-62088504	9.6e-08	-0.291034	0.027	0.137	0.0246432	Cald1																							chr3-48372154-48373087	1.51e-14	-0.260259	0.218	0.31	3.87e-09	Dpp4
											chr4-62392234-62393222	1.19e-16	-0.370915	0	0.137	3.05e-11	Cyren																							chr3-50047464-50048503	1.98e-34	0.26441	0.146	0.048	5.09e-29	Fign
											chr4-62786184-62787123	2.04e-13	-0.273618	0	0.108	5.22e-08	Stmp1																							chr3-5050404-5051526	1.36e-100	-0.554577	0.063	0.264	3.5e-95	Abo3
											chr4-62860121-62861125	2.46e-14	-0.306785	0	0.116	6.3e-09	Fam180a																							chr3-51296716-51297567	3.86e-18	-0.29305	0.191	0.287	9.91e-13	Grb14
											chr4-62868854-62869867	1.57e-09	-0.400394	0.054	0.205	0.00040339	Fam180a																							chr3-51297724-51298684	9.69e-14	-0.290158	0.254	0.342	2.49e-08	Grb14
											chr4-64314755-64316028	2.46e-14	-0.297386	0	0.116	6.3e-09	Ptn																							chr3-5480845-5481777	5.19e-18	-0.335092	0.364	0.486	1.33e-12	Stkld1
											chr4-64327465-64328570	5.84e-13	-0.297386	0	0.104	1.5e-07	Ptn																							chr3-55779581-55780519	3.66e-27	-0.253598	0.07	0.162	9.4e-22	Lrp2
											chr4-64427487-64429598	8.13e-08	-0.412184	0.124	0.285	0.0208545	Ptn																							chr3-55786071-55787037	9.39e-32	-0.26921	0.065	0.162	2.41e-26	Lrp2
											chr4-6457845-6458817	4.06e-17	-0.415037	0	0.141	1.04e-11	Galntl5																							chr3-55803617-55804551	8.88e-30	-0.302214	0.095	0.202	2.28e-24	Lrp2
											chr4-64927294-64928344	1.01e-11	0.324782	0.114	0	2.6e-06	Creb3l2																							chr3-55816436-55817355	7.66e-114	-0.295354	0	0.111	1.97e-108	Lrp2
											chr4-6946490-6947411	2e-12	0.290156	0.121	0	5.14e-07	Wdr86																							chr3-55822085-55823015	2.61e-15	-0.266695	0.157	0.242	6.71e-10	Lrp2
											chr4-7448313-7449390	6.76e-13	0.330473	0.126	0	1.73e-07	Nupl2																							chr3-55840631-55841567	2.59e-22	-0.275988	0.113	0.21	6.66e-17	Lrp2
											chr4-74569953-74571054	5.84e-13	-0.311461	0	0.104	1.5e-07	Tpk1																							chr3-5800296-5801289	3.11e-17	-0.298891	0.271	0.383	7.98e-12	Sardh
											chr4-78060898-78061838	5.09e-10	-0.362767	0.035	0.177	0.000130567	Zfp467																							chr3-5801876-5802776	5.32e-22	-0.271355	0.125	0.22	1.37e-16	Sardh
											chr4-78694075-78695513	5.47e-08	0.35523	0.178	0.032	0.0140298	Gpnmb																							chr3-6024437-6025721	4.24e-17	-0.321449	0.288	0.396	1.09e-11	Brd3
											chr4-80712794-80714010	2.73e-08	-0.344027	0.047	0.177	0.00701145	Mir148a																							chr3-6083829-6084734	3.62e-14	-0.264664	0.307	0.406	9.3e-09	Wdr5
											chr4-80787433-80789068	1.01e-15	-0.316122	0	0.129	2.59e-10	Mir148a																							chr3-6213380-6214817	2.89e-23	-0.283001	0.118	0.213	7.4e-18	Rxra
											chr4-80808709-80810526	2.05e-20	-0.453626	0	0.169	5.25e-15	Mir148a																							chr3-62480749-62481589	4.47e-16	-0.287756	0.352	0.46	1.15e-10	Hnrnpa3
											chr4-80964041-80964840	2.93e-15	-0.352881	0	0.124	7.53e-10	Mir148a																							chr3-62524796-62525712	8.13e-15	-0.290982	0.327	0.429	2.09e-09	Nfe2l2
											chr4-83033484-83034467	9.35e-11	-0.383828	0.037	0.177	2.4e-05	Tax1bp1																							chr3-68073370-68074337	8.92e-88	0.410723	0.178	0.022	2.29e-82	Nup35
											chr4-83947965-83949305	7.08e-14	-0.330017	0	0.112	1.82e-08	Tril																							chr3-71078425-71079353	1.88e-33	-0.286234	0.081	0.191	4.82e-28	Zc3h15
											chr4-84283290-84284359	1.67e-12	-0.292664	0	0.1	4.29e-07	Chn2																							chr3-72038589-72039277	1.88e-141	-0.344245	0	0.137	4.83e-136	Ctnnd1
											chr4-85344329-85345361	2.04e-13	-0.302093	0	0.108	5.22e-08	Crhr2																							chr3-72118243-72119137	1.39e-13	-0.2741	0.363	0.467	3.58e-08	Zdhhc5
											chr4-97783527-97784144	4.4e-14	0.281368	0.139	0	1.13e-08	Gadd45a																							chr3-72458037-72459110	6.91e-32	0.259997	0.219	0.108	1.77e-26	Ssrp1
											chr5-100647652-100648599	2.54e-14	0.364156	0.141	0	6.52e-09	Nfib																							chr3-82162346-82163291	1.18e-29	-0.344886	0.143	0.264	3.03e-24	Tspan18
											chr5-101247947-101248862	8.68e-11	0.281368	0.104	0	2.23e-05	Frem1																							chr3-8689797-8690736	5.41e-16	-0.296183	0.231	0.332	1.39e-10	Zer1
											chr5-102337592-102338847	5.08e-11	0.278426	0.106	0	1.3e-05	Bnc2																							chr3-8981113-8982183	1.62e-17	-0.293649	0.286	0.397	4.15e-12	Crat
											chr5-104377452-104379357	8.52e-08	0.329063	0.151	0.028	0.0218761	Rraga																							chr3-92289731-92291710	2.86e-54	-0.326974	0.049	0.169	7.35e-49	Fjx1
											chr5-105012487-105013334	1.73e-11	0.293073	0.111	0	4.45e-06	Plin2																							chr3-92348558-92349590	1.47e-70	-0.337393	0.02	0.136	3.77e-65	Pamr1
											chr5-107856889-107857902	1.59e-08	0.365702	0.218	0.06	0.00407032	Cdkn2b																							chr3-93136913-93137966	1.2e-48	0.261219	0.118	0.019	3.08e-43	Ehf
											chr5-113155088-113156036	5.08e-11	0.269566	0.106	0	1.3e-05	Caap1																							chr3-93391989-93392920	4.39e-32	-0.323444	0.119	0.239	1.13e-26	Cat
											chr5-115613102-115614074	4.71e-18	-0.410685	0	0.149	1.21e-12	RGD1560146																							chr3-93404024-93404916	1.89e-57	-0.311969	0.039	0.161	4.84e-52	Cat
											chr5-116804332-116806258	1.07e-27	-0.586893	0	0.229	2.74e-22	Patj																							chr3-93411472-93412510	1.38e-12	-0.254868	0.227	0.322	3.55e-07	Cat
											chr5-118743363-118744632	1.01e-15	-0.330017	0	0.129	2.59e-10	Pgm1																							chr3-9586391-9587330	6.84e-32	0.259376	0.202	0.094	1.76e-26	RGD1311084
											chr5-118804392-118805423	3.92e-13	0.341789	0.129	0	1.01e-07	Pgm1																							chr3-9821952-9822879	9.62e-15	-0.263229	0.326	0.437	2.47e-09	RGD1305178
											chr5-118846512-118847735	5.9e-12	0.321928	0.116	0	1.51e-06	Ror1																							chr3-9828407-9829513	3.46e-17	-0.276558	0.217	0.313	8.87e-12	Usp20
											chr5-120549157-120550202	1.19e-16	-0.432315	0	0.137	3.05e-11	Lepr																							chr3-9835340-9836536	2.28e-29	-0.267677	0.065	0.162	5.84e-24	Usp20
											chr5-124996523-124997448	2.04e-13	-0.339206	0	0.108	5.22e-08	Plpp3																							chr3-9856824-9857868	1.4e-27	-0.299247	0.12	0.226	3.59e-22	Usp20
											chr5-125110671-125111643	1.19e-16	-0.375388	0	0.137	3.05e-11	Plpp3																							chr3-99782418-99783363	1.18e-47	0.325872	0.192	0.067	3.02e-42	Mettl15
											chr5-125560976-125561946	1.48e-10	0.266601	0.101	0	3.8e-05	Usp24																							chr4-100016159-100017160	2.82e-48	-0.266491	0.025	0.121	7.22e-43	St3gal5
											chr5-125767566-125768610	4.44e-14	-0.472965	0.022	0.189	1.14e-08	Usp24																							chr4-100217543-100218452	8.15e-18	-0.28561	0.198	0.31	2.09e-12	Tmem150a
											chr5-127549749-127550884	7.57e-22	-0.507604	0	0.181	1.94e-16	Slc1a7																							chr4-100222279-100223339	5.39e-46	-0.364147	0.105	0.25	1.38e-40	Tmem150a
											chr5-127617539-127618777	2.92e-16	-0.559382	0.045	0.261	7.5e-11	Slc1a7																							chr4-100226692-100227627	3.97e-32	-0.257345	0.052	0.148	1.02e-26	Rnf181
											chr5-128733915-128735597	4.86e-15	0.366928	0.149	0	1.25e-09	Mir761																							chr4-100293528-100294474	2.15e-49	-0.283176	0.029	0.127	5.51e-44	Mat2a
											chr5-133515433-133516596	3.03e-33	-0.632455	0	0.273	7.77e-28	Foxe3																							chr4-100302762-100303680	8.55e-16	-0.285193	0.278	0.378	2.19e-10	Mat2a
											chr5-134519572-134520618	8.5e-15	-0.297386	0	0.12	2.18e-09	Cyp4b1																							chr4-100325359-100326538	1.05e-63	-0.437847	0.09	0.254	2.69e-58	Mat2a
											chr5-134521179-134522351	2.66e-09	-0.442111	0.111	0.293	0.000682554	Cyp4b1																							chr4-100338755-100339669	1.76e-33	-0.286476	0.066	0.167	4.52e-28	Mat2a
											chr5-134551039-134551900	8.94e-24	-0.515731	0	0.197	2.29e-18	Cyp4b1																							chr4-100366474-100367711	7.63e-59	-0.303112	0.02	0.122	1.96e-53	Capg
											chr5-135993381-135994573	5.9e-12	0.281368	0.116	0	1.51e-06	Plk3																							chr4-100372497-100373450	1.74e-29	-0.308867	0.115	0.227	4.47e-24	Capg
											chr5-137187963-137188971	5.08e-11	0.266601	0.106	0	1.3e-05	Med8																							chr4-100460554-100461535	5.68e-50	-0.351642	0.064	0.19	1.46e-44	Elmod3
											chr5-138186398-138187383	3.59e-08	0.287577	0.121	0.016	0.00921114	Slc2a1																							chr4-100851667-100852604	4.94e-33	0.276392	0.187	0.078	1.27e-27	Tmsb10
											chr5-138781489-138782436	4.06e-17	-0.410685	0	0.141	1.04e-11	Guca2b																							chr4-10822637-10823581	1.72e-14	-0.296853	0.361	0.464	4.42e-09	Tmem60
											chr5-139307743-139309654	1.46e-10	0.310352	0.134	0.008	3.75e-05	Scmh1																							chr4-117235304-117235710	7.33e-120	0.302689	0.15	0	1.88e-114	Cct7
											chr5-140918132-140919212	1.67e-12	-0.254317	0	0.1	4.29e-07	Heyl																							chr4-117491023-117491904	5.51e-57	-0.370059	0.066	0.212	1.41e-51	Nat8
											chr5-140938020-140939092	5.39e-19	-0.462063	0	0.157	1.38e-13	Heyl																							chr4-117492120-117493135	1.73e-77	-0.438144	0.079	0.264	4.44e-72	Nat8
											chr5-141301660-141302721	6.76e-13	-0.403375	0.032	0.185	1.74e-07	Macf1																							chr4-117507392-117508548	1.3e-73	-0.363415	0.03	0.161	3.33e-68	Nat8
											chr5-142253278-142255183	2.97e-11	0.269566	0.109	0	7.62e-06	RGD1563049																							chr4-117509353-117510433	5.8e-52	-0.294555	0.04	0.152	1.49e-46	Nat8
											chr5-143116904-143117877	1.16e-12	0.336142	0.124	0	2.99e-07	Zc3h12a																							chr4-117520366-117521332	2.3e-46	-0.344972	0.066	0.193	5.9e-41	Nat8
											chr5-144294178-144295638	7.98e-09	-0.388881	0.121	0.305	0.00204749	Trappc3																							chr4-117522055-117523067	6.4e-54	-0.288247	0.031	0.146	1.64e-48	Nat8
											chr5-147699283-147700501	8.68e-11	0.281368	0.104	0	2.23e-05	Fam229a																							chr4-117523311-117524205	7.74e-115	-0.280189	0	0.112	1.99e-109	Nat8
											chr5-148324985-148326232	1.32e-13	0.338968	0.134	0	3.38e-08	Pef1																							chr4-117527103-117528096	3.38e-60	-0.443445	0.112	0.286	8.66e-55	Nat8
											chr5-149374895-149376021	2.04e-13	-0.320769	0	0.108	5.22e-08	Matn1																							chr4-117529080-117530105	9.2e-54	-0.457571	0.151	0.322	2.36e-48	Nat8f5
											chr5-149497679-149498674	2.93e-15	-0.352881	0	0.124	7.53e-10	Matn1																							chr4-118471907-118472846	2.99e-19	-0.33506	0.366	0.488	7.67e-14	Mxd1
											chr5-149847673-149848671	5.29e-09	-0.322424	0.025	0.141	0.00135768	Ptpru																							chr4-120842837-120843899	1.85e-11	-0.255185	0.279	0.367	4.74e-06	Tpra1
											chr5-150198886-150199828	1.67e-12	-0.268817	0	0.1	4.29e-07	Oprd1																							chr4-121309059-121309903	1.96e-40	-0.250523	0.029	0.118	5.03e-35	Chchd6
											chr5-151289660-151290765	7.08e-14	-0.268817	0	0.112	1.82e-08	Wasf2																							chr4-121311139-121312020	3.49e-26	-0.267973	0.089	0.189	8.96e-21	Chchd6
											chr5-151435864-151436658	1.38e-17	-0.40632	0	0.145	3.55e-12	Map3k6																							chr4-121312482-121313416	1.13e-34	-0.396136	0.15	0.3	2.9e-29	Chchd6
											chr5-152848017-152848943	3.12e-08	-0.362735	0.156	0.313	0.00799573	Man1c1																							chr4-122364466-122365311	1.04e-32	-0.319874	0.141	0.282	2.67e-27	Klf15
											chr5-152954981-152955847	4.71e-18	-0.401942	0	0.149	1.21e-12	Ldlrap1																							chr4-122365662-122366528	9.04e-45	-0.387826	0.133	0.287	2.32e-39	Klf15
											chr5-153119340-153120259	1.6e-18	-0.388726	0	0.153	4.09e-13	Maco1																							chr4-123380818-123381780	7.63e-23	-0.297912	0.157	0.267	1.96e-17	Slc41a3
											chr5-155759562-155760729	1.38e-17	-0.393145	0	0.145	3.55e-12	Cela3b																							chr4-126815769-126816810	7.88e-44	0.251641	0.123	0.025	2.02e-38	Slc25a26
											chr5-155828576-155829353	7.08e-14	-0.273618	0	0.112	1.82e-08	LOC690206																							chr4-129809385-129810322	9.41e-16	-0.282532	0.253	0.358	2.41e-10	Arl6ip5
											chr5-156064137-156065218	9.92e-08	0.284784	0.116	0.016	0.0254665	Rap1gap																							chr4-132377872-132378878	1.42e-53	0.291359	0.138	0.026	3.65e-48	Prok2
											chr5-156296676-156297820	2.09e-08	-0.429023	0.087	0.241	0.00535312	Ece1																							chr4-140246731-140247644	5.1e-12	-0.267325	0.239	0.321	1.31e-06	Itpr1
											chr5-157356811-157357856	5.08e-11	0.287232	0.106	0	1.3e-05	Otud3																							chr4-140489696-140490342	4.53e-120	0.333063	0.15	0	1.16e-114	Bhlhe40
											chr5-157421827-157422739	6.76e-13	0.278426	0.126	0	1.73e-07	Tmco4																							chr4-140490397-140491295	7.84e-13	-0.258954	0.219	0.305	2.01e-07	Bhlhe40
											chr5-159854555-159855293	1.47e-14	0.33331	0.144	0	3.76e-09	Epha2																							chr4-140702246-140703911	3.12e-38	-0.47536	0.523	0.681	8.01e-33	Bhlhe40
											chr5-159869366-159869871	2.93e-15	-0.339206	0	0.124	7.53e-10	Epha2																							chr4-140886016-140886963	1.67e-16	-0.297578	0.282	0.387	4.29e-11	Edem1
											chr5-160162919-160164031	4.4e-14	0.361379	0.139	0	1.13e-08	Fblim1																							chr4-145016488-145017889	3.33e-36	-0.436864	0.353	0.522	8.53e-31	Thumpd3-as1
											chr5-160427134-160428197	1.48e-10	0.257668	0.101	0	3.8e-05	Efhd2																							chr4-145263467-145264432	3.49e-12	-0.277189	0.338	0.437	8.94e-07	Brpf1
											chr5-160566654-160567590	8.5e-15	-0.343779	0	0.12	2.18e-09	Tmem51																							chr4-145439570-145440498	5.49e-12	-0.264187	0.277	0.366	1.41e-06	Creld1
											chr5-160751842-160752744	8.27e-23	-0.462063	0	0.189	2.12e-17	Tmem51																							chr4-145652771-145653738	1.85e-10	-0.266088	0.331	0.423	4.75e-05	Tatdn2
											chr5-161430029-161431018	5.7e-08	-0.289805	0.037	0.157	0.0146167	Kazn																							chr4-146547783-146548681	1.1e-41	0.34909	0.248	0.109	2.83e-36	Atg7
											chr5-162806314-162807579	1.82e-19	-0.39755	0	0.161	4.66e-14	Dhrs3																							chr4-149851732-149852837	3.69e-49	-0.289455	0.029	0.129	9.47e-44	Zfp637
											chr5-162810121-162811088	2.04e-13	-0.320769	0	0.108	5.22e-08	Dhrs3																							chr4-149969781-149970747	5.44e-12	-0.25842	0.239	0.326	1.4e-06	Hnrnpf
											chr5-162857965-162859060	1.08e-29	-0.647328	0	0.245	2.77e-24	Dhrs3																							chr4-153874675-153875722	1.35e-29	-0.250399	0.053	0.141	3.45e-24	Slc6a13
											chr5-162959567-162960379	5.39e-19	-0.393145	0	0.157	1.38e-13	Dhrs3																							chr4-155084027-155084918	5.47e-12	-0.251627	0.275	0.367	1.4e-06	M6pr
											chr5-166712179-166713219	1.9e-11	-0.369428	0.022	0.169	4.88e-06	Slc25a33																							chr4-157348237-157348741	1.47e-117	0.321279	0.147	0	3.78e-112	Cdca3
											chr5-166743463-166744976	4.59e-14	-0.483679	0.032	0.217	1.18e-08	Slc25a33																							chr4-157451871-157453030	1.25e-18	-0.336477	0.405	0.523	3.21e-13	Mlf2
											chr5-166745160-166746069	7.6e-09	-0.46117	0.072	0.229	0.00195111	Slc25a33																							chr4-157869488-157870887	2.71e-36	0.283278	0.216	0.095	6.94e-31	Tnfrsf1a
											chr5-166859944-166861055	2.97e-11	0.287232	0.109	0	7.62e-06	LOC100125366																							chr4-157970621-157971564	1.5e-99	0.354656	0.126	0	3.86e-94	Cd9
											chr5-167015925-167017789	5.08e-11	0.269566	0.106	0	1.3e-05	H6pd																							chr4-167552444-167553443	7.38e-103	-0.422406	0.019	0.171	1.9e-97	Kap
											chr5-167834458-167835595	7.07e-10	-0.545621	0.166	0.378	0.000181546	Errfi1																							chr4-167554704-167555743	1.91e-110	-0.503517	0.035	0.219	4.9e-105	Kap
											chr5-167949386-167950412	6.11e-20	-0.511673	0	0.165	1.57e-14	Errfi1																							chr4-167581635-167582552	3.28e-108	-0.50279	0.034	0.212	8.42e-103	Kap
											chr5-169071522-169073034	3.47e-16	-0.379848	0	0.133	8.9e-11	Dnajc11																							chr4-167609510-167610589	5.03e-54	-0.274951	0.02	0.115	1.29e-48	Kap
											chr5-169379830-169381054	1.73e-11	0.272526	0.111	0	4.45e-06	Acot7																							chr4-167880148-167881225	6.91e-40	-0.256884	0.037	0.127	1.77e-34	Etv6
											chr5-18256234-18257200	4.06e-17	-0.375388	0	0.141	1.04e-11	Bpnt2																							chr4-171455427-171456422	1.62e-15	-0.254594	0.172	0.252	4.16e-10	Ptpro
											chr5-2942090-2943204	8.5e-15	-0.330017	0	0.12	2.18e-09	Terf1																							chr4-171485445-171486468	3.69e-24	-0.290113	0.132	0.236	9.46e-19	Ptpro
											chr5-48904528-48905599	2.04e-13	-0.287926	0	0.108	5.22e-08	Rngtt																							chr4-171564611-171565542	7.99e-30	-0.30319	0.095	0.202	2.05e-24	Strap
											chr5-49934689-49935843	4.06e-17	-0.357411	0	0.141	1.04e-11	Akirin2																							chr4-171991393-171992470	6.18e-62	-0.33615	0.031	0.153	1.59e-56	Slc15a5
											chr5-5465942-5466777	8.5e-15	-0.287926	0	0.12	2.18e-09	Mir378b																							chr4-174724123-174725128	8.72e-32	-0.299081	0.077	0.179	2.24e-26	Aebp2
											chr5-57996091-57998222	5.84e-13	-0.278403	0	0.104	1.5e-07	Enho																							chr4-176392580-176393639	6.55e-86	-0.439627	0.031	0.184	1.68e-80	Slco1a6
											chr5-58182437-58183472	1.82e-19	-0.436603	0	0.161	4.66e-14	Ccl19																							chr4-177884846-177885923	1.07e-35	0.259006	0.136	0.045	2.73e-30	Etnk1
											chr5-58186944-58187914	5.84e-13	-0.268817	0	0.104	1.5e-07	Ccl19																							chr4-180318056-180319043	4.79e-30	-0.250665	0.046	0.131	1.23e-24	Sspn
											chr5-58255063-58256087	5.84e-13	-0.268817	0	0.104	1.5e-07	Fam205c																							chr4-181093173-181094111	9.11e-65	0.277929	0.121	0.01	2.34e-59	Arntl2
											chr5-58629976-58630806	1.01e-15	-0.3254	0	0.129	2.59e-10	Unc13b																							chr4-2842515-2843478	1.78e-52	0.277008	0.127	0.021	4.57e-47	Dnajb6
											chr5-62759304-62760760	2.04e-13	-0.264	0	0.108	5.22e-08	Anks6																							chr4-38240572-38241491	3.18e-14	-0.251057	0.179	0.274	8.16e-09	Ndufa4
											chr5-62801042-62802189	5.27e-16	0.402484	0.158	0	1.35e-10	Col15a1																							chr4-38285818-38286730	3.47e-59	-0.327622	0.041	0.166	8.91e-54	Phf14
											chr5-69136436-69137355	7.08e-14	-0.334619	0	0.112	1.82e-08	Olr845																							chr4-49874269-49875205	1.38e-63	0.341154	0.169	0.033	3.54e-58	Ptprz1
											chr5-70044660-70045647	5.08e-11	0.257668	0.106	0	1.3e-05	Abca1																							chr4-58367177-58369284	1.72e-120	0.395799	0.151	0	4.42e-115	Mir29b1
											chr5-70080155-70081020	7.08e-14	-0.287926	0	0.112	1.82e-08	Abca1																							chr4-58418318-58419298	7.25e-133	-0.350175	0	0.129	1.86e-127	Mir29b1
											chr5-70438216-70439254	1.67e-12	-0.264	0	0.1	4.29e-07	Fktn																							chr4-58503229-58504223	7.22e-27	-0.369666	0.219	0.354	1.85e-21	Mir29b1
											chr5-72885374-72886506	1.89e-09	-0.379617	0.139	0.321	0.000485927	Klf4																							chr4-6031915-6033043	7.07e-10	-0.255063	0.347	0.436	0.000181425	Rpl10a
											chr5-74945991-74946917	3.1e-25	-0.579157	0	0.209	7.95e-20	Akap2																							chr4-60695136-60696194	2.31e-51	-0.353929	0.055	0.18	5.92e-46	Exoc4
											chr5-75291407-75292473	5.84e-13	-0.254317	0	0.104	1.5e-07	Musk																							chr4-62831076-62832032	4.65e-33	-0.378109	0.199	0.343	1.19e-27	Slc13a4
											chr5-75382661-75383560	4.71e-18	-0.366428	0	0.149	1.21e-12	Musk																							chr4-6317979-6319007	4.79e-34	-0.326823	0.089	0.2	1.23e-28	Galnt11
											chr5-78860282-78861332	1.67e-12	-0.264	0	0.1	4.29e-07	Ambp																							chr4-6826597-6827553	3.41e-12	-0.254492	0.39	0.487	8.75e-07	Rheb
											chr5-79113517-79114865	5.84e-13	-0.268817	0	0.104	1.5e-07	Mir455																							chr4-73184685-73185601	1.14e-34	-0.255275	0.046	0.141	2.92e-29	Tpk1
											chr5-79116984-79118036	2.93e-15	-0.361926	0	0.124	7.53e-10	Mir455																							chr4-77447626-77448563	6.89e-66	-0.344398	1	1	1.77e-60	Pdia4
											chr5-8036213-8037300	7.31e-08	-0.270306	0.012	0.104	0.0187494	Prex2																							chr4-77449430-77450190	1.54e-61	-0.516921	0.177	0.347	3.96e-56	Pdia4
											chr5-81709942-81711189	2.04e-13	-0.287926	0	0.108	5.22e-08	Trim32																							chr4-77451448-77452272	9.54e-29	-0.328572	0.148	0.25	2.45e-23	Pdia4
											chr5-82242578-82243648	1.41e-07	-0.269752	0.037	0.149	0.0362116	Astn2																							chr4-78694075-78695513	8.39e-79	0.356969	0.153	0.017	2.15e-73	Gpnmb
											chr5-91305862-91306846	1.19e-16	-0.384294	0	0.137	3.05e-11	Rn5-8s																							chr4-80333040-80334001	3.01e-24	-0.354884	0.327	0.465	7.72e-19	Cycs
											chr6-10278520-10279422	4.31e-08	-0.331339	0.042	0.161	0.0110692	Epas1																							chr4-81243496-81245258	5.94e-29	-0.380271	0.315	0.461	1.52e-23	Cbx3
											chr6-102819118-102819884	5.84e-13	-0.283172	0	0.104	1.5e-07	Zfyve26																							chr4-8255191-8256196	1.15e-20	-0.288026	0.19	0.297	2.95e-15	Kmt2e
											chr6-103073347-103074534	8.27e-23	-0.44514	0	0.189	2.12e-17	Zfp36l1																							chr4-8256322-8257287	1.4e-18	-0.293798	0.328	0.45	3.59e-13	Kmt2e
											chr6-103215409-103216318	2.93e-15	-0.306785	0	0.124	7.53e-10	Zfp36l1																							chr4-83390255-83391234	1.81e-36	0.289874	0.202	0.086	4.63e-31	Creb5
											chr6-106060123-106061138	3.47e-16	-0.348337	0	0.133	8.9e-11	Sipa1l1																							chr4-85008578-85009489	5.69e-13	-0.253735	0.265	0.361	1.46e-07	Znrf2
											chr6-106070043-106070937	6.11e-20	-0.440878	0	0.165	1.57e-14	Sipa1l1																							chr4-85386578-85387456	1.91e-27	-0.332652	0.154	0.271	4.91e-22	Inmt
											chr6-107023475-107024566	2.93e-15	-0.357411	0	0.124	7.53e-10	Dcaf4																							chr4-85542453-85543364	2.5e-25	-0.256825	0.065	0.153	6.42e-20	Aqp1
											chr6-10742431-10743508	3.92e-13	0.347413	0.129	0	1.01e-07	Socs5																							chr4-85550808-85551754	2.86e-43	-0.437021	0.189	0.35	7.34e-38	Aqp1
											chr6-108603665-108604624	4.7e-08	0.282162	0.129	0.016	0.0120656	Ltbp2																							chr4-85552805-85553709	4.17e-28	-0.324327	0.124	0.238	1.07e-22	Aqp1
											chr6-109022528-109023602	6.49e-08	-0.272634	0.064	0.201	0.0166633	Pgf																							chr4-89280869-89281880	9.34e-14	-0.262193	0.23	0.332	2.4e-08	Fam13a
											chr6-109025412-109026323	1.38e-17	-0.410685	0	0.145	3.55e-12	Eif2b2																							chr4-95008061-95009039	7.4e-72	0.381391	0.173	0.029	1.9e-66	Atoh1
											chr6-109644846-109645800	1.48e-10	0.269566	0.101	0	3.8e-05	Flvcr2																							chr4-97864207-97865097	4.44e-30	-0.269865	0.085	0.188	1.14e-24	Gadd45a
											chr6-109840819-109841871	2.49e-08	-0.393355	0.069	0.217	0.00637912	Tgfb3																							chr4-99901493-99902528	2.75e-20	-0.330459	0.286	0.408	7.05e-15	St3gal5
											chr6-109861497-109862351	5.84e-13	-0.297386	0	0.104	1.5e-07	Tgfb3																							chr4-99937046-99937982	6.37e-18	-0.298384	0.258	0.367	1.63e-12	St3gal5
											chr6-113315321-113316396	1.01e-15	-0.393145	0	0.129	2.59e-10	Dio2																							chr5-100520892-100521741	1.12e-38	-0.266342	0.039	0.135	2.87e-33	Nfib
											chr6-12315173-12316223	8.94e-24	-0.527838	0	0.197	2.29e-18	Ston1																							chr5-100647652-100648599	1.51e-88	0.276434	0.112	0	3.88e-83	Nfib
											chr6-12322483-12324101	6.33e-13	-0.398649	0.017	0.169	1.62e-07	Ston1																							chr5-114011944-114013161	8.26e-25	-0.25938	0.09	0.183	2.12e-19	Jun
											chr6-125684977-125686588	3.25e-11	-0.423477	0.032	0.177	8.34e-06	Fbln5																							chr5-114014040-114014924	2.06e-13	-0.269273	0.357	0.461	5.29e-08	Jun
											chr6-125696982-125698003	2.85e-10	-0.443136	0.119	0.317	7.32e-05	Fbln5																							chr5-118743363-118744632	2.47032822920623e-323	-0.770849	0	0.298	6.33918337881299e-318	Pgm1
											chr6-125703016-125703978	2.28e-21	-0.466263	0	0.177	5.85e-16	Fbln5																							chr5-120250038-120250986	1.91e-40	-0.433171	0.198	0.349	4.91e-35	Ak4
											chr6-125722298-125723052	7.08e-14	-0.302093	0	0.112	1.82e-08	Fbln5																							chr5-120254892-120255890	9.18e-75	-0.505588	0.09	0.277	2.36e-69	Ak4
											chr6-125952595-125953838	2.05e-20	-0.482942	0	0.169	5.25e-15	Slc24a4																							chr5-120258414-120259352	3.74e-44	-0.369675	0.087	0.221	9.6e-39	Ak4
											chr6-12987875-12988877	2.93e-15	-0.361926	0	0.124	7.53e-10	Fshr																							chr5-120412589-120413527	1.17e-47	-0.298581	0.033	0.138	3e-42	Dnajc6
											chr6-132225059-132226210	6.84e-21	-0.449389	0	0.173	1.75e-15	Cyp46a1																							chr5-125571923-125572950	6.38e-53	0.2833	0.119	0.018	1.64e-47	Usp24
											chr6-132779907-132780886	6.11e-20	-0.440878	0	0.165	1.57e-14	Slc25a47																							chr5-125951289-125952340	3.2e-27	-0.276109	0.065	0.155	8.21e-22	Usp24
											chr6-134832918-134833902	8.5e-15	-0.320769	0	0.12	2.18e-09	Ppp2r5c																							chr5-126908791-126909786	7.14e-109	-0.26942	0	0.106	1.83e-103	Dio1
											chr6-136003329-136003882	3.45e-27	0.64785	0.267	0	8.86e-22	Eif5																							chr5-127405329-127406312	7.41e-35	0.267028	0.154	0.055	1.9e-29	Magoh
											chr6-137247417-137248572	1.64e-09	0.298914	0.114	0.004	0.000421977	Zbtb42																							chr5-128678925-128679873	7.74e-38	-0.268779	0.051	0.154	1.99e-32	Mir761
											chr6-145516493-145517410	1.97e-08	-0.29889	0.032	0.149	0.00505407	Rapgef5																							chr5-128692420-128693479	1.29e-41	-0.365276	0.103	0.24	3.3e-36	Mir761
											chr6-147096098-147096728	2.28e-21	-0.449389	0	0.177	5.85e-16	Itgb8																							chr5-131225742-131226688	7.28e-22	-0.273291	0.103	0.2	1.87e-16	Bend5
											chr6-2040783-2041764	2.04e-13	-0.278403	0	0.108	5.22e-08	Cdc42ep3																							chr5-133153904-133154828	5.37e-22	-0.263982	0.177	0.291	1.38e-16	Foxe3
											chr6-2043521-2044275	1.67e-12	-0.273618	0	0.1	4.29e-07	Cdc42ep3																							chr5-133219843-133220682	3.22e-20	-0.273326	0.149	0.255	8.25e-15	Foxe3
											chr6-21420758-21421675	8.68e-11	0.260652	0.104	0	2.23e-05	Ltbp1																							chr5-133221136-133221856	7.36e-132	-0.313124	0	0.128	1.89e-126	Foxe3
											chr6-21592301-21593326	4.71e-18	-0.393145	0	0.149	1.21e-12	Ltbp1																							chr5-133316539-133317437	1.84e-17	-0.257707	0.2	0.298	4.72e-12	Foxe3
											chr6-21640363-21641216	2.04e-13	-0.330017	0	0.108	5.22e-08	Ltbp1																							chr5-133370864-133371819	1.52e-27	-0.374669	0.217	0.345	3.9e-22	Foxe3
											chr6-2348918-2349898	8.68e-11	0.272526	0.104	0	2.23e-05	Cyp1b1																							chr5-133374707-133375588	9.75e-27	-0.285865	0.123	0.23	2.5e-21	Foxe3
											chr6-2374608-2375630	8.68e-11	0.290156	0.104	0	2.23e-05	Cyp1b1																							chr5-133897175-133898106	2.03e-16	-0.259494	0.158	0.246	5.22e-11	Pdzk1ip1
											chr6-24197682-24198935	1.73e-11	0.284303	0.111	0	4.45e-06	Lbh																							chr5-134010784-134011780	5.23e-44	-0.273112	0.033	0.129	1.34e-38	Cyp4a8
											chr6-24318995-24319871	2.46e-14	-0.320769	0	0.116	6.3e-09	Lbh																							chr5-134192997-134193995	6.04e-141	-0.368349	0	0.136	1.55e-135	Cyp4a2
											chr6-24325510-24326595	1.34e-08	-0.34056	0.069	0.221	0.00342911	Lbh																							chr5-134206013-134207014	1.21e-45	-0.320217	0.054	0.168	3.1e-40	Cyp4a2
											chr6-24334159-24335268	1.48e-10	0.266601	0.101	0	3.8e-05	Lbh																							chr5-134238015-134238957	6.9e-41	-0.412058	0.146	0.291	1.77e-35	Cyp4a2
											chr6-24526131-24527811	3.22e-09	0.346014	0.144	0.016	0.000826517	Capn13																							chr5-134484425-134485336	1.43e-61	-0.363657	0.047	0.182	3.66e-56	Cyp4a3
											chr6-25112733-25113777	1.92e-20	-0.66527	0.054	0.317	4.93e-15	Ehd3																							chr5-136004497-136005653	1.63e-31	-0.280113	0.068	0.167	4.17e-26	Plk3
											chr6-25137350-25138339	3.47e-16	-0.348337	0	0.133	8.9e-11	Ehd3																							chr5-137187963-137188971	4.22e-111	0.333063	0.14	0	1.08e-105	Med8
											chr6-25554503-25555587	5.57e-09	0.320935	0.153	0.024	0.00143005	Plb1																							chr5-137363205-137364387	3.67e-36	-0.294319	0.088	0.205	9.41e-31	RGD1305347
											chr6-25616955-25618120	3.39e-20	0.524183	0.2	0	8.71e-15	Fosl2																							chr5-137373825-137374735	1.12e-19	-0.295296	0.23	0.345	2.86e-14	Tmem125
											chr6-27175967-27176905	5.84e-13	-0.283172	0	0.104	1.5e-07	Kcnk3																							chr5-138186398-138187383	1.2e-40	0.255486	0.133	0.036	3.09e-35	Slc2a1
											chr6-28624479-28625521	2.04e-13	-0.292664	0	0.108	5.22e-08	Ptrhd1																							chr5-138649275-138650180	2.01e-43	-0.28472	0.033	0.135	5.15e-38	Guca2a
											chr6-29170743-29171673	5.84e-13	-0.311461	0	0.104	1.5e-07	Atad2b																							chr5-142971226-142972072	1.36e-49	-0.260007	0.017	0.11	3.49e-44	Rspo1
											chr6-30266007-30266881	5.84e-13	-0.264	0	0.104	1.5e-07	Fam228a																							chr5-143116904-143117877	1.99e-114	0.370083	0.144	0	5.1e-109	Zc3h12a
											chr6-31524286-31525350	8.27e-23	-0.507604	0	0.189	2.12e-17	LOC257642																							chr5-146960890-146961909	3.11e-35	-0.308305	0.074	0.185	7.97e-30	Zfp362
											chr6-3351528-3352530	9.91e-12	-0.501553	0.074	0.265	2.54e-06	Map4k3																							chr5-150152105-150153229	4.74e-37	-0.257694	0.039	0.133	1.22e-31	Srsf4
											chr6-33619817-33620671	4.71e-18	-0.410685	0	0.149	1.21e-12	Rhob																							chr5-150233774-150234638	2.51e-26	-0.264567	0.089	0.188	6.44e-21	Oprd1
											chr6-33627453-33628432	4.91e-10	-0.418102	0.074	0.241	0.00012588	Rhob																							chr5-150242793-150243754	1.34e-17	-0.292228	0.241	0.348	3.44e-12	Oprd1
											chr6-3594279-3595315	1.67e-12	-0.297386	0	0.1	4.29e-07	Tmem178a																							chr5-150710537-150711617	2.41e-32	-0.317045	0.092	0.204	6.18e-27	Sesn2
											chr6-40848795-40850647	1.08e-08	-0.454756	0.104	0.261	0.00277289	Trib2																							chr5-151255371-151256411	1.71e-16	-0.272514	0.196	0.287	4.38e-11	Wasf2
											chr6-40882124-40883007	5.84e-13	-0.268817	0	0.104	1.5e-07	Trib2																							chr5-151297455-151298378	4.52e-31	-0.350059	0.124	0.242	1.16e-25	Wasf2
											chr6-41022699-41023642	7.08e-14	-0.348337	0	0.112	1.82e-08	Trib2																							chr5-151779644-151780628	6.53e-23	-0.287476	0.115	0.215	1.68e-17	Nr0b2
											chr6-42162724-42163928	1.26e-08	-0.351478	0.045	0.193	0.00324125	Rock2																							chr5-151836582-151837767	5.18e-34	0.265006	0.169	0.066	1.33e-28	Zdhhc18
											chr6-43255600-43256724	3.1e-25	-0.575273	0	0.209	7.95e-20	Itgb1bp1																							chr5-152667582-152669097	3.32e-36	-0.355764	0.126	0.265	8.53e-31	Stmn1
											chr6-4473376-4474363	1.48e-10	0.275479	0.101	0	3.8e-05	Slc8a1																							chr5-152701846-152702888	5.6e-40	-0.292953	0.056	0.164	1.44e-34	Paqr7
											chr6-45600134-45601082	1.01e-15	-0.348337	0	0.129	2.59e-10	Rnf144a																							chr5-152707333-152708127	7.48e-112	-0.272262	0	0.109	1.92e-106	Paqr7
											chr6-51721265-51722373	1.47e-14	0.377962	0.144	0	3.76e-09	Prkar2b																							chr5-152708379-152709277	2.77e-21	-0.258484	0.12	0.219	7.1e-16	Paqr7
											chr6-51907572-51908632	2.93e-15	-0.330017	0	0.124	7.53e-10	Nampt																							chr5-153184685-153185811	1.83e-14	-0.292715	0.295	0.396	4.7e-09	Maco1
											chr6-51909039-51910022	2.46e-14	-0.320769	0	0.116	6.3e-09	Nampt																							chr5-153371722-153372678	2.09e-50	-0.334692	0.048	0.168	5.36e-45	Syf2
											chr6-52491647-52492593	3.92e-13	0.341789	0.129	0	1.01e-07	Efcab10																							chr5-153379328-153380475	1.62e-44	-0.252712	0.026	0.122	4.16e-39	Syf2
											chr6-59658710-59659812	2.22e-09	-0.377128	0.03	0.157	0.000570786	Arl4a																							chr5-153625509-153626465	3.92e-13	-0.278379	0.333	0.429	1.01e-07	Clic4
											chr6-59769698-59770771	2.04e-13	-0.320769	0	0.108	5.22e-08	Arl4a																							chr5-154463351-154464362	8.11e-54	0.293576	0.132	0.024	2.08e-48	Id3
											chr6-6272212-6273145	7.57e-22	-0.507604	0	0.181	1.94e-16	Pkdcc																							chr5-156064137-156065218	3.99e-93	0.41362	0.174	0.018	1.03e-87	Rap1gap
											chr6-6302542-6303381	2.46e-14	-0.297386	0	0.116	6.3e-09	Pkdcc																							chr5-156091836-156093086	1.8e-39	-0.352583	0.096	0.228	4.62e-34	Alpl
											chr6-6321742-6322820	1.19e-16	-0.388726	0	0.137	3.05e-11	Pkdcc																							chr5-156119190-156120081	1.92e-25	-0.25519	0.079	0.177	4.92e-20	Alpl
											chr6-7087891-7088663	1.27e-07	-0.333311	0.054	0.181	0.0325515	Haao																							chr5-156127352-156128383	5.67e-51	-0.306673	0.034	0.144	1.46e-45	Alpl
											chr6-7101522-7102403	2.05e-20	-0.44514	0	0.169	5.25e-15	Haao																							chr5-156688235-156689101	5.1e-19	-0.301898	0.249	0.364	1.31e-13	Pink1
											chr6-7515976-7516827	7.57e-22	-0.551751	0	0.181	1.94e-16	Zfp36l2																							chr5-157167360-157168509	6.61e-54	0.256391	0.1	0.009	1.7e-48	Pla2g2c
											chr6-76175608-76176547	5.11e-11	-0.381352	0.032	0.177	1.31e-05	Psma6																							chr5-157758843-157760648	3.17e-24	-0.31199	0.212	0.336	8.13e-19	Akr7a2
											chr6-76206598-76207642	2.68e-08	-0.340447	0.027	0.145	0.00686825	Psma6																							chr5-157791444-157792631	4.42e-23	-0.271365	0.09	0.179	1.13e-17	Akr7a3
											chr6-76241042-76242130	4.06e-17	-0.357411	0	0.141	1.04e-11	Nfkbia																							chr5-157797189-157799067	6.24e-32	-0.268738	0.061	0.157	1.6e-26	Akr7a3
											chr6-7893485-7894446	8.6e-09	0.30465	0.119	0.008	0.00220636	Dync2li1																							chr5-158089503-158090439	1.83e-20	-0.289114	0.215	0.327	4.7e-15	Aldh4a1
											chr6-93019383-93020365	1.25e-08	-0.3668	0.067	0.209	0.00320559	Tmx1																							chr5-158438770-158439812	1.82e-16	-0.273647	0.241	0.346	4.67e-11	Pax7
											chr6-93340332-93341341	1.3e-12	-0.499359	0.082	0.289	3.33e-07	Actr10																							chr5-159033822-159034902	2.47e-50	-0.32708	0.041	0.155	6.35e-45	Padi6
											chr6-93801295-93802251	1.01e-15	-0.343779	0	0.129	2.59e-10	Timm9																							chr5-159236553-159237517	1.79e-55	0.339453	0.167	0.039	4.58e-50	Padi6
											chr6-93855930-93856941	7.62e-14	0.391637	0.136	0	1.95e-08	Timm9																							chr5-159362700-159363703	9.35e-56	0.28521	0.126	0.019	2.4e-50	Padi1
											chr6-94015803-94016894	1.32e-13	0.355809	0.134	0	3.38e-08	Ppm1a																							chr5-160298645-160299577	1.72e-82	0.267175	0.105	0	4.42e-77	Agmat
											chr6-96188454-96189320	2.04e-13	-0.283172	0	0.108	5.22e-08	Slc38a6																							chr5-160589981-160590960	5.13e-42	-0.399262	0.139	0.287	1.32e-36	Tmem51
											chr6-99616430-99617746	1.01e-11	0.298891	0.114	0	2.6e-06	Sptb																							chr5-161822980-161824002	8.5e-17	-0.287139	0.28	0.387	2.18e-11	Prdm2
											chr6-99631979-99633230	4.06e-17	-0.388726	0	0.141	1.04e-11	Sptb																							chr5-162810121-162811088	8.71e-160	-0.404025	0	0.154	2.23e-154	Dhrs3
											chr6-99948105-99949142	6.84e-21	-0.503522	0	0.173	1.75e-15	Max																							chr5-166180647-166181579	1.62e-22	-0.29085	0.136	0.245	4.16e-17	Kif1b
											chr7-103338413-103339441	1.48e-10	0.266601	0.101	0	3.8e-05	Myc																							chr5-166726401-166727293	1.82e-20	-0.306954	0.223	0.343	4.68e-15	Slc25a33
											chr7-104946424-104947414	1.56e-07	-0.387869	0.077	0.213	0.0400201	Asap1																							chr5-167015925-167017789	6.7e-84	0.272558	0.106	0	1.72e-78	H6pd
											chr7-107951678-107952683	1.01e-11	0.316203	0.114	0	2.6e-06	St3gal1																							chr5-167024810-167025803	6.45e-23	-0.282128	0.136	0.241	1.66e-17	H6pd
											chr7-109082719-109083869	7.62e-14	0.338968	0.136	0	1.95e-08	Zfat																							chr5-167268614-167269877	1.12e-29	-0.325221	0.133	0.241	2.88e-24	Eno1
											chr7-11148039-11149752	3.31e-31	-0.647328	0	0.257	8.5e-26	Nfic																							chr5-167287996-167289044	4.39e-16	-0.306978	0.288	0.389	1.13e-10	Eno1
											chr7-11162666-11164064	1.01e-15	-0.339206	0	0.129	2.59e-10	Nfic																							chr5-167331425-167332166	7.74e-115	-0.273397	0	0.112	1.99e-109	Rere
											chr7-114066659-114067588	4.61e-10	-0.312779	0.02	0.141	0.000118192	Kcnk9																							chr5-167719715-167720678	1.14e-25	-0.268538	0.086	0.179	2.93e-20	Slc45a1
											chr7-11444775-11445496	3.01e-16	0.388912	0.161	0	7.74e-11	Zbtb7a																							chr5-167751508-167752502	4.55e-21	-0.278732	0.206	0.318	1.17e-15	Slc45a1
											chr7-114461082-114461992	1.67e-12	-0.268817	0	0.1	4.29e-07	Mir151b																							chr5-167949386-167950412	2.49e-125	-0.325216	0	0.122	6.4e-120	Errfi1
											chr7-115297974-115298925	2.54e-14	0.377962	0.141	0	6.52e-09	Ptp4a3																							chr5-167951139-167952149	5.11e-65	-0.460842	0.114	0.285	1.31e-59	Errfi1
											chr7-116654644-116655400	1.67e-12	-0.273618	0	0.1	4.29e-07	Gli4																							chr5-167952296-167953271	1.35e-21	-0.307181	0.244	0.373	3.48e-16	Errfi1
											chr7-11701481-11702504	1.73e-11	0.295985	0.111	0	4.45e-06	Tmprss9																							chr5-168123155-168124096	5.2e-30	-0.386085	0.317	0.471	1.34e-24	Per3
											chr7-117262951-117264050	1.16e-12	0.310455	0.124	0	2.99e-07	Plec																							chr5-16842638-16843565	1.45e-10	-0.257893	0.327	0.417	3.73e-05	Plag1
											chr7-119107969-119109061	8.5e-15	-0.334619	0	0.12	2.18e-09	NA																							chr5-169017157-169018344	4.22e-14	-0.302776	0.461	0.564	1.08e-08	Camta1
											chr7-119122768-119124937	7.62e-14	0.341789	0.136	0	1.95e-08	Txn2																							chr5-169303460-169305678	5.37e-92	0.277624	0.116	0	1.38e-86	Tnfrsf25
											chr7-120051420-120052384	1.6e-18	-0.40632	0	0.153	4.09e-13	Cdc42ep1																							chr5-171266623-171267560	7.4e-25	-0.250622	0.066	0.151	1.9e-19	Cep104
											chr7-120096447-120097610	1.69e-07	-0.377064	0.074	0.209	0.0432581	Gga1																							chr5-171308089-171309012	1.27e-44	-0.44958	0.207	0.377	3.26e-39	Smim1
											chr7-120609033-120610000	4.19e-08	-0.362832	0.062	0.205	0.0107431	Tmem184b																							chr5-171309975-171310954	1.84e-166	-0.434279	0	0.16	4.73e-161	Smim1
											chr7-122310952-122311982	2.54e-14	0.375212	0.141	0	6.52e-09	Sgsm3																							chr5-171460693-171461781	7.93e-40	-0.34671	0.086	0.206	2.04e-34	Tprg1l
											chr7-12232484-12233432	8.5e-15	-0.339206	0	0.12	2.18e-09	Adamtsl5																							chr5-172324845-172325815	6.79e-19	-0.275343	0.161	0.256	1.74e-13	Tnfrsf14
											chr7-122467027-122468136	1.43e-09	-0.348464	0.035	0.161	0.000367123	Mchr1																							chr5-172624241-172625323	5.31e-18	-0.318182	0.345	0.462	1.36e-12	Faap20
											chr7-12295829-12296905	8.87e-12	-0.475287	0.072	0.253	2.28e-06	Rps15																							chr5-22047487-22048536	5.1e-54	0.293118	0.133	0.023	1.31e-48	Lnc056
											chr7-124026439-124027806	2.58e-09	0.30179	0.173	0.032	0.00066316	Poldip3																							chr5-24255243-24256207	3.08e-13	-0.283861	0.299	0.398	7.9e-08	Plekhf2
											chr7-12408396-12409224	8.44e-15	0.372456	0.146	0	2.17e-09	Cirbp																							chr5-25376805-25377821	1.57e-54	0.28203	0.119	0.018	4.04e-49	Cdh17
											chr7-12419257-12421175	2.69e-08	0.385679	0.295	0.12	0.00689734	Midn																							chr5-2550440-2551909	3.64e-55	0.308243	0.145	0.029	9.34e-50	Rdh10
											chr7-12468450-12470380	9.2e-16	0.41593	0.156	0	2.36e-10	Sbno2																							chr5-33693728-33694594	2.49e-117	-0.307041	0	0.114	6.4e-112	Wwp1
											chr7-125544342-125545385	6.1e-19	-0.637242	0.045	0.281	1.57e-13	Prr5																							chr5-33696177-33697099	4.92e-16	-0.290914	0.273	0.384	1.26e-10	Wwp1
											chr7-126060429-126061356	4.86e-15	0.39978	0.149	0	1.25e-09	Ribc2																							chr5-47526800-47527748	9.24e-47	-0.290325	0.033	0.134	2.37e-41	Bach2
											chr7-126134717-126135850	3.92e-13	0.330473	0.129	0	1.01e-07	Fbln1																							chr5-4981712-4982731	3.93e-18	-0.291341	0.218	0.325	1.01e-12	Lactb2
											chr7-126566916-126567428	5.9e-12	0.254678	0.116	0	1.51e-06	Mirlet7c2																							chr5-5465942-5466777	1.83e-142	-0.346943	0	0.138	4.69e-137	Mir378b
											chr7-126968596-126969825	1.72e-16	0.361379	0.163	0	4.42e-11	Cerk																							chr5-56424262-56425289	2.89e-28	-0.383152	0.317	0.457	7.42e-23	Aco1
											chr7-127534634-127535821	3.47e-16	-0.334619	0	0.133	8.9e-11	Cerk																							chr5-57732269-57733350	1.8e-44	-0.253858	0.021	0.108	4.63e-39	Ubap1
											chr7-127865973-127866775	2.97e-11	0.290156	0.109	0	7.62e-06	Tafa5																							chr5-57781096-57782185	1.09e-40	-0.287642	0.042	0.141	2.79e-35	Ubap1
											chr7-129844304-129845195	1.46e-18	-0.53815	0.022	0.233	3.76e-13	Pim3																							chr5-58847999-58848994	6.3e-56	-0.500697	0.203	0.394	1.62e-50	Tesk1
											chr7-129862214-129862968	1.38e-17	-0.357411	0	0.145	3.55e-12	Pim3																							chr5-58854079-58854983	1.17e-38	-0.306009	0.064	0.171	3.01e-33	Tesk1
											chr7-132476843-132477809	1.35e-08	-0.269366	0.02	0.124	0.0034518	Abcd2																							chr5-60530137-60531080	7.37e-111	-0.286949	0	0.108	1.89e-105	Grhpr
											chr7-134652072-134652922	8.5e-15	-0.339206	0	0.12	2.18e-09	Pphln1																							chr5-60559189-60560158	1.79e-24	-0.353049	0.412	0.539	4.58e-19	Zbtb5
											chr7-134956725-134957773	2.27e-13	0.347413	0.131	0	5.83e-08	Prickle1																							chr5-60953633-60954506	7.96e-123	-0.319183	0	0.119	2.04e-117	Mcart1
											chr7-135325508-135326547	1.07e-07	0.258201	0.101	0.008	0.0273338	Irak4																							chr5-60954595-60955197	2.52e-121	-0.289756	0	0.118	6.47e-116	Mcart1
											chr7-135434630-135435707	3.92e-13	0.344604	0.129	0	1.01e-07	Irak4																							chr5-60998669-60999531	1.12e-16	-0.263434	0.199	0.296	2.88e-11	Mcart1
											chr7-138645189-138646093	2.05e-20	-0.419376	0	0.169	5.25e-15	Amigo2																							chr5-61078261-61079291	4.29e-10	-0.256507	0.362	0.446	0.000110062	Mcart1
											chr7-13962006-13963060	7.57e-22	-0.47879	0	0.181	1.94e-16	Casp14																							chr5-61780984-61781966	1.08e-27	-0.286418	0.098	0.205	2.78e-22	Xpa
											chr7-140699503-140700420	8.5e-15	-0.334619	0	0.12	2.18e-09	Tuba1c																							chr5-62678141-62679224	7.14e-18	-0.26968	0.2	0.295	1.83e-12	Anks6
											chr7-140706030-140707129	3.93e-10	-0.436402	0.082	0.261	0.000100765	Tuba1c																							chr5-64030624-64031550	2.22e-14	-0.277223	0.262	0.364	5.69e-09	Erp44
											chr7-141157781-141158450	2.93e-15	-0.264	0	0.124	7.53e-10	Bcdin3d																							chr5-64032332-64033246	5.92e-42	-0.255697	0.032	0.125	1.52e-36	Invs
											chr7-142905118-142906101	2.95e-11	-0.468728	0.052	0.217	7.57e-06	Nr4a1																							chr5-64816025-64816980	1.27e-25	-0.288377	0.135	0.242	3.25e-20	Aldob
											chr7-142924351-142925477	7.57e-22	-0.507604	0	0.181	1.94e-16	Atg101																							chr5-64818461-64819361	1.64e-26	-0.273565	0.12	0.222	4.21e-21	Aldob
											chr7-142965868-142966902	7.57e-22	-0.511673	0	0.181	1.94e-16	Atg101																							chr5-74794007-74794884	6.79e-45	-0.32745	0.059	0.177	1.74e-39	Palm2
											chr7-142967442-142968585	3.05e-09	-0.472608	0.149	0.325	0.000783007	Atg101																							chr5-78997203-78998105	1.7e-83	0.266276	0.106	0	4.35e-78	Kif12
											chr7-143706599-143707553	3.1e-25	-0.527838	0	0.209	7.95e-20	Eif4b																							chr5-79071799-79072768	1.35e-52	-0.361383	0.057	0.189	3.47e-47	Col27a1
											chr7-143853307-143853797	5.39e-19	-0.297386	0	0.157	1.38e-13	Rarg																							chr5-92788555-92789501	3.91e-38	-0.274073	0.05	0.15	1e-32	Dmac1
											chr7-143984277-143985226	3.47e-16	-0.320769	0	0.133	8.9e-11	Sp7																							chr5-98461101-98462171	5.08e-50	0.251142	0.106	0.014	1.3e-44	Lurap1l
											chr7-144014281-144014809	3.31e-31	-0.628713	0	0.257	8.5e-26	Sp1																							chr6-100238930-100239908	5.31e-34	-0.273284	0.055	0.158	1.36e-28	Fut8
											chr7-144821524-144823068	5.84e-13	-0.273618	0	0.104	1.5e-07	Cbx5																							chr6-10305385-10306496	1.96e-13	-0.282454	0.277	0.367	5.04e-08	Epas1
											chr7-18411708-18412678	5.84e-13	-0.278403	0	0.104	1.5e-07	Adamts10																							chr6-105160188-105161096	5.8e-40	-0.348157	0.137	0.288	1.49e-34	Adam4
											chr7-23550344-23551337	2.92e-24	-0.551751	0	0.201	7.5e-19	Timp3																							chr6-107114264-107115276	3.57e-39	-0.273177	0.038	0.132	9.15e-34	Rbm25
											chr7-23559109-23559980	5.61e-17	0.394357	0.168	0	1.44e-11	Timp3																							chr6-107401869-107402794	1.24e-11	-0.287606	0.294	0.39	3.18e-06	Riox1
											chr7-23623522-23624844	5.84e-13	-0.283172	0	0.104	1.5e-07	Timp3																							chr6-108098022-108099024	2.11e-41	-0.293061	0.053	0.163	5.42e-36	Entpd5
											chr7-23629081-23630119	8.33e-12	-0.483085	0.069	0.265	2.14e-06	Timp3																							chr6-108163099-108164090	1.68e-29	-0.320822	0.126	0.248	4.31e-24	Aldh6a1
											chr7-25011911-25012911	5.08e-11	0.257668	0.106	0	1.3e-05	Nuak1																							chr6-108166949-108167893	5.5e-27	-0.370397	0.384	0.532	1.41e-21	Aldh6a1
											chr7-27137946-27139866	1.48e-10	0.254678	0.101	0	3.8e-05	Hcfc2																							chr6-11737711-11738783	1.4e-11	-0.267203	0.316	0.413	3.6e-06	Fbxo11
											chr7-2907241-2908456	1.32e-13	0.293073	0.134	0	3.38e-08	NA																							chr6-123090656-123091625	1.07e-28	-0.275368	0.085	0.188	2.74e-23	Cpg1
											chr7-3169685-3170866	1.47e-14	0.32763	0.144	0	3.76e-09	Dgka																							chr6-128545086-128546211	4.65e-28	-0.344621	0.175	0.305	1.19e-22	Clmn
											chr7-36654442-36655403	7.08e-14	-0.268817	0	0.112	1.82e-08	Nudt4																							chr6-128565660-128566600	4.29e-14	-0.258128	0.173	0.261	1.1e-08	Clmn
											chr7-36883256-36885000	5.94e-10	-0.452758	0.079	0.257	0.000152326	Eea1																							chr6-128750183-128751117	1.93e-13	-0.266386	0.32	0.414	4.95e-08	Glrx5
											chr7-37823654-37824796	5.9e-12	0.307573	0.116	0	1.51e-06	Btg1																							chr6-132074472-132075743	2.73e-50	-0.297478	0.034	0.135	6.99e-45	Setd3
											chr7-41497338-41498812	7.08e-14	-0.278403	0	0.112	1.82e-08	Dusp6																							chr6-132089802-132090744	1.53e-13	-0.30943	0.389	0.495	3.93e-08	Setd3
											chr7-49762841-49763933	4.71e-18	-0.419376	0	0.149	1.21e-12	Myf6																							chr6-132124849-132125814	2.27e-15	-0.294853	0.243	0.34	5.82e-10	Ccnk
											chr7-50107964-50108984	1.79e-07	-0.364072	0.057	0.181	0.0459409	Ptprq																							chr6-132701633-132702672	4.11e-12	-0.281352	0.37	0.463	1.05e-06	Yy1
											chr7-51261699-51262560	1.19e-16	-0.39755	0	0.137	3.05e-11	Pawr																							chr6-133842898-133843975	2.45e-35	0.25366	0.138	0.046	6.28e-30	Mir379
											chr7-51348647-51349507	2.04e-13	-0.292664	0	0.108	5.22e-08	Pawr																							chr6-135723949-135724894	1.38e-17	-0.250773	0.121	0.208	3.55e-12	Amn
											chr7-51358925-51359893	2.51e-22	-0.44514	0	0.185	6.43e-17	Pawr																							chr6-135829788-135830821	3.71e-11	-0.256689	0.32	0.413	9.51e-06	Cdc42bpb
											chr7-54550111-54551090	5.84e-13	-0.287926	0	0.104	1.5e-07	Krr1																							chr6-136002556-136003280	2.02e-16	-0.276603	0.293	0.404	5.19e-11	Eif5
											chr7-54671935-54673130	2.93e-15	-0.384294	0	0.124	7.53e-10	Krr1																							chr6-136003329-136003882	1.13e-195	0.563286	0.237	0	2.9e-190	Eif5
											chr7-57314470-57315401	1.19e-16	-0.357411	0	0.137	3.05e-11	Trhde																							chr6-136380431-136381525	3e-15	-0.31392	0.336	0.448	7.71e-10	Zfyve21
											chr7-59852560-59853547	3.49e-09	-0.294631	0.017	0.133	0.000895456	Rab3ip																							chr6-136683432-136684419	2.63e-50	-0.336281	0.044	0.158	6.75e-45	Aspg
											chr7-71019810-71021001	8.5e-15	-0.320769	0	0.12	2.18e-09	Tac3																							chr6-136686798-136687705	2.12e-45	-0.269916	0.03	0.126	5.44e-40	Aspg
											chr7-73037390-73038332	7.08e-14	-0.273618	0	0.112	1.82e-08	Laptm4b																							chr6-137247417-137248572	9.01e-51	0.260208	0.119	0.019	2.31e-45	Zbtb42
											chr7-77733036-77735087	2.91e-09	0.396385	0.213	0.052	0.00074747	Baalc																							chr6-146196392-146197334	1.17e-12	-0.295752	0.31	0.413	3.01e-07	Sp4
											chr7-78511075-78513121	1.67e-12	-0.254317	0	0.1	4.29e-07	Rims2																							chr6-147162478-147163363	2.12e-20	-0.252235	0.124	0.215	5.44e-15	Itgb8
											chr7-82007957-82008909	5.84e-13	-0.273618	0	0.104	1.5e-07	Rspo2																							chr6-25434279-25435319	7.48e-54	0.261233	0.111	0.013	1.92e-48	Plb1
											chr7-91034673-91035644	8.68e-11	0.284303	0.104	0	2.23e-05	NA																							chr6-25616955-25618120	1.54e-121	0.393879	0.152	0	3.95e-116	Fosl2
											chr7-92650779-92651632	2.97e-11	0.260652	0.109	0	7.62e-06	Ext1																							chr6-26187460-26188485	8.19e-61	0.338427	0.162	0.032	2.1e-55	Slc4a1ap
											chr7-94648606-94649731	4.06e-17	-0.393145	0	0.141	1.04e-11	Enpp2																							chr6-26684834-26685823	1.93e-15	-0.279268	0.256	0.358	4.96e-10	Slc5a6
											chr7-97560220-97561063	1.38e-17	-0.419376	0	0.145	3.55e-12	Zhx2																							chr6-26816484-26817351	4.78e-62	-0.443616	0.076	0.233	1.23e-56	Khk
											chr8-104686666-104687573	3.33e-21	0.539005	0.21	0	8.54e-16	Zbtb38																							chr6-30005804-30006621	3.45e-46	-0.291393	0.031	0.13	8.84e-41	Sf3b6
											chr8-104688595-104689531	2.97e-11	0.281368	0.109	0	7.62e-06	Zbtb38																							chr6-33537442-33538683	2.78e-43	0.286387	0.168	0.055	7.13e-38	Gdf7
											chr8-107928917-107930078	1.15e-07	0.284649	0.109	0.012	0.0294416	Cldn18																							chr6-33589976-33591142	2.68e-44	0.278801	0.143	0.038	6.87e-39	Gdf7
											chr8-111211328-111211926	2.54e-14	0.341789	0.141	0	6.52e-09	Amotl2																							chr6-3444279-3445385	2.64e-19	-0.30421	0.176	0.27	6.77e-14	Map4k3
											chr8-111988191-111989146	7.97e-08	0.354258	0.183	0.04	0.0204493	Bfsp2																							chr6-40928322-40929258	3.07e-27	-0.253227	0.063	0.157	7.89e-22	Trib2
											chr8-112654387-112655395	4.71e-18	-0.388726	0	0.149	1.21e-12	Acad11																							chr6-41334218-41335692	1e-95	-0.386014	0.012	0.14	2.57e-90	Trib2
											chr8-115140624-115141408	2.04e-13	-0.311461	0	0.108	5.22e-08	Acy1																							chr6-41392612-41393625	9.64e-50	-0.259577	0.021	0.115	2.47e-44	Trib2
											chr8-116061867-116062835	5.9e-12	0.278426	0.116	0	1.51e-06	Cish																							chr6-42745862-42746817	6.62e-42	-0.30365	0.061	0.171	1.7e-36	Nol10
											chr8-116759964-116761200	1.6e-18	-0.401942	0	0.153	4.09e-13	Inka1																							chr6-42752655-42753648	2.52e-56	-0.381192	0.054	0.183	6.46e-51	Nol10
											chr8-117856349-117857364	3.47e-16	-0.3254	0	0.133	8.9e-11	Ccdc51																							chr6-42765854-42767087	8.08e-61	-0.340233	0.033	0.154	2.07e-55	Odc1
											chr8-119081507-119082613	1.19e-16	-0.361926	0	0.137	3.05e-11	Prss44																							chr6-42852080-42853135	9.9e-10	-0.254905	0.34	0.424	0.000254034	Odc1
											chr8-11932687-11933566	5.08e-11	0.269566	0.106	0	1.3e-05	Ccdc82																							chr6-43501303-43502549	6.65e-39	0.273407	0.156	0.053	1.71e-33	Ywhaq
											chr8-119466634-119467542	6.11e-20	-0.482942	0	0.165	1.57e-14	Mlh1																							chr6-43829361-43830760	2.41e-17	-0.298902	0.309	0.408	6.18e-12	Klf11
											chr8-12541630-12542598	4.74e-09	0.255059	0.104	0.004	0.00121661	Fam76b																							chr6-43861543-43862580	7.67e-18	-0.261877	0.147	0.249	1.97e-12	Cys1
											chr8-127469952-127471071	1.67e-12	-0.264	0	0.1	4.29e-07	Mir26a																							chr6-43862822-43863676	2.63e-22	-0.25914	0.127	0.226	6.75e-17	Cys1
											chr8-127549683-127552105	8.83e-11	-0.329696	0.022	0.145	2.27e-05	Mir26a																							chr6-43866524-43867476	1.84e-16	-0.252399	0.155	0.243	4.73e-11	Cys1
											chr8-128543663-128544724	8.93e-11	-0.471821	0.089	0.281	2.29e-05	Scn11a																							chr6-43870993-43871926	1.45e-27	-0.327474	0.184	0.317	3.72e-22	Cys1
											chr8-12918723-12919786	2.04e-13	-0.292664	0	0.108	5.22e-08	Kdm4d																							chr6-44357992-44359244	7.07e-19	-0.258535	0.132	0.228	1.82e-13	Id2
											chr8-129947492-129948288	2.04e-13	-0.302093	0	0.108	5.22e-08	Trak1																							chr6-44361557-44362499	4.91e-20	-0.29898	0.238	0.348	1.26e-14	Id2
											chr8-130793274-130794320	1.67e-12	-0.268817	0	0.1	4.29e-07	Snrk																							chr6-44362903-44363739	7.11e-192	-0.465403	0	0.183	1.83e-186	Id2
											chr8-132492465-132493489	8.03e-09	-0.305023	0.015	0.124	0.00206076	Lars2																							chr6-44427986-44429037	5.43e-29	-0.254071	0.064	0.159	1.39e-23	Id2
											chr8-22679355-22680497	1.19e-16	-0.384294	0	0.137	3.05e-11	Smarca4																							chr6-46631590-46632873	5.73e-55	0.33398	0.198	0.058	1.47e-49	Sox11
											chr8-24482571-24483762	4.71e-18	-0.366428	0	0.149	1.21e-12	Bmper																							chr6-52617055-52617991	8.17e-45	-0.297136	0.042	0.146	2.1e-39	Efcab10
											chr8-28872855-28873904	7.08e-14	-0.306785	0	0.112	1.82e-08	Spata19																							chr6-7048241-7049933	2.48e-126	-0.33612	0	0.123	6.36e-121	Haao
											chr8-28996661-28997671	1.67e-12	-0.259167	0	0.1	4.29e-07	Opcml																							chr6-7056568-7057534	1.93e-39	-0.35983	0.103	0.236	4.96e-34	Haao
											chr8-33776322-33777413	2.8e-11	-0.452539	0.089	0.301	7.18e-06	Ets1																							chr6-7058024-7058990	2.04e-138	-0.36888	0	0.134	5.24e-133	Haao
											chr8-33987681-33988663	1.01e-15	-0.343779	0	0.129	2.59e-10	Ets1																							chr6-75692986-75693989	7.71e-20	-0.26754	0.099	0.187	1.98e-14	Snx6
											chr8-36353895-36354904	1.47e-14	0.366928	0.144	0	3.76e-09	Dcps																							chr6-75696136-75697073	6.92e-58	-0.407079	0.063	0.202	1.77e-52	Snx6
											chr8-39500195-39501310	6.11e-20	-0.466263	0	0.165	1.57e-14	Pknox2																							chr6-76674951-76675951	8.91e-15	-0.25378	0.205	0.298	2.29e-09	Brms1l
											chr8-39517457-39518477	3.92e-13	0.32763	0.129	0	1.01e-07	Pknox2																							chr6-80219716-80220723	3.28e-12	-0.253566	0.237	0.323	8.42e-07	Pnn
											chr8-44899174-44900180	4.57e-08	-0.439624	0.136	0.305	0.0117236	Clmp																							chr6-8144679-8145589	1.94e-32	-0.281695	0.066	0.171	4.97e-27	Ppm1b
											chr8-45222167-45223224	1.11e-07	-0.278628	0.027	0.124	0.0283651	Crtam																							chr6-8219492-8220367	1.01e-16	-0.317744	0.387	0.504	2.6e-11	Ppm1b
											chr8-46081775-46083858	8.68e-11	0.307573	0.104	0	2.23e-05	Sorl1																							chr6-8284533-8285356	3.98e-21	-0.272246	0.139	0.23	1.02e-15	Slc3a1
											chr8-47334381-47335409	5.84e-13	-0.273618	0	0.104	1.5e-07	Arhgef12																							chr6-8295691-8296624	4.46e-42	-0.387025	0.124	0.262	1.15e-36	Slc3a1
											chr8-47520445-47521380	1.72e-16	0.41593	0.163	0	4.42e-11	Oaf																							chr6-8297761-8298725	2.48e-116	-0.320281	0	0.113	6.36e-111	Slc3a1
											chr8-48801402-48802123	1.08e-28	-0.531851	0	0.237	2.77e-23	Bcl9l																							chr6-95398690-95399676	5.62e-71	-0.452537	0.072	0.239	1.44e-65	Dhrs7l1
											chr8-48892626-48893920	2.8e-12	-0.366894	0.027	0.181	7.19e-07	Ddx6																							chr6-96688750-96689823	1.15e-50	0.266206	0.113	0.016	2.95e-45	Hif1a
											chr8-50228082-50228937	1.32e-13	0.324782	0.134	0	3.38e-08	Tagln																							chr6-98631116-98632072	2.46e-15	-0.305273	0.326	0.44	6.32e-10	Wdr89
											chr8-50475660-50476542	3.47e-16	-0.375388	0	0.133	8.9e-11	Apoa1																							chr6-98653084-98654244	7.26e-43	-0.263722	0.031	0.129	1.86e-37	Wdr89
											chr8-52937570-52938512	5.98e-08	0.27058	0.116	0.012	0.0153528	Nnmt																							chr6-98665833-98666840	1.17e-21	-0.320579	0.22	0.341	3e-16	Wdr89
											chr8-53054765-53055888	1.82e-19	-0.661057	0.082	0.361	4.67e-14	Zbtb16																							chr6-98877057-98878035	6.28e-17	-0.251394	0.16	0.257	1.61e-11	Wdr89
											chr8-53066594-53067519	7.18e-09	-0.372969	0.045	0.185	0.00184192	Zbtb16																							chr6-99649567-99650642	1.46e-40	-0.430557	0.222	0.371	3.75e-35	Sptb
											chr8-53067618-53068284	2.92e-24	-0.49943	0	0.201	7.5e-19	Zbtb16																							chr7-100039380-100040390	3.51e-59	0.287093	0.125	0.016	9e-54	Trib1
											chr8-53068718-53069677	6.75e-08	-0.451663	0.139	0.297	0.0173223	Zbtb16																							chr7-100125406-100126778	2.4e-29	0.25909	0.185	0.088	6.16e-24	Trib1
											chr8-62818442-62819542	2.04e-13	-0.316122	0	0.108	5.22e-08	Cyp11a1																							chr7-102694897-102695885	9.12e-44	0.34038	0.21	0.08	2.34e-38	Myc
											chr8-63087298-63088155	1.47e-14	0.344604	0.144	0	3.76e-09	Loxl1																							chr7-11148039-11149752	6.48e-229	-0.557737	0	0.217	1.66e-223	Nfic
											chr8-65360498-65361606	3.73e-08	-0.370934	0.082	0.233	0.00956439	Lrrc49																							chr7-11164226-11165128	1.05e-40	-0.349284	0.116	0.258	2.68e-35	Nfic
											chr8-65401808-65402715	2.04e-13	-0.292664	0	0.108	5.22e-08	Lrrc49																							chr7-11293865-11294829	1.41e-17	-0.292554	0.304	0.426	3.61e-12	Pip5k1c
											chr8-66091493-66092444	2.04e-13	-0.287926	0	0.108	5.22e-08	LOC691000																							chr7-11400429-11401365	1.78e-19	-0.287951	0.286	0.405	4.57e-14	Dapk3
											chr8-66438817-66439675	8.5e-15	-0.357411	0	0.12	2.18e-09	Tle3																							chr7-11406422-11407415	4.31e-20	-0.303266	0.238	0.356	1.11e-14	Eef2
											chr8-67983621-67984685	2.21e-08	-0.351441	0.072	0.209	0.00567124	Pias1																							chr7-11443201-11444338	1.02e-31	-0.406731	0.331	0.495	2.62e-26	Zbtb7a
											chr8-68599142-68600394	5.9e-12	0.316203	0.116	0	1.51e-06	Aagab																							chr7-11444775-11445496	6.19e-99	0.310561	0.125	0	1.59e-93	Zbtb7a
											chr8-70112578-70114811	8.17e-09	0.252685	0.109	0.008	0.00209527	Rab11a																							chr7-114689492-114690509	2.52e-39	-0.297385	0.056	0.161	6.46e-34	Ptk2
											chr8-70729867-70730939	5.84e-13	-0.283172	0	0.104	1.5e-07	Parp16																							chr7-11701481-11702504	4.47e-79	0.278516	0.1	0	1.15e-73	Tmprss9
											chr8-71073124-71074267	2.97e-11	0.284303	0.109	0	7.62e-06	Pif1																							chr7-117256857-117258310	4.4e-26	0.250129	0.253	0.15	1.13e-20	Plec
											chr8-71465006-71465865	2.97e-11	0.304685	0.109	0	7.62e-06	Pclaf																							chr7-117364596-117365534	8.45e-27	-0.340668	0.215	0.338	2.17e-21	Oplah
											chr8-72665535-72666553	2.96e-11	-0.437784	0.05	0.221	7.59e-06	Aph1b																							chr7-11754322-11755247	4.54e-11	-0.260425	0.346	0.435	1.16e-05	Oaz1
											chr8-74330694-74331653	1.67e-12	-0.287926	0	0.1	4.29e-07	LOC100911360																							chr7-117576447-117577393	5.47e-13	-0.252407	0.235	0.332	1.4e-07	Dgat1
											chr8-7484856-7485876	2.97e-11	0.290156	0.109	0	7.62e-06	Pgr																							chr7-117757900-117759169	2.56e-38	-0.251405	0.032	0.117	6.58e-33	Gpt
											chr8-75690972-75692896	8.53e-08	0.307224	0.158	0.036	0.0218975	Anxa2																							chr7-119071399-119072387	4.16e-14	-0.30128	0.335	0.441	1.07e-08	NA
											chr8-77901316-77902133	4.06e-17	-0.366428	0	0.141	1.04e-11	Polr2m																							chr7-119086776-119087690	4.69e-18	-0.267912	0.137	0.228	1.2e-12	NA
											chr8-82369954-82370751	1.48e-10	0.266601	0.101	0	3.8e-05	Leo1																							chr7-11919090-11920105	6.31e-14	-0.257605	0.199	0.286	1.62e-08	Mknk2
											chr8-85442077-85443057	3.08e-09	-0.405104	0.052	0.201	0.000789547	Cilk1																							chr7-11946489-11947488	1.93e-18	-0.252543	0.123	0.207	4.96e-13	Csnk1g2
											chr8-86247289-86248444	2.51e-22	-0.523814	0	0.185	6.43e-17	LOC367117																							chr7-119502907-119504100	2.86e-47	-0.330026	0.061	0.188	7.33e-42	Ncf4
											chr8-86248659-86249749	2.46e-14	-0.311461	0	0.116	6.3e-09	LOC367117																							chr7-119552135-119553063	4.34e-64	-0.441979	0.096	0.264	1.11e-58	Csf2rb
											chr8-86438296-86439371	1.16e-12	0.321928	0.124	0	2.99e-07	LOC367117																							chr7-119622919-119624145	5.24e-17	-0.280822	0.235	0.359	1.34e-11	Tst
											chr8-86856135-86857200	9.45e-09	-0.329822	0.035	0.157	0.00242466	LOC100363289																							chr7-11963140-11964137	1.35e-12	-0.319543	0.417	0.51	3.48e-07	Csnk1g2
											chr8-86869707-86871776	1.06e-30	-0.636188	0	0.253	2.72e-25	LOC100363289																							chr7-119634265-119635213	3.4e-20	-0.299718	0.194	0.301	8.73e-15	Mpst
											chr8-91603014-91604383	1.3e-09	-0.279675	0.015	0.124	0.000333625	Bckdhb																							chr7-119642145-119643098	1.12e-29	-0.310853	0.1	0.212	2.87e-24	Kctd17
											chr8-91607731-91609128	5.84e-13	-0.287926	0	0.104	1.5e-07	Bckdhb																							chr7-11991944-11992887	2.52e-19	-0.304666	0.249	0.367	6.48e-14	Abhd17a
											chr8-95934956-95935922	2.93e-15	-0.320769	0	0.124	7.53e-10	Nt5e																							chr7-120103428-120104381	8.6e-21	-0.319045	0.273	0.391	2.21e-15	Gga1
											chr8-97342766-97344247	2.97e-11	0.287232	0.109	0	7.62e-06	Rasgrf1																							chr7-120141135-120141871	2.49e-125	-0.308702	0	0.122	6.4e-120	Pdxp
											chr8-97513238-97514408	1.19e-16	-0.423702	0	0.137	3.05e-11	Morf4l1																							chr7-120294935-120296202	8.22e-21	-0.33613	0.276	0.392	2.11e-15	Ankrd54
											chr8-97573881-97575019	8.27e-23	-0.507604	0	0.189	2.12e-17	Adamts7																							chr7-120922587-120923532	3.47e-09	-0.258517	0.339	0.423	0.000890196	Gtpbp1
											chr8-99966296-99967225	3.92e-13	0.341789	0.129	0	1.01e-07	Plod2																							chr7-121232252-121233056	2.99e-158	-0.380515	0	0.153	7.68e-153	Pdgfb
											chr9-100355852-100356900	4.47e-08	-0.400529	0.089	0.237	0.0114779	Sned1																							chr7-121244369-121245295	8.73e-108	0.350702	0.136	0	2.24e-102	Pdgfb
											chr9-10791582-10792622	7.62e-14	0.369695	0.136	0	1.95e-08	Fem1a																							chr7-121408083-121409109	8.98e-37	-0.284456	0.061	0.169	2.3e-31	Mgat3
											chr9-111168356-111169174	2.04e-13	-0.264	0	0.108	5.22e-08	Gin1																							chr7-121468233-121469281	6.16e-37	-0.290013	0.056	0.159	1.58e-31	Mief1
											chr9-111378912-111379950	2e-12	0.321928	0.121	0	5.14e-07	Macir																							chr7-12178499-12179286	5.44e-15	-0.279252	0.36	0.463	1.39e-09	Mbd3
											chr9-111413372-111414621	5.9e-12	0.290156	0.116	0	1.51e-06	Macir																							chr7-12189174-12190285	1.83e-142	-0.371002	0	0.138	4.69e-137	Mbd3
											chr9-112294430-112295398	2.04e-13	-0.287926	0	0.108	5.22e-08	Man2a1																							chr7-122817334-122818279	3.24e-19	-0.299543	0.266	0.389	8.32e-14	L3mbtl2
											chr9-113395276-113396228	8.18e-10	-0.476287	0.131	0.321	0.000209993	Txndc2																							chr7-123033571-123034458	2.24e-47	-0.451125	0.217	0.398	5.75e-42	Tef
											chr9-113403105-113404195	1.13e-07	-0.349099	0.052	0.177	0.0290243	Txndc2																							chr7-123042729-123043737	9.06e-29	-0.391373	0.421	0.578	2.32e-23	Tef
											chr9-12855739-12856690	7.08e-14	-0.343779	0	0.112	1.82e-08	Rftn1																							chr7-123067117-123068062	9.01e-38	-0.330347	0.141	0.287	2.31e-32	Tob2
											chr9-12990294-12991445	1.57e-07	-0.347394	0.074	0.217	0.0403657	Rftn1																							chr7-123070166-123071143	6.33e-67	-0.492166	0.119	0.31	1.63e-61	Tob2
											chr9-13141252-13142234	5.84e-13	-0.292664	0	0.104	1.5e-07	Mocs1																							chr7-123101827-123102695	2.96e-20	-0.309902	0.3	0.418	7.6e-15	Phf5a
											chr9-13192126-13193172	1.38e-17	-0.401942	0	0.145	3.55e-12	Mocs1																							chr7-12310740-12311817	7.53e-21	-0.346104	0.293	0.414	1.93e-15	Dazap1
											chr9-17061806-17062857	1.67e-12	-0.268817	0	0.1	4.29e-07	Dlk2																							chr7-12314203-12314979	1.32e-18	-0.30842	0.286	0.4	3.4e-13	Gamt
											chr9-17425778-17426724	4.4e-14	0.366928	0.139	0	1.13e-08	Vegfa																							chr7-123380488-123381412	4.05e-14	-0.264921	0.267	0.371	1.04e-08	Srebf2
											chr9-17818078-17818701	7.57e-22	-0.370915	0	0.181	1.94e-16	Hsp90ab1																							chr7-123578454-123579410	1.34e-23	-0.33714	0.262	0.396	3.44e-18	Pheta2
											chr9-17832309-17833611	5.9e-12	0.336142	0.116	0	1.51e-06	Nfkbie																							chr7-12404628-12405517	8.86e-17	-0.31847	0.298	0.409	2.27e-11	Cirbp
											chr9-17968193-17969250	2.79e-15	0.344604	0.151	0	7.17e-10	Cdc5l																							chr7-124057886-124058842	1.05e-33	-0.288983	0.066	0.168	2.7e-28	Cyb5r3
											chr9-17996068-17997028	1.6e-18	-0.39755	0	0.153	4.09e-13	Cdc5l																							chr7-12408396-12409224	1.63e-85	0.283561	0.108	0	4.19e-80	Cirbp
											chr9-18063993-18064682	1.67e-12	-0.278403	0	0.1	4.29e-07	Cdc5l																							chr7-124102255-124103215	1.95e-102	-0.279624	0	0.1	5.01e-97	A4galt
											chr9-18072935-18074046	1.1e-12	-0.489697	0.035	0.209	2.83e-07	Cdc5l																							chr7-124143881-124144972	6.2e-32	-0.264816	0.066	0.166	1.59e-26	Arfgap3
											chr9-18777476-18778532	2.46e-14	-0.302093	0	0.116	6.3e-09	Runx2																							chr7-12422683-12423537	2.8e-23	-0.305555	0.24	0.368	7.18e-18	Midn
											chr9-19163491-19164439	7.57e-22	-0.507604	0	0.181	1.94e-16	Clic5																							chr7-124285855-124286829	1.54e-34	-0.338254	0.13	0.263	3.94e-29	Pacsin2
											chr9-19354663-19355646	2.93e-15	-0.339206	0	0.124	7.53e-10	Clic5																							chr7-124304648-124306137	1.89e-50	-0.399711	0.094	0.234	4.86e-45	Pacsin2
											chr9-38443022-38444152	2.46e-14	-0.320769	0	0.116	6.3e-09	Bag2																							chr7-124316993-124317937	1.7e-22	-0.341607	0.272	0.399	4.35e-17	Pacsin2
											chr9-43603593-43604531	5.69e-09	-0.292391	0.015	0.12	0.00145965	Cnga3																							chr7-12457220-12458264	8.69e-14	-0.285506	0.339	0.437	2.23e-08	Stk11
											chr9-43617743-43618740	2.46e-14	-0.316122	0	0.116	6.3e-09	Cnga3																							chr7-12468450-12470380	3.37e-108	0.36225	0.136	0	8.64e-103	Sbno2
											chr9-46001241-46002317	8.5e-15	-0.330017	0	0.12	2.18e-09	Rpl31																							chr7-12497855-12498917	2.01e-48	0.316603	0.171	0.049	5.17e-43	Gpx4
											chr9-46290042-46291013	2.97e-11	0.30179	0.109	0	7.62e-06	Cnot11																							chr7-125049955-125050821	3.22e-28	-0.258135	0.067	0.158	8.27e-23	Samm50
											chr9-52022761-52023690	1.01e-11	0.295985	0.114	0	2.6e-06	Col3a1																							chr7-12518710-12519534	4.48e-12	-0.253286	0.281	0.376	1.15e-06	Gpx4
											chr9-52330608-52332198	1.01e-11	0.313332	0.114	0	2.6e-06	Col5a2																							chr7-125544342-125545385	3.73e-92	-0.406243	0.021	0.162	9.57e-87	Prr5
											chr9-54788635-54789684	2.04e-13	-0.292664	0	0.108	5.22e-08	Myo1b																							chr7-125579432-125580315	2.37e-28	-0.305172	0.116	0.224	6.07e-23	Prr5
											chr9-54823480-54824486	4.36e-18	-0.544319	0.027	0.241	1.12e-12	Nabp1																							chr7-125587792-125589386	2.65e-30	-0.281283	0.09	0.194	6.81e-25	Prr5
											chr9-61297817-61298746	1.32e-13	0.353016	0.134	0	3.38e-08	Pgap1																							chr7-125612990-125614073	2.69e-43	-0.31599	0.054	0.169	6.91e-38	Prr5
											chr9-65014653-65015463	7.08e-14	-0.283172	0	0.112	1.82e-08	Aox3																							chr7-125892729-125893848	2.46e-13	-0.268608	0.28	0.38	6.31e-08	RGD1304694
											chr9-65351135-65351926	4.71e-18	-0.379848	0	0.149	1.21e-12	Nif3l1																							chr7-126552475-126553425	5.93e-23	-0.281368	0.144	0.243	1.52e-17	Mirlet7c2
											chr9-67477972-67479316	2.46e-14	-0.292664	0	0.116	6.3e-09	Cd28																							chr7-126618335-126619287	1.35e-24	-0.340123	0.229	0.358	3.47e-19	Ppara
											chr9-67758712-67759626	2.97e-11	0.275479	0.109	0	7.62e-06	Icos																							chr7-126655201-126656170	6.17e-36	-0.265355	0.049	0.147	1.58e-30	Cdpf1
											chr9-67856591-67857538	5.84e-13	-0.283172	0	0.104	1.5e-07	Icos																							chr7-12673496-12674431	1.64e-19	-0.320167	0.408	0.526	4.21e-14	Ptbp1
											chr9-69568848-69569881	5.08e-11	0.269566	0.106	0	1.3e-05	Nrp2																							chr7-12724401-12725321	1.42e-20	-0.29122	0.187	0.304	3.64e-15	Arhgap45
											chr9-740155-741171	8.5e-15	-0.311461	0	0.12	2.18e-09	Tbc1d5																							chr7-12891961-12892855	4.4e-39	-0.312487	0.072	0.184	1.13e-33	Gzmm
											chr9-79128375-79129371	2.27e-13	0.347413	0.131	0	5.83e-08	Fn1																							chr7-129812096-129813058	1.49e-16	-0.289772	0.284	0.385	3.81e-11	Alg12
											chr9-79511978-79513091	8.5e-15	-0.339206	0	0.12	2.18e-09	Mreg																							chr7-129825081-129826066	3.29e-36	-0.341367	0.103	0.228	8.44e-31	Creld2
											chr9-79783501-79784261	1.47e-14	0.32763	0.144	0	3.76e-09	Xrcc5																							chr7-129831402-129832366	3.31e-29	-0.31828	0.12	0.235	8.49e-24	Creld2
											chr9-81203262-81204058	7.08e-14	-0.3254	0	0.112	1.82e-08	Tns1																							chr7-129841708-129842694	6.42e-104	-0.267712	0	0.101	1.65e-98	Pim3
											chr9-81213157-81214089	5.08e-11	0.257668	0.106	0	1.3e-05	Tns1																							chr7-129844304-129845195	7.72e-57	-0.341596	0.04	0.163	1.98e-51	Pim3
											chr9-81291132-81292037	2.28e-21	-0.440878	0	0.177	5.85e-16	Tns1																							chr7-129855674-129856652	3.61e-40	-0.43962	0.29	0.471	9.26e-35	Pim3
											chr9-81292156-81292915	1.72e-16	0.423938	0.163	0	4.42e-11	Tns1																							chr7-129862214-129862968	2.06e-180	-0.443889	0	0.173	5.28e-175	Pim3
											chr9-84681773-84682746	2.46e-14	-0.339206	0	0.116	6.3e-09	Kcne4																							chr7-129864891-129865953	2.18e-46	-0.417389	0.14	0.301	5.59e-41	Pim3
											chr9-84746756-84747820	8.27e-23	-0.453626	0	0.189	2.12e-17	Kcne4																							chr7-129871795-129873367	1.81e-57	-0.451601	0.098	0.253	4.65e-52	Pim3
											chr9-84778365-84779351	2.04e-13	-0.268817	0	0.108	5.22e-08	Kcne4																							chr7-129887751-129888764	5.81e-58	-0.257981	0.014	0.106	1.49e-52	Pim3
											chr9-93399919-93400979	1.16e-12	0.313332	0.124	0	2.99e-07	Nmur1																							chr7-129897672-129899518	7.35e-109	-0.386495	0.004	0.131	1.89e-103	Pim3
											chr9-95030450-95031541	5.84e-13	-0.287926	0	0.104	1.5e-07	Sag																							chr7-130299944-130300993	3.46e-32	-0.395498	0.241	0.385	8.89e-27	Adm2
											chr9-96535238-96536233	2.46e-14	-0.343779	0	0.116	6.3e-09	Agap1																							chr7-130308223-130309156	1.17e-68	-0.466278	0.083	0.249	3e-63	Miox
											chr9-97019754-97020681	8.44e-15	0.394357	0.146	0	2.17e-09	Gbx2																							chr7-130312624-130314075	3.42e-71	-0.385253	0.042	0.184	8.77e-66	Miox
											chr9-97832190-97833404	2.28e-21	-0.44514	0	0.177	5.85e-16	Cops8																							chr7-140856573-140857806	6.88e-35	-0.260565	0.045	0.139	1.77e-29	Spats2
											chr9-97882448-97883546	5.08e-11	0.295985	0.106	0	1.3e-05	Cops8																							chr7-142101109-142102024	2.11e-21	-0.251448	0.11	0.199	5.42e-16	Letmd1
											chr9-97920486-97922323	1.53e-12	-0.625453	0.114	0.337	3.93e-07	Cops8																							chr7-142238245-142239199	7.56e-19	-0.370628	0.494	0.601	1.94e-13	Dazap2
											chr9-98265616-98266625	2.97e-11	0.275479	0.109	0	7.62e-06	Ramp1																							chr7-142240310-142241085	7.96e-120	-0.300374	0	0.116	2.04e-114	Dazap2
											chr9-98364956-98366043	2.46e-14	-0.330017	0	0.116	6.3e-09	Ube2f																							chr7-142342637-142343587	7.19e-29	0.268999	0.209	0.098	1.84e-23	Galnt6
											chr9-98584302-98585226	1.47e-07	-0.416271	0.124	0.269	0.0377256	Per2																							chr7-143809446-143810652	9.04e-13	-0.254853	0.236	0.329	2.32e-07	Csad
											chr9-98801847-98802774	2.97e-11	0.32763	0.109	0	7.62e-06	Twist2																							chr7-144013266-144014203	2.82e-26	-0.396654	0.424	0.564	7.23e-21	Sp1
																																								chr7-144014281-144014809	2.49e-277	-0.644076	0	0.259	6.39e-272	Sp1
																																								chr7-144121115-144122247	1.78e-13	-0.293427	0.428	0.542	4.57e-08	Tarbp2
																																								chr7-144272173-144273081	2.88e-13	-0.260427	0.266	0.357	7.38e-08	Atp5mc2
																																								chr7-15190638-15191582	2.35e-37	-0.379202	0.163	0.303	6.04e-32	Cyp4f1
																																								chr7-23540575-23541255	1.49e-29	-0.275456	0.097	0.208	3.83e-24	Timp3
																																								chr7-23541292-23541722	1.5e-169	-0.357151	0	0.163	3.85e-164	Timp3
																																								chr7-24533830-24534792	2.15e-11	-0.264029	0.293	0.385	5.51e-06	Cry1
																																								chr7-26009363-26010299	2.59e-48	-0.268353	0.029	0.132	6.64e-43	Ric8b
																																								chr7-27240220-27241198	1.44e-19	-0.329611	0.307	0.424	3.7e-14	Hsp90b1
																																								chr7-29070517-29071471	4.29e-16	-0.29333	0.25	0.359	1.1e-10	Chpt1
																																								chr7-30343969-30344958	1.01e-13	-0.26059	0.237	0.327	2.6e-08	Scyl2
																																								chr7-3087664-3088788	1.59e-27	-0.265568	0.074	0.175	4.07e-22	Suox
																																								chr7-3169685-3170866	4.85e-103	0.320124	0.13	0	1.24e-97	Dgka
																																								chr7-31882943-31883951	3.02e-12	-0.265538	0.355	0.45	7.74e-07	Tmpo
																																								chr7-34035202-34036178	1.18e-26	-0.282044	0.112	0.21	3.04e-21	Cdk17
																																								chr7-35416423-35417462	2.7e-51	0.273604	0.122	0.02	6.93e-46	Tmcc3
																																								chr7-35511550-35512656	1.38e-20	-0.268562	0.129	0.224	3.54e-15	Tmcc3
																																								chr7-41113997-41114813	4.88e-09	-0.260713	0.376	0.464	0.00125208	Atp2b1
																																								chr7-44185513-44186433	2.01e-28	-0.265265	0.082	0.185	5.15e-23	Rassf9
																																								chr7-50127839-50128779	1.43e-56	0.27102	0.122	0.016	3.66e-51	Ptprq
																																								chr7-53414416-53415364	1.55e-31	-0.28261	0.078	0.184	3.98e-26	E2f7
																																								chr7-53630156-53631092	2.01e-15	-0.258199	0.177	0.275	5.16e-10	Csrp2
																																								chr7-59970093-59970703	2.35e-111	-0.262006	0	0.108	6.03e-106	Rab3ip
																																								chr7-63714299-63715223	1.17e-38	-0.316631	0.061	0.174	3e-33	Xpot
																																								chr7-63922628-63923727	7.54e-41	-0.455737	0.255	0.408	1.94e-35	Kics2
																																								chr7-65187288-65188212	2.01e-20	-0.2659	0.12	0.214	5.17e-15	Hmga2
																																								chr7-69091297-69092232	1.32e-43	-0.306167	0.046	0.154	3.39e-38	LOC500846
																																								chr7-71669265-71670432	4.12e-33	-0.267954	0.052	0.148	1.06e-27	Cpq
																																								chr7-71708797-71709753	2.08e-20	-0.271867	0.123	0.215	5.34e-15	Cpq
																																								chr7-75169854-75170941	4.32e-42	-0.361197	0.103	0.235	1.11e-36	Rnf19a
																																								chr7-75226957-75227891	4.34e-26	-0.277397	0.107	0.209	1.11e-20	Ankrd46
																																								chr7-75240318-75241233	1e-37	-0.257875	0.041	0.137	2.58e-32	Ankrd46
																																								chr7-75284570-75285472	1.34e-18	-0.269418	0.144	0.24	3.44e-13	Ankrd46
																																								chr7-75597120-75597994	1.12e-18	-0.325768	0.31	0.421	2.88e-13	Ywhaz
																																								chr7-75638916-75639868	2.49e-33	-0.291198	0.07	0.176	6.38e-28	Ywhaz
																																								chr7-75809523-75810473	1.61e-14	-0.283011	0.314	0.415	4.14e-09	Zfp706
																																								chr7-76780428-76781367	2.85e-21	-0.355046	0.351	0.472	7.31e-16	Rrm2b
																																								chr7-77160295-77161268	6.5e-20	-0.331056	0.307	0.437	1.67e-14	Klf10
																																								chr7-90221277-90222215	6.17e-45	-0.27773	0.039	0.141	1.58e-39	Trps1
																																								chr7-90421508-90422362	8.61e-41	-0.255412	0.038	0.133	2.21e-35	Trps1
																																								chr7-93703735-93704645	3.24e-56	-0.344425	0.039	0.166	8.33e-51	Tnfrsf11b
																																								chr7-97325489-97326431	1.13e-52	-0.274207	0.018	0.113	2.9e-47	Zhx2
																																								chr7-97436706-97438253	1.63e-41	-0.338875	0.063	0.176	4.18e-36	Zhx2
																																								chr7-97471528-97472554	1.68e-48	-0.305892	0.038	0.147	4.31e-43	Zhx2
																																								chr7-97560220-97561063	2.46e-127	-0.320831	0	0.124	6.31e-122	Zhx2
																																								chr7-97574611-97575459	1.17e-42	-0.306772	0.063	0.183	3.01e-37	Zhx2
																																								chr7-97575928-97576805	5e-49	-0.349134	0.063	0.191	1.28e-43	Zhx2
																																								chr7-97721129-97722054	1.22e-22	-0.276253	0.162	0.274	3.14e-17	Derl1
																																								chr7-97915771-97917072	2.54e-46	-0.263798	0.023	0.112	6.52e-41	RGD1310852
																																								chr7-97944372-97945365	1.75e-23	-0.368646	0.281	0.412	4.5e-18	Zhx1
																																								chr7-98421666-98422822	4.79e-58	0.268438	0.108	0.01	1.23e-52	Fam91a1
																																								chr8-103194669-103195641	6.01e-53	-0.363594	0.054	0.177	1.54e-47	Paqr9
																																								chr8-104386409-104387367	1.52e-57	-0.36617	0.042	0.169	3.9e-52	Rnf7
																																								chr8-104686666-104687573	2.02e-140	0.476799	0.174	0	5.18e-135	Zbtb38
																																								chr8-104725196-104726183	7.81e-36	-0.315402	0.079	0.193	2e-30	Pxylp1
																																								chr8-107335096-107336120	9.15e-34	-0.313161	0.088	0.199	2.35e-28	Pik3cb
																																								chr8-109419894-109420919	1.62e-35	-0.384903	0.176	0.322	4.17e-30	Pccb
																																								chr8-111210099-111211129	1.64e-29	-0.36049	0.221	0.35	4.22e-24	Amotl2
																																								chr8-111216699-111217646	5.24e-25	-0.342263	0.199	0.321	1.35e-19	Amotl2
																																								chr8-111219099-111220041	9.05e-44	-0.424235	0.184	0.351	2.32e-38	Amotl2
																																								chr8-111269136-111270073	5.33e-36	-0.373746	0.152	0.294	1.37e-30	Ryk
																																								chr8-111850035-111850970	1.8e-14	-0.294269	0.341	0.443	4.61e-09	Cdv3
																																								chr8-112830734-112831661	7.19e-21	-0.304941	0.208	0.324	1.84e-15	Acp3
																																								chr8-114851062-114852068	4.29e-27	-0.314818	0.136	0.248	1.1e-21	Glyctk
																																								chr8-115054000-115054933	1.51e-88	0.298298	0.112	0	3.88e-83	Dusp7
																																								chr8-115106766-115107706	1.67e-27	-0.255732	0.074	0.166	4.29e-22	Rpl29
																																								chr8-115139711-115140566	2.97e-31	-0.388524	0.307	0.458	7.61e-26	Acy1
																																								chr8-115140624-115141408	4.27e-280	-0.678757	0	0.261	1.1e-274	Acy1
																																								chr8-115154373-115155771	3.88e-21	-0.306446	0.211	0.325	9.97e-16	Pcbp4
																																								chr8-116061867-116062835	4.08e-125	0.396621	0.156	0	1.05e-119	Cish
																																								chr8-117081849-117082718	2.47e-10	-0.260938	0.362	0.451	6.35e-05	Tcta
																																								chr8-117736685-117737635	3.86e-15	-0.287717	0.302	0.411	9.9e-10	Pfkfb4
																																								chr8-118160645-118161620	2.39e-29	-0.270763	0.076	0.177	6.12e-24	Dhx30
																																								chr8-118985686-118986603	7.94e-119	-0.298145	0	0.115	2.04e-113	Pth1r
																																								chr8-119010972-119012086	1.79e-38	-0.335476	0.102	0.23	4.59e-33	Pth1r
																																								chr8-119012269-119013221	5.31e-35	-0.335158	0.098	0.222	1.36e-29	Pth1r
																																								chr8-119049139-119050217	4.47e-26	0.258374	0.248	0.144	1.15e-20	Prss42
																																								chr8-122195925-122196875	3.21e-15	-0.294759	0.29	0.397	8.23e-10	Ubp1
																																								chr8-12354998-12355993	2.19e-13	-0.274552	0.389	0.487	5.62e-08	Cep57
																																								chr8-12446034-12447363	7.4e-73	0.3044	0.123	0.009	1.9e-67	Fam76b
																																								chr8-12712029-12712970	8.35e-47	0.279948	0.139	0.033	2.14e-41	Sesn3
																																								chr8-127285160-127286023	9.39e-33	-0.263123	0.054	0.151	2.41e-27	Golga4
																																								chr8-127638403-127639416	9.53e-46	-0.377325	0.087	0.221	2.45e-40	Mir26a
																																								chr8-127734737-127735705	1.83e-24	-0.258241	0.107	0.202	4.68e-19	Vill
																																								chr8-127739401-127740754	1.99e-38	-0.312797	0.06	0.169	5.09e-33	Vill
																																								chr8-127741581-127742618	3.37e-47	-0.364871	0.074	0.205	8.64e-42	Vill
																																								chr8-127744478-127745993	3.41e-46	-0.350081	0.073	0.2	8.74e-41	Vill
																																								chr8-127851123-127852152	4.63e-32	-0.292278	0.07	0.173	1.19e-26	Acaa1b
																																								chr8-128009776-128010767	1.69e-10	-0.253984	0.355	0.445	4.34e-05	Oxsr1
																																								chr8-128027272-128028181	3.02e-12	-0.255215	0.299	0.389	7.75e-07	Acaa1a
																																								chr8-128790115-128791116	1.09e-13	-0.252309	0.24	0.337	2.8e-08	Slc25a38
																																								chr8-129973389-129974328	2.66e-40	-0.281483	0.045	0.15	6.82e-35	Trak1
																																								chr8-129985754-129986717	1.31e-59	-0.442405	0.098	0.256	3.36e-54	Trak1
																																								chr8-130356955-130357939	1.78e-11	-0.256587	0.322	0.416	4.56e-06	Klhl40
																																								chr8-130491642-130492588	8.58e-16	-0.310048	0.332	0.444	2.2e-10	Higd1a
																																								chr8-13397817-13398762	6.33e-46	-0.402664	0.1	0.24	1.62e-40	Gpr83
																																								chr8-13808790-13809695	2.12e-32	-0.347261	0.14	0.272	5.44e-27	Vstm5
																																								chr8-13857883-13858823	4.34e-61	-0.455011	0.091	0.256	1.11e-55	RGD1309534
																																								chr8-14027261-14029187	7.33e-14	-0.256857	0.155	0.226	1.88e-08	Smco4
																																								chr8-17421011-17421919	1.59e-14	-0.260287	0.209	0.311	4.09e-09	Chordc1
																																								chr8-21668557-21669498	1.31e-10	-0.253803	0.318	0.401	3.36e-05	Pin1
																																								chr8-22755325-22756345	6.2e-56	0.291368	0.122	0.017	1.59e-50	Ldlr
																																								chr8-23084117-23085171	4.07e-10	-0.251771	0.312	0.392	0.00010453	Zfp653
																																								chr8-28338307-28339237	7.02e-25	-0.28716	0.1	0.198	1.8e-19	Spata19
																																								chr8-28609947-28610967	2.27e-100	0.347872	0.127	0	5.83e-95	Spata19
																																								chr8-30980886-30982051	1.14e-57	-0.263849	0.011	0.1	2.93e-52	Ntm
																																								chr8-33852615-33854002	1e-86	0.283265	0.11	0	2.57e-81	Ets1
																																								chr8-44181945-44182941	3.43e-45	-0.317669	0.055	0.174	8.81e-40	Scn3b
																																								chr8-44967187-44968148	1.38e-23	-0.325793	0.187	0.301	3.53e-18	Hspa8
																																								chr8-44988691-44989634	5.84e-17	-0.319861	0.454	0.563	1.5e-11	Hspa8
																																								chr8-44994468-44995353	8.07e-178	-0.425627	0	0.171	2.07e-172	Hspa8
																																								chr8-48415567-48416682	3.8e-30	-0.357656	0.195	0.337	9.75e-25	Usp2
																																								chr8-48422640-48423592	8.32e-51	-0.310822	0.046	0.163	2.13e-45	Mfrp
																																								chr8-48717988-48718821	2.63e-26	-0.285843	0.122	0.234	6.76e-21	Slc37a4
																																								chr8-48720856-48721792	2.76e-26	-0.254714	0.08	0.175	7.08e-21	Slc37a4
																																								chr8-48801402-48802123	6.23e-181	-0.443385	0	0.173	1.6e-175	Bcl9l
																																								chr8-48809910-48810720	7.98e-122	-0.313124	0	0.118	2.05e-116	Bcl9l
																																								chr8-49106018-49107180	1.23e-36	-0.359137	0.144	0.28	3.15e-31	Tmem25
																																								chr8-49109669-49110602	1.86e-39	-0.341191	0.09	0.22	4.77e-34	Ttc36
																																								chr8-53054765-53055888	1.4e-53	-0.25322	0.014	0.1	3.59e-48	Zbtb16
																																								chr8-53066594-53067519	5.94e-38	-0.255439	0.039	0.131	1.53e-32	Zbtb16
																																								chr8-53068718-53069677	1.22e-66	-0.45897	0.113	0.302	3.12e-61	Zbtb16
																																								chr8-53071278-53072207	3.99e-53	-0.384433	0.085	0.232	1.02e-47	Zbtb16
																																								chr8-53079269-53080245	9.74e-53	-0.317776	0.034	0.146	2.5e-47	Zbtb16
																																								chr8-55278932-55279992	1.73e-15	-0.254966	0.174	0.266	4.45e-10	Ppp2r1b
																																								chr8-59515893-59516817	8.6e-44	-0.33857	0.065	0.185	2.21e-38	Hykk
																																								chr8-59843244-59844280	3.76e-55	-0.29907	0.028	0.139	9.65e-50	Nrg4
																																								chr8-61749472-61750547	2.48e-21	-0.374802	0.354	0.471	6.37e-16	Sin3a
																																								chr8-61752071-61753000	6.58e-18	-0.335254	0.349	0.464	1.69e-12	Sin3a
																																								chr8-62447100-62448018	2.37e-24	-0.29473	0.129	0.232	6.07e-19	Cyp1a2
																																								chr8-63378561-63379602	1.94e-10	-0.263326	0.341	0.423	4.99e-05	Nptn
																																								chr8-64546625-64547170	7.66e-114	-0.268282	0	0.111	1.97e-108	Senp8
																																								chr8-66194068-66195145	7.91e-24	-0.313345	0.175	0.286	2.03e-18	Tle3
																																								chr8-66199244-66200185	2.73e-21	-0.254457	0.09	0.176	7.01e-16	Tle3
																																								chr8-66294339-66295271	3.7e-16	-0.274127	0.229	0.326	9.5e-11	Tle3
																																								chr8-66302622-66303923	1.55e-25	-0.258803	0.074	0.166	3.97e-20	Tle3
																																								chr8-66967996-66968951	1.05e-32	-0.265106	0.053	0.144	2.7e-27	Paqr5
																																								chr8-68123604-68124568	4.8e-23	-0.270654	0.1	0.192	1.23e-17	Map2k5
																																								chr8-68678121-68679056	8.54e-21	-0.344916	0.29	0.415	2.19e-15	Smad3
																																								chr8-70112578-70114811	2.03e-44	0.25824	0.128	0.028	5.2e-39	Rab11a
																																								chr8-70880237-70881166	9.16e-23	-0.264486	0.099	0.192	2.35e-17	Pdcd7
																																								chr8-70942872-70943883	3.6e-24	-0.273734	0.1	0.197	9.23e-19	Mtfmt
																																								chr8-72388864-72389852	6.5e-22	-0.303374	0.161	0.266	1.67e-16	Ca12
																																								chr8-72407165-72408111	2.79e-30	-0.288149	0.078	0.179	7.17e-25	Ca12
																																								chr8-72494093-72495046	8.26e-61	0.438447	0.464	0.28	2.12e-55	Ca12
																																								chr8-72782649-72783740	3.98e-38	0.283836	0.172	0.063	1.02e-32	Lactb
																																								chr8-81875986-81877066	9.04e-43	-0.255597	0.032	0.126	2.32e-37	Fam214a
																																								chr8-85005910-85006902	3.34e-46	-0.252693	0.018	0.107	8.58e-41	Gclc
																																								chr8-85007153-85009027	7.85e-49	-0.266668	0.023	0.116	2.02e-43	Gclc
																																								chr8-85013309-85014260	3.38e-32	-0.274646	0.063	0.156	8.68e-27	Gclc
																																								chr8-85016566-85017483	1.63e-32	-0.319571	0.115	0.241	4.19e-27	Gclc
																																								chr8-85058378-85059395	9.7e-24	-0.308002	0.184	0.298	2.49e-18	Gclc
																																								chr8-85101103-85101939	7.98e-122	-0.309256	0	0.118	2.05e-116	Gclc
																																								chr8-85553304-85554247	1.37e-71	-0.466503	0.074	0.246	3.5e-66	Gsta2
																																								chr8-85841580-85842510	4.09e-13	-0.278648	0.373	0.47	1.05e-07	Eef1a1
																																								chr8-87583016-87583951	1.1e-10	-0.267219	0.317	0.405	2.82e-05	Senp6
																																								chr8-91470185-91471147	8.08e-50	-0.261825	0.019	0.108	2.07e-44	Bckdhb
																																								chr8-92941867-92942913	3.95e-87	0.27405	0.11	0	1.01e-81	Tent5a
																																								chr9-10012968-10013990	5.92e-19	-0.358301	0.432	0.549	1.52e-13	Khsrp
																																								chr9-100887931-100888874	6.69e-11	-0.300279	0.346	0.433	1.72e-05	Thap4
																																								chr9-10338389-10339279	5.32e-11	-0.267092	0.371	0.469	1.37e-05	Vmac
																																								chr9-105163151-105164161	5.11e-30	-0.315857	0.112	0.228	1.31e-24	Slco6d1
																																								chr9-10733831-10734780	1.31e-11	-0.29312	0.36	0.449	3.36e-06	Kdm4b
																																								chr9-10991724-10992696	8.45e-17	-0.320085	0.417	0.54	2.17e-11	Hdgfl2
																																								chr9-112048560-112049506	3.29e-11	-0.254555	0.338	0.434	8.44e-06	Pja2
																																								chr9-119069056-119070099	9.91e-46	0.263186	0.124	0.024	2.54e-40	Tgif1
																																								chr9-119539585-119540514	2.7e-19	-0.251967	0.088	0.17	6.93e-14	Lpin2
																																								chr9-14551142-14552076	3.17e-09	-0.267943	0.427	0.506	0.000814619	Nfya
																																								chr9-15262517-15263795	9.82e-99	-0.662131	0.177	0.408	2.52e-93	Pgc
																																								chr9-15301426-15302363	3.46e-30	-0.256152	0.053	0.144	8.88e-25	Frs3
																																								chr9-15306058-15307189	9.25e-11	-0.250471	0.295	0.379	2.37e-05	Frs3
																																								chr9-16425513-16426459	5.16e-93	0.318101	0.118	0	1.32e-87	Tbcc
																																								chr9-17818078-17818701	1.97e-165	-0.354471	0	0.159	5.06e-160	Hsp90ab1
																																								chr9-18247157-18248094	2.17e-49	-0.300239	0.034	0.144	5.57e-44	Znrd1as
																																								chr9-20446632-20447578	1.96e-33	-0.390213	0.21	0.361	5.03e-28	Grcc10
																																								chr9-20450241-20451108	2.15e-106	-0.283573	0	0.104	5.51e-101	Tnfrsf21
																																								chr9-20516995-20517836	3.28e-42	-0.345886	0.101	0.238	8.41e-37	Tnfrsf21
																																								chr9-20526804-20527791	9.26e-121	-0.69379	0.121	0.383	2.38e-115	Tnfrsf21
																																								chr9-27131087-27132117	8.24e-53	0.298215	0.137	0.026	2.12e-47	Efhc1
																																								chr9-27468676-27469679	3.15e-29	-0.250638	0.059	0.156	8.09e-24	Gsta1
																																								chr9-37253905-37254835	1.98e-39	0.253004	0.124	0.03	5.09e-34	Ptp4a1
																																								chr9-38702623-38703572	8.84e-40	-0.348621	0.088	0.216	2.27e-34	Prim2
																																								chr9-4075416-4076337	6.45e-26	-0.437132	0.531	0.637	1.65e-20	LOC301165
																																								chr9-42633914-42634856	6.72e-106	-0.275098	0	0.103	1.73e-100	Hs6st1
																																								chr9-44456122-44457075	4.24e-11	-0.289151	0.413	0.508	1.09e-05	Tsga10
																																								chr9-46780867-46782230	2.44e-114	-0.279624	0	0.111	6.25e-109	Il1r2
																																								chr9-61655349-61656541	4.04e-34	-0.439521	0.375	0.537	1.04e-28	Coq10b
																																								chr9-61690768-61691739	1.68e-11	-0.271132	0.397	0.498	4.32e-06	Hspe1
																																								chr9-62302548-62303504	3.92e-23	-0.348266	0.188	0.303	1.01e-17	Plcl1
																																								chr9-63162775-63163748	8.61e-19	-0.267335	0.128	0.218	2.21e-13	Hsfy2
																																								chr9-65268250-65269198	2.17e-38	-0.305835	0.067	0.182	5.56e-33	Bzw1
																																								chr9-65560645-65561553	8.95e-23	-0.297303	0.165	0.278	2.3e-17	Cflar
																																								chr9-65762980-65763912	5.47e-13	-0.259419	0.246	0.337	1.4e-07	Trak2
																																								chr9-71446308-71447357	2.3e-21	-0.343301	0.305	0.433	5.91e-16	Fzd5
																																								chr9-71490964-71491898	1.73e-20	-0.297644	0.172	0.283	4.43e-15	Fzd5
																																								chr9-73815522-73816600	1.5e-16	-0.279123	0.25	0.357	3.85e-11	Acadl
																																								chr9-81291132-81292037	9.65e-241	-0.630409	0	0.227	2.48e-235	Tns1
																																								chr9-81312999-81313899	3.31e-25	-0.28791	0.126	0.234	8.5e-20	Tns1
																																								chr9-81320244-81321309	4.26e-171	-0.468876	0	0.164	1.09e-165	Tns1
																																								chr9-81323123-81324110	2.26e-45	-0.451434	0.229	0.408	5.79e-40	Tns1
																																								chr9-81333763-81334683	4.72e-34	-0.383105	0.28	0.441	1.21e-28	Tns1
																																								chr9-81345718-81346710	3.16e-48	-0.386496	0.108	0.25	8.12e-43	Tns1
																																								chr9-81673294-81674451	5.57e-27	-0.283226	0.13	0.243	1.43e-21	Ctdsp1
																																								chr9-81677946-81678872	6.32e-14	-0.279484	0.28	0.381	1.62e-08	Mir26b
																																								chr9-82514135-82515097	1.1e-18	-0.352171	0.471	0.59	2.83e-13	Dnpep
																																								chr9-85511928-85512906	3.16e-84	-0.406987	0.03	0.175	8.1e-79	Wdfy1
																																								chr9-85527649-85528434	7.75e-162	-0.418462	0	0.156	1.99e-156	Wdfy1
																																								chr9-86129134-86130072	1.11e-12	-0.270807	0.302	0.4	2.84e-07	Cul3
																																								chr9-92469823-92471114	9.57e-20	-0.279555	0.153	0.256	2.46e-14	Fbxo36
																																								chr9-92580149-92581080	1.02e-59	-0.360579	0.046	0.178	2.61e-54	Sp110
																																								chr9-93377216-93378217	4.7e-11	-0.256786	0.358	0.454	1.21e-05	Ncl
																																								chr9-93505926-93506868	1.42e-17	-0.285857	0.286	0.404	3.64e-12	Ptma
																																								chr9-98054724-98055648	1.12e-41	0.256764	0.133	0.034	2.86e-36	Mlph
																																								chr9-98164181-98165233	1.49e-60	0.321344	0.156	0.029	3.82e-55	Lrrfip1
																																								chr9-98449034-98450028	3.05e-33	-0.291819	0.083	0.192	7.83e-28	Espnl
																																								chr9-98551033-98551972	3.99e-20	-0.337256	0.265	0.384	1.02e-14	Hes6
																																								chr9-98597043-98598006	1.46e-21	-0.326067	0.32	0.451	3.76e-16	Per2
																																								chr9-9865817-9866757	9.37e-10	-0.254975	0.389	0.478	0.000240374	Brcc3
																																								chr9-98798303-98799452	4.56e-101	0.458679	0.192	0.02	1.17e-95	Twist2
																																								chr9-98801847-98802774	3.1e-94	0.333349	0.119	0	7.95e-89	Twist2
																																								chr9-99299437-99300492	9.81e-09	-0.260812	0.409	0.494	0.00251743	Hdac4
[truncated: 35 more columns]

## Sheet: DARs_Finerenone vs. DOCA
List of differentially accessible regions between finerenone and DOCA groups.
Endo	Region	p_val	avg_log2FC	pct.1	pct.2	p_val_adj	SYMBOL			Fibroblast	Region	p_val	avg_log2FC	pct.1	pct.2	p_val_adj	SYMBOL			MyoFib	Region	p_val	avg_log2FC	pct.1	pct.2	p_val_adj			Podo	Region	p_val	avg_log2FC	pct.1	pct.2	p_val_adj	SYMBOL			PT	Region	p_val	avg_log2FC	pct.1	pct.2	p_val_adj	SYMBOL			LOH
	chr10-105393717-105394930	1.79e-15	0.254421	0.102	0	4.58e-10	Prpsap1				chr10-105757058-105758476	8.58e-12	-0.278426	0	0.104	2.2e-06	Jmjd6				No DAR									chr10-109520843-109521860	1.95e-12	-0.726982	0	0.293	5e-07	Actg1				chr10-101637309-101638337	4.21e-58	0.322682	0.179	0.056	1.08e-52	Mir297
	chr10-105794696-105795524	1.12e-22	0.370563	0.152	0	2.87e-17	Srsf2				chr10-106888577-106889515	5.87e-16	-0.394357	0	0.144	1.51e-10	Birc5													chr10-50041305-50042267	2.58e-08	-0.517058	0	0.19	0.0066115	Hs3st3b1				chr10-105393717-105394930	3e-207	0.436176	0.17	0	7.7e-202	Prpsap1
	chr10-106297459-106298525	1.64e-15	-0.27795	0	0.104	4.22e-10	Septin9				chr10-106969677-106970533	2.77e-17	-0.39978	0	0.156	7.1e-12	Socs3													chr10-56982970-56984143	1.19e-07	-0.517058	0	0.172	0.0305753	Alox15				chr10-105499834-105500543	1.05e-112	-0.252721	0	0.103	2.71e-107	Khps1a
	chr10-10639817-10641029	3.7e-16	-0.2752	0	0.109	9.48e-11	Ppl				chr10-108298557-108299643	4.03e-14	-0.338968	0	0.126	1.04e-08	Gaa													chr10-59037792-59038746	5.5e-09	-0.584963	0	0.207	0.00141142	Spns2				chr10-105794696-105795524	6.31e-176	0.346909	0.145	0	1.62e-170	Srsf2
	chr10-107216099-107216941	7.13e-19	0.302563	0.126	0	1.83e-13	Cyth1				chr10-109520843-109521860	2.94e-27	-0.603883	0	0.245	7.54e-22	Actg1													chr10-88311947-88313146	2.58e-08	-0.389947	0	0.19	0.0066115	Jup				chr10-108330449-108331574	4.94e-30	0.272417	0.196	0.099	1.27e-24	Gaa
	chr10-109520843-109521860	1.71e-38	-0.608099	0	0.259	4.39e-33	Actg1				chr10-110875449-110876538	6.38e-15	0.301464	0.116	0	1.64e-09	B3gntl1													chr11-33388785-33389798	1.55e-07	0.631694	0.247	0	0.0396597	Mir802				chr10-109282268-109283578	1.85e-40	0.279147	0.169	0.064	4.73e-35	Ndufaf8
	chr10-14008508-14010300	9.4e-23	-0.396595	0	0.155	2.41e-17	Slc9a3r2				chr10-110938711-110939741	4.41e-13	-0.298891	0	0.116	1.13e-07	Metrnl													chr1-148643477-148644497	5.5e-09	-0.408806	0	0.207	0.00141142	Mpp1				chr10-109367877-109369046	1.1e-23	0.285364	0.273	0.158	2.81e-18	Ndufaf8
	chr10-3421419-3422404	2.98e-08	-0.321672	0.06	0.171	0.00764423	Bmerb1				chr10-14008508-14010300	1.55e-11	-0.251682	0	0.101	3.98e-06	Slc9a3r2													chr1-218880671-218881829	5.5e-09	-0.55141	0	0.207	0.00141142	Lrp5				chr10-109425869-109426793	8.74e-131	0.298312	0.109	0	2.24e-125	Actg1
	chr10-37371761-37372760	8.05e-27	-0.468189	0	0.182	2.07e-21	Cdkn2aipnl				chr10-17210599-17211678	2.63e-12	-0.321928	0	0.109	6.74e-07	Neurl1b													chr1-221301734-221302592	1.19e-07	-0.389947	0	0.172	0.0305753	Pola2				chr10-109520843-109521860	1.73e-215	-0.475762	0	0.191	4.43e-210	Actg1
	chr10-57276916-57277760	1.84e-17	-0.313239	0	0.118	4.73e-12	Eno3				chr10-24135715-24136790	2.45e-18	0.401	0.144	0	6.29e-13	Ebf1													chr12-36622297-36624296	1.95e-12	-0.665581	0	0.293	5e-07	Ubc				chr10-110632044-110632987	5.3e-29	0.268046	0.191	0.093	1.36e-23	Fn3k
	chr10-57291671-57292412	8.69e-18	-0.310555	0	0.12	2.23e-12	Spag7				chr10-36105200-36106112	2.4e-15	0.313777	0.12	0	6.17e-10	Adamts2													chr1-240901270-240902056	1.19e-07	-0.331844	0	0.172	0.0305753	Klf9				chr10-11121280-11122336	3.34e-31	0.276779	0.2	0.094	8.58e-26	Vasn
	chr10-62295945-62296692	7.5e-28	-0.446348	0	0.189	1.93e-22	Mir6326				chr10-37371761-37372760	5.87e-16	-0.330473	0	0.144	1.51e-10	Cdkn2aipnl													chr1-257131756-257132749	3.03e-08	0.709999	0.272	0	0.0077838	Plce1				chr10-12996961-12997512	9e-133	-0.275838	0	0.12	2.31e-127	Tnfrsf12a
	chr10-75849136-75850877	3.63e-17	0.316422	0.114	0	9.3e-12	Ccdc182				chr10-40744976-40746157	4.46e-14	0.259644	0.109	0	1.14e-08	Sparc													chr12-6078225-6079487	1.03e-07	0.665775	0.253	0	0.0264949	Rxfp2				chr10-13428881-13429831	2.79e-23	0.262603	0.23	0.131	7.16e-18	Kctd5
	chr10-82801433-82803309	8.28e-17	-0.286171	0	0.113	2.12e-11	Ppp1r9b				chr10-49824231-49825340	4.76e-17	0.350099	0.134	0	1.22e-11	Pmp22													chr1-266285991-266286986	1.19e-07	-0.427421	0	0.172	0.0305753	Trim8				chr10-14106123-14106513	3.72e-235	0.438142	0.192	0	9.54e-230	Msrb1
	chr10-82898775-82899743	3.88e-15	0.254421	0.1	0	9.96e-10	Dlx3				chr10-5067518-5068573	1.58e-28	0.615124	0.225	0	4.05e-23	Socs1													chr1-277411486-277412297	5.5e-09	-0.408806	0	0.207	0.00141142	Nhlrc2				chr10-14214068-14214891	4.32e-184	0.396621	0.152	0	1.11e-178	Fahd1
	chr10-85645260-85645864	4.24e-19	-0.280696	0	0.129	1.09e-13	Psmb3				chr10-54722481-54723727	1.18e-13	0.297336	0.106	0	3.02e-08	Stx8													chr1-28212403-28213353	1.03e-07	0.66015	0.253	0	0.0264949	Rnf217				chr10-15456408-15457466	2.57e-47	0.311044	0.161	0.053	6.6e-42	Decr2
	chr10-86852259-86853112	5.01e-23	0.394279	0.155	0	1.28e-17	Rara				chr10-57276916-57277760	5.87e-16	-0.33331	0	0.144	1.51e-10	Eno3													chr13-113105044-113105947	1.03e-07	0.654503	0.253	0	0.0264949	Plxna2				chr10-16099922-16100878	1.84e-27	0.250802	0.172	0.081	4.73e-22	Cpeb4
	chr10-88297638-88299909	4.48e-11	0.429133	0.238	0.088	1.15e-05	Jup				chr10-57291671-57292412	2.43e-13	-0.278426	0	0.119	6.24e-08	Spag7													chr13-73927339-73928182	1.14e-11	0.869603	0.383	0	2.93e-06	Nphs2				chr10-16101846-16102916	9.38e-23	0.299033	0.277	0.169	2.41e-17	Cpeb4
	chr10-88683407-88684462	1.66e-17	0.296982	0.117	0	4.25e-12	Ghdc				chr10-61295312-61297065	3.37e-09	0.280971	0.137	0.03	0.000864231	Rap1gap2													chr13-73928681-73929809	1.32e-08	0.747613	0.284	0	0.00339616	Nphs2				chr10-16119990-16120929	1.47e-21	0.279583	0.278	0.174	3.77e-16	Cpeb4
	chr10-89145983-89146566	3.77e-16	0.263034	0.107	0	9.68e-11	Ezh1				chr10-62295945-62296692	2.35e-18	-0.383448	0	0.166	6.03e-13	Mir6326													chr14-14201992-14203161	5.5e-09	-0.517058	0	0.207	0.00141142	Paqr3				chr10-20812641-20814135	1.26e-140	0.296868	0.117	0	3.23e-135	Rars1
	chr10-91736741-91737971	8.28e-17	-0.264145	0	0.113	2.12e-11	Gosr2				chr10-65438841-65439465	6.6e-18	0.358048	0.141	0	1.69e-12	Tlcd1													chr14-16697955-16699023	1.19e-07	-0.4458	0	0.172	0.0305753	Shroom3				chr10-30966779-30967763	3.03e-35	0.276631	0.172	0.072	7.77e-30	Lsm11
	chr10-95187703-95189013	3.88e-15	0.260169	0.1	0	9.96e-10	Kpna2				chr10-71395066-71396129	3.4e-16	0.342106	0.127	0	8.72e-11	Dusp14													chr1-48733052-48734620	1.19e-07	-0.351472	0	0.172	0.0305753	Agpat4				chr10-35728726-35729778	3.81e-128	0.297951	0.107	0	9.79e-123	Mgat4b
	chr1-101884416-101885012	2.76e-21	0.324673	0.143	0	7.08e-16	Tmem143				chr10-73889089-73889921	7.35e-14	-0.293073	0	0.124	1.89e-08	Mir21													chr1-50239164-50240085	3.74e-09	0.779091	0.302	0	0.000959216	Pacrg				chr10-36520538-36521504	7.46e-81	0.50786	0.301	0.111	1.91e-75	Olr1408
	chr1-11905762-11906691	1.82e-47	-1.31587	0.31	0.739	4.67e-42	Rn5-8s				chr10-75849136-75850877	1.28e-27	0.601797	0.218	0	3.29e-22	Ccdc182													chr15-46551444-46552584	1.55e-07	0.625934	0.247	0	0.0396597	Blk				chr10-36585502-36587254	6.1e-70	0.350038	0.173	0.045	1.57e-64	Zfp354a
	chr1-11907188-11908042	5.53e-27	-1.00958	0.238	0.61	1.42e-21	Rn5-8s				chr10-77735440-77736416	3.4e-16	0.313777	0.127	0	8.72e-11	Mmd													chr15-51884736-51885915	1.19e-07	-0.351472	0	0.172	0.0305753	Sorbs3				chr10-37371761-37372760	2.46e-137	-0.320124	0	0.124	6.32e-132	Cdkn2aipnl
	chr1-11909064-11911465	2.52e-38	-1.15439	0.574	0.875	6.47e-33	Rn5-8s				chr10-82801433-82803309	1.21e-14	-0.290156	0	0.131	3.11e-09	Ppp1r9b													chr15-8065348-8066565	5.5e-09	-0.517058	0	0.207	0.00141142	Nkiras1				chr10-37721910-37722882	4.25e-20	0.265847	0.244	0.143	1.09e-14	Vdac1
	chr1-11912637-11913530	1.13e-19	-0.774288	0.195	0.497	2.89e-14	NA				chr10-82898775-82899743	1.27e-16	0.354079	0.13	0	3.27e-11	Dlx3													chr16-11732600-11733737	1.55e-07	0.665775	0.247	0	0.0396597	RGD1559804				chr10-43618827-43619892	5.84e-28	0.275594	0.196	0.096	1.5e-22	Igtp
	chr1-11971306-11972223	1.99e-25	-0.848652	0.421	0.746	5.11e-20	Rn5-8s				chr10-85640373-85641098	3.1e-13	0.263881	0.102	0	7.94e-08	Pcgf2													chr17-56761799-56762847	1.59e-09	0.768674	0.315	0	0.000407162	Bambi				chr10-55445907-55446916	2.21e-22	0.293516	0.262	0.161	5.67e-17	Ndel1
	chr1-142195315-142197721	1.79e-15	0.251539	0.102	0	4.58e-10	Furin				chr10-85645260-85645864	2.77e-17	-0.347413	0	0.156	7.1e-12	Psmb3													chr1-80663397-80664284	2.58e-08	-0.499571	0	0.19	0.0066115	Nectin2				chr10-55534574-55535501	2.05e-55	0.293668	0.153	0.041	5.26e-50	Arhgef15
	chr1-143034046-143035019	2.8e-30	-0.484951	0	0.206	7.19e-25	Pde8a				chr10-86852259-86853112	9.05e-16	0.309684	0.123	0	2.32e-10	Rara													chr18-31982615-31983891	5.5e-09	-0.4458	0	0.207	0.00141142	LOC100911367				chr10-56518836-56519769	1.08e-39	0.284669	0.172	0.068	2.78e-34	Gps2
	chr1-148643477-148644497	4.39e-22	-0.337174	0	0.15	1.13e-16	Mpp1				chr10-87053702-87054774	4.75e-12	-0.304685	0	0.106	1.22e-06	Ccr7													chr18-49849846-49851025	1.16e-09	-0.534336	0	0.224	0.000297167	Zfp608				chr10-57276916-57277760	9.76e-120	-0.26117	0	0.109	2.5e-114	Eno3
	chr1-163448458-163449378	3.88e-15	0.251539	0.1	0	9.96e-10	Lrrc32				chr10-90931386-90932516	9.05e-16	0.350099	0.123	0	2.32e-10	Higd1b													chr19-12909942-12911020	3.74e-09	0.731612	0.302	0	0.000959216	Large1				chr10-57291671-57292412	3.29e-178	-0.386726	0	0.16	8.45e-173	Spag7
	chr11-64637699-64639270	5.49e-13	0.39078	0.176	0.035	1.41e-07	Arhgap31				chr10-91855500-91856460	1.55e-11	-0.266601	0	0.101	3.98e-06	Wnt3													chr19-24799616-24800598	2.58e-08	-0.534336	0	0.19	0.0066115	Ptger1				chr10-59063103-59064081	2.38e-21	0.284469	0.316	0.207	6.11e-16	Spns2
	chr1-197982228-197983146	1.78e-10	-0.638282	0.479	0.688	4.57e-05	Eif3c				chr10-92015982-92017086	4.03e-14	-0.341789	0	0.126	1.04e-08	Arf2													chr19-25773903-25774867	1.16e-09	-0.499571	0	0.224	0.000297166	Ier2				chr10-59083075-59084161	6.18e-27	0.260535	0.183	0.088	1.59e-21	Spns3
	chr1-198794820-198796002	1.62e-30	0.427862	0.205	0	4.17e-25	Itgal				chr10-92656063-92657224	6.38e-15	0.284881	0.116	0	1.64e-09	Itgb3													chr19-53906153-53907143	2.58e-08	-0.481869	0	0.19	0.0066115	RGD1304884				chr10-59873820-59874785	6.73e-24	0.271236	0.224	0.124	1.73e-18	Aspa
	chr1-199413153-199413874	2.5e-22	0.316422	0.15	0	6.41e-17	Fus				chr10-95194007-95195167	4.75e-12	-0.254678	0	0.106	1.22e-06	Kpna2													chr20-32109264-32110315	5.5e-09	-0.463947	0	0.207	0.00141142	Vps26a				chr10-62249180-62250194	5.23e-32	0.265414	0.174	0.076	1.34e-26	Serpinf1
	chr1-204321683-204322794	1.66e-17	0.291379	0.117	0	4.25e-12	Chst15				chr10-97342927-97343901	3.62e-15	-0.324782	0	0.136	9.3e-10	Axin2													chr2-178847323-178848305	1.55e-07	0.614346	0.247	0	0.0396597	Gask1b				chr10-62271648-62273079	1.19e-47	0.306074	0.185	0.069	3.06e-42	Serpinf2
	chr1-218387240-218388236	2.53e-08	-0.321718	0.043	0.166	0.00648397	Smim38				chr10-97920575-97921854	1.98e-08	0.253769	0.109	0.015	0.00508723	Prkar1a													chr2-219371626-219372720	2.4e-10	-0.568284	0	0.241	6.17e-05	Cdc14a				chr10-62276222-62277287	6.71e-67	0.415608	0.251	0.092	1.72e-61	Serpinf2
	chr12-24220969-24221954	7.92e-17	0.285754	0.112	0	2.03e-11	Hip1				chr10-98175318-98176397	4.55e-20	0.404842	0.158	0	1.17e-14	RGD1559578													chr2-242937094-242938091	5.5e-09	-0.534336	0	0.207	0.00141142	Ddit4l2				chr10-62295945-62296692	1.74e-142	-0.309107	0	0.129	4.46e-137	Mir6326
	chr12-36622297-36624296	2.23e-51	-0.821093	0	0.337	5.73e-46	Ubc				chr10-98188994-98190036	6.63e-15	-0.319068	0	0.134	1.7e-09	RGD1559578													chr3-121288989-121289921	2.44e-09	0.773892	0.309	0	0.000625845	Mertk				chr10-62298529-62299281	1.21e-43	0.328929	0.264	0.13	3.1e-38	Mir6326
	chr12-36901194-36902431	1.57e-18	0.324673	0.124	0	4.03e-13	Ncor2				chr10-99246826-99247901	8.58e-12	-0.263629	0	0.104	2.2e-06	Kcnj16													chr3-22058167-22059058	2.58e-08	-0.408806	0	0.19	0.0066115	Crb2				chr10-65438841-65439465	2.8e-171	0.326181	0.142	0	7.19e-166	Tlcd1
	chr1-240901270-240902056	4.34e-23	-0.383884	0	0.157	1.11e-17	Klf9				chr1-101884416-101885012	2.4e-15	0.255394	0.12	0	6.17e-10	Tmem143													chr3-3542906-3543972	1.16e-09	-0.601451	0	0.224	0.000297167	Nacc2				chr10-65691704-65692661	3.1e-29	0.289133	0.248	0.133	7.96e-24	Slc13a2
	chr1-244617691-244618660	1.92e-18	-0.337174	0	0.125	4.94e-13	Smarca2				chr1-11905762-11906691	3.66e-31	-1.22512	0.37	0.775	9.39e-26	Rn5-8s													chr4-12324344-12325283	8.71e-09	0.747613	0.29	0	0.00223437	Magi2				chr10-67137302-67138297	5.61e-66	0.311447	0.12	0.019	1.44e-60	Mir365b
	chr12-49444624-49445580	1.48e-26	0.440573	0.179	0	3.8e-21	Sgsm1				chr1-11907188-11908042	1.36e-31	-1.22688	0.239	0.668	3.49e-26	Rn5-8s													chr4-12549401-12550428	2.01e-08	0.704544	0.278	0	0.00514825	Magi2				chr10-67644201-67645265	1.68e-62	0.34709	0.162	0.044	4.31e-57	Rhbdl3
	chr12-51164761-51166513	1.59e-07	0.38928	0.279	0.152	0.040829	Mn1				chr1-11909064-11911465	2.82e-38	-1.3583	0.553	0.876	7.23e-33	Rn5-8s													chr4-145016488-145017889	8.96e-21	-1.1973	0	0.483	2.3e-15	Thumpd3-as1				chr10-6932446-6933399	1.39e-52	0.287365	0.145	0.04	3.57e-47	Usp7
	chr1-256102568-256103319	9.97e-24	0.475579	0.16	0	2.56e-18	Hhex				chr1-11912637-11913530	2.63e-13	-0.722681	0.25	0.522	6.75e-08	NA													chr4-154082006-154082989	5.71e-09	0.752907	0.296	0	0.00146601	Iqsec3				chr10-71108928-71111509	2.62e-41	0.334379	0.229	0.108	6.72e-36	Hnf1b
	chr1-260375556-260377615	6.65e-20	0.381152	0.133	0	1.71e-14	Opalin				chr1-11971306-11972223	8.93e-19	-0.855921	0.479	0.792	2.29e-13	Rn5-8s													chr4-171293314-171294193	6.88e-08	0.625934	0.259	0	0.0176572	Ptpro				chr10-71130275-71131231	7.84e-22	0.306023	0.335	0.215	2.01e-16	Hnf1b
	chr1-266224222-266225045	4.34e-20	-0.334534	0	0.136	1.11e-14	Trim8				chr1-12451285-12452468	6.38e-15	0.255394	0.116	0	1.64e-09	Cited2													chr4-58960131-58961584	2.58e-08	-0.534336	0	0.19	0.0066115	Podxl				chr10-71143849-71144848	1.86e-61	0.330962	0.15	0.038	4.76e-56	Hnf1b
	chr13-108842232-108842647	9.48e-22	-0.355519	0	0.148	2.43e-16	Ptpn14				chr1-125011147-125012228	1.69e-14	0.309684	0.113	0	4.33e-09	Trpm1													chr4-77447626-77448563	5.58e-16	-0.405317	1	1	1.43e-10	Pdia4				chr10-71157833-71158800	2.58e-176	0.396621	0.146	0	6.63e-171	Hnf1b
	chr13-70784549-70785134	8.28e-17	-0.264145	0	0.113	2.12e-11	Lamc1				chr1-127997399-127998563	9.05e-16	0.325986	0.123	0	2.32e-10	Mef2a													chr4-84572302-84573461	1.19e-07	-0.351472	0	0.172	0.0305753	Wipf3				chr10-71161387-71162337	6.61e-203	0.422339	0.167	0	1.7e-197	Hnf1b
	chr13-98614982-98615790	2.02e-20	-0.350301	0	0.139	5.2e-15	Itpkb				chr11-30909218-30910120	1.24e-19	0.397147	0.155	0	3.18e-14	Mrap													chr4-99899983-99900903	9.86e-12	-0.568284	0	0.276	2.53e-06	St3gal5				chr10-73903135-73904082	1.18e-129	0.277601	0.108	0	3.04e-124	Mir21
	chr13-98707557-98708628	1.66e-17	0.299775	0.117	0	4.25e-12	Itpkb				chr1-132578064-132579125	3.2e-16	-0.377962	0	0.146	8.2e-11	Mctp2													chr5-118743363-118744632	1.03e-09	0.726239	0.321	0	0.000264116	Pgm1				chr10-74305766-74306763	8.05e-57	-0.261859	0.03	0.126	2.07e-51	Ypel2
	chr13-99299492-99300796	1.36e-20	0.34915	0.138	0	3.49e-15	Ephx1				chr1-132657931-132658909	2.63e-12	-0.295985	0	0.109	6.74e-07	Mctp2													chr5-133476372-133477659	2.01e-08	0.682518	0.278	0	0.00514825	Foxe3				chr10-75716914-75717923	5.72e-54	0.289059	0.119	0.027	1.47e-48	Ccdc182
	chr14-104230808-104232709	4.98e-10	0.320255	0.202	0.074	0.000127837	Spred2				chr11-33276694-33277567	3.62e-15	-0.369695	0	0.136	9.3e-10	Mir802													chr5-137187963-137188971	9.86e-12	-0.584963	0	0.276	2.53e-06	Med8				chr10-75934280-75935178	4.75e-45	0.298067	0.173	0.065	1.22e-39	Akap1
	chr14-105156940-105157945	9.14e-08	0.256184	0.133	0.035	0.0234483	Lgalsl				chr11-33393732-33394669	6.38e-15	0.321928	0.116	0	1.64e-09	Mir802													chr5-58853042-58853884	1.19e-07	-0.389947	0	0.172	0.0305753	Tesk1				chr10-77857806-77858744	2.69e-38	0.328839	0.252	0.127	6.9e-33	Mmd
	chr14-45164569-45165543	4.09e-18	-0.27795	0	0.122	1.05e-12	Klf3				chr1-134657792-134658793	3.4e-16	0.365953	0.127	0	8.72e-11	Rgma													chr6-25616955-25618120	9.86e-12	-0.649814	0	0.276	2.53e-06	Fosl2				chr10-77859399-77860406	4.46e-45	0.306947	0.189	0.07	1.14e-39	Mmd
	chr14-46329145-46330051	3.88e-17	-0.646968	0.11	0.353	9.94e-12	LOC498368				chr1-134959376-134960290	2.77e-17	-0.388912	0	0.156	7.1e-12	Chd2													chr6-43859761-43861393	1.19e-07	-0.427421	0	0.172	0.0305753	Cys1				chr10-77860857-77861676	2.54e-50	0.331972	0.204	0.075	6.51e-45	Mmd
	chr14-46643391-46644212	2.42e-24	-0.908467	0.336	0.64	6.22e-19	Rn45s				chr11-36122712-36123704	6.12e-21	0.461278	0.165	0	1.57e-15	Ets2													chr6-48866271-48867309	2.58e-08	-0.463947	0	0.19	0.0066115	Pxdn				chr10-81694593-81695541	2.12e-32	0.270945	0.173	0.074	5.44e-27	Spag9
	chr14-46644676-46645523	3.09e-27	-0.99729	0.386	0.709	7.94e-22	Rn5-8s				chr11-38034347-38035781	3.52e-08	-0.340594	0.042	0.163	0.00904078	Mx2													chr6-76270232-76270756	2.4e-10	-0.617752	0	0.241	6.17e-05	Nfkbia				chr10-81866497-81867183	9.08e-128	0.266948	0.107	0	2.33e-122	Tob1
	chr14-46648677-46649602	1.24e-13	-0.656849	0.167	0.388	3.17e-08	Rn28s				chr1-142195315-142197721	3.4e-16	0.284881	0.127	0	8.72e-11	Furin													chr6-91816236-91817340	2.58e-08	-0.4458	0	0.19	0.0066115	Arf6				chr10-82849916-82850881	7.39e-48	0.364177	0.231	0.095	1.9e-42	Pdk2
	chr14-46655156-46656021	2.75e-19	-0.737882	0.3	0.587	7.07e-14	LOC257642				chr1-142417482-142418583	3.2e-16	-0.413251	0	0.146	8.2e-11	Iqgap1													chr7-114085096-114086187	1.03e-09	0.758182	0.321	0	0.000264116	Kcnk9				chr10-84189432-84190401	7.06e-123	0.276136	0.103	0	1.81e-117	Hoxb3
	chr14-5465266-5466194	1.66e-17	0.31366	0.117	0	4.25e-12	Lrrc8b				chr11-44988934-44989886	4.75e-12	-0.275479	0	0.106	1.22e-06	Cmss1													chr7-138100689-138101584	1.32e-08	0.671377	0.284	0	0.00339616	Slc38a2				chr10-85757058-85758049	4.2e-48	0.316243	0.188	0.067	1.08e-42	Lasp1
	chr14-6679449-6681188	5.62e-10	-0.351694	0.036	0.171	0.000144108	Spp1				chr11-45201573-45202598	8.58e-12	-0.284303	0	0.104	2.2e-06	Tmem30c													chr7-139265835-139266880	1.16e-09	-0.568284	0	0.224	0.000297167	Slc48a1				chr10-86852259-86853112	5.11e-210	0.448582	0.172	0	1.31e-204	Rara
	chr14-72377793-72379097	7.13e-19	0.254421	0.126	0	1.83e-13	C1qtnf7				chr1-148643477-148644497	1.26e-18	-0.377962	0	0.168	3.24e-13	Mpp1													chr7-35363768-35364763	2.01e-08	0.671377	0.278	0	0.00514825	Tmcc3				chr10-86861690-86862633	6.77e-13	0.257844	0.345	0.248	1.74e-07	Rara
	chr14-75872078-75873516	4.09e-18	-0.294345	0	0.122	1.05e-12	Hs3st1				chr11-51250496-51252311	1.21e-09	0.256592	0.109	0.01	0.00031169	Cblb													chr7-35455261-35456277	2.01e-08	0.768674	0.278	0	0.00514825	Tmcc3				chr10-89910468-89911448	7.3e-35	0.305883	0.215	0.1	1.87e-29	Dusp3
	chr15-13036354-13037304	7.92e-17	0.285754	0.112	0	2.03e-11	RGD1306063				chr1-153786176-153787187	3.36e-19	0.393285	0.151	0	8.62e-14	Prss23													chr7-54343528-54344490	1.03e-07	0.648835	0.253	0	0.0264949	Phlda1				chr10-91147013-91148001	6.76e-59	-0.28444	0.045	0.157	1.73e-53	Nmt1
	chr15-31248716-31249763	8.77e-09	-0.308964	0.033	0.145	0.00225056	Dad1				chr1-153793540-153794513	2.24e-21	0.412495	0.169	0	5.74e-16	Prss23													chr7-71932701-71933616	1.19e-07	-0.517058	0	0.172	0.0305753	Cpq				chr10-91189610-91190575	6.75e-44	0.331774	0.201	0.08	1.73e-38	Acbd4
	chr1-54441327-54442302	5.81e-18	-0.670496	0.133	0.39	1.49e-12	Vom2r7				chr1-154279972-154280851	5.11e-17	-0.394357	0	0.153	1.31e-11	Eed													chr8-126277513-126279301	4.57e-08	0.682518	0.265	0	0.0117383	Azi2				chr10-91253319-91255334	2.04e-39	0.277002	0.191	0.077	5.24e-34	Fmnl1
	chr15-51854453-51855529	1.57e-18	0.288569	0.124	0	4.03e-13	Pdlim2				chr1-156993886-156994872	4.46e-14	0.297336	0.109	0	1.14e-08	Ccdc90b													chr8-48214352-48215543	4.57e-08	0.631694	0.265	0	0.0117383	Nectin1				chr10-93134522-93135454	8.28e-29	0.253558	0.181	0.083	2.13e-23	Efcab3
	chr15-51884736-51885915	1.84e-17	-0.291625	0	0.118	4.73e-12	Sorbs3				chr1-16215174-16216165	4.46e-14	0.297336	0.109	0	1.14e-08	Pde7b													chr8-78123524-78124579	5.5e-09	-0.4458	0	0.207	0.00141142	Myzap				chr10-96202602-96203544	5.96e-68	0.346066	0.147	0.032	1.53e-62	Cacng5
	chr15-61540918-61542100	6.74e-14	0.384383	0.219	0.053	1.73e-08	Rgcc				chr1-163530051-163531004	1.98e-15	-0.377962	0	0.139	5.08e-10	Lrrc32													chr8-87359476-87360445	6.88e-08	0.63743	0.259	0	0.0176572	Filip1				chr1-100470324-100471471	4.57e-40	0.259496	0.151	0.053	1.17e-34	Aspdh
	chr16-17587899-17589307	3.7e-16	-0.291625	0	0.109	9.48e-11	Sh2d4b				chr1-163624241-163625272	1.45e-12	-0.30179	0	0.111	3.72e-07	Thap12													chr9-116125215-116126573	6.88e-08	0.620152	0.259	0	0.0176572	Arhgap28				chr1-101558719-101559619	2.09e-38	0.266649	0.161	0.061	5.35e-33	Bcat2
	chr16-20357732-20359045	4.39e-21	-0.365898	0	0.143	1.13e-15	Arrdc2				chr1-164666418-164667409	4.55e-20	0.412495	0.158	0	1.17e-14	Slco2b1													chr9-44664792-44665779	1.32e-08	0.693573	0.284	0	0.00339616	Eif5b				chr1-101694843-101695838	8.31e-134	0.301555	0.112	0	2.13e-128	Sphk2
	chr16-20540417-20541410	3.7e-16	-0.288901	0	0.109	9.48e-11	Mk1				chr1-166025500-166026371	1.55e-11	-0.281368	0	0.101	3.98e-06	P2ry2													chr9-50105370-50106542	6.88e-08	0.608517	0.259	0	0.0176572	Nck2				chr1-101884416-101885012	9.18e-175	0.325119	0.145	0	2.36e-169	Tmem143
	chr16-36264238-36265397	1.79e-15	0.285754	0.102	0	4.58e-10	Scrg1				chr1-166686073-166687084	9.08e-19	0.385528	0.148	0	2.33e-13	Art2b													chr9-50556894-50557721	4.91e-11	-0.649814	0	0.259	1.26e-05	Ecrg4				chr1-104068524-104069436	3.08e-60	0.313332	0.159	0.043	7.89e-55	Zdhhc13
	chr16-69240414-69241381	1.75e-16	-0.264145	0	0.111	4.49e-11	Zfp703				chr1-167524248-167525534	3.4e-16	0.30558	0.127	0	8.72e-11	Rrm1													chr9-50558264-50559156	5.78e-20	-1.1078	0	0.466	1.48e-14	Ecrg4				chr1-105201022-105202173	1.54e-33	0.27145	0.177	0.075	3.94e-28	Slc6a5
	chr16-74275969-74277603	8.18e-10	0.256214	0.114	0.018	0.000209845	Dkk4				chr11-69099253-69100239	9.05e-16	0.338093	0.123	0	2.32e-10	Mylk													chr9-96875018-96875996	2.58e-08	-0.4458	0	0.19	0.0066115	Agap1				chr11-14598230-14599201	1.02e-28	0.27352	0.189	0.094	2.63e-23	Nrip1
	chr16-79699061-79699806	1.98e-19	-0.283436	0	0.132	5.09e-14	Kbtbd11				chr11-70091229-70092398	2.24e-21	0.47961	0.169	0	5.74e-16	Umps													chr9-97600495-97601398	3.03e-08	0.631694	0.272	0	0.0077838	Cops8				chr1-11905762-11906691	0	-1.17205	0.284	0.684	0	Rn5-8s
	chr17-28035976-28036787	8.21e-16	0.294183	0.105	0	2.11e-10	Nrn1				chr11-72691779-72693109	9.08e-19	0.404842	0.148	0	2.33e-13	Apod																							chr1-11907188-11908042	1.07e-265	-0.94401	0.236	0.574	2.74e-260	Rn5-8s
	chr17-30816078-30817402	6.1e-11	0.337709	0.174	0.048	1.56e-05	Fam50b				chr1-175724463-175725287	4.46e-14	0.259644	0.109	0	1.14e-08	Irag1																							chr1-11909064-11911465	0	-1.13813	0.567	0.854	0	Rn5-8s
	chr17-9715831-9716854	1.66e-17	0.296982	0.117	0	4.25e-12	Grk6				chr1-175763072-175764165	6.38e-15	0.325986	0.116	0	1.64e-09	Irag1																							chr1-11912637-11913530	1.79e-125	-0.588866	0.216	0.441	4.59e-120	NA
	chr17-9951824-9952785	3.7e-16	-0.250205	0	0.109	9.48e-11	Nsd1				chr1-176963910-176965377	3.4e-16	0.313777	0.127	0	8.72e-11	Dkk3																							chr1-11971306-11972223	6.97e-185	-0.681659	0.46	0.688	1.79e-179	Rn5-8s
	chr1-80270685-80271720	3.36e-26	0.455679	0.176	0	8.61e-21	Polr1g				chr1-177677209-177678301	3.62e-15	-0.344604	0	0.136	9.3e-10	Tead1																							chr11-24495072-24496081	4.59e-60	0.300061	0.131	0.032	1.18e-54	App
	chr18-28683270-28684348	9.48e-22	-0.373634	0	0.148	2.43e-16	Cxxc5				chr11-77905827-77906744	4.46e-14	0.284881	0.109	0	1.14e-08	Cldn1																							chr11-24539191-24540114	1.15e-50	0.322414	0.177	0.06	2.95e-45	App
	chr18-31704019-31705501	1.65e-07	0.306517	0.174	0.074	0.0424173	LOC100911367				chr1-178740096-178741140	5.03e-24	0.501305	0.19	0	1.29e-18	Spon1																							chr11-26999271-27000246	6.27e-58	0.314731	0.148	0.038	1.61e-52	N6amt1
	chr18-55885204-55886249	3.88e-15	0.305345	0.1	0	9.96e-10	Synpo				chr1-178841065-178842154	1.77e-17	0.350099	0.137	0	4.55e-12	Rras2																							chr11-27207799-27208794	8.88e-25	0.251317	0.228	0.128	2.28e-19	Map3k7cl
	chr18-55929864-55930837	4.43e-33	0.573467	0.221	0	1.14e-27	Synpo				chr11-80259217-80260157	9.05e-16	0.289045	0.123	0	2.32e-10	Bcl6																							chr1-128703288-128704198	1e-76	-0.255989	0.012	0.112	2.58e-71	Synm
	chr1-86997485-86998691	8.69e-18	-0.280696	0	0.12	2.23e-12	Hnrnpl				chr1-185162052-185163824	8.01e-13	-0.295985	0	0.114	2.05e-07	Nucb2																							chr1-128891272-128892349	2.78e-31	0.280793	0.189	0.085	7.14e-26	Igf1r
	chr18-71480249-71481367	3.45e-18	0.354533	0.121	0	8.84e-13	Smad7				chr1-187102778-187103747	4.41e-13	-0.319068	0	0.116	1.13e-07	Rps15a																							chr11-30426790-30427567	5.74e-154	0.315169	0.128	0	1.47e-148	Scaf4
	chr19-25312349-25313184	8.28e-17	-0.318592	0	0.113	2.12e-11	Mir23a				chr1-187389429-187390497	2.21e-14	-0.372456	0	0.129	5.68e-09	Rps15a																							chr11-31731711-31732626	5.1e-29	0.266393	0.197	0.096	1.31e-23	Tmem50b
	chr19-25773903-25774867	2.12e-37	-0.572694	0	0.252	5.44e-32	Ier2				chr11-89015167-89016311	8.58e-12	-0.263629	0	0.104	2.2e-06	Cebpd																							chr1-134956678-134957585	3.99e-119	0.273202	0.1	0	1.02e-113	Chd2
	chr19-32217720-32218592	1.75e-16	-0.255797	0	0.111	4.49e-11	Smad1				chr11-90088721-90089769	1.69e-14	0.313777	0.113	0	4.33e-09	Efcab1																							chr1-13526592-13527641	4.04e-23	0.250247	0.243	0.144	1.04e-17	Ccdc28a
	chr19-37300682-37301778	1.75e-16	-0.294345	0	0.111	4.49e-11	Fhod1				chr1-191043223-191044333	4.46e-14	0.280705	0.109	0	1.14e-08	Igsf6																							chr11-36072906-36073917	8.51e-23	0.292686	0.314	0.195	2.18e-17	Ets2
	chr19-43894474-43895508	3.89e-25	0.463174	0.169	0	9.97e-20	Ctrb1				chr1-193271708-193272695	4.75e-12	-0.260652	0	0.106	1.22e-06	Arhgap17																							chr11-38242154-38243196	2.42e-46	0.293149	0.16	0.054	6.22e-41	Ripk4
	chr19-49832623-49833336	1.84e-17	-0.280696	0	0.118	4.73e-12	Cmip				chr1-197982228-197983146	4.96e-09	-0.548898	0.437	0.651	0.00127405	Eif3c																							chr1-141472345-141473305	1.04e-16	0.25411	0.29	0.196	2.67e-11	Plin1
	chr19-54107489-54108745	1.79e-15	0.254421	0.102	0	4.58e-10	Gins2				chr1-198442226-198443592	1.26e-18	-0.407878	0	0.168	3.24e-13	Mvp																							chr1-141574449-141575548	3.39e-50	0.318702	0.169	0.055	8.71e-45	Anpep
	chr19-54778409-54779452	3.7e-16	-0.283436	0	0.109	9.48e-11	Banp				chr1-198794820-198796002	1.77e-17	0.330033	0.137	0	4.55e-12	Itgal																							chr1-141943724-141944669	2.31e-40	0.29778	0.195	0.091	5.93e-35	Sema4b
	chr19-55477744-55479597	9.51e-19	0.531528	0.281	0.072	2.44e-13	Cbfa2t3				chr1-199413153-199413874	9.05e-16	0.272318	0.123	0	2.32e-10	Fus																							chr1-142195315-142197721	2.4e-169	0.331831	0.14	0	6.15e-164	Furin
	chr19-55488819-55489752	1.84e-17	-0.291625	0	0.118	4.73e-12	Cbfa2t3				chr1-201319743-201321560	4.03e-14	-0.32763	0	0.126	1.04e-08	Btbd16																							chr1-142406466-142407501	1.53e-90	0.315887	0.121	0.011	3.93e-85	Iqgap1
	chr19-59498510-59499387	3.7e-16	-0.264145	0	0.109	9.48e-11	Tomm20				chr1-204321683-204322794	1.27e-16	0.342106	0.13	0	3.27e-11	Chst15																							chr1-142948457-142949449	5.36e-39	0.310541	0.186	0.076	1.38e-33	Slc28a1
	chr19-61333914-61334736	9.44e-21	-0.32924	0	0.141	2.42e-15	Nrp1				chr1-206352925-206353967	9.05e-16	0.334069	0.123	0	2.32e-10	LOC100302465																							chr1-142973687-142974648	3.34e-44	0.308333	0.195	0.081	8.58e-39	Slc28a1
	chr20-29508211-29509151	3.7e-16	-0.269683	0	0.109	9.48e-11	Ddit4				chr12-10446180-10447322	1.69e-07	0.327892	0.268	0.116	0.0432636	Cdk8																							chr1-143376344-143377279	8.68e-85	0.287334	0.116	0.011	2.23e-79	Fsd2
	chr20-5626542-5628327	5.7e-08	-0.341975	0.069	0.199	0.0146354	Ggnbp1				chr12-12940992-12942004	3.1e-13	0.280705	0.102	0	7.94e-08	Cyth3																							chr1-146285260-146286403	2.21e-124	0.27063	0.104	0	5.68e-119	Abhd17c
	chr20-7631972-7632992	7.56e-18	0.341037	0.119	0	1.94e-12	Tcp11				chr1-214264283-214264999	1.55e-11	-0.254678	0	0.101	3.98e-06	Sct																							chr1-146734658-146735516	2.38e-154	0.345164	0.128	0	6.1e-149	Fah
	chr2-1561246-1561685	7.13e-19	0.251539	0.126	0	1.83e-13	Cast				chr12-17398934-17399942	9.05e-16	0.334069	0.123	0	2.32e-10	Cox19																							chr11-47026913-47027905	4.24e-19	0.258775	0.264	0.172	1.09e-13	Senp7
	chr2-188253447-188254156	4.39e-21	-0.297059	0	0.143	1.13e-15	Ash1l				chr1-217821809-217822879	1.45e-12	-0.341789	0	0.111	3.72e-07	Fadd																							chr11-47583004-47583983	2.76e-55	-0.292777	0.063	0.182	7.09e-50	Nfkbiz
	chr2-188670876-188671748	4.39e-21	-0.383884	0	0.143	1.13e-15	Adam15				chr1-21948586-21950455	3.1e-13	0.272318	0.102	0	7.94e-08	Ccn2																							chr1-15651187-15652306	2.37e-56	0.319783	0.174	0.053	6.09e-51	Map7
	chr2-188746342-188747135	1.64e-15	-0.250205	0	0.104	4.22e-10	Shc1				chr1-220895489-220897265	1.52e-07	0.284397	0.148	0.042	0.0391312	Cfl1																							chr11-62043097-62045440	8.76e-32	0.285977	0.246	0.13	2.25e-26	Mir568
	chr2-198472612-198473552	7.92e-17	0.288569	0.112	0	2.03e-11	Fcgr1a				chr12-24815087-24815902	1.08e-15	-0.364156	0	0.141	2.77e-10	Mettl27																							chr11-62304542-62305506	9.65e-25	0.292432	0.263	0.153	2.48e-19	Zbtb20
	chr2-198589481-198590405	6.15e-11	0.477365	0.362	0.192	1.58e-05	Hjv				chr12-24984569-24985726	6.6e-18	0.334069	0.141	0	1.69e-12	Eln																							chr1-162713021-162713979	1.07e-24	0.307666	0.304	0.186	2.74e-19	Aqp11
	chr2-204268675-204269678	7.49e-11	-0.308811	0.019	0.141	1.92e-05	Mab21l3				chr12-27868362-27869698	2.63e-12	-0.287232	0	0.109	6.74e-07	Galnt17																							chr1-163056652-163057590	3.55e-33	0.305672	0.244	0.127	9.12e-28	Myo7a
	chr2-225724167-225725375	3.88e-15	0.280108	0.1	0	9.96e-10	Abca4				chr1-228750933-228751775	4.41e-13	-0.263629	0	0.116	1.13e-07	Dtx4																							chr1-163070943-163071926	2.88e-26	0.258049	0.197	0.1	7.39e-21	Myo7a
	chr2-243990777-243991904	8.21e-16	0.285754	0.105	0	2.11e-10	Tspan5				chr1-231061402-231062460	4.55e-20	0.472305	0.158	0	1.17e-14	Olr384																							chr1-163352251-163353477	9.46e-33	0.291638	0.19	0.086	2.43e-27	Tsku
	chr2-31590612-31591726	1.31e-08	-0.300165	0.052	0.166	0.00336098	Pik3r1				chr1-234763406-234764354	2.96e-22	0.457583	0.176	0	7.59e-17	Ostf1																							chr1-163375383-163376324	9.79e-34	0.299921	0.218	0.108	2.51e-28	Gucy2e
	chr2-39146910-39147581	3.63e-17	0.277276	0.114	0	9.3e-12	Smim15				chr1-235182667-235183633	3.1e-13	0.268105	0.102	0	7.94e-08	Gna14																							chr11-64372581-64373484	1.06e-20	0.287113	0.279	0.173	2.72e-15	Igsf11
	chr2-43576145-43577319	6.65e-20	0.327414	0.133	0	1.71e-14	Map3k1				chr12-36341804-36343050	4.46e-14	0.297336	0.109	0	1.14e-08	Tmem132b																							chr11-64423422-64424353	8.79e-40	0.29688	0.193	0.083	2.26e-34	Igsf11
	chr2-44624922-44625707	3.45e-18	0.321928	0.121	0	8.84e-13	Plpp1				chr12-36622297-36624296	9.1e-34	-0.67941	0	0.3	2.34e-28	Ubc																							chr11-65021024-65022346	1.01e-44	0.271912	0.16	0.06	2.58e-39	Nr1i2
	chr2-44633706-44635434	5.5e-09	0.269537	0.136	0.037	0.00141236	Plpp1				chr12-36624687-36625799	1.45e-12	-0.263629	0	0.111	3.72e-07	Ubc																							chr11-65727339-65728277	3.46e-31	0.281473	0.199	0.094	8.87e-26	Lrrc58
	chr2-94054100-94055184	6.48e-08	0.260936	0.119	0.032	0.016616	Fabp5				chr12-36872790-36873664	6.63e-15	-0.336142	0	0.134	1.7e-09	Ncor2																							chr11-66044273-66045185	2.02e-60	0.334802	0.177	0.05	5.18e-55	Hgd
	chr3-110981316-110982338	9.29e-20	-0.352912	0	0.134	2.38e-14	Gchfr				chr1-23800173-23801150	4.76e-17	0.369889	0.134	0	1.22e-11	Tcf21																							chr11-66930409-66931361	8.32e-61	0.288424	0.135	0.03	2.14e-55	Slc15a2
	chr3-111134467-111135710	9.29e-20	-0.326585	0	0.134	2.38e-14	Dll4				chr12-38178357-38179257	1.69e-14	0.321928	0.113	0	4.33e-09	Hcar2																							chr11-66943030-66943958	2.68e-29	0.287781	0.214	0.108	6.87e-24	Slc15a2
	chr3-124145205-124146187	1.83e-08	-0.316425	0.031	0.148	0.00468762	Adra1d				chr12-40246237-40247475	1.55e-11	-0.251682	0	0.101	3.98e-06	Sh2b3																							chr1-166995125-166996119	6.8e-65	0.27666	0.12	0.019	1.74e-59	Lamtor1
	chr3-142782296-142783163	8.21e-16	0.263034	0.105	0	2.11e-10	Cd93				chr1-240892989-240894515	8.14e-22	0.393285	0.173	0	2.09e-16	Klf9																							chr11-69008222-69009199	1.59e-34	0.266014	0.163	0.069	4.09e-29	Adcy5
	chr3-147863506-147864543	8.69e-18	-0.313239	0	0.12	2.23e-12	Sox12				chr12-43701288-43702013	4.03e-14	-0.307573	0	0.126	1.04e-08	Spring1																							chr11-69149641-69150581	7.27e-26	0.268044	0.234	0.127	1.86e-20	Mylk
	chr3-155182618-155184151	4.44e-24	0.425306	0.162	0	1.14e-18	Ppp1r16b				chr1-244617691-244618660	8.01e-13	-0.281368	0	0.114	2.05e-07	Smarca2																							chr11-71004811-71005752	5.02e-27	0.300157	0.241	0.131	1.29e-21	Iqcg
	chr3-156737003-156738260	3.7e-16	-0.27795	0	0.109	9.48e-11	Plcg1				chr12-50399253-50400267	3.62e-15	-0.383448	0	0.136	9.3e-10	Crybb1																							chr11-71535591-71536528	2.58e-20	0.267883	0.282	0.184	6.62e-15	Slc51a
	chr3-161355081-161355983	3.91e-17	-0.280696	0	0.115	1e-11	Pcif1				chr12-51475492-51476374	1.21e-14	-0.307573	0	0.131	3.11e-09	Pitpnb																							chr11-73319503-73320769	7.41e-57	0.34295	0.171	0.053	1.9e-51	Acap2
	chr3-162790141-162791073	1.73e-16	0.274439	0.11	0	4.44e-11	Sulf2				chr1-251766421-251767434	3.1e-13	0.293196	0.102	0	7.94e-08	Rps4x-ps1																							chr1-178089879-178090805	1.73e-28	0.292052	0.252	0.142	4.45e-23	Arntl
	chr3-165282574-165283810	7.66e-09	-0.293746	0.024	0.122	0.00196494	Nfatc2				chr1-251779569-251780571	3.1e-13	0.280705	0.102	0	7.94e-08	Rps4x-ps1																							chr11-79117765-79118722	6.36e-23	0.30224	0.375	0.255	1.63e-17	Tprg1
	chr3-175591314-175592323	2.76e-21	0.373217	0.143	0	7.08e-16	Lama5				chr1-252465714-252466594	1.69e-14	0.293196	0.113	0	4.33e-09	Ankrd22																							chr11-79737694-79738685	1.74e-79	0.473298	0.287	0.107	4.46e-74	Lpp
	chr3-177180714-177181679	3.24e-19	0.351844	0.129	0	8.31e-14	Sox18				chr1-252985382-252986413	1.34e-13	-0.313332	0	0.121	3.43e-08	Slc16a12																							chr11-80180481-80181468	1.85e-75	0.355213	0.156	0.034	4.76e-70	Bcl6
	chr3-177184526-177185790	4.39e-22	-0.373634	0	0.15	1.13e-16	Tcea2				chr1-254281163-254282259	9.05e-16	0.325986	0.123	0	2.32e-10	Htr7																							chr11-80197671-80198678	3.79e-52	0.303649	0.155	0.045	9.74e-47	Bcl6
	chr3-3937061-3938856	2.4e-12	0.375737	0.19	0.051	6.16e-07	Notch1				chr1-264644418-264646083	1.58e-07	0.256127	0.13	0.032	0.0404588	Slf2																							chr1-18024008-18024992	4.66e-25	0.304771	0.255	0.148	1.2e-19	Ptprk
	chr3-4044315-4045560	7.92e-17	0.277276	0.112	0	2.03e-11	Mir126a				chr1-267071269-267072301	6.6e-18	0.369889	0.141	0	1.69e-12	Neurl1																							chr11-80259217-80260157	8.31e-134	0.268054	0.112	0	2.13e-128	Bcl6
	chr3-45890669-45892062	3.45e-18	0.338323	0.121	0	8.84e-13	Wdsub1				chr1-273843529-273844916	9.08e-19	0.389412	0.148	0	2.33e-13	Add3																							chr11-81806038-81807044	1.02e-21	0.275401	0.234	0.136	2.62e-16	Crygs
	chr3-9586391-9587330	6.24e-10	-0.346974	0.048	0.173	0.000160254	RGD1311084				chr1-274849336-274850284	6.38e-15	0.301464	0.116	0	1.64e-09	Adra2a																							chr11-87063658-87064642	2.96e-20	0.26014	0.252	0.155	7.58e-15	Prodh1
	chr3-9605310-9607273	4.72e-10	-0.428735	0.121	0.309	0.00012116	RGD1311084				chr1-276579350-276580309	1.21e-14	-0.287232	0	0.131	3.11e-09	Tcf7l2																							chr1-189961341-189962327	2.47e-22	0.271124	0.23	0.132	6.33e-17	Crym
	chr4-10631908-10632847	1.25e-27	0.482971	0.186	0	3.22e-22	Ptpn12				chr1-277821794-277822682	4.75e-12	-0.295985	0	0.106	1.22e-06	Afap1l2																							chr1-193165949-193166887	6.83e-29	0.277443	0.199	0.097	1.75e-23	Slc5a11
	chr4-113735036-113736024	1.19e-10	-0.271941	0.012	0.118	3.07e-05	Sema4f				chr12-9729282-9730140	1.18e-13	0.251132	0.106	0	3.02e-08	Lnx2																							chr1-196948927-196949977	3.48e-134	0.286721	0.112	0	8.93e-129	Il4r
	chr4-117198244-117199228	1.84e-17	-0.318592	0	0.118	4.73e-12	Noto				chr13-108842232-108842647	4.03e-14	-0.278426	0	0.126	1.04e-08	Ptpn14																							chr1-197982228-197983146	9.37e-39	-0.284057	0.432	0.526	2.41e-33	Eif3c
	chr4-119713108-119713771	2e-23	-0.394062	0	0.159	5.14e-18	Rab43				chr13-111446624-111448153	6.38e-15	0.280705	0.116	0	1.64e-09	Sertad4																							chr1-198794820-198796002	1.51e-233	0.393584	0.19	0	3.87e-228	Itgal
	chr4-131814380-131815404	1.73e-16	0.305345	0.11	0	4.44e-11	Foxp1				chr13-28253345-28254393	4.76e-17	0.317858	0.134	0	1.22e-11	Serpinb8																							chr1-199372175-199373124	2.09e-35	0.35001	0.29	0.151	5.36e-30	Prss8
	chr4-132377872-132378878	4.42e-10	-0.304423	0.014	0.12	0.000113485	Prok2				chr13-45042107-45043073	1.55e-11	-0.263629	0	0.101	3.98e-06	Lct																							chr1-199865430-199866375	1.95e-12	0.251631	0.363	0.263	4.99e-07	Tial1
	chr4-140489696-140490342	4.39e-21	-0.32924	0	0.143	1.13e-15	Bhlhe40				chr13-50045207-50046282	6.38e-15	0.334069	0.116	0	1.64e-09	Atp2b4																							chr1-200034662-200035464	4.78e-51	0.301355	0.153	0.047	1.23e-45	Inpp5f
	chr4-145016488-145017889	1.62e-79	-1.21044	0	0.49	4.16e-74	Thumpd3-as1				chr13-50393396-50394599	6.46e-25	0.52621	0.197	0	1.66e-19	Sox13																							chr1-201401522-201402559	3.43e-28	0.275401	0.238	0.128	8.81e-23	Plekha1
	chr4-146757527-146758390	8.69e-18	-0.321262	0	0.12	2.23e-12	Vgll4				chr13-52577725-52579006	2.43e-13	-0.313332	0	0.119	6.24e-08	Phlda3																							chr1-202076846-202078255	1.52e-45	0.291789	0.155	0.048	3.9e-40	Acadsb
	chr4-147431499-147432664	7.8e-16	-0.313239	0	0.106	2e-10	Tsen2				chr13-52599254-52600271	1.69e-14	0.293196	0.113	0	4.33e-09	Phlda3																							chr12-12328919-12329819	8.91e-215	0.467315	0.176	0	2.29e-209	Bri3
	chr4-147797257-147800098	7.8e-16	-0.264145	0	0.106	2e-10	Rho				chr13-57306136-57307151	4.76e-17	0.362006	0.134	0	1.22e-11	Kcnt2																							chr12-12547587-12548696	4.85e-37	0.287175	0.187	0.082	1.24e-31	Lmtk2
	chr4-147858229-147859160	3.77e-16	0.299775	0.107	0	9.68e-11	H1f8				chr13-68517850-68518829	9.05e-16	0.330033	0.123	0	2.32e-10	Hmcn1																							chr12-13628836-13629987	7.13e-32	0.276289	0.2	0.091	1.83e-26	Fscn1
	chr4-147895435-147896387	3.7e-16	-0.302473	0	0.109	9.48e-11	Plxnd1				chr13-80810704-80811640	6.38e-15	0.284881	0.116	0	1.64e-09	Fmo2																							chr1-213654524-213655515	1.51e-70	0.351216	0.176	0.045	3.87e-65	Cox8b
	chr4-147902138-147904308	4.39e-22	-0.373634	0	0.15	1.13e-16	Plxnd1				chr13-81025293-81026134	1.45e-12	-0.284303	0	0.111	3.72e-07	Fmo3																							chr1-213901610-213902541	1.09e-27	0.308066	0.263	0.148	2.8e-22	Sigirr
	chr4-157722929-157723821	3.88e-15	0.251539	0.1	0	9.96e-10	Vamp1				chr13-83123928-83124836	2.4e-15	0.263881	0.12	0	6.17e-10	Dpt																							chr1-214554768-214555792	3.34e-20	0.28196	0.28	0.179	8.58e-15	Ap2a2
	chr4-286946-288027	1.87e-25	-0.45123	0	0.173	4.8e-20	Insig1				chr13-86238048-86239337	1.08e-15	-0.330473	0	0.141	2.77e-10	Lmx1a																							chr12-16811147-16812247	6.07e-63	0.307188	0.139	0.03	1.56e-57	Elfn1
	chr4-78379073-78380029	3.01e-20	0.341037	0.136	0	7.72e-15	Gimap5				chr13-88354088-88355081	1.45e-12	-0.278426	0	0.111	3.72e-07	Ddr2																							chr1-217017108-217018305	2.44e-190	0.387493	0.157	0	6.26e-185	Dhcr7
	chr5-100647652-100648599	2.02e-20	-0.331889	0	0.139	5.2e-15	Nfib				chr13-89041304-89042097	1.27e-16	0.325986	0.13	0	3.27e-11	Olfml2b																							chr1-217034788-217035844	3.03e-44	0.373279	0.258	0.121	7.78e-39	Dhcr7
	chr5-118743363-118744632	8.64e-30	0.536053	0.2	0	2.22e-24	Pgm1				chr13-89290420-89291516	8.58e-12	-0.295985	0	0.104	2.2e-06	Fcrlb																							chr12-1754856-1755715	2.26e-32	0.275579	0.216	0.107	5.79e-27	Insr
	chr5-133866807-133867978	1.79e-15	0.265894	0.102	0	4.58e-10	Tal1				chr13-98614982-98615790	1.45e-12	-0.260652	0	0.111	3.72e-07	Itpkb																							chr12-17814020-17814957	2.14e-21	0.258455	0.227	0.128	5.49e-16	LOC498155
	chr5-134551039-134551900	7.92e-17	0.285754	0.112	0	2.03e-11	Cyp4b1				chr13-99299492-99300796	4.76e-17	0.354079	0.134	0	1.22e-11	Ephx1																							chr12-17932538-17934399	9.79e-76	0.300781	0.124	0.018	2.51e-70	Fam20c
	chr5-135989948-135990315	1.92e-18	-0.250205	0	0.125	4.94e-13	Plk3				chr1-40692741-40693587	6.38e-15	0.263881	0.116	0	1.64e-09	Akap12																							chr1-218273789-218275653	1.32e-71	-0.33201	0.048	0.178	3.39e-66	Smim38
	chr5-137187963-137188971	9.44e-21	-0.310555	0	0.141	2.42e-15	Med8				chr14-104230808-104232709	3.74e-08	0.289455	0.148	0.037	0.00960685	Spred2																							chr1-218399966-218400963	2.39e-44	0.371915	0.247	0.112	6.12e-39	Smim38
	chr5-146891158-146891965	1.97e-24	0.415037	0.164	0	5.07e-19	Phc2				chr14-12019822-12020739	1.34e-13	-0.293073	0	0.121	3.43e-08	Prkg2																							chr1-21912831-21913797	3.79e-41	0.288673	0.156	0.057	9.72e-36	Ccn2
	chr5-151435864-151436658	6.51e-27	0.432959	0.181	0	1.67e-21	Map3k6				chr14-3569126-3570193	4.41e-13	-0.278426	0	0.116	1.13e-07	Tgfbr3																							chr1-219232204-219233069	2.09e-36	0.33763	0.239	0.118	5.37e-31	Acy3
	chr5-162810121-162811088	3.24e-19	0.316422	0.129	0	8.31e-14	Dhrs3				chr14-36132497-36133638	1.21e-14	-0.336142	0	0.131	3.11e-09	Fip1l1																							chr1-219463379-219464265	9.38e-182	0.393922	0.15	0	2.41e-176	Clcf1
	chr5-2631524-2632303	3.45e-18	0.285754	0.121	0	8.84e-13	Rdh10				chr14-36379634-36380572	1.27e-16	0.342106	0.13	0	3.27e-11	Scfd2																							chr1-219478497-219479646	1.43e-215	0.45345	0.177	0	3.67e-210	Pold4
	chr5-5465942-5466777	7.6e-26	0.402098	0.174	0	1.95e-20	Mir378b				chr14-3663848-3665212	4.75e-12	-0.278426	0	0.106	1.22e-06	Tgfbr3																							chr1-219682951-219683806	3.45e-145	0.319442	0.121	0	8.86e-140	Rhod
	chr6-10352911-10353867	4.39e-21	-0.337174	0	0.143	1.13e-15	Epas1				chr14-3816382-3817515	3.36e-19	0.381634	0.151	0	8.62e-14	Cdc7																							chr1-219796095-219797096	7.43e-35	0.25189	0.148	0.056	1.91e-29	Pc
	chr6-10748937-10749832	1.16e-07	0.33426	0.214	0.099	0.0298783	Socs5				chr14-45742131-45743131	9.05e-16	0.342106	0.123	0	2.32e-10	Pgm2																							chr1-220680380-220681488	6.31e-43	0.288943	0.157	0.056	1.62e-37	Gal3st3
	chr6-107662294-107663723	3.91e-17	-0.255797	0	0.115	1e-11	Mideas				chr14-46329145-46330051	1.96e-08	-0.510695	0.13	0.327	0.00502585	LOC498368																							chr1-221162969-221165196	6.82e-39	0.263025	0.163	0.064	1.75e-33	Scyl1
	chr6-110917434-110918261	4.09e-18	-0.297059	0	0.122	1.05e-12	Irf2bpl				chr14-46643391-46644212	2.78e-15	-0.866138	0.408	0.663	7.15e-10	Rn45s																							chr1-221658614-221659570	1.04e-29	0.271677	0.218	0.113	2.66e-24	Ehd1
	chr6-129353086-129354106	1.84e-17	-0.310555	0	0.118	4.73e-12	Bdkrb2				chr14-46644676-46645523	9.01e-25	-0.995813	0.472	0.797	2.31e-19	Rn5-8s																							chr1-221907740-221908991	4.48e-116	-0.266276	0	0.106	1.15e-110	Slc22a12
	chr6-135882436-135884104	5.01e-23	0.420181	0.155	0	1.28e-17	Tnfaip2				chr14-46655156-46656021	3.79e-13	-0.760525	0.342	0.616	9.72e-08	LOC257642																							chr1-221923015-221924128	6.03e-38	0.330556	0.228	0.107	1.55e-32	Slc22a12
	chr6-137372376-137373294	3.46e-15	-0.264145	0	0.102	8.87e-10	Clba1				chr14-49508384-49509291	4.75e-12	-0.287232	0	0.106	1.22e-06	Arap2																							chr1-224532962-224534009	6.68e-47	0.295415	0.153	0.048	1.72e-41	Ust5r
	chr6-25616955-25618120	2.49e-31	-0.574932	0	0.212	6.4e-26	Fosl2				chr1-4644250-4645387	1.18e-13	0.284881	0.106	0	3.02e-08	Rab32																							chr12-24617845-24618818	7.89e-22	0.313998	0.273	0.165	2.02e-16	Mlxipl
	chr6-26141186-26142351	6.1e-09	0.283805	0.15	0.042	0.00156496	Rbks				chr14-72063539-72064513	3.1e-13	0.263881	0.102	0	7.94e-08	C1qtnf7																							chr12-2467134-2468069	4.2e-25	0.253367	0.176	0.089	1.08e-19	Elavl1
	chr6-28248670-28249741	7.13e-19	0.378512	0.126	0	1.83e-13	Dnmt3a				chr14-77119892-77120887	1.98e-15	-0.341789	0	0.139	5.08e-10	Slc2a9																							chr1-224699511-224700375	1.33e-36	0.279803	0.185	0.076	3.41e-31	Slc22a25
	chr6-33689560-33690400	1.75e-16	-0.264145	0	0.111	4.49e-11	Rhob				chr14-79995184-79996393	9.05e-16	0.313777	0.123	0	2.32e-10	Afap1																							chr1-224820567-224821730	7.35e-30	0.297244	0.214	0.109	1.89e-24	Slc22a6
	chr6-48866271-48867309	9.04e-19	-0.302473	0	0.127	2.32e-13	Pxdn				chr14-80011166-80012298	1.18e-13	0.255394	0.106	0	3.02e-08	Afap1																							chr1-226655896-226656683	1.06e-176	0.364934	0.146	0	2.71e-171	Tkfc
	chr6-6936365-6937582	3.46e-15	-0.258585	0	0.102	8.87e-10	Kcng3				chr1-48144668-48145791	4.75e-12	-0.281368	0	0.106	1.22e-06	Igf2r																							chr1-229059662-229060588	3.37e-42	0.356101	0.248	0.112	8.64e-37	Glyat
	chr6-76230804-76231884	8.21e-16	0.280108	0.105	0	2.11e-10	Nfkbia				chr1-48222267-48223136	2.77e-17	-0.372456	0	0.156	7.1e-12	Igf2r																							chr12-30520750-30521699	1.31e-23	0.260401	0.212	0.121	3.35e-18	Psph
	chr6-76270232-76270756	4.53e-41	-0.603721	0	0.275	1.16e-35	Nfkbia				chr14-82801129-82802146	2.96e-22	0.44271	0.176	0	7.59e-17	Spon2																							chr12-31469609-31470598	6.23e-27	0.266159	0.216	0.114	1.6e-21	Rimbp2
	chr7-102694897-102695885	1.41e-08	-0.344293	0.067	0.199	0.00361131	Myc				chr1-48303402-48304581	3.36e-19	0.381634	0.151	0	8.62e-14	Slc22a1																							chr1-231504357-231505337	8.31e-41	0.260958	0.129	0.042	2.13e-35	Tle4
	chr7-11444775-11445496	4.39e-21	-0.368481	0	0.143	1.13e-15	Zbtb7a				chr14-8543417-8544328	8.58e-12	-0.278426	0	0.104	2.2e-06	Arhgap24																							chr12-32734760-32735729	3.55e-45	0.301983	0.153	0.049	9.1e-40	Slc15a4
	chr7-11701481-11702504	1.22e-08	-0.255167	0.014	0.104	0.00313541	Tmprss9				chr14-87916581-87917739	1.69e-14	0.325986	0.113	0	4.33e-09	Igfbp3																							chr1-233122002-233123048	3.15e-80	0.450019	0.239	0.083	8.1e-75	Psat1
	chr7-117262951-117264050	3.46e-15	-0.280696	0	0.102	8.87e-10	Plec				chr15-10405190-10406298	9.05e-16	0.346108	0.123	0	2.32e-10	Ngly1																							chr12-36622297-36624296	6.23e-293	-0.606082	0	0.253	1.6e-287	Ubc
	chr7-118849994-118851011	3.63e-17	0.288569	0.114	0	9.3e-12	Myh9				chr15-1333601-1334640	6.38e-15	0.330033	0.116	0	1.64e-09	Kcnma1																							chr12-38989243-38990342	3.06e-42	0.255528	0.131	0.039	7.84e-37	Orai1
	chr7-11965943-11967880	3.7e-16	-0.288901	0	0.109	9.48e-11	Csnk1g2				chr15-1513609-1514197	1.34e-13	-0.304685	0	0.121	3.43e-08	Lrmda																							chr12-39529906-39530937	1.91e-21	0.255334	0.217	0.122	4.9e-16	Atp2a2
	chr7-119742657-119743721	3.88e-15	0.257298	0.1	0	9.96e-10	C1qtnf6				chr15-33289760-33290928	8.58e-12	-0.266601	0	0.104	2.2e-06	Psmb11																							chr12-39872654-39873739	2.53e-49	0.367943	0.23	0.098	6.49e-44	Ppp1cc
	chr7-11994383-11995437	8.28e-17	-0.297059	0	0.113	2.12e-11	Abhd17a				chr15-3635735-3636703	1.45e-12	-0.284303	0	0.111	3.72e-07	Plau																							chr12-40225763-40227206	1.59e-39	0.339506	0.246	0.112	4.08e-34	Sh2b3
	chr7-120335704-120336708	3.24e-19	0.310894	0.129	0	8.31e-14	Eif3l				chr15-39341120-39342134	1.5e-17	-0.434546	0	0.158	3.84e-12	RGD1563302																							chr12-40464156-40465153	1.13e-45	0.267325	0.142	0.044	2.89e-40	Aldh2
	chr7-12408396-12409224	4.39e-22	-0.368481	0	0.15	1.13e-16	Cirbp				chr15-40112007-40112929	1.69e-14	0.268105	0.113	0	4.33e-09	Shisa2																							chr12-40503420-40504425	5.15e-61	0.344287	0.18	0.055	1.32e-55	Mapkapk5
	chr7-12419257-12421175	3.24e-09	-0.49254	0.145	0.323	0.000832252	Midn				chr15-40294209-40295152	9.05e-16	0.362006	0.123	0	2.32e-10	Nup58																							chr1-240901270-240902056	1.73e-132	-0.292716	0	0.12	4.45e-127	Klf9
	chr7-12472887-12473829	1.84e-17	-0.310555	0	0.118	4.73e-12	Sbno2				chr1-54441327-54442302	6.9e-15	-0.629039	0.222	0.495	1.77e-09	Vom2r7																							chr12-41510749-41511771	1.6e-128	0.287448	0.107	0	4.11e-123	Tpcn1
	chr7-12475375-12476333	3.7e-16	-0.305172	0	0.109	9.48e-11	Sbno2				chr15-4518562-4519641	8.58e-08	-0.325177	0.039	0.153	0.0220151	Kcnk5																							chr12-41535490-41536501	4.05e-22	0.296961	0.287	0.183	1.04e-16	Tpcn1
	chr7-12521409-12522129	1.79e-15	0.251539	0.102	0	4.58e-10	Gpx4				chr15-49123518-49124495	2.4e-15	0.338093	0.12	0	6.17e-10	Scara5																							chr12-41632227-41633165	1.11e-57	0.289775	0.125	0.026	2.84e-52	Sdsl
	chr7-126566916-126567428	8.69e-18	-0.288901	0	0.12	2.23e-12	Mirlet7c2				chr15-51884736-51885915	2.43e-13	-0.284303	0	0.119	6.24e-08	Sorbs3																							chr1-243381632-243382635	7.66e-21	0.265645	0.232	0.14	1.97e-15	Dmrt1
	chr7-12710615-12711997	1.73e-16	0.296982	0.11	0	4.44e-11	Misp				chr1-55702332-55703271	4.55e-20	0.373815	0.158	0	1.17e-14	Vom2r9																							chr1-245731818-245733528	2.86e-38	0.28323	0.144	0.054	7.35e-33	Pum3
	chr7-138038029-138038897	3.46e-15	-0.255797	0	0.102	8.87e-10	Slc38a1				chr15-61684181-61685158	6.38e-15	0.301464	0.116	0	1.64e-09	Kbtbd7																							chr1-24582628-24583641	1.32e-30	0.250733	0.194	0.093	3.38e-25	Sgk1
	chr7-138100689-138101584	1.04e-32	0.473107	0.219	0	2.66e-27	Slc38a2				chr15-6186743-6187886	3.1e-13	0.280705	0.102	0	7.94e-08	Cd99l2																							chr1-24586120-24587060	9.53e-35	0.320347	0.229	0.114	2.44e-29	Sgk1
	chr7-139261576-139262634	1.75e-16	-0.2752	0	0.111	4.49e-11	Rapgef3				chr1-56478060-56479031	4.76e-17	0.369889	0.134	0	1.22e-11	Thbs2																							chr1-24625552-24626501	6.65e-26	0.291865	0.25	0.14	1.71e-20	Sgk1
	chr7-141539149-141539894	2.02e-20	-0.355519	0	0.139	5.2e-15	Lima1				chr15-82106936-82107884	3.1e-13	0.293196	0.102	0	7.94e-08	Setsip																							chr1-24627658-24628614	2.05e-36	0.299651	0.19	0.081	5.25e-31	Sgk1
	chr7-142965868-142966902	7.92e-17	0.280108	0.112	0	2.03e-11	Atg101				chr1-58373602-58374733	4.46e-14	0.293196	0.109	0	1.14e-08	Chd1																							chr1-246639379-246640328	3.21e-20	0.267741	0.29	0.186	8.23e-15	Slc1a1
	chr7-143853307-143853797	6.13e-21	0.294183	0.14	0	1.57e-15	Rarg				chr1-58695718-58696808	2.45e-18	0.37773	0.144	0	6.29e-13	Riok2																							chr1-247262091-247263032	9.03e-40	0.259541	0.149	0.052	2.32e-34	Mir101-2
	chr7-144273459-144274022	3.01e-20	0.296982	0.136	0	7.72e-15	Atp5mc2				chr15-90651806-90653331	9.08e-19	0.401	0.148	0	2.33e-13	Trim52																							chr12-47398135-47399194	6.61e-203	0.390542	0.167	0	1.7e-197	Hnf1a
	chr7-14531979-14533018	3.46e-15	-0.269683	0	0.102	8.87e-10	Cyp4f17				chr16-10009412-10010539	2.23e-08	0.34819	0.187	0.054	0.00571755	Ptpn20																							chr12-47409239-47410261	1.17e-18	0.285327	0.345	0.236	2.99e-13	Hnf1a
	chr7-23559109-23559980	7.8e-16	-0.2752	0	0.106	2e-10	Timp3				chr16-20357732-20359045	8.01e-13	-0.293073	0	0.114	2.05e-07	Arrdc2																							chr12-48105870-48107016	6.4e-29	0.259818	0.188	0.09	1.64e-23	Foxn4
	chr7-34113232-34114310	1.66e-17	0.296982	0.117	0	4.25e-12	Elk3				chr16-20482460-20483462	1.55e-11	-0.263629	0	0.101	3.98e-06	Jund																							chr12-48350106-48350990	1.08e-34	0.279717	0.212	0.093	2.76e-29	Dao
	chr7-42169799-42170755	2.86e-08	0.3251	0.195	0.079	0.00734233	Kitlg				chr16-22841104-22842057	9.05e-16	0.30558	0.123	0	2.32e-10	Csgalnact1																							chr12-48353057-48353972	7.38e-26	0.252694	0.194	0.098	1.89e-20	Dao
	chr7-63541767-63542730	3.88e-15	0.291379	0.1	0	9.96e-10	Rassf3				chr16-31664029-31665110	8.01e-13	-0.30179	0	0.114	2.05e-07	Cbr4																							chr12-54448-55385	1.6e-49	-0.342974	0.139	0.271	4.1e-44	Brca2
	chr7-70563281-70564399	8.21e-16	0.254421	0.105	0	2.11e-10	Dctn2				chr1-6432984-6434046	1.55e-11	-0.284303	0	0.101	3.98e-06	Utrn																							chr1-255689593-255690534	4.18e-32	0.311901	0.236	0.123	1.07e-26	Btaf1
	chr7-77243908-77244859	6.65e-20	0.365239	0.133	0	1.71e-14	Klf10				chr16-46981663-46982650	2.43e-13	-0.350217	0	0.119	6.24e-08	Dctd																							chr1-261973630-261974600	9.85e-155	0.333241	0.129	0	2.53e-149	Pyroxd2
	chr7-97560220-97561063	6.65e-20	0.34645	0.133	0	1.71e-14	Zhx2				chr16-62105643-62106693	3.36e-19	0.401	0.151	0	8.62e-14	Gtf2e2																							chr1-261981523-261982434	8.54e-28	0.26363	0.195	0.094	2.19e-22	Pyroxd2
	chr8-104686666-104687573	2.59e-10	-0.357944	0.026	0.15	6.66e-05	Zbtb38				chr16-69240414-69241381	4.41e-13	-0.324782	0	0.116	1.13e-07	Zfp703																							chr1-265995045-265996075	3.08e-35	0.254968	0.137	0.049	7.9e-30	Nfkb2
	chr8-111211328-111211926	4.39e-22	-0.350301	0	0.15	1.13e-16	Amotl2				chr16-69599922-69601028	1.18e-13	0.317858	0.106	0	3.02e-08	Cnga2																							chr1-270228856-270229818	4.85e-31	0.265536	0.161	0.07	1.24e-25	Sorcs1
	chr8-115140624-115141408	3.88e-15	0.277276	0.1	0	9.96e-10	Acy1				chr16-71783693-71784683	6.38e-15	0.293196	0.116	0	1.64e-09	Htra4																							chr1-273719691-273720593	6.73e-36	0.27903	0.193	0.085	1.73e-30	Xpnpep1
	chr8-116061867-116062835	1.98e-19	-0.310555	0	0.132	5.09e-14	Cish				chr16-73335415-73336447	8.01e-13	-0.304685	0	0.114	2.05e-07	Sfrp1																							chr1-273780881-273781815	1.35e-36	0.289445	0.191	0.082	3.47e-31	Xpnpep1
	chr8-11932687-11933566	4.09e-18	-0.310555	0	0.122	1.05e-12	Ccdc82				chr16-7514069-7515002	8.01e-13	-0.281368	0	0.114	2.05e-07	Sh3bp5																							chr1-274140531-274142193	1.48e-46	0.263103	0.143	0.047	3.79e-41	Smndc1
	chr8-14239085-14240519	8.05e-27	-0.456096	0	0.182	2.07e-21	Slc36a4				chr16-81409189-81411589	1.69e-14	0.284881	0.113	0	4.33e-09	Rasa3																							chr1-274163275-274164275	9.14e-25	0.263358	0.21	0.114	2.34e-19	Smndc1
	chr8-36096669-36097842	7.92e-17	0.299775	0.112	0	2.03e-11	St3gal4				chr16-83565091-83566102	7.35e-14	-0.338968	0	0.124	1.89e-08	Col4a1																							chr1-274167353-274168209	4.8e-37	0.251378	0.154	0.057	1.23e-31	Smndc1
	chr8-48833677-48834605	7.8e-16	-0.250205	0	0.106	2e-10	Cxcr5				chr16-83919188-83919768	1.24e-19	0.362006	0.155	0	3.18e-14	Irs2																							chr1-274168266-274169169	1.6e-39	0.273402	0.177	0.07	4.1e-34	Smndc1
	chr8-53054765-53055888	1.47e-09	0.37003	0.195	0.067	0.000376292	Zbtb16				chr16-9067835-9068777	6.38e-15	0.30558	0.116	0	1.64e-09	Vstm4																							chr1-276565955-276567839	4.88e-47	0.327262	0.221	0.093	1.25e-41	Tcf7l2
	chr8-71167451-71168862	1.4e-08	-0.291443	0.043	0.15	0.00360028	Rbpms2				chr16-9069152-9070041	4.46e-14	0.325986	0.109	0	1.14e-08	Vstm4																							chr1-278524754-278525700	2.75e-33	0.281942	0.204	0.096	7.05e-28	Trub1
	chr8-82468722-82470559	4.09e-18	-0.297059	0	0.122	1.05e-12	Tmod3				chr16-9109932-9110820	6.38e-15	0.301464	0.116	0	1.64e-09	Vstm4																							chr12-904356-905254	1.92e-18	0.264809	0.27	0.177	4.93e-13	Kl
	chr8-99649820-99650668	3.24e-19	0.335603	0.129	0	8.31e-14	Plscr2				chr16-9520236-9521245	6.6e-18	0.373815	0.141	0	1.69e-12	Arhgap22																							chr12-944873-945882	3.82e-150	0.333945	0.125	0	9.8e-145	Kl
	chr9-112294430-112295398	1.57e-18	0.31366	0.124	0	4.03e-13	Man2a1				chr16-9762369-9763380	1.18e-13	0.293196	0.106	0	3.02e-08	Mapk8																							chr13-100657608-100658534	6.36e-34	0.317151	0.228	0.112	1.63e-28	Degs1
	chr9-115541513-115542429	3.45e-18	0.305345	0.121	0	8.84e-13	Ptprm				chr17-13872831-13873710	1.69e-14	0.289045	0.113	0	4.33e-09	S1pr3																							chr13-102717096-102718073	4.32e-33	0.258685	0.158	0.063	1.11e-27	Mtarc1
	chr9-119189923-119190978	3.39e-28	-0.441449	0	0.192	8.7e-23	Tgif1				chr17-16405743-16407411	9.42e-17	-0.375212	0	0.151	2.42e-11	Mirlet7a1																							chr13-108842232-108842647	2.46e-137	-0.295069	0	0.124	6.32e-132	Ptpn14
	chr9-15261081-15261860	9.44e-21	-0.355519	0	0.141	2.42e-15	Pgc				chr17-19484674-19486738	2.91e-11	0.281395	0.123	0.01	7.46e-06	Gmpr																							chr13-110478553-110479536	9.19e-57	0.361941	0.184	0.059	2.36e-51	Nek2
	chr9-17818078-17818701	7.13e-19	0.277276	0.126	0	1.83e-13	Hsp90ab1				chr17-20527144-20528195	4.76e-17	0.412495	0.134	0	1.22e-11	Dtnbp1																							chr13-110663832-110664811	1.08e-44	0.258101	0.118	0.031	2.78e-39	Slc30a1
	chr9-43141295-43142312	3.77e-16	0.271596	0.107	0	9.68e-11	Sema4c				chr17-22711621-22712630	1.18e-13	0.268105	0.106	0	3.02e-08	LOC100362172																							chr1-32220977-32222067	1.22e-25	0.257655	0.181	0.091	3.13e-20	Slc6a18
	chr9-50556894-50557721	2.12e-37	-0.668042	0	0.252	5.44e-32	Ecrg4				chr17-23842001-23843016	4.75e-12	-0.269566	0	0.106	1.22e-06	Tbc1d7																							chr13-28859514-28860628	1.29e-60	0.269675	0.119	0.022	3.3e-55	Serpinb8
	chr9-50558264-50559156	1.44e-56	-0.928277	0	0.367	3.71e-51	Ecrg4				chr17-35913393-35914441	2.96e-22	0.52621	0.176	0	7.59e-17	Agtr1a																							chr13-43170773-43171795	2.57e-57	0.268172	0.11	0.022	6.59e-52	Mir350
	chr9-65554682-65555535	1.92e-18	-0.342439	0	0.125	4.94e-13	Cflar				chr17-47573655-47574654	4.46e-14	0.289045	0.109	0	1.14e-08	Stard3nl																							chr13-47615876-47616838	6.35e-55	-0.274411	0.043	0.15	1.63e-49	Il24
	chr9-81234912-81235838	1.64e-15	-0.288901	0	0.104	4.22e-10	Tns1				chr17-54480748-54481801	8.58e-12	-0.278426	0	0.104	2.2e-06	Arhgap12																							chr13-48539495-48540411	5.93e-32	0.335425	0.25	0.132	1.52e-26	Slc26a9
	chr9-81289807-81290790	4.34e-20	-0.339809	0	0.136	1.11e-14	Tns1				chr17-54932449-54933275	1.45e-12	-0.30179	0	0.111	3.72e-07	Zfp438																							chr13-48579837-48580760	1.7e-37	0.268299	0.163	0.063	4.36e-32	Pm20d1
	chr9-81292156-81292915	8.69e-18	-0.294345	0	0.12	2.23e-12	Tns1				chr17-55179554-55180227	6.38e-15	0.268105	0.116	0	1.64e-09	Svil																							chr13-48637794-48638756	1.39e-45	0.263554	0.12	0.03	3.58e-40	Rab29
	chr9-81300984-81301995	4.39e-22	-0.347685	0	0.15	1.13e-16	Tns1				chr17-57193861-57194813	3.23e-08	-0.422344	0.074	0.24	0.00829574	Crem																							chr13-48751766-48752736	2.08e-60	0.442907	0.295	0.125	5.33e-55	Slc45a3
	chr9-93159227-93160140	8.28e-17	-0.286171	0	0.113	2.12e-11	Armc9				chr17-61720458-61721634	1.18e-13	0.289045	0.106	0	3.02e-08	Fzd8																							chr13-50407860-50408800	3.08e-15	0.263465	0.32	0.224	7.91e-10	Sox13
	chr9-98054724-98055648	5.42e-08	-0.283748	0.031	0.136	0.0139117	Mlph				chr17-79356866-79357783	4.46e-14	0.297336	0.109	0	1.14e-08	Itga8																							chr13-50490181-50491081	3.49e-43	0.26777	0.148	0.051	8.95e-38	Etnk2
	chr9-98798303-98799452	8.86e-08	-0.265933	0.017	0.104	0.0227311	Twist2				chr17-85788503-85789515	1.18e-13	0.263881	0.106	0	3.02e-08	Pip4k2a																							chr13-51144165-51145088	1.47e-24	0.271672	0.234	0.132	3.76e-19	Myog
											chr1-78843707-78844785	6.38e-15	0.321928	0.116	0	1.64e-09	Calm3																							chr13-51146495-51147526	1.05e-23	0.250556	0.175	0.091	2.69e-18	Myog
											chr17-89458941-89459853	3.1e-13	0.280705	0.102	0	7.94e-08	Yme1l1																							chr13-70007738-70008632	3.92e-125	0.268422	0.105	0	1.01e-119	Apobec4
											chr17-90573199-90574104	4.41e-13	-0.290156	0	0.116	1.13e-07	Lyst																							chr13-71544297-71545307	1.34e-30	0.258784	0.162	0.069	3.44e-25	Glul
											chr1-80270685-80271720	3.36e-19	0.381634	0.151	0	8.62e-14	Polr1g																							chr13-74709684-74710632	3.28e-16	0.251228	0.275	0.182	8.41e-11	Ralgps2
											chr18-17488487-17489553	2.43e-13	-0.32763	0	0.119	6.24e-08	RGD1562608																							chr13-80041959-80042978	5.24e-52	-0.262301	0.051	0.158	1.34e-46	Mir199a2
											chr18-2559235-2561387	5.11e-17	-0.413251	0	0.153	1.31e-11	Gata6																							chr13-80682563-80683551	1.42e-39	0.351224	0.262	0.129	3.65e-34	Fmo4
											chr18-26878700-26879670	4.75e-12	-0.272526	0	0.106	1.22e-06	Apc																							chr13-80704877-80705773	2.2e-29	0.278393	0.206	0.1	5.64e-24	Fmo4
											chr18-28668633-28670003	1.64e-08	0.371759	0.324	0.183	0.00421621	Cxxc5																							chr13-80837571-80838965	5.54e-43	0.321468	0.21	0.089	1.42e-37	Fmo3
											chr18-28683270-28684348	9.42e-17	-0.366928	0	0.151	2.42e-11	Cxxc5																							chr13-80848866-80849792	4.83e-29	0.294013	0.218	0.11	1.24e-23	Fmo3
											chr18-32401811-32402769	2.4e-15	0.313777	0.12	0	6.17e-10	Fgf1																							chr13-82743817-82744775	3.09e-148	0.315169	0.123	0	7.93e-143	Atp1b1
											chr18-32410263-32411966	4.46e-14	0.255394	0.109	0	1.14e-08	Fgf1																							chr13-82751001-82751912	7.26e-121	-0.283857	0	0.11	1.86e-115	Atp1b1
											chr1-84042899-84043719	9.42e-17	-0.358597	0	0.151	2.42e-11	Coq8b																							chr13-82760175-82761104	2.32e-46	0.406755	0.334	0.182	5.94e-41	Atp1b1
											chr18-45205628-45206514	3.62e-15	-0.355809	0	0.136	9.3e-10	Pudp																							chr13-95050997-95052223	3.09e-40	0.281257	0.185	0.071	7.92e-35	Sdccag8
											chr18-47263467-47264609	2.21e-14	-0.313332	0	0.129	5.68e-09	Ftmt																							chr13-99299492-99300796	1.35e-265	0.550543	0.215	0	3.47e-260	Ephx1
											chr18-54426509-54427354	1.69e-14	0.289045	0.113	0	4.33e-09	Minar2																							chr14-10345676-10346616	1.18e-46	0.298062	0.167	0.057	3.04e-41	Gpat3
											chr18-56302715-56303719	2.63e-12	-0.266601	0	0.109	6.74e-07	Slc6a7																							chr14-10381116-10382149	1.64e-49	0.272823	0.134	0.036	4.2e-44	Gpat3
											chr18-56377892-56378964	2.77e-17	-0.41593	0	0.156	7.1e-12	Pdgfrb																							chr14-105013614-105014528	3.47e-29	0.295609	0.232	0.119	8.91e-24	Aftph
											chr18-56664741-56665664	2.63e-12	-0.287232	0	0.109	6.74e-07	Mir3557																							chr14-105128988-105129935	3.05e-44	0.33634	0.229	0.101	7.83e-39	Lgalsl
											chr18-56943063-56943866	4.76e-17	0.338093	0.134	0	1.22e-11	Mir145																							chr14-107044194-107045151	1.03e-28	0.255293	0.18	0.084	2.65e-23	Ehbp1
											chr18-56975398-56976490	1.77e-17	0.358048	0.137	0	4.55e-12	Mir143																							chr14-107544024-107545634	3.48e-39	0.25324	0.141	0.048	8.92e-34	B3gnt2
											chr1-86997485-86998691	4.03e-14	-0.30179	0	0.126	1.04e-08	Hnrnpl																							chr14-113735902-113736835	4.16e-61	0.301068	0.141	0.031	1.07e-55	Cfap36
											chr1-87101621-87103086	9.05e-16	0.309684	0.123	0	2.32e-10	Capn12																							chr14-114536363-114537331	1.38e-35	0.250339	0.143	0.053	3.55e-30	Sptbn1
											chr18-71391379-71392683	7.35e-14	-0.298891	0	0.124	1.89e-08	Smad7																							chr1-41192022-41194042	4.2e-35	0.274234	0.169	0.074	1.08e-29	Esr1
											chr18-74580101-74581048	1.34e-13	-0.319068	0	0.121	3.43e-08	Slc14a2																							chr1-41198846-41199761	2.26e-31	0.28767	0.197	0.091	5.79e-26	Esr1
											chr18-74603874-74604946	2.35e-18	-0.423938	0	0.166	6.03e-13	Slc14a2																							chr14-14852386-14853381	2.05e-30	0.261082	0.197	0.1	5.25e-25	Fras1
											chr18-75826890-75827975	1.55e-11	-0.254678	0	0.101	3.98e-06	Pard6g																							chr14-18453683-18454661	5.38e-26	0.309307	0.279	0.162	1.38e-20	Areg
											chr18-77145666-77146917	6.12e-21	0.389412	0.165	0	1.57e-15	Ctdp1																							chr14-2017947-2018996	6.74e-39	0.276496	0.167	0.064	1.73e-33	Fgfrl1
											chr19-17345999-17346409	4.41e-13	-0.257668	0	0.116	1.13e-07	Rbl2																							chr14-21088290-21089326	2.42e-47	0.263418	0.129	0.034	6.22e-42	Mir6321
											chr19-19481542-19482918	1.69e-14	0.309684	0.113	0	4.33e-09	Nkd1																							chr14-2319265-2320250	1.3e-36	0.299033	0.204	0.092	3.34e-31	Atp5me
											chr19-20267253-20268298	4.46e-14	0.276518	0.109	0	1.14e-08	Zfp423																							chr14-42130095-42131059	5.86e-70	0.341004	0.173	0.045	1.5e-64	Shisa3
											chr19-25312349-25313184	4.75e-12	-0.272526	0	0.106	1.22e-06	Mir23a																							chr14-42487594-42488530	1.01e-32	0.255322	0.153	0.061	2.59e-27	Slc30a9
											chr19-25773903-25774867	5.59e-20	-0.46073	0	0.181	1.44e-14	Ier2																							chr14-42844348-42845272	8.23e-25	0.276688	0.216	0.117	2.11e-19	Limch1
											chr19-29864702-29865545	6.38e-15	0.280705	0.116	0	1.64e-09	Inpp4b																							chr14-42890019-42890883	1.56e-34	0.25511	0.159	0.064	3.99e-29	Limch1
											chr19-31185445-31186560	3.4e-16	0.334069	0.127	0	8.72e-11	Frem3																							chr14-43007218-43008123	1.21e-26	0.286817	0.223	0.122	3.1e-21	Limch1
											chr19-32210728-32211682	8.58e-12	-0.263629	0	0.104	2.2e-06	Smad1																							chr14-43803410-43804345	3.67e-17	0.256335	0.292	0.194	9.42e-12	Rbm47
											chr19-33831493-33832508	1.58e-07	0.323033	0.18	0.057	0.0404671	Ednra																							chr14-45395386-45396453	5.76e-36	0.350644	0.304	0.174	1.48e-30	Mir328b
											chr19-43914922-43915915	1.2e-11	0.486438	0.254	0.069	3.07e-06	Ctrb1																							chr14-45582836-45583814	3.44e-24	0.293673	0.275	0.163	8.82e-19	Mir328b
											chr19-48380115-48381839	9.08e-19	0.393285	0.148	0	2.33e-13	Maf																							chr14-46329145-46330051	1.43e-78	-0.438264	0.151	0.315	3.68e-73	LOC498368
											chr19-48996297-48997361	6.6e-18	0.401	0.141	0	1.69e-12	Dynlrb2																							chr14-46526297-46527238	3.66e-46	-0.284813	0.09	0.193	9.38e-41	NA
											chr19-49375652-49376659	1.18e-13	0.313777	0.106	0	3.02e-08	Cenpn																							chr14-46643391-46644212	2.3e-205	-0.796997	0.347	0.621	5.9e-200	Rn45s
											chr19-52104346-52105517	8.58e-12	-0.257668	0	0.104	2.2e-06	Necab2																							chr14-46644676-46645523	1.66e-235	-0.826659	0.434	0.694	4.26e-230	Rn5-8s
											chr19-53465080-53466883	2.96e-22	0.457583	0.176	0	7.59e-17	Fbxo31																							chr14-46648677-46649602	1.88e-58	-0.368622	0.209	0.347	4.84e-53	Rn28s
											chr19-55947937-55949012	2.45e-18	0.362006	0.144	0	6.29e-13	Cpne7																							chr14-46655156-46656021	9.66e-109	-0.502186	0.378	0.563	2.48e-103	LOC257642
											chr19-55982438-55983561	3.4e-16	0.334069	0.127	0	8.72e-11	Dpep1																							chr14-5049898-5050959	1.9e-50	0.349363	0.227	0.092	4.88e-45	Lrrc8d
											chr19-59498510-59499387	6.63e-15	-0.316203	0	0.134	1.7e-09	Tomm20																							chr14-5168173-5169086	2.02e-33	0.269035	0.184	0.082	5.18e-28	Lrrc8d
											chr19-59665914-59667163	1.24e-19	0.431453	0.155	0	3.18e-14	Tomm20																							chr1-45518777-45519819	2.04e-47	-0.272845	0.065	0.175	5.23e-42	Ldhal6b
											chr19-60563182-60564214	6.6e-18	0.381634	0.141	0	1.69e-12	Pard3																							chr14-59558992-59559941	3.13e-53	0.366025	0.236	0.097	8.04e-48	Tbc1d19
											chr19-60985231-60986344	1.27e-16	0.325986	0.13	0	3.27e-11	Nrp1																							chr14-64483676-64484631	1.6e-27	0.287211	0.228	0.12	4.1e-22	Gba3
											chr19-61333914-61334736	1.74e-16	-0.375212	0	0.149	4.46e-11	Nrp1																							chr14-64803660-64804625	1.63e-67	0.421741	0.245	0.085	4.19e-62	Gba3
											chr20-11119643-11120623	4.75e-12	-0.260652	0	0.106	1.22e-06	Agpat3																							chr14-65548843-65549856	1.98e-34	0.258721	0.157	0.064	5.09e-29	Kcnip4
											chr20-11274028-11275099	1.07e-22	0.431453	0.18	0	2.75e-17	Gatd3a																							chr14-69764587-69765592	3.35e-14	0.281111	0.402	0.304	8.59e-09	Fam184b
											chr20-12589118-12590342	1.37e-07	0.344839	0.201	0.069	0.0350561	Pcbp3																							chr14-72598414-72599357	4.27e-43	0.285781	0.165	0.059	1.1e-37	Rab5a
											chr20-12657346-12658424	2.63e-12	-0.293073	0	0.109	6.74e-07	Col6a2																							chr1-47277134-47278121	5.2e-21	0.27377	0.252	0.152	1.33e-15	Sytl3
											chr20-14212121-14213930	1.18e-13	0.272318	0.106	0	3.02e-08	Upb1																							chr14-7862507-7863278	5.61e-48	0.333485	0.208	0.086	1.44e-42	Ptpn13
											chr20-14429985-14430882	2.77e-17	-0.394357	0	0.156	7.1e-12	Specc1l																							chr14-80185337-80186260	6.59e-38	0.293894	0.213	0.099	1.69e-32	Sh3tc1
											chr20-18847231-18848205	2.63e-12	-0.275479	0	0.109	6.74e-07	Bicc1																							chr1-48258426-48259411	2.16e-127	0.27467	0.106	0	5.55e-122	Slc22a1
											chr20-18890307-18891342	2.63e-12	-0.260652	0	0.109	6.74e-07	Bicc1																							chr14-82782811-82783791	3e-53	0.290243	0.138	0.036	7.7e-48	Ctbp1
											chr20-19741331-19742211	4.75e-12	-0.266601	0	0.106	1.22e-06	Mrln																							chr14-83025483-83026411	1.44e-26	0.309409	0.295	0.178	3.7e-21	Ywhah
											chr20-21151841-21152862	1.98e-15	-0.386183	0	0.139	5.08e-10	Cabcoco1																							chr1-48336372-48337413	8.1e-37	0.283109	0.169	0.067	2.08e-31	Slc22a2
											chr20-22202411-22203424	8.01e-13	-0.316203	0	0.114	2.05e-07	Zfp365																							chr14-83412257-83413218	2.52e-13	0.27123	0.382	0.286	6.47e-08	Eif4enif1
											chr20-29747644-29748602	1.88e-07	0.314878	0.155	0.045	0.0482966	Chst3																							chr14-83705945-83707144	1.19e-30	0.285715	0.218	0.109	3.05e-25	Pla2g3
											chr20-29781285-29782493	2.4e-15	0.346108	0.12	0	6.17e-10	Chst3																							chr1-49142056-49142995	3.01e-39	0.280753	0.166	0.065	7.72e-34	Agpat4
											chr20-34775529-34776863	3.1e-13	0.30558	0.102	0	7.94e-08	Cep85l																							chr14-99985503-99986492	1.06e-65	0.347389	0.168	0.042	2.73e-60	Egfr
											chr20-44132970-44133869	6.38e-15	0.313777	0.116	0	1.64e-09	Lama4																							chr15-106638485-106639389	3.67e-16	0.256576	0.309	0.208	9.42e-11	Stk24
											chr20-44697586-44698705	9.05e-16	0.334069	0.123	0	2.32e-10	Traf3ip2																							chr15-14042461-14043420	3.23e-32	0.323658	0.26	0.141	8.29e-27	Ptprg
											chr20-5626542-5628327	1.12e-07	-0.339005	0.046	0.166	0.0286208	Ggnbp1																							chr15-18004056-18004979	1.17e-22	0.266897	0.245	0.148	3.01e-17	Ptgdrl
											chr20-6159984-6161003	4.76e-17	0.365953	0.134	0	1.22e-11	Pnpla1																							chr15-19206728-19207762	8.06e-30	0.312252	0.294	0.171	2.07e-24	Snip1
											chr20-7678522-7679557	1.55e-11	-0.260652	0	0.101	3.98e-06	Tcp11																							chr15-20660292-20661719	3.55e-28	0.294386	0.284	0.157	9.11e-23	Bmp4
[truncated: 705 more rows]
[truncated: 39 more columns]

## Sheet: DARs_Spironolactone vs. DOCA
List of differentially accessible regions between spironolactone and DOCA groups.
[truncated: 1,284 more rows]
[truncated: 40 more columns]
