# Supplementary material for: Single-cell transcriptomics and chromatin accessibility profiling elucidate the kidney-protective mechanism of mineralocorticoid receptor antagonists
Source: J Clin Invest. 2024 Jan 2;134(1):e157165. doi: 10.1172/JCI157165 (PMC10760974; doi:10.1172/JCI157165)
Supplement: Supplemental table 9 [file jci-134-157165-s025.xlsx]

## Sheet: Supplementary Table 9
Supplementary Table 9. Mean expression values of DEGs in different cell types between DOCA, control, and MRAs groups.

## Sheet: DOCA vs. Control
Mean expression values of DEGs in different cell types between DOCA and control groups.
Endo	Genes	Control	DOCA		Fibroblast	Genes	Control	DOCA		MyoFib	Genes	Control	DOCA		Podo	Genes	Control	DOCA		PT	Genes	Control	DOCA		LOH	Genes	Control	DOCA		DCT	Genes	Control	DOCA		PC	Genes	Control	DOCA		IC_A	Genes	Control	DOCA		IC_B	Genes	Control	DOCA
	Sash1	1.16904	2.4364			Utrn	20.0865	15.4206			Trpc3	3.38657	0.657893			Ptprk	0.674523	3.10319			Lats1	0.382873	0.660823			Sash1	0.850138	1.52851			Samd5	0.372757	2.14727			Sash1	0.247374	0.712544			AABR07000398.1	450.58	297.388			AABR07000398.1	298.833	359.839
	Utrn	13.1308	17.507			Ccn2	1.5925	7.29252			LOC100364435	0	1.29793			Pvr	0.0378307	0.525292			Tab2	0.544079	0.935655			Aig1	0.424606	1.09673			Epm2a	0.579702	0.238579			Samd5	1.50381	3.35167			Ptprk	2.50606	4.50931			Map7	4.72178	3.47777
	Ptprk	3.6001	6.47952			Apoe	0.37314	1.57629			Dmd	44.6436	23.8113			Rps16	0.160913	0.911099			Sash1	0.615797	2.94687			AABR07000398.1	467.618	220.714			AABR07000398.1	372.657	228.809			Epm2a	0.789592	0.320094			Arhgap18	10.2146	7.05899			Pde7b	6.34322	5.09446
	Sgk1	1.26319	2.67388			Sptbn4	0.221153	1.3029			Crim1	13.9204	5.32077			Spint2	0.0483886	0.815474			Stxbp5	1.8748	3.64			Map3k5	6.26526	3.65424			Ptprk	0.946372	2.76412			Aig1	0.551188	0.961053			Tpd52l1	1.29052	0.538184			Ptprk	1.93119	3.81595
	Ncoa7	4.24254	6.00723			Rps16	0.21901	0.952268			Col19a1	10.4538	2.00718			Napsa	0.0391441	0.520427			Shprh	0.615445	1.03487			Pde7b	16.2787	11.5383			Adamts16	3.45896	10.0987			AABR07000398.1	371.564	225.391			AABR07001382.1	8.47206	15.2568			AABR07001519.1	2.95818	1.67536
	Plekhg1	2.45054	3.81667			Irf3	0.748056	1.26417			Fn1	0.79415	5.14786			Ctsd	0.0204546	1.29763			Utrn	1.75491	2.8098			Slc9a3	4.04339	1.06431			AABR07001233.1	0.382951	1.32567			Pde7b	19.9204	30.7466			Spint2	1.84185	3.09003			Herc2	8.70868	5.7257
	Mthfd1l	0.803124	0.401552			Dbp	1.34558	0.44998			Spp1	0.214894	6.77126			Cfl1	0	0.618602			Adgrg6	0.383497	1.21702			AABR07001233.1	0.18605	0.968587			Plekhg1	3.85069	2.59207			Ptprk	2.09206	3.94353			Dbp	1.12568	0.38134			Rhcg	14.8518	11.5765
	Esr1	0.772443	0.446454			Oca2	1.54591	3.06039			Pcp4l1	4.34028	1.04197			Prune2	0.191681	1.41193			Vta1	0.269052	0.679181			Pde10a	0.662011	1.10491			AABR07001382.1	12.0872	5.83476			Tpd52l1	2.62455	1.62184			Rhcg	32.393	18.3245			Sox6	3.93022	2.79516
	AABR07001382.1	33.4848	22.5107			AABR07004228.1	4.08551	2.15802			AY172581.9	785.295	393.13			Apba1	3.72912	2.01998			AABR07000398.1	697.745	431.201			Mpc1	2.02358	1.29078			LOC108348175	0.391557	0.766757			Adamts16	10.042	18.7391			Idh2	3.29453	2.36889			Aldoa	0.128694	0.609691
	Arid1b	4.4914	5.81088			Rgma	0.604488	1.56321			Mt-nd1	8.61645	28.5051			Glis3	0.72776	9.12254			Nhsl1	1.61993	2.70492			Sae1	1.01573	1.79144			Pde10a	1.80207	2.81726			Oprm1	0.350765	0.809919			Ctsc	1.08154	2.20365			Ctsd	0.389167	1.10741
	AABR07001519.1	0.848596	0.499926			Slco3a1	2.72073	1.46953			Mt-nd2	10.3805	32.1485			Plce1	26.2146	18.3674			Map3k5	3.73713	5.89465			Nectin2	0.343953	0.754703			Dbp	1.80537	0.491958			Pde10a	2.25533	3.37787			Umod	0.2566	0.670217			Kcnq1	32.5318	23.8107
	LOC108348175	1.17642	2.46098			Serpinh1	0.744712	1.70721			Mt-co1	18.4819	50.1429			Pik3ap1	0.0496969	0.454065			Pde7b	3.38832	4.47743			Pvr	0.0855762	0.775779			Nav2	3.04472	4.75618			Eps8l1	1.31244	0.699899			Zfp629	1.63094	3.54735			Cabp4	0.56427	1.27459
	Exoc3l2	3.38097	4.65186			Dennd2b	3.88236	11.9935			Mt-co2	17.0101	61.7417			Cyp2c23	0.071114	0.750125			Hbs1l	0.572119	1.29911			Grik5	0.894393	1.42971			Fam189a1	3.24955	2.1332			Leng8	1.90447	1.39004			Ctsd	0.437199	1.42449			Ahnak	0.7064	1.87726
	Apoe	0.139839	0.996938			Mrvi1	4.69444	2.73814			Mt-atp6	18.7271	54.2113			Grk5	7.92966	5.51624			Ptprk	2.97897	10.1027			Bckdha	2.22207	1.30223			Nr2f2	2.16895	1.52593			Sae1	1.24211	2.00994			Kcnq1	16.2902	11.3844			Glyat	0.263305	0.578869
	Nectin2	1.57242	2.30494			Spon1	8.43075	13.9062			Mt-co3	20.0485	57.6112			Lhfpl2	0.0194794	0.630715			Med23	0.304885	0.601115			Catsperg	0.821085	0.485434			AABR07004241.1	1.37812	0.734445			Spint2	1.51806	2.76928			AC134224.2	9.68927	14.5966			Trpm6	0.224324	1.08894
	Pvr	0.676807	1.2988			Umod	0.504287	1.1358			Mt-nd4	11.5048	27.8508			Iqgap2	26.3231	17.895			Stx7	0.32761	0.681547			Kcnc3	0.289439	0.892221			Slco3a1	0.73754	1.62967			Kcnc3	0.363597	0.800751			AC134224.3	269.312	458.138			Vps13a	2.78152	1.80365
	Lipe	0.64959	1.17546			Acsm2	1.59394	1.01056			Mt-cyb	9.69	27.7927			Itga1	0.50867	5.24218			Tbpl1	0.258506	0.591876			Dbp	1.21409	0.443169			Idh2	5.66471	4.02382			Dbp	1.72013	0.305856			Trpm6	0.285854	1.1162			Anxa1	0.0245132	0.781535
	Spint2	0.26455	0.977261			Zfp629	0.723978	1.85683								Agxt2	0.0677081	1.92801			Rnf217	0.340794	1.02522			Nav2	2.86062	5.76523			Pde8a	4.54481	2.94504			Nav2	4.25187	6.23734			Aldh1a1	2.52704	1.81008			Glis3	5.91453	12.7833
	RGD1308428	3.14738	4.73114			Chst15	3.06488	1.54002								Cdh6	0.0767435	1.47097			Ncoa7	6.57041	13.1559			Pcsk6	2.64837	0.834868			Adamtsl3	0.918976	0.345482			Akap13	3.10072	5.64415			Glis3	11.7736	16.3476			Myof	0.179581	1.08317
	Dbp	1.08806	0.420634			Ctsd	0.136241	1.46774								Car2	0.0159659	0.853885			Trmt11	0.411435	0.714853			Igf1r	9.97391	8.02313			Arnt2	16.1533	12.1029			Rhcg	14.4716	8.92292			Sorbs1	0.210898	0.960646			Adgrv1	1.34507	0.474945
	Tjp1	2.08645	3.08538			Efemp2	0.448452	0.969667								LOC688389	0.148227	1.32995			Brd9	0.642068	0.999751			Akap13	8.29651	10.2757			Ctsc	0.864205	2.42483			Pde8a	4.08705	3.04485			Lcor	2.25467	3.74932			Iqgap2	6.57843	4.68816
	Mef2a	3.44334	4.98543			AC134224.1	64.6511	43.7375								Cp	0.150931	1.75803			Slc6a19	0.770904	1.23174			Agbl1	3.51063	1.50051			Pak1	1.7021	0.938166			Nox4	0.427257	2.10984			Gcnt4	1.03977	2.22998			Map1b	0.221981	1.06313
	Zfp710	1.50715	2.2513			AC134224.3	241.891	196.996								Tnik	0.0655437	0.756178			LOC102549842	0.387552	0.739537			Idh2	8.56578	3.64897			Stim1	0.782815	0.439686			Ctsc	1.40065	3.57579			Pde4d	1.03585	3.10339			Agxt2	0.0943967	0.826035
	Pde8a	2.66336	4.20822			Ust5r	0.871574	0.442603								Slc2a2	0	0.692746			Plekhg1	0.35195	0.887027			Pde8a	2.96869	2.11133			Galnt18	10.3384	7.62815			Dlg2	1.46296	0.607151			Dab2	2.39017	4.21475			Ankh	1.46507	0.628033
	Btbd1	0.687975	1.37763			Anxa1	0.444496	1.24681								Med12l	10.9239	7.24892			Rmnd1	0.556622	0.950242			Cemip	0.46927	2.8121			Plekha7	5.5258	3.95175			Acer3	0.592179	1.2036			Agxt2	0.237803	0.845603			LOC688389	0.0832573	0.556482
	Picalm	2.7165	3.94258			Gda	1.99252	5.0772								Gask1b	3.61216	1.91478			Esr1	4.9258	3.63553			Zfand6	1.89026	2.75869			Acsm5	1.18835	0.797227			Arrb1	2.12703	0.850963			Pdzd2	0.634001	0.360507			Hnf4g	0.206926	0.837662
	Gab2	1.86556	3.12478			Cemip2	0.643684	2.47477								Hao2	0.353892	2.62746			Cnksr3	0.387338	1.58106			Nox4	0.335129	1.3374			Sgf29	0.668593	0.392544			Dennd2b	0.866413	1.62893			Dap	0.624934	1.3743			Cp	0.112317	0.698888
	Uvrag	3.92345	5.25376			Myof	1.33502	3.20311								Atp1a1	0.695312	4.60896			Scaf8	0.680287	1.36715			Ctsc	0.40211	0.941822			Aldoa	0.334407	0.606771			Galnt18	20.2373	12.3736			Cp	0.0583628	1.32084			Anxa5	0.0701207	0.538557
	Serpinh1	0.465484	1.31677			Pik3ap1	0.190982	0.898818								Mab21l3	0.057647	0.709478			Arid1b	2.93555	7.01565			Prss23	0.450998	0.946229			Zfp629	1.67064	3.06535			Mical2	0.173884	1.00672			Tnik	0.0450686	1.53205			Mme	0.7341	0.251977
	Swap70	0.707672	1.27527			Map1b	2.11862	5.42681								Slc22a15	0.0449231	0.51044			Snx9	0.367206	0.688983			Me3	4.76661	3.58843			Acadsb	2.2746	1.43243			Sox6	9.10995	6.9722			Frem2	0.618669	0.258127			Fnip2	2.85096	1.93765
	Sbf2	3.75505	5.50156			Itga1	4.36965	10.8696								Col24a1	0.0239687	0.577201			Tulp4	0.407996	0.826844			Uvrag	3.4065	2.66633			Insyn2a	0.432208	1.47661			Gprc5b	0.959174	0.338296			Mme	2.87362	2.18853			Insrr	28.6043	22.2244
	Galnt18	2.41119	4.24366			Selenop	0.764104	0.402813								Ddah1	0.474163	2.4136			Ezr	2.11568	3.20366			Fam168a	2.63332	1.92296			Inpp5a	3.95403	1.87467			Scnn1g	8.83326	5.35271			Veph1	6.16332	4.16536			Sema4a	0.826298	2.69905
	Pde3b	0.371737	1.09868			C7	7.97947	24.7694								Magi2	62.6353	39.2635			Wtap	0.488417	1.16944			Arhgef17	0.626127	1.14369			Ifitm10	0.0170367	1.866			Scnn1b	8.44054	6.30295			Kpna4	1.24668	2.20133			Atp1a1	1.70426	5.30062
	Gprc5b	0.977945	0.662973			Osmr	0.692875	2.40732								AABR07059258.1	114.93	75.6314			Igf2r	1.32754	2.10105			Fchsd2	0.722341	1.36191			Ctsd	0.21057	3.33865			Ctbp2	1.89601	1.33465			Rhbg	20.5444	11.1065			Magi3	3.01493	4.79077
	Umod	0.530423	1.09932			Rai14	1.15655	3.81263								Cadps2	0.297646	1.92667			Slc22a1	0.88041	1.84186			Galnt18	16.6569	8.55608			Kcnq1	20.9422	16.5876			Insyn2a	0.325604	0.906961			Sema4a	0.722233	1.78951			Gclm	0.236964	0.590766
	Acsm2	1.26758	0.783656			Ankh	0.427583	2.03457								Cald1	0.947128	3.44972			Slc22a2	1.39516	0.315425			Tead1	6.15104	4.43586			Cpt1a	4.75595	2.90223			Ifitm10	1.54577	6.41478			Atp1a1	4.46657	10.5147			Usp53	2.00637	1.34792
	Zfp629	0.706609	2.0701			Dap	0.449693	1.25901								Atp6v0a4	0.167117	1.12635			Agpat4	0.242835	0.799234			Far1	0.572932	1.15634			Pc	0.882778	0.314318			Ctsd	1.05433	4.67752			Mab21l3	1.09377	2.5475			Alpk1	0.14166	0.689121
	Tacc2	2.41758	3.70442			Cyp7b1	2.76988	7.9153								Creb5	0.0436722	0.963444			AABR07001519.1	1.2006	2.01339			Plekha7	7.29553	3.85122			AC134224.2	18.1518	25.6094			Sptbn2	5.94156	2.59946			Bcar3	5.19911	3.66892			Bmpr1b	5.80675	3.98066
	Ptpre	0.525402	1.18086			Cp	3.05478	7.8005								Abcg2	0.0322697	0.48553			LOC108348175	0.34206	1.35742			Gp2	1.77152	0.946053			AC134224.1	150.193	124.922			AC134224.1	150.169	119.63			Alpk1	0.462679	1.38566			Negr1	1.02023	0.0706557
	Inpp5a	2.33637	1.7999			Dclk1	2.02776	4.37789								Cfap100	3.56211	1.86378			Afdn	3.3337	5.8197			Umod	26.2188	13.1826			AC134224.3	513.252	763.216			Pcsk5	1.6912	0.961181			Bmpr1b	5.16935	3.79546			Dpp6	0.752593	0.222106
	Ctsd	0.221901	1.39508			Mme	1.16325	0.551849								Frmd4b	0.516446	4.55739			Ermard	0.438676	0.824306			Rexo5	0.141401	0.872375			Macrod1	2.82325	1.95754			Aldh1a1	1.89678	1.42692			Prkag2	3.11324	2.39607			Gsap	0.722856	2.0119
	Tnfrsf26	0.626734	1.40427			Gucy1b1	1.26983	2.97587								Srgap3	7.20357	3.83179			Chd1	0.824617	1.47629			Arhgap17	1.10799	1.93548			Ahnak	1.62859	3.40569			Tjp2	1.36299	2.33875			Gnai1	1.0996	0.602101			Ppp1r9a	3.43944	2.50239
	AC134224.1	48.4077	37.7258			Gucy1a1	3.63153	10.0053								Ptms	0.0786409	0.646899			Zfp444	0.397958	0.771356			Aldoa	0.306782	0.743434			Fth1	0.443419	0.721259			Glis3	22.2702	32.551			Asb15	4.87346	2.30248			Ube2h	4.35995	6.53363
	AC134224.3	165.955	203.416			Atp1a1	2.28709	4.3131								Gabarapl1	0.0489836	0.488402			LOC684270	0.40009	0.681348			Mvp	0.389871	0.73278			Trpm6	9.71837	4.95302			Slc1a1	0.290111	0.768007			Cald1	0.434853	1.19266			Cald1	0.402612	1.28391
	Fth1	0.608779	1.51995			Dpyd	2.63037	5.09728								Tmtc1	5.39574	2.4286			Ccdc9	0.274495	0.556097			Zfp629	1.81144	3.00987			Vps13a	3.47306	2.56186			Sgms1	2.0795	4.69034			Atp6v0a4	25.7666	19.757			Fkbp14	0.545028	0.226295
	Glyat	1.38287	0.842219			Gclm	1.7966	0.962099								C5	0.026687	0.689705			Sae1	0.55311	1.56735			Acadsb	1.79908	1.1637			Dock8	12.7598	9.80881			Myof	3.82757	7.00742			RGD1306271	1.17482	0.767256			Mat2a	0.156149	0.682884
	Gnaq	4.14225	6.03814			Alpk1	0.795355	1.56884								Rpl35	0.0439218	0.342625			Zc3h4	0.38466	0.648671			Insyn2a	0.276474	0.708829			Glis3	6.83156	18.6304			Sorbs1	0.368369	1.16909			Pde1c	18.0155	25.8494			Anxa4	6.13354	8.45866
	Abhd17b	0.62448	1.38601			Dkk2	6.65322	16.7258								Arhgap15	0.0911737	0.689402			Arhgap35	1.81753	3.29059			Ifitm10	0.0313267	4.25479			Cdc37l1	1.89332	1.25364			Lcor	2.22519	3.88018			AABR07060620.1	8.54631	13.1494			Aldh1l1	0.927415	0.587595
	Cemip2	2.41763	3.90022			Ak5	1.41562	0.31701								Cat	0.193374	0.978961			Opa3	0.394918	0.660518			Ctsd	0.156762	2.66911			Sgms1	2.19561	5.24342			Pax2	6.461	3.87766			Fam13a	7.9225	6.29853			Lrig1	0.431224	0.178184
	Klf9	4.06335	2.66411			Negr1	2.01095	1.1937								B2m	0.0449333	0.876482			Pvr	0.0757893	1.24831			Kcnq1	5.55904	3.52984			Papss2	0.657026	0.348401			Sorcs1	0.31434	0.919078			Mat2a	0.270912	0.707059			Frmd4b	0.749492	1.94761
	Glis3	1.68123	3.78517			Dpp6	1.32406	0.36159								Slc27a2	0.0867343	0.735337			Zfp61	0.424746	0.787637			Cpt1a	5.08315	2.49593			Pank1	1.44257	1.00551			Rbm20	3.42887	2.13677			Atp6v1b1	11.7821	8.73734			Syn2	0.768726	0.291287
	Slc1a1	0.921309	0.572366			Cacna2d1	2.04879	4.75833								Gpcpd1	2.38233	1.06768			Grik5	0.266213	0.77515			Lrp5	2.22823	1.64489			Myof	2.34795	4.81276			Emx2	1.64032	1.09927			Mgll	3.0446	1.45183			Tmem72	3.73654	2.86001
	Pdlim1	0.280487	1.42963			Cdk14	4.4224	7.42225								Plcb4	5.68672	3.40177			Megf8	0.510066	0.919334			AC134224.1	147.947	106.062			Sorbs1	0.671641	2.6498			Grk5	3.23133	1.91672			Frmd4b	0.689571	1.77936			Ptms	0.120793	0.484746
	Entpd1	1.15852	2.91147			Mdfic	0.729382	1.6859								Sulf1	5.01534	2.80913			Bckdha	0.842395	1.26778			AC134224.3	343.21	628.586			Blnk	1.12235	2.15431			Serinc5	0.495845	1.07965			Rerg	0.0780807	1.16048			A2ml1	0.0474811	1.52067
	Fbxw4	1.3137	1.97326			Ube2h	1.50587	3.17036								Clta	0.0390172	0.494005			Hnrnpul1	0.518421	0.822876			Fth1	0.690529	1.45632			Lcor	2.52404	4.18861			Lhfpl2	0.506696	0.873195			Ldhb	0.313795	0.776496			Dnm1	0.504613	1.5293
	Wbp1l	1.59963	2.70952			LOC100364435	0.168956	1.18871								Anks6	0.0472215	0.813209			Coq8b	0.255166	0.73064			Gna14	0.326719	1.06586			Wbp1l	4.80851	3.28091			Fcho2	2.09675	3.37785			AABR07062512.1	9.63779	6.73288			Pbx3	2.50464	1.41247
	Grk5	2.20879	4.6801			Adamts9	4.38137	2.59011								Aldob	0.342478	1.2864			Blvrb	0.242055	0.668432			Vps13a	3.39068	2.53578			Sorcs1	2.83824	1.75001			Pde4d	8.42092	10.8966			Itpr2	33.9956	21.4355			Hspa5	0.710855	2.10739
	Mctp1	0.329801	1.95817			Lrig1	0.693619	0.239935								Plppr1	0.0177172	0.392276			Zfp780b-ps1	0.429727	0.750472			Anxa1	0.497249	2.49205			Add3	8.94132	6.58745			Arl15	23.7052	37.1956			Rab14	0.844615	1.80177			Zeb2	0.0999593	0.676567
	Mef2c	3.1823	5.59829			Foxp1	2.18974	5.39027								Lpar1	0.702784	0.125473			Sirt2	0.323144	0.669168			Klf9	1.99457	1.17414			Atrnl1	1.97421	1.48361			Itga1	4.08207	6.25637			Lypd6b	2.10975	1.42221			Orc4	0.781793	0.456122
	Serinc5	0.792724	1.29606			Gxylt2	0.452336	1.24557								Kif12	0.0433285	0.374787			Spint2	0.669195	1.85501			Tjp2	0.721162	1.3628			AABR07007068.1	2.33765	0.449485			Hcn1	0.170869	2.16285			Neb	1.48083	0.343076			Lypd6b	1.76056	0.595966
	Fcho2	2.63514	4.39026			Pdzrn3	3.22785	9.45804								Sgip1	16.9299	9.72242			Sipa1l3	1.56718	2.77828			Kank1	2.61013	1.77825			Arhgef28	4.62715	7.35998			Dap	0.4487	1.19376			Dpp4	0.486734	1.44211			Lypd6	0.515603	0.245164
	Map1b	0.536057	1.26965			Plxnd1	2.18319	1.01624								Cyp4a2	0.127144	0.828088			Zfp84	0.560325	1.15649			Glis3	13.1676	22.1879			Srek1	2.75591	2.1369			Cp	0.171865	1.31247			Cobll1	6.05817	4.56204			Neb	3.85069	1.0539
	Pik3r1	1.25347	2.24468			Ntf3	2.12137	0.695691								Atp6v0b	0.0547399	0.642904			Usf2	0.294985	0.661032			Sgms1	2.23609	5.16491			Plpp1	2.54231	1.55981			Tbl1xr1	2.13405	3.41027			Myo3b	3.45092	2.45681			Itgb6	2.39039	4.66059
	Pde4d	7.51835	14.065			Olr1	0.024742	1.78659								Sdhb	0.156601	0.889286			RGD1308428	0.479375	1.02419			Papss2	1.48758	0.560881			Arl15	3.04541	13.2095			Nceh1	0.764388	1.67434			Rapgef4	4.26007	2.13161			Dpp4	0.130715	0.634458
	Il6st	0.836637	1.92597			Etv6	3.14842	4.72117								Cldn2	0.0218416	0.290465			Lsm14a	0.543718	1.2391			Rnls	0.511216	1.12213			Ghr	8.15279	4.7537			Tnik	0.0417842	1.81182			Pde1a	3.27347	2.32949			Cobll1	7.40892	4.0331
	Plpp1	7.80899	12.6629			Mgp	1.64242	7.56085								Epcam	0.0112579	0.457697			Slc7a9	2.18306	3.75059			Slc16a12	3.15546	2.23176			AABR07008439.1	0.758184	0.162759			Gpr160	1.19229	0.829887			Pdia3	0.810398	1.78412			Stk39	2.92537	2.17391
	Arl15	8.34209	11.8944			Adamtsl2	11.5061	7.58406								Myt1l	4.96896	2.57624			Ankrd27	0.844688	1.76929			Pank1	2.40316	1.34678			Pdzd2	1.16078	0.667893			Lrrc31	2.30607	1.5761			B2m	0.0759237	0.730909			Itga6	0.232169	0.924796
	Itga1	2.50352	5.18358			Rxra	1.07076	0.516131								Prkd1	11.1322	7.23842			Zfp507	0.581125	0.947593			Pcgf5	1.11179	0.750924			Egf	0.934082	0.229119			AABR07009931.1	0.930896	0.411261			Myef2	1.48836	3.51754			Ehd4	0.571702	1.36135
	Ghr	1.72509	1.25797			Rapgef1	2.6371	1.62642								Cdkl1	0.121159	0.782483			Uri1	0.528826	1.18219			Myof	2.69603	4.35701			Dap	0.209923	0.873339			Anxa5	0.198806	1.09342			Slc12a1	1.1831	4.88244			Asxl1	2.23221	1.48825
	Agxt2	0.450286	1.16276			Fnbp1	3.02735	5.47453								Mpp5	10.1207	6.6662			Vrk3	0.377169	0.686118			Plce1	1.94038	1.08703			Nceh1	0.644388	1.67167			Frem2	3.40779	1.05863			Ncaph	1.1145	0.596829			Scand1	0.0880305	0.549017
	Rai14	3.75937	6.49648			Arhgap15	1.75615	3.56911								Ccdc88c	0.0778995	0.540968			Irf3	1.35866	1.94873			Sorbs1	1.85415	5.13614			Tnik	0.0582067	1.64719			Wwtr1	1.32955	2.56459			Dstn	0.191408	0.737551			Rpn2	0.124202	0.567344
	Cyp7b1	0.828704	1.99132			Zeb2	10.2317	18.682								Lgmn	0.0751607	0.852648			Snrnp70	3.21671	4.65022			Blnk	0.616554	1.89053			AABR07010040.3	0.621195	0.149052			Tsc22d2	2.25165	3.01614			Ninl	7.16507	3.77452			Sulf2	0.359095	1.16701
	Cp	0.274156	1.89671			Tanc1	3.13428	4.86884								Rpl41	0.0935356	0.92694			Dbp	0.772812	0.352218			Pik3ap1	0.268797	0.750627			AABR07010040.2	1.71523	0.401425			Kcnab1	1.06906	0.669969			Rpn2	0.290043	0.697282			Apcdd1l	2.89911	1.53142
	Elf2	1.69178	2.96881			Rbms1	5.71295	8.91133								Cd63	0.0235515	0.566773			Sergef	1.97891	2.58696			Lcor	2.72253	4.08446			Mccc1	1.38046	0.614076			Veph1	9.75814	5.15709			Plcg1	2.41895	1.34206			Atp6v1h	6.48429	3.91975
	Foxo1	2.42676	3.90532			Fign	2.56684	5.07755								Eef2	0.191051	0.961217			Gtf2h1	0.275205	0.689804			Pyroxd2	2.70975	1.77759			Foxo1	1.96713	1.35459			Sh3d19	0.537534	1.46481			Wfdc2	0.323535	1.06146			Mob3b	0.762088	1.96975
	Wwtr1	1.54734	3.86602			Stk39	2.18945	1.46534								Map2k2	0.334373	0.867222			Nav2	2.75618	4.22506			Cnnm1	0.910552	0.358074			Wwtr1	1.39297	2.64559			Lrba	15.3293	12.7095			Apcdd1l	6.45908	3.83456			Pappa1	1.19497	2.34535
	Mme	0.942314	0.319206			Cers6	1.08645	2.15552								Bsg	0.174113	0.844948			Tubgcp5	0.388018	0.70902			Got1	1.67788	0.798629			Tsc22d2	7.62896	5.53664			Sema4a	0.62215	1.18697			Edn3	1.95364	0.715327			Cdk5rap2	2.53186	1.65126
	Schip1	1.80034	3.00915			Sp3	0.551921	1.67721								Pah	0.0934701	0.558036			Cyfip1	0.809924	1.33408			Pax2	3.62357	2.0471			Med12l	2.28715	1.67619			Adamtsl4	0.147074	1.45251			Sbspon	1.92983	0.810899			Mpdz	1.49584	0.962878
	Sh3d19	2.61833	4.74542			LOC100361457	0.149988	0.817909								Srgap1	19.2081	13.9516			Nipa2	0.231573	0.647861			Sfxn2	0.664123	0.128998			AABR07010777.1	1.34983	0.662855			Atp1a1	7.09586	15.8509			Slc26a7	3.68429	0.675699			Jun	0.410018	1.16116
	Ash1l	5.04634	6.65574			Cat	0.662238	0.391372								AABR07058158.1	0.0927893	0.606222			Herc2	1.17398	1.82682			Wbp1l	7.29913	3.61162			P2ry1	0.778912	0.292678			Slc6a17	4.66272	1.27062			Mob3b	1.53433	2.64887			Dock7	2.70273	2.05686
	Gatad2b	1.59241	2.89133			Thbs1	0.612086	2.66509								Ndrg1	0.0647001	2.51776			Ube3a	1.73643	2.87196			As3mt	1.03372	0.65086			Kcnab1	6.69266	1.22708			Celsr2	1.96413	1.17582			Aldob	0.591351	0.896926			Uqcrh	0.202217	0.831325
	Npr1	1.5865	2.48394			B2m	0.571892	1.63913								Oplah	0.125227	0.951512			Mtmr10	0.363689	0.79258			Cnnm2	1.19674	0.80763			Schip1	0.42131	0.918389			Prpf38b	3.03954	2.34304			Abca1	0.43501	1.55504			Rps8	0.182794	0.527271
	Plekho1	0.590445	1.17067			Fbn1	2.70039	5.12039								Tef	1.90632	1.15008			Tjp1	0.716477	1.1455			Pdcd4	0.501329	1.13761			Sh3d19	0.755971	1.74656			Vav3	4.54079	10.5753			Epb41l4b	3.34893	2.34767			Atp5if1	0.162196	0.504215
	Atp1a1	2.98752	5.13675			Slc27a2	0.991274	0.615833								Tmem123	0.122366	0.696937			Asb7	0.522886	0.881155			Shtn1	0.586046	1.04733			Sema4a	0.916769	1.97372			Gclm	0.785255	1.50445			Akap2	6.50066	4.2734			Tmem82	0.309613	1.13983
	Magi3	2.04086	3.04675			Rrbp1	4.40392	6.38848								Fat3	0.00973825	0.809177			Mef2a	0.904765	1.99133			Mef2c	0.919804	1.57108			Atp1a1	15.4264	20.1448			Manba	0.574239	1.13958			Pappa1	1.25715	2.85079			Sytl5	0.869989	2.93679
	Sort1	1.76122	1.23831			Rin2	2.06269	4.43617								Rgl3	0.151009	0.702872			Ttc23	0.307597	0.754254			Vcan	1.16867	0.734343			Vav3	3.92618	8.94011			Ppp3ca	3.57148	5.05719			Mpdz	0.940048	0.540775			Pgk1	0.148732	0.730788
	Vav3	2.54771	4.57912			Syndig1	0.0469868	1.27836								Pknox2	3.28305	1.79563			Igf1r	7.76909	15.1804			Arsb	1.06396	1.65555			Dbt	0.896852	0.457143			Tspan5	1.64933	1.15729			Bnc2	0.268831	1.24408			Mcts1	0.844268	0.518611
	Vcam1	0.402016	1.46139			Ptpn1	0.662193	1.56286								Clmp	0.0348064	0.89162			AABR07004221.2	2.75938	7.22913			Lhfpl2	0.230875	0.659085			Bcar3	2.32719	1.00807			Ddah1	0.249056	0.570825			Uqcrh	0.364854	0.92277			Enox2	2.13226	1.37557
	Arhgap29	3.05684	5.17968			Pck1	1.49992	0.788373								Zbtb16	2.70598	1.47766			Chd2	2.73494	4.36107			Map1b	0.0524835	0.86163			Ank2	3.09911	1.28637			Rheb	0.267561	0.920012			Epb41	3.26903	8.92257			Epcam	0.250926	1.10708
	Gclm	1.8286	0.828166			Pmepa1	1.56374	3.59718								Exph5	2.95432	1.66157			LOC108349594	0.363117	0.975111			Ocln	2.31666	1.59836			LOC108348190	4.90218	1.47712			Magi2	4.02179	1.54586			Srrm1	3.63863	2.71347			Capn13	59.0864	75.786
	Adgrl4	9.19715	24.8569			Aldob	0.831284	1.34625								Rplp1	0.0771996	0.928249			Slco3a1	0.691703	1.97148			Pde4d	5.17295	11.6679			Npnt	4.15326	2.29266			AABR07059258.1	5.0727	3.48395			Clcnkb	49.3316	39.8055			Klhl29	1.25356	3.78642
	Adgrl2	3.52314	5.4258			Abca1	1.34203	2.35429								Rpl4	0.239148	0.998475			Akap13	4.81695	7.91081			Slc38a9	0.773133	1.28129			Adgrl2	0.522612	1.13024			Sema3c	1.06643	1.99389			Dhrs3	2.41076	1.55015			Lpin1	1.56052	0.989296
	St6galnac3	5.44871	7.92152			Slc44a1	1.24282	2.73462								Megf11	0.00108805	0.52842			Zfp710	0.329413	0.828709			Plpp1	4.78377	1.64648			St6galnac3	1.42058	3.07968			Slc25a13	1.6144	1.19777			Per3	3.74588	2.68808			Id2	0.0501067	0.643724
	Ptpn12	1.7404	3.15547			Ugcg	0.282707	1.28534								Col6a6	0.0930905	0.716119			Crtc3	0.350395	0.880209			Arl15	15.7723	12.2727			Ptger3	2.61039	5.07923			Fam3c	1.23671	0.67637			Camta1	16.3057	11.8026			Pnpla8	2.39275	1.81086
	Mdfic	1.1515	2.47175			Frem1	2.72503	5.1053								Rbms3	20.39	14.9761			Sec11a	0.194497	0.566598			Itga1	4.69376	8.72535			Wls	1.72689	3.90859			Cadps2	0.91591	1.85472			Ski	2.34382	1.72724			Mdga2	1.49942	0.779838
	Cttnbp2	1.1578	2.21501			Ttc39b	0.740329	1.69975								Xylb	0.163685	0.794903			Zfp592	0.376747	0.824959			Nnt	1.90993	1.33413			Pclo	5.96314	4.37603			Ube2h	3.84157	5.2876			Mid1	0.84871	2.49773			Mthfd1	1.21445	0.779934
	Tspan12	2.09544	3.74361			AABR07049085.1	0.264127	2.24235								Rpsa	0.0266364	1.15439			Pde8a	1.13803	1.717			Ghr	5.53969	2.43674			Slc25a40	1.75051	1.26461			Plxna4	2.06762	0.502866			Pgk1	0.324983	0.777733			Plekhd1	0.988601	3.15998
	Cped1	9.33634	12.1452			Acer2	3.96772	2.08817								Hsp90ab1	2.90811	6.87927			Btbd1	0.349646	0.947282			Oxct1	3.88704	2.32412			Cdk6	0.649307	1.74756			Exoc4	4.15742	6.0697			AABR07040412.1	2.23206	4.40311			Srsf5	3.47535	2.31716
	Cadps2	2.54012	4.02046			Nfia	6.78258	9.63398								Hspd1	0.0562753	0.545456			Efl1	0.314735	0.830325			Dab2	0.406245	1.16833			Slc25a13	1.41042	1.02354			Cald1	0.704664	1.68836			Crim1	17.4376	12.564			Tshr	10.2508	5.90602
	Ube2h	2.1138	3.43989			Cyp4a2	0.728869	1.25386								Pard3b	79.5144	56.548			Abhd17c	1.09539	3.19826			Lifr	3.20564	2.13613			Ube2h	2.52498	4.67847			Trpv5	1.06007	4.16283			Srsf7	0.462047	1.0008			Rps6ka5	4.64689	3.00163
	Mkln1	1.51892	2.60203			Rps8	0.491646	1.32843								Fn1	0.0329831	0.778027			Zfand6	0.931005	2.36008			AABR07008439.1	1.35478	0.0681615			Cald1	0.218792	0.837514			Mpp6	1.1882	0.693698			Slc8a1	1.24729	2.72693			Lgmn	0.288553	1.14917
	Exoc4	4.92749	6.70536			Asap3	0.568309	1.73697								AABR07068161.1	0.217281	2.37258			Vbp1	0.323306	0.672709			Agxt2	0.166387	0.968802			Atp6v0a4	5.05219	9.63052			Snx10	1.18311	0.368182			Eml4	7.64266	5.54302			Rapgef5	1.3423	0.761073
	Cald1	2.21565	4.35792			Clcnkb	0.567128	1.25211								Pid1	0.12056	1.08979			Folh1	0.48744	0.769309			Egf	0.690432	0.149815			Hipk2	8.86895	5.04082			Chn2	0.822378	0.144554			Epcam	0.571739	1.23389			Naca	0.157969	0.610384
	Ptn	1.61337	3.45401			Fblim1	1.24873	3.34098								LOC100359583	0.112241	0.811351			Nox4	2.85839	5.58514			Myo10	5.95723	4.02531			Cbx3	0.656099	1.45092			Znrf2	0.702426	1.46466			Capn13	102.573	62.3737			Atp5f1b	0.470322	1.27976
	Creb3l2	0.88628	1.73474			Rere	5.76426	8.47144								Tgfbr3	5.20371	3.12061			Ctsc	0.272647	0.739331			Dap	0.29335	2.06497			Hibadh	2.9417	2.18493			Pde1c	0.375559	1.495			Atp6v1c2	16.5162	8.63276			Cd63	0.189599	0.560063
	Hipk2	3.34091	5.23603			Tmsb4x	0.844855	2.77958								Spp1	0.0451496	7.87908			Tmem135	0.965303	1.83374			Car2	0.77057	1.7116			Mturn	0.868702	0.46032			Mat2a	0.246544	0.669702			Lamb1	2.19	1.35871			Eef2	0.134515	0.566999
	Skap2	1.64968	2.56164			Nrxn1	9.50855	15.3284								Igfbp7	2.73423	9.63884			Me3	0.469457	1.21194			Lrrcc1	0.257832	0.642257			Ppm1k	0.855941	0.549396			Exoc6b	3.65627	5.03372			Cdkl1	5.19132	3.09242			Ndufs7	0.213341	0.48415
	Ccser1	1.6554	1.20557			Ehd3	1.95894	0.863338								Slc34a2	0.0169741	0.54625			Picalm	2.57294	7.42678			LOC688389	0.202189	0.765495			Mat2a	0.274047	0.757126			Nat8f5	1.12465	0.678812			Plekhd1	0.21111	1.63269			Bsg	0.408335	0.791076
	Tcf7l1	7.01056	9.82798			Xdh	1.90952	3.50743								C1qtnf7	6.25327	3.10961			Tenm4	0.18199	1.48682			Pde7a	0.365047	0.880764			Eva1a	4.04344	2.0417			Gata2	3.72678	2.8769			Npc2	0.33428	1.12816			Fbxo7	0.534084	0.229775
	Exoc6b	2.70893	4.07978			Fosl2	0.411221	1.48633								Stx18	3.16278	1.75498			Nars2	0.223988	0.676329			Cp	0.0813433	2.69711			Hk2	0.855577	0.363556			Srgap3	6.04637	2.14909			Tshr	15.2522	10.043			Hsp90b1	1.11226	2.50051
	Prickle2	0.87494	1.63834			Klhl29	3.89776	7.16613								Ivns1abp	0.164002	1.43164			Gab2	0.431443	0.800721			Tnik	0.0795605	1.37471			Nat8f5	0.99942	0.6315			Ttll3	1.21227	0.344182			Foxn3	6.79768	5.51665			Tbk1	2.06367	4.13692
	Lrig1	0.7737	0.205202			Lamb1	0.891756	2.50951								Niban1	0.278188	2.44236			Rsf1	1.45037	2.25913			Mccc1	0.548041	0.233507			Anxa4	1.49191	2.57616			Atp2b2	4.66821	3.3012			Lgmn	0.403601	1.0614			Slc16a7	5.90509	3.24088
	Foxp1	3.87208	5.57982			Atxn7l1	2.03422	3.85948								Npl	3.11131	1.77297			Pak1	0.293828	0.830376			Anxa5	0.36366	1.09071			Mgll	7.10426	3.34394			Fxyd4	4.44018	1.31325			Clmn	3.9922	2.8122			Rims2	0.165115	0.626374
	Itpr1	5.04213	3.84155			Strn3	1.85882	3.75804								Atp1b1	0.7343	3.78343			Acer3	0.356416	0.942216			Setd7	1.03848	1.6564			Klf15	1.01388	0.219876			Atp6v1e1	0.619559	1.30627			Degs2	2.54273	1.65842			Ndrg1	0.55796	2.32584
	Lmcd1	2.89742	4.53253			Mdga2	1.50746	1.09109								Tgfb2	0.128095	0.954048			Emsy	0.361952	0.679934			Med12l	0.262777	0.813131			Aldh1l1	2.15757	0.998856			Scnn1a	4.24618	2.83381			Cdc42bpb	6.83973	4.87121			Plec	1.73326	3.23102
	Vgll4	2.39208	3.33107			Dhrs7l1	0.822861	0.171477								Hsd11b1	0.0648977	0.455888			Uvrag	1.40097	3.10966			Mme	1.84736	1.10237			Pdzrn3	2.54914	1.29642			Clec2dl1	0.309753	0.846128			Tdrd9	1.71676	0.321875			Cyc1	0.265624	0.562724
	Plxnd1	5.01764	6.40883			Zfp36l1	0.596019	1.74054								Timd2	0.00281741	0.467749			Serpinh1	0.226752	0.64831			Veph1	5.01806	1.56858			Atp2b2	4.02159	2.65162			Gabarapl1	0.598585	1.28332			Rapgef5	1.1177	0.680827			Plxnb2	0.950969	1.74715
	Tmcc1	1.82054	3.08764			Dcaf5	0.711973	1.53565								Havcr1	0	1.27605			Rnf169	0.334359	0.77421			Fnip2	5.59084	3.28191			Tmem72	10.387	5.71089			Ldhb	0.52523	1.06848			Itgb8	0.738693	2.75666			Tmem117	8.70321	5.90565
	Ltbr	0.682949	1.11919			Susd6	1.73661	3.3061								Gpx3	0.996179	2.6021			Rab6a	0.408793	1.13215			Pdgfc	1.54814	1.13401			Wnk1	97.3682	52.6915			Sox5	4.0743	2.87904			Naca	0.281191	0.552275			Hdac7	0.205145	0.729715
	Tspan9	4.04894	5.23464			Aldh6a1	1.02945	0.636433								Slc5a10	0.180569	1.11409			Fam168a	0.625022	1.28471			Sh3d19	0.437722	1.73703			Scnn1a	3.13455	2.00142			AABR07062512.1	1.05726	0.529531			Atp5f1b	0.643514	1.3084			Krt7	0.681565	1.69272
	Clec2g	3.61396	6.34419			Flrt2	0.386379	1.8884								Myo18a	0.318539	1.7125			Arhgef17	0.618801	1.2966			Lrba	10.8776	8.13802			Ntf3	1.69614	1.10072			Itpr2	3.09128	1.37637			Cd63	0.164564	0.751535			St14	1.46552	2.56189
	Etv6	4.6971	6.07497			Fbln5	9.09493	6.50218								Slfn5	1.79593	0.820614			Fchsd2	2.06229	3.8649			Sema4a	0.860024	2.17781			Rerg	0.0403342	1.49943			Resf1	5.61004	4.19472			Sbno2	1.16413	2.35521			AABR07069816.1	0.128352	0.684775
	Ppfibp1	2.66835	4.61542			Rapgef5	3.21424	1.35163								Slfn13	0.0390109	0.451579			Folr1	0.373741	0.738862			Tpm3	0.217608	0.729566			Etnk1	8.69254	5.58307			Abca2	1.20194	0.755853			Akap8l	2.3853	1.43351			Zbtb16	2.54273	1.29474
	Tmtc1	6.45089	4.60109			Atp5f1b	0.39639	1.24698								Hnf1b	0.194163	1.59021			Nup98	1.1179	1.99901			Txnip	1.68295	3.36466			Itpr2	1.67613	0.992383			Dnm1	1.93098	3.76675			Timp3	3.31927	1.71245			Cgnl1	9.33247	7.25502
	Resf1	9.08	7.22745			Myl6	0.524889	1.01406								Kcnk5	0.140665	0.752173			Trim3	0.374098	0.744731			Hao2	1.00237	1.51093			Tmtc1	1.16194	0.715374			Ptgs1	1.05085	0.422852			Slc16a7	11.6038	9.03902			Unc13c	7.32662	3.00495
	Ehmt1	1.37507	2.12331			Cd63	0.356607	0.944936								Ctsb	0.0629525	0.695292			Ppfibp2	1.29176	1.92647			Mab21l3	0.0459765	1.74372			Pax8	1.19669	2.38695			Zeb2	0.19175	0.657866			Matn2	0.288592	0.859975			Fam214a	2.04152	1.21648
	Egfl7	3.26212	4.47451			Eef2	0.401377	1.40414								Tsc22d1	0.605339	2.70758			Dennd5a	0.276154	0.807487			Gstm7	0.519386	0.104011			Dpp7	0.29287	0.617899			Lypd6b	2.97305	1.6582			Ndrg1	0.521625	1.80071			Gclc	0.621825	1.05581
	Eng	7.2101	10.8725			Sbno2	0.713834	1.47636								Dach1	68.5476	41.6721			Ipo7	0.429881	0.809764			Celsr2	1.47567	0.921587			Kcnt1	3.41691	1.96242			Lypd6	0.714194	0.42095			Tef	0.881426	0.444337			7SK.235	0.497387	0.198836
	Stxbp1	1.10864	1.66521			Bsg	0.395548	0.972603								Gpc6	0.200331	1.96147			Swap70	0.495039	1.43813			Vav3	3.48907	5.91968			Dnm1	1.69414	4.38046			Fmnl2	2.74535	2.04206			Tmem117	9.91709	6.70046			Ctsh	0.194692	0.742446
	Mvb12b	1.50451	2.46929			Timp3	6.33488	3.52503								Ctsl	0.020313	1.03537			Sbf2	1.40872	3.51433			Dbt	0.558951	0.284727			Ralgps1	2.80354	1.99896			Galnt13	0.333376	1.69305			Rpap3	5.69747	3.8453			Slc9a9	0.569743	1.61054
	Tanc1	4.39933	6.08927			Nuak1	2.29918	4.18403								Itga8	0.086514	1.10914			Galnt18	1.75823	1.00993			Cnn3	0.279582	0.602441			Dab2ip	2.2324	1.53601			Tanc1	13.1465	9.94123			Asic1	0.857201	0.344555			Stag1	4.60278	3.23708
	Rbms1	7.68663	11.8542			Dcn	0.690436	3.5664								Pter	0.0724719	1.48578			Usp47	1.21813	2.07299			Gclm	0.896376	1.69774			Lypd6b	3.18927	1.88364			Itgb6	3.15069	8.72066			Slc11a2	0.808502	1.6071			Ryk	0.695339	0.344938
	Cobll1	1.11079	0.628368			Nav3	1.49725	3.47425								Chdh	0.0259191	0.564192			Parva	0.802963	1.97306			Bcar3	1.34172	0.491013			Galnt13	0.322865	1.09284			Dpp4	0.621225	1.32515			Zbtb16	5.22284	1.3274			Slc38a3	1.06353	0.537268
	Lrp2	4.70513	3.4768			Srgap1	6.90715	2.72623								Tkt	0.140212	0.750067			Tead1	5.14912	7.41797			Fnbp1l	1.24126	2.14589			Pkp4	10.7099	5.90561			Cobll1	6.22987	4.29564			Arih1	2.22134	3.95904			Uqcrc1	0.259516	0.647577
	Itga6	1.00483	2.14191			Sdc2	1.1314	2.78818								Sema3g	4.70268	1.70357			Far1	0.358015	0.927359			Camk2d	1.60149	2.77205			Itgb6	0.589952	2.3868			Stk39	8.91026	7.23484			Ca12	30.3996	25.3987			Pth1r	0.532752	1.61638
	Rapgef4	4.83588	7.16942			Cpq	3.97392	6.74626								Ldb3	0.0292537	2.43675			Rras2	0.657824	1.84826			Ank2	1.34982	0.455387			Dpp4	0.415566	0.986574			Itprid2	1.18863	2.82697			Tpm1	1.17291	2.60256			Hsp90ab1	2.7597	5.3158
	Sp3	0.861096	1.47961			Nipal2	1.01584	0.452788								Psd3	11.3007	6.53004			Pde3b	0.500776	1.46519			LOC108348190	4.07085	1.23736			Gca	0.957248	2.01788			Fnbp4	3.59064	2.83012			Polr2m	3.84328	2.56664			Rcan2	31.6944	23.8099
	Chn1	0.429419	1.04086			Zfpm2	3.20389	6.80291								Enpp6	0.0452884	0.991771			Pik3c2a	1.09832	1.9872			Manba	0.666619	1.27351			Grb14	1.05625	0.629738			Ehf	1.69436	1.1622			Cgnl1	13.0258	9.88364			Lmbrd1	5.24098	3.1994
	Nckap1	2.08118	3.17014			Ext1	4.82591	10.6538								Robo2	49.8599	25.3869			Plekha7	4.48295	5.76658			Pdlim5	0.932458	1.90897			Cobll1	6.53936	4.45545			Mpped2	14.1169	7.15468			Tcf12	4.29968	6.18236			Phf3	2.63144	1.72246
	Calcrl	4.59349	7.76878			AABR07058158.1	0.4915	1.41965								Adamts1	0.0361433	1.38178			Sox6	2.1764	4.52207			Ddah1	0.804523	1.15201			Stk39	29.2717	15.4691			Grem1	0.788169	1.74115			Plscr1	0.597947	1.98001			Dst	6.0541	3.68784
	Ctnnd1	2.21641	3.6074			Plec	1.76747	3.45027								Nfkbiz	0.0115462	0.491262			Smg1	2.1934	3.9345			Adgrl2	1.13133	1.85515			Map3k20	0.422686	0.954801			B2m	0.10199	0.634209			Atp1b3	0.517187	1.52276			Ptpn18	1.34895	2.45792
	Tspan18	0.301583	1.56751			Rbfox2	2.38596	4.12716								Cblb	12.3432	8.48216			Vps35l	0.519954	1.39908			Tnni3k	1.02177	0.0841172			Dnajc10	1.77467	1.22213			Myef2	0.21871	1.13503			Spsb4	0.75831	0.373377			Npas2	0.283892	1.03545
	Meis2	28.5151	36.9316			Rpl3	0.33287	1.0797								Parp14	0.170864	0.883821			Umod	1.09864	0.446301			Wls	3.34387	5.12005			Zc3h15	1.59521	1.06462			RGD1565616	2.42556	4.00075			Ppp2r3a	2.01318	3.78769			Ankrd44	8.37337	5.87971
	Ehd4	5.3527	10.3936			Fbln1	0.0965377	1.88559								Zfp521	7.64712	5.29337			Acsm5	0.347725	0.829203			Smarcd3	1.70912	0.682749			Itgav	4.32353	2.7078			Ninl	5.76407	2.98273			Ctdspl	1.263	0.755135			AABR07067767.1	5.25153	2.05499
	Stard9	3.63601	4.91379			Gramd4	0.250217	0.931098								Atp8b1	6.7722	4.41994			Acsm2	6.36722	9.47729			AABR07059258.1	1.13448	0.688411			Fnbp4	4.07256	3.16066			Zhx3	0.805359	0.460359			Rcan2	58.9777	39.075			AABR07068161.1	0.171768	0.856575
	Pdia3	0.909748	1.91616			Cpne8	1.02509	3.3368								Kcng2	1.67094	0.257869			RGD1559600	0.441852	0.76625			Sema3c	0.725772	1.80633			Abtb2	1.70458	1.09994			Wfdc2	0.360415	0.913685			AABR07066870.1	0.412814	1.21683			Col4a3	1.39492	0.881935
	B2m	1.1917	4.2401			Prickle1	0.276107	0.925826								Cdh16	0.0102871	0.569445			Acsm3	0.62221	1.14801			Pclo	5.81458	4.07483			Caprin1	5.01876	3.89677			Xkr4	0.487247	2.96962			Dst	24.8967	16.7863			LOC100359583	0.162204	0.621902
	Sema6d	0.653199	1.34786			Tmbim6	1.83226	0.971286								Adgrg1	0.0382523	0.642777			Rexo5	0.394568	0.964061			Sema3e	0.31449	0.988446			Ivd	1.36445	0.937821			Aqp3	1.15521	0.546432			Clk1	7.61463	6.07034			Fbxl17	14.2461	11.6266
	Slc12a1	2.70403	1.93642			Pdgfd	1.3366	3.96406								LOC501233	0.00840506	0.433541			Abca16	0.981956	2.68262			Cfap69	0.548785	1.14417			B2m	0.0372192	0.635871			Zcchc7	4.26259	6.2417			Pard3b	17.3152	25.1058			Ppip5k2	2.882	1.88997
	Slc27a2	0.759624	0.397865			Arhgap42	1.92514	3.5227								Cacna1a	18.8827	12.7786			Cog7	0.278697	0.584561			Cdk14	2.19493	6.44259			Myef2	0.237014	0.857329			Shb	3.20423	2.24031			AABR07068046.1	0.780268	0.385206			Spp1	0	1.66902
	RGD1565616	3.28987	5.98225			Fli1	2.96761	5.03749								Gcdh	0.0926915	0.685694			Tnrc6a	1.76201	3.11968			Cdk6	1.71331	3.50852			Slc12a1	2.87566	3.94615			Abca1	0.25694	0.882917			AABR07068161.1	0.107009	0.957154			Shroom3	5.15566	8.43667
	Atrn	1.7925	3.63141			Zbtb16	16.9288	7.41511								Hhip	5.26507	2.89157			Arhgap17	2.76559	4.10115			AABR07059663.1	3.44713	2.13915			Trpm7	20.5851	25.2276			Fsd1l	0.495364	0.963159			Col4a4	1.85407	1.2781			Igfbp7	0.417911	1.73665
	Plcb1	7.80324	10.6236			Peak1	2.70822	4.8369								Il34	0.0264963	1.49146			LOC361646	0.325529	0.619039			Mdfic	0.298442	0.802949			Mertk	0.967455	0.572705			Zfp462	0.407269	0.908281			Col4a3	4.73759	2.97635			Dcun1d4	0.958552	0.593808
	Rrbp1	3.23341	4.28568			Arih1	1.21161	2.55986								Cox4i1	0.00743175	0.609262			Xpo6	0.431416	1.03966			Cadps2	1.17687	2.69586			RGD1565616	2.03595	3.76123			Ctnnal1	4.21004	1.32439			LOC100359583	0.223312	0.92303			Tbc1d1	6.94956	5.30137
	Bcl2l1	4.94098	3.30101			AABR07070312.1	3.17141	1.62313								Fkbp5	3.0948	1.34735			Atxn2l	0.370583	0.651201			Slc13a1	0.712489	2.06089			Plcb4	2.16905	1.59382			Epb41l4b	4.18911	2.95947			Efhd1	11.9424	9.38025			Ppargc1a	10.9783	8.05266
	Soga1	0.62342	1.13672			Rplp1	0.39495	0.825929								Cisd1	0.148334	0.798786			Mvp	0.211715	0.712225			Ahcyl2	6.48226	4.99216			Acss1	4.96658	3.62048			AC134204.1	1.1606	0.416737			Ppip5k2	2.45249	1.23067			Gba3	0.631993	0.264547
	Tgm2	0.561353	1.40155			Tpm1	1.99065	5.1868								Ank3	0.90622	5.7123			Zfp629	0.68055	2.68846			Exoc4	3.82331	5.19027			Srsf6	2.04479	1.3385			Zfp618	4.46213	3.52668			Mtcl1	3.24527	2.03346			Ppp2r2c	1.57185	2.75993
	Ppp1r16b	3.64167	2.65467			Nedd4	5.13325	7.52287								Cd24	0.0655337	1.08949			Srcap	1.44735	2.11304			Lrguk	0.161037	2.56731			Wfdc2	0.382549	0.909448			Col27a1	0.501478	1.2617			Spp1	0.0356396	3.12781			Sh3bp2	0.357948	1.2063
	Hnf4a	1.60418	1.04773			Gclc	1.59577	0.534269								Rxfp2	5.29003	3.22256			Phkg2	0.523573	0.901138			Cald1	0.226853	1.62766			Sycp2	0.6855	0.306151			Whrn	1.65837	1.0321			Fras1	1.76832	0.639657			Npc1l1	0.383847	1.15716
	Pkig	0.544622	1.24573			Syncrip	1.39423	2.37833								Ubc	0.254765	1.24178			Fus	0.928888	1.96686			Zc3hav1	0.361432	0.679467			Sbspon	2.12166	0.937051			Ptprd	6.00524	8.24316			Slc4a4	1.87752	3.41711			Egfr	0.710682	2.18808
	Zmynd8	4.11868	6.14054			Plod2	1.49006	4.60539								Rplp0	0.0350223	0.579538			Slc5a2	0.630265	1.95532			Skap2	2.14839	3.1806			Adhfe1	2.34457	1.58564			Acer2	14.4527	8.29789			Igfbp7	2.94198	3.83138			Mdh1	0.485959	1.17556
	Pck1	1.74213	0.548048			Rbms3	23.9074	29.6828								AY172581.9	907.498	464.377			Tial1	0.352122	0.712806			LOC100909604	3.17882	2.28842			Xkr4	8.04576	18.3952			Dab1	1.64868	0.386019			AABR07015057.1	0.213726	0.819904			Rnf152	9.96853	7.89475
	Pmepa1	0.742784	1.62349			Rpsa	0.650035	1.7128								AY172581.24	1579.93	626.471			Ate1	1.04507	2.08839			Hibadh	2.73936	1.87118			Mob3b	2.81519	5.26955			AABR07049499.1	0.443484	1.14996			Sh3bp2	0.500439	1.3188			Phlpp1	3.52824	2.27347
	Rpl7	0.421495	0.867432			Rpl14	0.381093	1.02866								Mt-nd1	6.08752	24.5761			Tacc2	1.99705	4.26073			Jazf1	1.06802	1.78801			Ptpn3	5.44387	7.34073			Usp24	3.32032	2.6268			Emid1	1.07472	0.233663			Dbi	0.0800955	0.552825
	Prex2	4.68857	6.81423			Rftn1	4.34955	10.768								Mt-nd2	7.87294	29.7617			Plekha1	0.371193	1.2255			Creb5	0.0697389	0.787469			AC134204.1	1.08976	0.382915			Trabd2b	2.21638	5.73898			Npc1l1	0.337862	1.11856			Mapkapk2	0.189041	0.706783
	Pcmtd1	1.6023	3.10184			Daam2	2.59468	1.55144								Mt-co1	12.694	43.8899			Htra1	0.268235	0.747761			Mturn	1.67565	0.540333			Rgs3	3.75245	1.33883			Uqcrh	0.324475	0.822107			Grb10	7.61212	5.45598			Atp6v1g3	13.1687	17.0283
	Lyn	2.7007	4.76923			Hsp90ab1	4.20032	7.9161								Mt-co2	13.0637	49.9635			Lhpp	0.3223	0.722835			Ggct	0.335093	0.991016			Kif12	0.54475	0.879224			Pik3r3	2.52505	4.01721			B3gnt2	0.975324	0.578546			Niban1	0.257796	2.65699
	Slc7a13	1.24552	0.178933			Runx2	1.12145	2.43706								Mt-atp8	8.30058	3.28824			Fam53b	0.539485	0.971969			Pde1c	2.00407	3.0506			Pappa1	2.66848	5.09596			Eri3	2.01062	3.70661			Rtn4	1.47349	2.99299			Atp1b1	3.2957	6.49556
	Ube2r2	1.10088	1.84844			Clic5	1.6142	0.827158								Mt-atp6	13.2228	44.0248			Zranb1	0.639887	0.977872			Ppm1k	0.600642	0.28683			Mpdz	1.44921	0.796888			Bsdc1	0.492782	1.04596			Cntnap5c	1.03987	0.51175			Esrrg	14.5373	12.0204
	Zcchc7	3.78546	5.45901			Rcan2	5.37101	1.79761								Mt-co3	15.8015	49.2583			Ctbp2	0.649886	1.01286			Fam13a	1.86772	1.20647			Jun	0.25679	0.900652			Rsrp1	3.814	2.98167			Ivns1abp	4.75935	8.88753			Pgp	0.138153	0.51366
	Abca1	0.525666	1.73238			Adgrf5	1.01582	0.64944								Mt-nd3	2.56731	6.86095			Dhx32	0.265903	0.638946			Mat2a	0.408386	1.22373			Raver2	0.985476	0.312064			Srrm1	3.79279	2.39164			Niban1	0.126808	1.97945			Wwc1	6.52114	9.91354
	Slc44a1	1.49618	2.63539			Hs6st1	0.924542	1.83713								Mt-nd4	6.47784	28.3024			Dock1	1.91899	3.60741			Eva1a	3.87977	1.77418			Uqcrh	0.370276	0.783333			Rap1gap	1.89364	1.1646			Atp1b1	7.81617	11.6403			Hnrnph1	2.155	1.58055
	Ptbp3	1.41617	2.71692			Aff3	2.71466	1.42041								Mt-nd6	0.111338	1.13409			Mgmt	0.702019	1.72717			Exoc6b	2.87671	4.18093			Macf1	13.7434	11.2039			Rere	6.5846	8.19908			Itpkb	2.05575	1.1556			Gpx3	0.464105	0.808104
	Rgs3	2.51886	3.73071			Map4k4	2.95339	5.24076								Mt-cyb	7.3293	24.2675			Ppp2r2d	0.323635	0.738623			Nat8f5	1.57807	0.555628			Rsrp1	3.50004	2.25237			Errfi1	0.383038	1.24909			Esrrg	25.8652	18.8905			Rab11fip4	1.65976	0.998773
	Nfib	4.97397	7.82681			Il1r1	1.6011	4.33281								AY172581.23	0.725215	0.181781			Cdhr5	0.367171	0.908503			Tia1	0.580666	1.15901			Srrm1	3.56227	2.58635			Per3	2.7258	1.35954			Rogdi	1.8293	0.990163			Slfn5	1.10726	3.2017
	AABR07049085.1	0.752733	1.7621			Col3a1	1.35166	5.11806													Ap2a2	0.944952	1.5211			Anxa4	0.869144	1.5814			Arhgef10l	0.347786	1.02315			Camta1	21.1628	12.6798			Srrm2	16.6883	12.4425			Eif1	0.175651	0.708996
	Nfia	6.05195	8.21673			Gls	1.79675	3.75145													Ctsd	0.253414	0.667819			Aak1	2.75524	2.09525			Slc25a33	0.775868	0.386859			Shroom4	4.16035	7.36413			Pafah1b1	2.86609	4.54475			Stat3	2.96834	5.51498
	Jak1	1.70382	3.27016			Myo1b	6.6133	4.90655													AC099449.1	0.832619	1.52829			Mgll	4.45629	3.1383			Per3	4.4714	2.16648			Rps6ka3	1.41501	2.31366			Flot2	0.778891	1.839			Becn1	1.50723	2.64538
	Pik3r3	1.54112	2.78751			Hecw2	1.22141	0.435727													Kcnq1	0.751741	0.440672			Aldh1l1	0.771198	0.407139			Camta1	16.1451	10.1304			Tmem47	0.251518	0.930186			Stat3	2.81175	6.14042			H3f3a	0.0640048	0.537636
	Rps8	0.430437	1.18061			Pard3b	6.96684	10.7423													Shank2	2.03026	2.63574			Adamts9	0.176681	0.803042			Shroom4	4.623	8.09654			Dmd	2.79724	4.35868			Slc4a1	86.0001	50.0582			Acox1	0.196964	0.776633
	Tinagl1	1.0881	0.498567			Adam23	0.139321	1.13139													Ppp6r3	1.4579	3.05561			Magi1	4.5816	3.5841			Piga	2.11374	1.12734			Stard8	1.47068	1.00954			H3f3a	0.180236	0.591864			Kcnma1	9.3946	23.991
	Slc9a1	0.901937	1.922			Kansl1l	2.55327	5.41884													Kmt5b	0.735366	1.37599			Suclg2	2.58591	3.53159			Acot9	2.34802	0.939756			Eda	0.315452	1.15178			Kcnma1	10.859	19.1823			Nr1d2	0.912282	0.551363
	Luzp1	2.32964	3.35136			Fn1	1.16908	4.36325													Chka	0.471436	1.68313			Frmd4b	1.25571	2.61699			Sat1	22.6663	9.56617			AABR07040412.1	0.978587	1.88447			Thrb	6.15355	4.17808			Thrb	4.40984	2.91151
	Cdc42	1.11326	1.91198			Igfbp5	5.53347	1.51337													Acy3	1.38544	0.892432			Mitf	9.99572	7.62793			Cox7b	0.291363	0.607689			Tmem164	2.44149	4.79965			Ctsb	0.215736	0.638109			Clu	0.0201196	0.873744
	AABR07073181.1	1.46968	2.947			Tns1	12.8487	9.28601													Kdm2a	1.3715	2.6503			Srgap3	5.2303	1.06857			Trpc5	4.80998	1.6059			Akap17b	2.46772	1.66907			Rb1	1.56135	2.63501			Ctsb	0.0678425	0.480533
	Ece1	1.82088	2.79413			Col4a4	1.84695	1.16936													Rbm14	0.259488	0.65556			Tmcc1	3.59164	2.8113			Akap17b	2.46081	1.66774			L1cam	1.49956	0.751165			Tpt1	0.368161	0.790777			Ctsl	0.0385415	0.58499
	Eif4g3	1.89743	3.0304			Col4a3	1.72475	0.781305													Pacs1	0.471889	1.23504			Zfand4	0.449446	0.825236			Slc8a1	20.66	30.8075			Tmem178a	6.32768	4.44144			Tsc22d1	0.985154	1.71982			Eci3	0.142888	0.503904
	Rere	6.75347	9.34731			Gigyf2	1.32836	2.72865													AC134224.2	6.78718	13.2639			Tmem72	9.23826	3.56489			AABR07062799.2	0.644345	0.315456			Eml4	4.61597	2.71996			Dach1	4.66489	7.99743			Cdkal1	3.08444	2.30973
	Camta1	15.6226	11.6493			AABR07068316.1	7.92922	11.0678													AC134224.3	184.054	420.044			Wnk1	15.2878	10.0783			Epcam	0.350171	1.00662			Ttc7a	0.883888	1.89039			Ctsl	0.119734	0.810742			Ripor2	1.72836	0.934099
	Gnb1	1.53704	2.81345			Sned1	4.00299	1.32283													Sf1	0.531405	0.86357			Ptms	0.230332	0.756713			Capn13	88.2421	46.4144			Epcam	0.692461	1.46201			Ror2	1.17523	0.390484			Carmil1	2.21099	4.07606
	Ssu72	0.448031	0.950397			Ptprm	2.86469	5.11141													Macrod1	1.72355	2.24551			Scnn1a	2.56474	0.99388			Itsn2	5.85898	4.3767			Ppp1cb	0.90542	1.91377			Dcdc2	0.362861	1.22304			Hecw1	0.125967	0.543534
	Cask	0.995887	1.63681			Myl12b	0.545999	1.35842													Mark2	1.20023	1.97825			Tspan9	0.308956	0.723143			Ldah	1.23135	0.860338			Capn13	100.874	53.298			Hecw1	0.201738	0.708594			Akr1c1	0.445989	0.17317
	Mid1	2.17551	3.91403			Spp1	0.116046	9.32929													Rtn3	0.8055	1.43752			Ybx3	0.29633	0.698608			Hpcal1	4.85297	3.36213			Rab10	1.53392	2.43207			Wac	1.91453	2.93088			Nebl	12.0336	6.72216
	Tmsb4x	0.494885	2.29505			Rasgef1b	3.92479	1.68053													Atl3	0.281866	0.795648			Rerg	0.137672	4.78064			Stxbp6	0.214936	1.09326			Itsn2	4.39471	3.41788			Akr1c1	0.650075	0.371238			Etl4	10.5948	13.995
	Rps6ka3	1.97148	3.27121			Shroom3	3.49599	7.20922													Ust5r	8.68741	4.46757			Plekha5	3.26074	4.39282			Prkd1	20.8629	9.12339			Laptm4a	0.288646	0.744922			Akr1c19	2.64912	1.45843			Zmiz1	13.4019	10.6253
	Sh3bgrl	0.727931	1.47233			Igfbp7	6.92573	14.5108													Slc22a25	6.01213	4.17531			Ldhb	2.34842	1.75475			Cdkl1	3.88494	6.11675			Ywhaq	0.525522	1.0777			Pter	0.231137	0.74189			Cacna1d	9.13918	6.66937
	Pcdh19	0.965639	1.60533			Pdgfra	2.6637	5.17581													Slc22a8	2.00109	1.4454			Sox5	2.15332	1.42173			AABR07064873.1	11.9767	15.5221			Bzw2	1.57273	2.62566			Cacnb2	1.43361	0.441922			Ncoa4	1.27777	0.760882
	Tmem164	1.19716	2.75499			Atp8a1	0.434488	1.36208													Slc22a6	5.11068	2.10209			Itpr2	1.19079	0.729898			Zfp36l1	0.354436	1.05723			Stxbp6	2.56028	4.18843			Nebl	3.30266	0.754738			Use1	0.267431	0.619817
	Crim1	7.68196	10.4637			Gba3	1.10056	0.555898													Slc3a2	0.181149	0.514789			Etfbkmt	0.359332	0.837667			Srsf5	2.65218	1.79842			Cdkl1	12.6904	7.92448			Zmiz1	10.4277	7.82832			Uba52	0.203071	0.618208
	Rasgrp3	1.72542	2.86969			Mtmr3	3.20647	6.71681													Nxf1	0.648611	0.961865			Kcnt1	7.44343	3.28319			Esrrb	1.10673	0.496369			Frmd6	0.731944	0.445281			Ints10	1.71342	3.61632			Psd3	4.16632	2.65565
	Ehd3	1.61291	0.941813			Emid1	6.50613	1.80266													Ahnak	1.26325	1.80662			Wdr34	0.305306	0.707896			Sptlc2	3.3386	2.4993			Plekhg3	1.59306	1.1506			Sh3rf1	3.55729	5.80753			Gpm6a	1.27228	0.725045
	Fosl2	0.62336	1.13798			Tns3	4.26048	10.6546													Fth1	0.641409	1.19592			Fnbp1	2.19574	1.62285			Calm1	0.360324	0.719893			Sptb	0.899644	0.59427			Nrg1	0.246119	0.825627			AABR07026125.1	9.97924	12.4506
	Rab10	1.4451	2.54005			Rtn4	0.567715	1.60528													Cpsf7	0.804214	1.48938			Ralgps1	2.00772	1.29264			Trip11	3.20443	2.46621			Zfp36l1	0.191079	0.859443			AABR07026125.1	20.6614	10.0588			Arhgef10	1.87222	1.23339
	Klhl29	1.03861	2.52046			Cntnap5c	1.60256	0.796584													Ddb1	0.389669	0.753698			Hspa5	0.823561	2.14416			Lgmn	0.336581	0.999543			Rgs6	1.02242	0.101338			Col4a1	0.136659	0.870602			Col4a1	0.126646	0.639718
	Laptm4a	0.278426	0.912635			Sox13	3.20702	1.52881													Stx3	0.262898	0.757674			Gsn	0.294625	0.726905			Clmn	5.11636	3.19298			Foxn3	3.15355	4.89165			Arglu1	5.3212	3.57229			Runx1	0.250335	1.50756
	Ywhaq	0.668938	1.31441			Nav1	1.25067	2.51531													Glyatl2	0.295843	0.729293			Zeb2	0.234546	0.920026			Evl	0.265555	1.03169			Lgmn	0.428861	1.18024			Cxadr	0.914539	1.73377			Dyrk1a	2.31112	1.59173
	Rnf144a	1.094	2.08803			Niban1	0.717218	1.44314													Zfp91	1.17265	1.83781			Pkp4	9.50409	5.26461			Degs2	0.775263	1.92509			Clmn	5.43934	4.11795			Runx1	0.481893	1.60918			Alcam	3.3091	2.03259
	Strn3	2.8806	4.51054			Fmo2	13.6411	5.6865													Tle4	0.55802	1.29049			Dapl1	0.79936	0.334583			Brf1	1.33616	0.679618			Cdc42bpb	6.39677	4.32678			Phldb2	7.75356	6.17882			Phldb2	5.64368	3.78107
	Clec14a	0.512939	1.35431			Fmo3	1.26528	0.542491													Gnaq	1.00818	2.71783			Itgb6	0.821181	2.74775			Itgb8	1.86577	4.50777			Itgb8	0.431537	2.46959			Zbtb20	19.4253	24.143			Atg3	2.68125	1.63011
	Map4k5	1.09019	1.94526			Prrx1	1.04177	2.31004													Trpm6	0.74308	1.12475			Slc4a10	0.845331	0.343983			Atp5f1b	0.528681	1.21707			Tle2	1.341	0.759326			Parp14	0.230749	0.88856			Igsf11	0.189071	0.578614
	Dhrs7l1	1.15268	0.188071			Pbx1	0.843223	2.1319													Gna14	0.075616	1.12761			Dpp4	0.381137	1.02458			Baz2a	1.05035	0.6878			Sbno2	1.14021	2.09918			Iqcg	0.239305	0.859955			Arhgap31	0.178198	0.720006
	Rhoj	2.713	4.72366			AABR07021704.1	0.99251	2.40388													Pcsk5	1.65029	3.97288			Cobll1	8.35404	4.45233			Cd63	0.420662	0.77685			Notch3	0.722334	0.427653			Igf2bp2	1.07104	0.615645			Casr	1.63472	0.943378
	Zfp36l1	0.70654	1.87475			Rps6kc1	1.09405	2.12408													Anxa1	0.14429	0.946779			Stk39	13.33	6.5158			Sbno2	1.05759	2.13712			Akap8l	1.95331	1.22346			Kctd1	2.81117	5.32367			Parp14	0.0648776	0.796736
	Susd6	2.01899	4.13279			Sh3pxd2b	0.8628	1.86131													Abhd17b	0.312709	0.91918			Dync1i2	1.22244	1.9642			Akap8l	1.7706	1.04577			Syn3	0.552713	1.33915			Fhod3	10.63	7.84991			Kctd1	1.6933	3.29583
	Pcnx1	1.9648	4.01871			Adam19	0.829416	1.54878													Smc5	0.680786	1.2221			Itga6	1.34048	2.3145			Slc25a3	0.284764	0.596132			Timp3	2.07141	1.31737			Map3k2	1.21164	2.58645			Fhod3	9.49376	6.26285
	Aldh6a1	0.788048	0.456624			Cyfip2	0.841888	0.490009													Tjp2	0.697287	1.9989			Map3k20	0.571353	1.33928			Cdk17	0.688529	1.57449			Btbd11	0.771212	0.318169			Egr1	1.74377	0.507317			Dmxl1	32.844	18.4744
	Sptlc2	1.30766	2.42342			Adamts2	0.940926	2.23649													Pip5k1b	0.702416	2.17448			Itprid2	3.38873	6.25933			Ntn4	0.417721	1.94246			Nuak1	0.143719	0.895028			Cystm1	2.71076	1.54119			Atp5f1a	0.0620388	0.529844
	Foxn3	3.59445	5.41239			Rapgef6	0.554451	1.89056													Dock8	4.94865	6.53017			Pde1a	2.66761	1.08858			Tmcc3	0.680933	1.57483			Chst11	2.08375	3.29708			Slc4a9	16.0152	10.0949			Cdh16	0.17499	0.471251
	Traf3	0.710749	1.43961			Gpx3	2.06075	4.21046													Kank1	1.64123	2.60798			Itgav	3.31477	2.27636			Eea1	2.65472	1.91767			Slc25a3	0.219115	0.501027			Dmxl1	27.2814	15.9054			Calr	0.416845	1.15626
	Pros1	0.796388	1.48524			Galnt10	3.12252	1.89008													Smarca2	4.08123	2.61488			Ptprj	7.44305	5.85929			Tmtc2	0.342231	1.37624			Ntn4	3.15407	5.22601			Zfp608	2.20481	3.66776			Nr3c2	17.7389	13.0637
	Atp5f1b	0.308238	0.982301			Ulk2	1.43653	2.75089													Rfx3	0.766263	2.18049			RGD1309540	0.76959	1.56345			Acss3	1.99824	1.43411			Kitlg	7.67447	4.51573			AABR07032155.1	1.20867	4.85311			Cdh1	2.98507	5.20301
	Myl6	0.319571	0.962848			Aspa	1.25202	0.858289													Glis3	7.18822	22.809			Dgkz	1.18773	0.827605			Zfc3h1	3.66195	2.91162			Pawr	0.690072	1.38206			Ppargc1b	2.35739	1.61695			Zfhx3	9.189	7.36257
	Rpl41	0.600927	1.39647			Ksr1	3.0006	5.00596													Slc1a1	2.5875	3.65083			Ehd4	0.237959	0.819776			Ptprr	0.590074	1.56295			Slc16a7	3.79633	5.48554			Ptpn2	1.12598	2.11792			Plcg2	4.39248	7.39065
	Cd63	0.1124	0.80941			Slfn13	0.368015	0.962082													Ak3	0.946933	1.44163			Pdia3	0.976579	2.35735			Cpm	2.4115	1.55965			Matn2	0.321564	0.987585			AABR07032622.1	0.206024	0.805211			Itgb1	6.47245	4.20163
	Eef2	0.316342	0.99847			Vmp1	0.504472	1.64918													Jak2	0.335453	0.720485			B2m	0.0802602	0.920688			Srgap1	4.11997	3.21553			Rims2	1.41538	3.3782			Atp5f1a	0.181424	0.773777			Mapk14	2.49903	3.97753
	Sbno2	0.741251	1.49888			Ypel2	0.283827	0.932221													Ric1	0.592889	1.09863			Sema6d	1.80704	1.13395			Ppm1h	7.40095	9.43304			Oxr1	4.45375	5.91641			Calr	0.473694	0.955427			Fkbp5	2.12465	1.18429
	Bsg	0.383924	0.87142			Scpep1	1.34763	2.97328													RGD1311595	0.966131	1.80131			Slc12a1	126.854	96.3375			Atp23	1.14412	0.627969			Trps1	2.60814	4.47481			Nr3c2	17.4328	13.481			Pttg1ip	0.111947	0.513484
	Syn3	0.512667	1.31338			Mmd	0.483551	1.2146													Uhrf2	0.525526	1.74671			Fam227b	1.23273	0.824804			RGD1565117	0.903225	2.16478			Ext1	7.19588	11.021			Zfhx3	7.53149	5.6492			Col18a1	4.7449	9.9322
	Nuak1	3.56408	7.49185			Hlf	1.02337	0.446945													A1cf	0.813757	1.25819			Trpm7	5.26877	8.37279			Trps1	2.26895	4.23088			Samd12	1.33768	0.898463			Gse1	3.25215	2.26825			Psap	0.140555	0.585026
	Chst11	3.92328	8.11327			Col1a1	0.364331	2.85563													Sgms1	3.4701	7.88211			Prom2	1.07926	0.541394			Mtss1	6.2451	3.57493			Ptk2	1.69053	2.81787			Fkbp5	2.47168	1.43965			Cd24	0.0350671	0.490977
	Hsp90b1	1.2238	2.34693			Nr1d1	0.823384	0.364507													Papss2	0.541708	0.870833			RGD1565616	2.35435	3.3735			Kcnq3	1.19317	0.105403			Plec	1.15136	1.7902			Col18a1	4.00385	6.5658			Kl	0.64136	0.354117
	Apaf1	0.490773	0.970306			Stat3	1.76522	3.73184													Atad1	0.586067	0.976058			Mavs	2.51577	1.34621			Ndrg1	2.25737	4.39222			Oplah	0.390828	0.829114			Arid5b	2.52108	4.47026			Arpc1b	0.235088	0.736821
	Cdk17	1.59616	3.50038			Gpatch8	2.37504	3.79182													Pten	0.83481	1.606			Adra1d	0.0474801	2.00576			Oplah	0.453056	1.12362			Ddx17	9.05605	7.1054			Cd24	0.124077	0.777085			Lamtor4	0.131102	0.539671
	Elk3	2.07848	4.6313			Mapt	4.97674	3.10241													Rnls	1.15822	2.49575			Jag1	0.425121	0.950889			Ddx17	11.0455	8.01476			Tef	1.15715	0.462924			Stard13	2.75189	1.72656			Fis1	0.236902	0.624354
	Ppp1r12a	2.97108	5.09303			Kansl1	1.7319	3.2366													Slc16a12	1.54061	3.63677			Dstn	0.329681	1.08113			L3mbtl2	0.747088	0.430083			Srebf2	1.47873	0.985382			Trrap	3.09165	2.23542			Clip2	0.346922	0.833122
	Srgap1	8.5466	4.62219			Abca8a	4.69515	13.7945													Pank1	1.12139	1.93955			Rrbp1	1.4808	2.3308			Tef	2.35842	0.794223			A4galt	1.25652	0.868148			Ubc	1.36573	2.41776			Caln1	4.09464	2.5987
	Slc16a7	0.81736	0.377415			Sdk2	1.58248	3.97249													Pcgf5	0.634928	0.961829			Ninl	3.82766	1.67185			Pacsin2	7.33258	5.0188			Adcy6	2.27131	1.68288			Ncor2	3.88406	2.81356			Ubc	0.369585	1.70447
	Stk3	3.13026	4.6798			Baiap2	2.01007	0.939919													Tnks2	0.761627	1.33699			Rpn2	0.330466	0.774879			Ppara	1.11491	0.595265			Prpf40b	1.30952	0.81155			AY172581.9	520.764	218.074			Atp2a2	1.67712	3.14449
	Ext1	3.35918	5.196			Zfp385d	11.0386	8.1891													Btaf1	0.750519	1.33787			Snhg11	1.23258	0.452924			Kif21a	1.53349	1.11291			Aqp2	9.27822	4.20084			AY172581.24	812.507	310.68			AY172581.9	529.917	180.244
	Samd12	1.78513	1.1846			Clu	0.0596797	1.64764													Cpeb3	1.15149	2.45843			Zhx3	0.948422	0.573153			Slc2a13	2.30581	1.02067			Krt7	0.672514	1.22829			Mt-nd1	10.5198	18.1809			AY172581.24	849.543	262.216
	Ndrg1	0.538022	1.54311			Ctsb	0.208456	1.08032													Ide	0.908666	1.74737			Sdc4	0.910411	1.72752			Zfp641	1.0552	0.669264			Dync2h1	3.44797	2.62689			Mt-nd2	14.2553	24.7999			Mt-nd1	4.77863	14.6462
	Ly6e	1.78424	2.9626			Tpt1	0.363942	1.14041													Kif11	0.602332	1.09328			Wfdc2	0.3869	1.01006			Lima1	3.53002	2.62251			Arhgap42	0.47369	1.11284			Mt-co2	22.9026	42.5594			Mt-nd2	6.37691	18.8938
	Rbfox2	4.43162	6.48723			Tsc22d1	0.984116	2.83877													Exoc6	2.95598	5.56093			Ncoa3	2.40391	1.52529			Dync2h1	2.51753	1.88848			Maml2	7.32775	12.1859			Mt-atp8	3.64625	1.59385			Mt-co1	10.8061	29.2738
	Rpl3	0.249039	0.934211			Mycbp2	2.74969	3.99384													Myof	1.06385	3.8059			Arfgef2	2.2711	1.66973			Glb1l2	0.42609	3.50601			Sesn3	1.30079	2.21854			Mt-nd3	4.26865	6.93545			Mt-co2	10.3693	33.3525
	Tnrc6b	4.3622	5.96529			Gpc6	6.99022	11.2173													Plce1	0.471616	1.76122			Psma7	0.453168	0.857943			St14	0.470402	1.0664			Rgl3	11.0797	7.63752			Mt-nd4	11.7441	18.4731			Mt-atp8	4.33672	1.17735
	Cpne8	2.05599	3.88497			Ctsl	0.175798	1.19971													Sorbs1	1.92693	5.98781			Sbspon	1.23306	0.467761			Ubash3b	0.0385027	0.958848			Glb1l2	1.19728	2.70411			Mt-cyb	12.6759	19.4017			Mt-atp6	10.2031	29.3079
	Slc38a2	0.993742	1.84041			Pdlim7	0.548451	1.34833													Tm9sf3	0.633962	0.967309			Cspp1	2.07641	2.96628			Arhgef12	3.86847	6.612			Tmem45b	8.39267	3.28795			AY172581.23	0.684671	0.118986			Mt-co3	12.9852	35.1472
	Tmbim6	1.88333	1.04248			Agtr1a	3.83233	2.59708													Pik3ap1	0.446692	1.85379			Adhfe1	1.44191	0.565967			Usp2	1.78973	0.442353			Ubash3b	0.157891	1.1151								Mt-nd3	1.97839	5.59917
	Cers5	0.714286	1.26047			Svil	0.494889	1.47189													AC096301.1	0.608689	1.45533			Xkr4	1.9731	4.09099			Fxyd2	4.95334	2.73166			Arhgef12	3.76879	5.50352								Mt-nd4	5.85094	14.3735
	Lima1	2.6705	4.40742			Akr1c1	0.737648	0.314228													Lcor	1.24072	3.50131			Lyn	1.29516	2.23648			Zbtb16	3.32437	0.768329			Usp2	1.08482	0.514891								Mt-cyb	5.42225	15.1218
	Tns2	1.36512	0.894492			Vim	0.373363	1.65695													Hoga1	2.65558	4.46576			Sdcbp	0.522501	1.143			Megf11	0.51076	2.20684			Zbtb16	2.97489	0.565422								AY172581.23	1.02279	0.15233
	Maml2	9.64375	11.7051			Plxdc2	5.9385	11.0368													R3hcc1l	0.729523	1.8456			Asph	2.11682	3.54932			Herc1	3.75477	2.96104			Dmxl2	1.86184	1.38458
	Dock6	2.80344	4.19446			Prtfdc1	1.25174	2.36328													Abcc2	0.604492	1.19688			Slc26a7	0.804296	0.345099			Aph1b	0.292216	0.72176			Peak1	1.19445	2.09603
	Fli1	5.75501	8.90738			AABR07028902.1	1.98403	5.82027													Dnmbp	0.474455	0.835709			Fut9	4.45115	8.37524			Tpm1	0.915238	3.56982			Ptpn9	1.05106	1.74237
	Ets1	3.05342	6.05334			Zmiz1	2.79117	4.26606													Pax2	1.0193	1.51193			Bach2	0.482235	1.54825			Tln2	2.91941	1.86531			Myo9a	6.00124	4.66666
	St3gal4	0.762341	1.69491			Myo9b	1.34166	2.56423													Slf2	1.03147	1.65658			Mob3b	2.82581	4.28226			Fam81a	3.74228	2.32378			Paqr5	6.45465	5.142
	Esam	0.869641	1.46947			AABR07025295.1	3.172	5.48701													Btrc	0.325458	0.843961			B4galt1	1.61853	0.950417			Sltm	3.18914	2.49356			Megf11	0.479431	1.39869
	Ubash3b	1.49357	2.85834			Aadat	0.847594	0.254595													Fbxw4	0.685973	1.50689			Vcp	0.78799	1.35611			Polr2m	6.237	1.77432			Usp3	1.99641	3.13698
	Mcam	0.702703	1.59321			Gpm6a	2.23045	1.32525													Oga	0.897203	1.69621			Unc13b	0.650434	1.16841			Cgnl1	15.9952	9.84609			Tpm1	3.47942	6.68327
	Ddx6	1.31129	2.28601			Rasa3	1.33303	2.45804													Armh3	0.631006	1.25484			Zcchc7	4.68876	6.16136			Nedd4	4.23802	6.48736			Tln2	1.30771	0.812274
	Sik3	3.7827	5.26118			Col4a1	4.37198	8.64104													Gbf1	1.84774	3.01425			Aldob	1.00436	1.44746			Fam214a	2.46681	1.73625			Fam81a	1.8742	1.31095
	Zbtb16	16.2831	6.83981			Robo2	2.27418	4.85293													Sufu	1.14194	2.29305			Slc44a1	1.22932	2.27422			Ctsh	0.240472	0.803079			Polr2m	2.47517	1.31807
	Peak1	4.5213	6.53513			App	4.56847	7.93521													Trim8	0.456546	0.992571			Ptbp3	1.51872	2.65357			Plscr1	0.938944	2.45414			Tcf12	4.68464	6.27293
	Arih1	1.75589	4.1453			Adamts1	0.23286	1.05056													Arl3	0.410746	1.19037			Kif12	0.461434	1.06942			U2surp	2.60361	2.02695			Unc13c	1.36957	0.547577
	Rplp1	0.236569	0.938575			Runx1	0.274066	2.14454													Wbp1l	1.00901	1.78182			Pappa1	2.77296	4.88115			Ppp2r3a	5.34422	8.69805			Wdr72	2.24576	1.6584
	Csnk1g1	1.02528	1.85255			Col8a1	0.270413	3.81738													Nt5c2	1.03061	3.50823			Frem1	3.15732	1.84924			Pth1r	0.84246	2.05687			Cep162	2.20364	1.49835
	Rab8b	0.633827	1.35926			Alcam	2.44882	1.67379													Pdcd11	0.803863	1.16474			Bnc2	0.341272	1.5591			Dclk3	1.08209	0.6725			Plscr1	1.38388	2.62768
	Tpm1	0.582796	1.54517			Lsamp	0.554528	1.92475													Slk	0.828923	1.35822			Sh3gl2	3.38728	2.58054			Pdcd6ip	1.55657	2.6073			Slc9a9	0.913739	1.90359
	Rnf111	1.20887	2.09725			Ccdc80	1.45727	9.36552													Sorcs1	0.952877	1.39543			Mtap	0.839568	1.60274			AABR07071697.1	0.158318	1.0546			Trpc1	0.843761	1.46797
	Adam10	1.36954	2.50174			Adcy5	5.01471	1.24441													Add3	3.51654	5.22436			Jun	0.363885	1.00943			Xylb	0.535072	0.825976			Ppp2r3a	3.21093	4.71751
	Cgnl1	4.74178	3.73892			Tmem207	0.761193	0.194916													Mxi1	0.655155	1.54711			Raver2	0.592461	0.326976			Sult1c2a	1.51984	0.793655			Dock3	1.92795	1.30287
	Tcf12	5.87803	7.97241			Arvcf	1.19518	0.603979													Smc3	0.897156	1.28462			Trabd2b	6.77056	9.93013			Vegfa	5.03132	3.71418			Pth1r	0.923065	1.83136
	Rfx7	0.599277	1.1578			Med15	1.63707	2.73821													Vti1a	0.732381	1.66614			Pik3r3	1.27497	2.41861			Dst	28.3322	15.3853			Dclk3	1.65081	0.622546
	Nedd4	3.60184	5.61098			Colec12	1.92411	4.81216													Tcf7l2	0.393421	0.843358			Rps8	0.254489	0.767854			Inpp4a	0.989839	0.628279			Tgfbr2	0.381544	0.752437
	Tmod3	1.29057	2.27592			Egr1	0.684948	1.41823													Nhlrc2	0.970736	1.45748			Ptprf	1.62165	2.8977			Rev1	2.03894	1.54201			AABR07071697.1	0.190933	0.836063
	Gclc	1.91602	0.655313			Zfp608	1.05079	2.46085													Afap1l2	0.287623	1.02992			Ahdc1	4.27284	2.92189			Map4k4	0.468997	1.11213			Ctdspl	1.78497	1.25806
	Filip1	1.29905	2.38606			Marchf3	1.04346	2.62341													AABR07007032.1	1.65966	2.99726			Trim63	0.681775	0.178537			AABR07067499.1	0.94599	0.602941			Trak1	2.75858	2.01166
	Ppp2r3a	0.893816	1.8276			Cd74	0.379806	1.75778													Atrnl1	2.68653	5.31075			Man1c1	2.08872	0.850334			Gls	5.73842	7.99264			Sult1c2a	1.2879	0.631375
	Tgfbr2	5.24046	8.98089			Ldlrad4	1.46104	2.59343													Shtn1	0.400623	1.4328			Clic4	0.428918	0.900251			Igfbp5	2.76288	5.3199			Daam2	1.84992	1.12822
	Rbms3	16.9867	20.4326			Smad7	0.869543	2.1918													Pdzd8	0.435493	0.728863			Ephb2	4.22153	2.40372			Tns1	10.2045	7.79835			Hsp90ab1	2.85336	4.63137
	Rpsa	0.489498	1.63933			Cdh11	2.5483	4.36696													Rab11fip2	0.479057	0.860284			Cdc42	0.842552	1.4415			Sgpp2	7.63751	3.96593			Dst	12.0287	9.44939
	Myrip	2.61759	1.76338			Calr	0.745037	1.77163													Cacul1	0.596733	1.42943			Rap1gap	2.07443	1.27208			AABR07068161.1	0.193338	0.738372			Map4k4	1.06928	1.86035
	Ctnnb1	0.629848	1.18214			Smad1	0.509286	1.40179													Erap1	0.236449	0.782043			Arhgef10l	0.491503	1.11459			Col4a4	5.87293	2.07667			Gulp1	2.44358	4.20621
	Tbc1d5	5.22895	6.86852			Ednra	1.01788	2.61853													Cast	0.88309	1.58046			Kazn	2.82774	1.78147			Col4a3	10.9182	5.2395			Inpp1	1.47055	0.987497
	Sult1c2a	1.6289	0.971759			Nfat5	2.92267	4.79107													Ell2	0.564642	1.12425			Slc25a33	0.957673	0.35744			Sphkap	1.38172	0.82869			Plcl1	1.6716	1.09695
	Hsp90ab1	4.07658	7.69968			Cpne7	3.28041	1.79186													Ttc37	0.569147	1.04866			Rere	5.55149	6.8915			Rab17	0.212064	1.1385			Stradb	0.320593	0.791913
	Clic5	4.41869	2.77142			Dpep1	2.04899	1.12969													RGD1560883	0.804188	1.60034			Per3	3.35593	1.93022			Per2	3.59123	1.41511			Acadl	0.14444	0.656982
	Rcan2	2.39699	1.08857			Tcf25	3.02667	4.80584													Fam172a	1.68437	2.65141			Camta1	12.4211	7.98954			Fbxl17	18.2411	12.7127			Igfbp5	1.72344	2.91545
	Map4k4	3.26916	5.60465			Nrp1	3.67033	7.17795													Rasa1	0.795002	1.64049			Cep104	1.10009	0.544096			Mtcl1	0.99202	0.627305			AABR07068161.1	0.112626	1.00575
	Il1r1	1.83755	4.29485			Rps18	0.176269	0.715707													Xrcc4	0.630073	1.15824			Gnb1	0.963513	1.61066			Arhgap28	0.661915	0.333689			Col4a4	4.1598	2.00058
	Gls	1.7758	3.08412			Fkbp5	2.17178	1.29274													Atg10	0.724559	1.75932			Aurkaip1	2.24706	3.19667			Tgfbr3	1.05455	0.695161			Col4a3	9.39033	5.04606
	Hecw2	8.50769	6.69214			Bicc1	3.69896	8.47324													Ssbp2	1.39007	2.66297			Ttll10	0.612351	0.314769			Spp1	0.0375646	7.69444			Pid1	2.85595	1.26038
	Bmpr2	5.56896	7.80671			Ank3	3.40781	6.76292													Msh3	0.443704	0.778652			Agrn	0.35298	0.839747			Ptpn13	2.4734	4.24256			LOC100359583	0.288423	0.789922
	Pard3b	6.4323	9.12515			Arid5b	3.09172	4.77458													Serinc5	0.205256	0.591857			Cask	0.87812	1.52842			Arhgap24	6.14031	9.62159			Sh3bp4	1.561	0.949377
	Nrp2	1.28181	4.14416			Adamts14	0.593184	1.27512													Tent2	0.389385	1.01832			Shroom4	4.44812	7.34872			Fras1	4.97222	3.68348			Rab17	0.717579	1.48044
	Kansl1l	2.615	4.58915			Man1a1	0.413237	1.26283													Homer1	0.466237	0.915473			Rps6ka3	1.33013	2.34504			Shroom3	5.39631	9.43676			Lrrfip1	2.17087	3.43026
	Rpl37a	0.225452	0.899265			Actb	1.87749	4.08364													Jmy	0.471384	0.93664			Pola1	0.614585	1.26449			Igfbp7	3.65205	9.2264			Per2	2.20494	1.33177
	Tns1	7.98026	6.22844			Fam20c	0.331846	0.846585													Bhmt2	1.88237	2.61609			Msn	0.145112	0.803884			Ppat	4.09442	2.59672			Kif1a	1.56239	0.388644
	AABR07068161.1	0.21592	1.07862			Serpine1	0.663617	2.55259													Arsb	1.40495	4.00888			Stard8	1.37132	0.85361			Lnx1	3.29748	2.16935			Efna5	3.44752	5.65604
	Col4a4	1.43467	0.729867			Cux1	3.3372	5.19022													Lhfpl2	0.497531	2.9939			Magt1	0.715087	1.33617			Cwh43	3.60028	2.13757			Ptprm	4.07339	6.20882
	Col4a3	1.86933	0.878399			Galnt17	0.507147	1.75436													Scamp1	0.269698	0.609594			Cox7b	0.326489	0.758983			Atp8a1	1.78294	3.19685			Myl12b	0.30897	0.862856
	LOC100359583	0.630479	1.75198			Ubc	0.688098	1.83474													Ap3b1	2.04423	3.08055			Sh3bgrl	0.607623	1.11356			Rell1	0.341437	0.972829			Lpin2	4.04425	2.38508
	Inpp5d	1.90219	2.73721			Rplp0	0.268995	1.10958													Tbca	0.402272	0.96133			Acsl4	1.03509	2.14782			Arap2	2.03266	1.1493			Spp1	0.0844042	3.02242
	Per2	1.30377	0.718584			AY172581.9	926.866	333.877													Arhgef28	4.53653	7.93165			Tmem164	2.26927	3.82943			Slit2	20.6163	15.8827			Fras1	12.6784	5.49459
	Sned1	1.52939	0.795351			AY172581.24	1549.47	496.433													Arhgef26	0.309179	0.586963			Trpc5	0.849107	0.447019			Cpeb2	7.63924	3.57935			Cnot6l	3.73241	2.36167
	Ptprm	17.9673	25.1283			Mt-nd1	13.7994	28.607													Cert1	1.33878	2.52394			Galm	1.72734	0.723441			Ablim2	1.22018	0.686836			Shroom3	11.3055	14.867
	Yes1	3.16934	5.2387			Mt-nd2	18.0543	35.5667													Fcho2	1.61526	3.86655			Srsf7	0.356326	0.856644			Add1	3.18875	4.85641			Btc	1.22668	0.267927
	Lrrc8c	2.12808	3.31527			Mt-co1	28.1661	54.7264													Tnpo1	0.493534	1.06986			Slc8a1	1.07637	3.06644			Sh3bp2	0.607125	2.41802			Rassf6	0.595626	0.339866
	Spp1	0.0846537	8.5763			Mt-co2	30.0103	65.7265													Map1b	0.375274	1.51991			Pkdcc	1.2499	0.572595			Osbp2	1.25671	0.682485			Igfbp7	7.63693	14.4283
	Plac8	0.534432	1.08625			Mt-atp8	8.25961	2.64694													Bdp1	2.0716	2.67776			Prkce	1.73935	1.038			Npc1l1	0.323625	1.03455			Nipal1	5.2789	2.14485
	Septin11	1.70085	2.83807			Mt-atp6	30.3052	54.9979													Pik3r1	0.974438	2.47073			Socs5	1.03404	0.64753			Adcy1	2.34488	1.36452			Nfxl1	1.21354	0.661719
	Igfbp7	1.39898	4.52478			Mt-co3	35.7869	67.4													NEWGENE-1310139	0.711948	1.92301			Epcam	0.641975	1.20226			Spred2	4.10294	2.80643			Atp8a1	1.78946	3.98015
	Chic2	0.492011	1.0618			Mt-nd3	5.62753	10.376													Srek1	2.2291	3.05069			Ltbp1	0.199647	1.28802			B3gnt2	0.794749	0.501256			Tbc1d1	11.0133	7.71999
	Fryl	2.1123	3.03682			Mt-nd4l	4.69901	3.12713													Nln	0.34965	0.839417			Ppp1cb	1.69395	3.81289			Rtn4	0.562367	1.48782			AABR07015057.1	0.242507	0.643155
	Atp10d	0.640683	1.41444			Mt-nd4	19.8072	28.7107													Trappc13	0.298323	0.556084			Capn13	73.1475	36.2646			Sptbn1	3.6549	5.97299			Arap2	0.866216	1.46451
	Ppargc1a	1.03928	0.685078			Mt-nd5	12.9084	7.81646													Adamts6	0.299442	0.659357			Fosl2	0.235363	0.745879			Psme4	7.45961	5.34738			Kcnip4	0.934625	0.318582
	Gba3	1.22971	0.271439			Mt-cyb	16.4056	29.0196													Cwc27	0.930799	1.70843			Laptm4a	0.328264	0.684627			Cntnap5c	0.93463	0.50787			Lcorl	2.49345	4.22763
	Slit2	1.71648	1.24467			AY172581.23	1.16319	0.246566													Ipo11	0.38475	0.902764			Rock2	1.88536	2.81084			Rnf152	2.08557	1.37892			Prom1	0.610668	1.45051
	Ldb2	17.4098	26.2531																		Kif2a	0.256233	0.794686			Cys1	0.700319	0.360231			Bcl2	3.1538	1.54823			Sh3bp2	0.75496	2.0775
	Hs3st1	1.16555	2.028																		Ndufaf2	0.311657	0.707046			Mboat2	2.17115	1.44053			Epb41l5	3.36618	2.55861			Mxd4	1.74637	1.2709
	Add1	1.47174	2.45478																		Pde4d	9.48404	26.4155			Hdac9	0.568974	1.13523			Nckap5	2.79964	0.821634			Ywhah	0.254407	0.698951
	Limk2	0.846192	1.39367																		Gpbp1	1.0107	1.83285			Bzw2	0.900617	3.1815			Ivns1abp	13.909	17.8452			Npc1l1	0.264944	0.721645
	Mtmr3	1.92138	3.43476																		Slc38a9	0.269662	0.87724			Stxbp6	0.897017	2.59577			Rabgap1l	4.75982	7.14067			Mdh1	0.4234	0.881171
	Ramp3	1.00613	1.65711																		Arl15	5.73879	15.6581			Cdkl1	8.40559	6.27247			Kcnj10	1.52824	0.563568			Rtn4	1.25418	2.17919
	Upp1	0.55882	1.50612																		Ndufs4	0.695616	1.25524			Frmd6	0.310995	0.980685			Kif26b	2.20115	4.87653			Sptbn1	4.0622	6.20804
	Ccdc85a	1.41142	2.71208																		Itga1	1.95013	9.96128			Plekhg3	1.45465	0.94167			Cdc42bpa	6.78326	4.28656			Rnf152	1.71371	1.26665
	Rtn4	0.880956	2.20307																		AABR07008287.2	0.387073	0.653026			Zfp36l1	0.732162	1.77369			Itpkb	5.27535	2.80191			Klhdc8a	1.97652	0.915132
	Cntnap5c	1.41567	0.646736																		AABR07008287.1	0.252935	0.724264			Actn1	0.45905	1.16227			Mark1	2.7974	1.39781			Nav1	1.37244	2.47652
	Mgat5	0.676624	1.3858																		Nnt	0.671676	1.13296			Jdp2	1.28311	0.405462			Cpped1	1.93017	1.40568			Ivns1abp	11.1103	14.63
	Srgap2	3.39834	4.85056																		Paip1	0.315494	0.647958			Esrrb	1.55172	0.272111			Rbm25l1	2.1745	1.38669			Niban1	0.788839	2.18542
	Colgalt2	0.808902	1.33959																		Selenop	1.08182	0.748599			Nrxn3	0.241847	1.41677			Ppl	0.143928	0.827353			Rabgap1l	3.31023	5.24127
	Lamc1	2.74233	5.5633																		Ghr	4.50766	5.90145			Tshr	2.89997	1.46079			Dnase1	2.41452	1.30525			AABR07021704.1	0.839452	1.44736
	Abl2	1.23603	2.16958																		Dab2	1.45033	3.39317			Calm1	0.522453	1.07187			Srrm2	12.3429	7.41639			Kcnj10	0.967089	0.445918
	Rabgap1l	2.61701	3.90375																		Rictor	0.424476	0.755569			Dglucy	1.31095	0.659805			Atp10b	2.54013	5.50267			Kif26b	9.81276	14.4661
	Dnm3	4.2957	6.73569																		Lifr	1.55005	4.15365			Lgmn	0.2342	1.0177			Clint1	3.64436	6.67414			Itpkb	7.09062	4.44267
	Fmo2	5.50738	1.80614																		Wdr70	0.857657	1.60999			Clmn	3.62809	2.45266			Cyfip2	8.08565	6.22621			Mark1	1.30634	0.842826
	Mpzl1	0.577702	1.2198																		Prlr	1.63518	2.85088			Syne3	0.84327	0.311894			Sgcd	3.77616	2.23698			Esrrg	4.17714	6.80991
	AABR07021704.1	2.93657	6.92128																		Agxt2	3.53789	10.7207			Wdr20	1.89295	1.30454			Slc22a5	1.56036	1.13635			Ptpn14	2.10334	1.55749
	Akt3	2.93079	5.04099																		Rai14	0.62923	1.18305			Traf3	0.499204	1.02083			AABR07029596.1	1.47034	0.913115			Plxna2	0.970707	0.495335
	Cdc42bpa	4.45443	6.01372																		Zfr	1.73015	3.33131			Itgb8	2.68323	5.09507			Ncor1	4.32808	6.28773			Ppl	1.03692	1.86135
	Ppp2r5a	1.10938	2.71512																		Mtmr12	0.795596	1.53743			Atp5f1b	0.77503	1.46127			Smtnl2	0.304179	0.80003			Adcy9	0.9034	0.418873
	Plxna2	8.12261	6.02037																		Golph3	0.371605	0.721684			Rpl41	0.50945	0.84128			Rap1gap2	5.74669	3.33508			Srrm2	14.1475	8.9383
	Cd34	0.869991	1.47479																		Drosha	0.382972	0.796841			Cd63	0.468419	1.35914			Flot2	1.03632	1.98543			Pigq	2.38495	1.54378
	Flt4	1.36604	2.53516																		Cdh6	0.752134	3.47398			Eef2	0.238389	0.798516			Myo1d	10.8835	5.00137			Gabrp	0.40248	1.0689
	Sqstm1	0.497157	1.02775																		Basp1	0.302693	0.623624			Sppl2b	0.313601	0.703336			Lhx1	2.21346	0.951021			Wwc1	22.5747	16.6958
	Jade2	1.16931	0.779558																		Myo10	2.7966	4.16261			Sbno2	1.05193	2.16813			LOC102553190	1.91342	1.37465			Atp10b	2.20524	5.01168
	Cdc42se2	0.665694	1.37779																		Zfp622	1.73085	3.24491			Syn3	0.677283	1.40881			Vmp1	0.804223	1.68929			Clint1	1.95507	3.89188
	Gpx3	1.3845	2.72001																		Trio	1.87461	3.18386			Nuak1	0.298341	1.23884			Ypel2	0.545003	1.95335			Cyfip2	9.7423	7.49477
	Sparc	1.29517	3.50018																		Dap	0.444684	2.01202			Hsp90b1	0.975596	2.43273			Tex14	1.23679	0.649901			Galnt10	0.72376	0.407163
	Galnt10	4.86077	2.07762																		Ankrd33b	0.375809	1.03436			Igf1	1.11597	0.142976			Msi2	16.0657	12.7278			Usp22	0.378135	0.921937
	Ulk2	1.28413	2.46897																		Marchf6	0.923767	1.94902			Anks1b	1.56704	0.880663			Hlf	1.18176	0.590411			Ulk2	0.957521	1.74621
	Akap10	1.28455	2.20161																		Cmbl	0.397495	0.715657			Slc25a3	0.261199	0.639477			Luc7l3	5.50156	4.30841			Myh10	4.88385	2.61298
	Spns2	0.842633	1.71878																		Cct5	0.423673	0.725604			Cdk17	0.860044	1.5929			Stat3	2.88696	5.45827			Smtnl2	0.239802	0.80859
	Ywhae	1.65569	2.66156																		Sema5a	1.80188	3.67331			Tmcc3	2.64845	1.08691			Ern1	1.44581	0.954586			Slc43a2	1.28468	2.33633
	Fam222b	1.36089	2.22453																		Car2	0.737618	2.15884			Nudt4	3.94496	2.37501			Sdk2	1.51958	0.868855			Flot2	1.03544	1.78553
	Nf1	2.92835	4.24524																		Lrrcc1	0.602003	1.63211			Syt1	1.21244	0.510934			Slc16a5	2.46702	1.59612			Ksr1	0.487503	1.07749
	Slfn4	2.94929	2.15817																		LOC361914	2.03313	0.852868			Ppp1r12a	2.45215	3.53008			Sec14l1	1.42129	0.956396			Slfn5	0.619155	1.35291
	Vmp1	0.523008	1.05098																		Slc7a12	4.78905	2.7939			Nap1l1	0.295437	0.911452			Thrb	11.423	7.41516			Vmp1	0.601052	1.71918
	Septin4	0.394542	1.1534																		LOC688389	3.14545	7.48304			Tspan8	0.219352	1.36581			Cadps	0.16174	1.29041			Ypel2	1.12473	3.34216
	Npepps	1.00839	1.96764																		Zfp704	0.829755	1.48469			Cpm	2.23838	1.52403			Samd4a	0.146804	0.86646			Luc7l3	6.1937	4.9666
	Arhgap23	1.23334	2.18729																		Zbtb10	0.439575	0.741645			Slc16a7	14.2446	4.91983			Peli2	4.82638	3.25236			Fam117a	1.06523	0.607762
	Rpl23	0.114571	0.826716																		Mrps28	0.485947	1.2267			Atp23	1.43062	0.703682			Pabpn1	6.02173	4.41199			Hoxb4	4.85028	3.912
	Rpl19	0.193667	1.01795																		Hnf4g	0.68543	1.89034			Cpq	3.76862	2.01493			Clu	0.149622	1.32473			Nr1d1	0.801779	0.138573
	Jup	0.883428	1.50618																		Ythdf3	0.918395	2.51024			Nipal2	1.87882	1.32312			Ints6	3.35859	2.64437			Stat3	3.22968	5.45171
	Stat3	1.42297	2.47629																		Pde7a	0.345861	1.19635			Stk3	2.32609	3.17094			Wdfy2	3.055	1.91216			Kansl1	2.25262	3.54908
	Mapt	7.8001	5.75601																		Cp	0.336389	4.0556			Rims2	2.83458	4.24329			Ctsb	0.147386	0.590513			Armc7	0.381158	0.795284
	Kansl1	1.97717	3.33388																		Tbl1xr1	0.977777	2.73625			Trps1	2.99512	4.33616			Fdft1	0.949556	0.637107			Itgb4	0.394003	0.780122
	Tanc2	3.51981	5.29439																		Nceh1	0.220215	0.792936			Mtss1	11.4547	3.91414			Kif13b	2.12468	3.45165			H3f3a	0.242184	0.571993
	Map3k3	1.87181	2.95083																		Tnfsf10	0.0907213	0.845837			Ndrg1	0.901744	2.74039			Rb1	2.21013	3.7903			Septin9	0.726126	1.45279
	Smurf2	1.30467	2.33721																		Fndc3b	1.29087	2.55349			Plec	1.50697	2.55244			Itm2b	1.83539	3.33105			Tbc1d16	6.07061	2.60473
	Grb2	1.23627	1.97954																		Tnik	0.399473	1.59498			Mroh1	3.57562	2.62399			Slc25a30	1.05511	0.578547			Dlg5	1.4759	2.92177
	H3f3a	0.298032	0.843043																		Slc2a2	0.618807	2.69496			Rbfox2	2.24145	3.4187			Tsc22d1	19.363	14.5356			Nr1d2	1.06751	0.572023
	Srsf2	1.93698	2.73925																		Skil	0.785353	1.19496			Myh9l1	0.845262	1.45159			Enox1	1.98829	1.22071			Thrb	7.00787	5.0992
	Vcl	0.539068	1.06735																		Prkci	0.273707	0.764134			Ddx17	9.10076	6.80523			Dach1	9.04832	14.6364			Cadps	0.356964	0.9989
	Nid2	0.909614	1.55654																		Phc3	0.49339	1.42847			Rpl3	0.200514	0.612537			Klf12	3.41868	2.44825			Fam3d	1.3431	0.670921
	Flnb	3.34374	4.74616																		Mfn1	0.963455	1.40612			Tef	2.36934	0.766972			Gpc6	0.49003	3.19633			Samd4a	0.076485	0.884513
	Peli2	1.17381	2.22444																		Ttc14	0.804955	1.20775			Tob2	0.686267	0.281212			Farp1	4.19541	5.7946			Peli2	4.97249	3.33487
	Clu	0.443377	2.71506																		Fxr1	1.17469	2.06578			Aco2	3.05655	2.27391			Ctsl	0.163859	0.976396			Slc7a8	0.550455	1.20918
	Ppp2r2a	1.34355	2.23129																		Anxa5	0.146339	0.853626			Srebf2	1.55606	1.02297			Dapk1	6.73396	4.44408			Dcaf11	1.19777	0.793731
	Ctsb	0.253889	0.872814																		Bbs7	0.586442	1.55958			Pacsin2	3.24712	2.51069			Klhl3	16.3869	10.4442			Clu	0.00743706	2.85177
	Rb1	2.04986	3.94292																		RGD1307100	2.20124	3.51336			Ppara	1.98156	0.585403			LOC102549506	5.60517	3.55345			Wdfy2	3.50277	2.05282
	Itm2b	1.62489	3.94407																		Spata5	0.694824	1.36178			Celsr1	0.714109	1.24186			Ddx46	2.40438	1.76201			Ctsb	0.152652	0.572623
	Tpt1	0.527873	1.49235																		Jade1	0.73447	1.18786			Cpne8	0.698521	1.63265			Ror2	2.07831	0.718019			Msra	2.47115	1.43798
	Tsc22d1	1.27208	2.51663																		Sclt1	1.28032	2.37906			Slc2a13	8.27895	4.28899			Secisbp2	1.52054	1.07236			Kif13b	4.9225	6.56347
	Rgcc	4.17095	2.4675																		Elf2	0.498358	0.787982			Slc38a1	2.46022	0.810023			Gcnt2	10.1514	7.31081			Rb1	2.00874	3.9707
	Elf1	0.80389	1.51882																		Naa15	0.902697	1.66796			Lima1	4.51184	2.96508			AABR07027306.1	5.48516	3.21401			Itm2b	1.36737	3.46483
	Abcc4	1.38985	2.64899																		Foxo1	0.707082	1.65634			Slc11a2	0.533247	0.976621			Dcdc2	1.17063	8.00465			Tsc22d1	4.37001	6.51079
	Mbnl2	4.8157	6.85925																		Supt20h	0.623691	1.45401			Acvr1b	2.51049	1.8836			Carmil1	3.03128	4.66565			Dach1	7.29662	13.8914
	Farp1	0.87689	1.73797																		Wwtr1	0.849602	2.22013			Krt7	0.525406	0.998366			Svil	1.42905	0.632858			Gpc6	1.62798	2.82469
	Dock9	7.52812	10.3873																		Rnf13	0.435146	1.1625			Ppp1r1a	2.33583	1.4827			Larp4b	3.82891	2.15928			Farp1	2.35454	4.52846
	Ctsl	0.258182	1.51929																		Tsc22d2	0.771514	1.29089			Pdgfd	7.26785	5.76695			Ryr2	1.31222	0.395903			Ctsl	0.0364231	0.512031
	Klhl3	0.593508	1.47926																		Med12l	0.627526	1.34708			Maml2	5.42733	7.29202			Akr1c1	0.477807	0.111698			Slc34a1	5.22611	2.03619
	Nsd1	4.07049	5.37076																		Mbnl1	1.40798	4.08667			Sesn3	0.458726	1.01421			Prkcq	0.614465	0.20678			Ror2	1.47298	0.787733
	AABR07027581.1	0.709306	2.36256																		Mme	2.56165	1.638			Fat3	0.0236889	1.28669			AABR07028615.1	1.03078	0.567489			Kif13a	0.870335	1.70619
	Cmahp	2.50461	5.10385																		Lekr1	0.264618	0.803792			Kcnj1	1.78204	0.899045			Fam107b	1.53316	0.848228			AABR07027306.1	8.35462	3.82277
	Elmo1	5.47625	7.70252																		LOC100909712	1.18754	2.40932			Pknox2	0.774924	0.488833			Fam171a1	0.919032	2.00445			Tfap2a	0.926841	0.615784
	Klf6	0.395943	0.990399																		Veph1	1.64692	1.07955			Hspa8	0.492886	0.815596			Pter	0.275994	0.725369			Dcdc2	2.67582	9.09513
	Akr1c1	0.7903	0.276515																		Kpna4	0.890273	2.18671			Arhgef12	4.66218	6.03849			Etl4	5.42096	7.37989			Gli3	0.669928	1.38197
	Pfkfb3	1.31199	0.86988																		Pdcd10	0.235256	0.563094			Usp2	1.63724	0.47907			Cacna1d	1.11357	2.39596			Akr1c19	1.39437	0.975268
	Usp6nl	1.14209	1.97933																		Rapgef2	1.31079	2.81004			Phldb1	0.282769	0.81004			Eps15l1	2.38901	1.74931			Pfkfb3	1.89607	0.570501
	Nmt2	0.485106	0.946821																		LOC499643	0.0527073	0.57226			Fxyd2	6.8656	3.01546			Isyna1	1.15569	0.767368			Fam171a1	5.03617	3.88525
	Itga8	0.973708	3.18967																		Fnip2	4.32041	6.32956			Zbtb16	8.69953	1.9749			Sh2d4a	0.371115	1.55314			Pter	0.363198	0.712857
	Rsu1	2.3266	3.44248																		Pdgfc	0.908603	2.44974			Dixdc1	0.735962	0.442398			Psd3	2.95186	1.99589			Rsu1	0.833931	1.41968
	Vim	0.600893	1.3742																		Arfip1	0.417884	0.860886			Peak1	1.01479	1.82043			Mfap3l	0.680087	0.342906			Cacna1d	0.798662	1.5
	Etl4	5.45444	8.18821																		Fbxw7	0.318411	0.678724			Ptpn9	0.905423	1.77646			Gpm6a	1.605	0.926559			Lpl	0.691701	0.124353
	Prtfdc1	1.38789	2.03484																		Fam160a1	1.16334	1.96001			Arih1	2.52586	3.67428			Sorbs2	9.02774	6.38273			Sh2d4a	1.57139	2.88759
	Abi1	1.5615	2.53923																		Sh3d19	2.37343	6.63686			Myo9a	5.9852	4.79431			Fam149a	0.327931	1.16656			AABR07025295.1	0.48792	1.31957
	Sh3bp5	3.3931	5.37651																		Lrba	3.39285	4.45612			Paqr5	10.6859	5.05617			Nrg1	0.302246	1.60262			Sh3rf1	5.0067	6.90483
	Plvap	1.11864	3.46213																		Arhgef11	0.99103	2.23465			Anp32a	1.20325	0.809689			AABR07026125.1	14.526	7.95246			Gpm6a	1.83318	1.36181
	Bst2	0.399414	0.968822																		Prcc	0.335959	0.723479			Smad6	1.38885	0.86061			Fgfr1	1.48565	0.839591			Acsl1	1.73344	1.19775
	Rpl18a	0.115626	0.843725																		Cct3	0.434781	0.912527			Rpl4	0.230315	0.567326			Gas6	1.77069	3.56131			Sorbs2	4.08309	6.23931
	Uba52	0.236765	0.788354																		Sema4a	0.41679	1.20354			Megf11	0.242478	1.21971			Lamp1	0.713774	1.51078			Mtus1	2.48535	4.30871
	Tll1	6.61721	8.93411																		Khdc4	0.450805	1.13609			Rbpms2	0.824965	0.509962			Ankrd10	2.7594	1.91654			Mfhas1	1.31041	0.672782
	Sh3rf1	5.09213	8.8066																		Gon4l	0.934717	1.43552			Csnk1g1	1.30726	2.06619			Col4a1	0.191445	0.933952			Nrg1	0.478944	1.47691
	Aadat	0.84524	0.168751																		Ash1l	4.82434	7.33315			Usp3	1.66855	2.79215			Arglu1	2.99014	1.97535			AABR07026125.1	21.4229	8.85284
	Gpm6a	1.26755	0.804618																		Adar	0.21733	0.609785			Aph1b	0.376604	0.714202			Cadm2	0.969786	0.281556			Gas6	1.30806	2.80876
	Irf2	1.55772	2.34303																		Ubap2l	1.17447	2.01769			Lactb	0.375951	0.843956			Gbe1	2.05091	1.30875			Rab20	2.53662	1.48499
	Zdhhc2	0.541431	1.07734																		LOC361985	0.320211	0.699904			Tpm1	0.702702	4.89649			App	7.55624	11.9097			Col4a2	0.301389	0.716003
	Rbpms	5.85219	7.88036																		Tpm3	0.412745	0.866021			Tln2	2.14477	1.59086			Cldn8	0.131143	0.827072			Col4a1	1.6464	3.20259
	AABR07026125.1	19.0358	11.1667																		Nup210l	0.3438	0.976365			Anxa2	0.244625	0.75464			Eva1c	1.40386	0.550886			Arglu1	3.16586	2.17186
	Tcim	0.656448	1.1254																		Gatad2b	0.926292	2.51583			Cgnl1	43.2483	20.4988			Tmprss2	5.74403	9.03919			App	11.0198	15.9018
	Rasa3	0.824718	1.37399																		Ints3	0.392953	0.738087			Tcf12	4.9022	6.22889			St3gal6	0.477271	1.24924			Tmem50b	2.31105	1.4506
	Arhgef7	0.948775	1.7028																		Chtop	0.336657	0.735393			Nedd4	4.43225	6.3344			Boc	0.452164	1.10643			Nfkbiz	0.0905119	0.765666
	Col4a2	0.73804	1.54652																		Snx27	0.351187	0.825781			Fam214a	2.21443	1.16941			Zbtb20	11.1597	13.6027			Zbtb20	11.5208	14.6677
	Col4a1	2.14552	5.61488																		Pogz	0.436639	1.08508			Tmod3	0.37572	0.780851			Golgb1	7.63654	5.34771			Golgb1	5.60795	4.53698
	App	6.69575	9.48028																		Pi4kb	0.734396	1.31448			Ctsh	0.293933	0.865962			Casr	1.66173	0.990278			Slc15a2	0.760335	0.405176
	Filip1l	0.91017	1.66221																		Pip5k1a	0.54126	1.40528			Plscr1	1.00394	2.55175			Parp14	0.1924	0.78408			Parp9	0.379316	0.779405
	Nectin3	2.81297	1.60581																		Setdb1	0.473705	0.80456			Trpc1	0.334257	0.67511			Hacd2	1.29371	0.832244			Parp14	0.470675	1.17147
	Cd200	3.76446	5.21969																		Arnt	0.417442	0.948571			Tfdp2	2.50349	1.72527			Tmem207	3.96727	2.10361			Heg1	4.14281	2.28729
	Fstl1	0.620855	1.31976																		Adamtsl4	0.119511	0.703488			Rasa2	0.950112	1.92465			Kctd1	7.53954	14.1198			Snx4	0.631907	1.1774
	Pdia5	0.94676	1.51212																		Rprd2	0.669733	1.44125			Mras	0.92514	0.312979			Chst9	2.15551	1.4997			Mb21d2	1.90914	1.17333
	Heg1	8.05114	10.6799																		Prpf3	0.450146	0.815174			Ppp2r3a	5.69873	8.60936			B4galt6	0.241166	0.75323			Lpp	3.52893	4.99823
	Lrch3	2.32627	3.25695																		Otud7b	0.871324	2.31952			Gnai2	0.342495	0.714753			Map3k2	1.26052	2.42652			Kctd1	1.4637	4.51155
	Dlg1	1.42659	2.41089																		Mtmr11	0.292508	0.65193			Rhoa	0.317494	0.686514			Sil1	2.52242	1.76669			Chst9	7.92194	5.50558
	Yeats2	0.636544	1.63528																		Rnf115	0.520303	0.958916			Lamb2	3.04281	1.45678			Arhgap26	1.65579	0.863881			Klhl14	1.52371	2.85987
	Rock1	3.82747	5.25825																		Chd1l	3.34541	2.05674			Map4	1.29581	1.98297			Stk32a	10.6869	6.79506			Fhod3	5.1555	6.77116
	Zfp521	2.76596	8.1402																		Man1a2	0.962364	1.6188			Dclk3	1.32211	0.733331			Snx24	4.2325	7.37481			Map3k2	1.3728	2.2346
	B4galt6	1.16004	2.19402																		Mab21l3	0.225576	2.44186			Pdcd6ip	1.31982	2.24438			Zfp608	0.758249	1.76741			Cystm1	2.2043	1.26844
	Nrep	0.4731	1.23948																		Slc22a15	0.461549	1.15507			Tgfbr2	0.58121	1.12098			AABR07032622.1	0.175917	0.735336			Stk32a	1.88698	2.9942
	Ctnna1	1.96682	3.01473																		Trim33	0.692715	1.71025			Rbms3	15.9539	6.1817			Atp5f1a	0.211007	0.737471			Snx24	6.26845	8.34844
	Sema6a	0.699799	1.80252																		Hipk1	0.4969	0.811754			AABR07071697.1	0.0947911	1.01916			Adgrg3	0.302279	0.839991			Ldlrad4	1.27407	2.27434
	Zfp608	2.29508	4.80196																		Rsbn1	0.673201	1.05171			Ctdspl	2.33506	1.07577			Slc12a3	142.247	106.368			Atp5f1a	0.236881	0.610692
	Slc12a2	0.508133	1.49326																		Phtf1	0.506841	0.897827			Rpsa	0.441054	0.820752			Cacna1a	11.7427	5.81703			Cdh16	3.27188	2.30611
	Csnk1a1	2.53431	4.13025																		Magi3	1.03373	1.64682			Uxs1	0.390152	0.735413			Calr	0.345096	0.807439			Kifc3	1.33047	0.934158
	Ldlrad4	3.08451	5.20938																		Lrig2	0.558112	1.25833			RGD1561662	0.715556	0.420083			Fa2h	1.70992	1.13986			Adgrg3	0.746725	1.98015
	Tcf4	12.0167	19.4301																		Mov10	0.238255	0.593277			Gtpbp2	1.53989	1.04873			Sipa1l2	3.90343	2.33974			Adgrg1	1.587	2.91203
	Cdh5	1.17597	2.00199																		Capza1	0.311768	0.784715			Vegfa	4.11806	2.1541			Nrp1	1.492	3.12609			Tox3	5.52195	7.74376
	Calr	0.617899	1.75169																		St7l	0.657045	1.50548			Hsp90ab1	2.45404	5.38627			Itpr3	0.410128	1.6842			Calr	0.493486	0.80103
	Gab1	1.5506	2.70783																		Cttnbp2nl	0.267565	0.683393			Spats1	1.29146	0.903557			Scube3	0.910221	2.5246			Inpp4b	0.336344	1.03654
	Smad1	1.22135	2.8166																		Cept1	0.245547	0.840738			Rcan2	4.16629	1.37951			Fkbp5	3.07297	0.451076			Nr3c2	29.9254	23.0439
	Nfat5	3.20507	7.65822																		Dram2	0.871309	1.49684			Cd2ap	1.92753	3.22738			Btbd9	5.39489	4.02652			Hsd11b2	6.64501	3.63544
	Sntb2	1.82889	3.44144																		Lrif1	0.869126	1.54136			Dst	30.6524	15.0123			Rrp1b	0.35866	0.863229			Nfat5	4.86173	6.57838
	Znrf1	2.03298	3.38741																		Gnai3	0.352526	0.857402			Mgat4a	1.07514	0.659873			Col18a1	0.376605	1.63128			Fanca	1.51868	0.765539
	Cmip	6.25103	9.34943																		Stxbp3	0.366057	0.861089			Map4k4	0.283431	1.13691			Ank3	33.6002	27.2406			Nrp1	1.8396	2.94723
	RT1-CE10	0.505731	1.08034																		Vav3	0.645662	1.76981			AABR07067499.1	1.33101	0.76286			Arid5b	2.59495	5.4096			Itgb1	0.810637	1.59936
	RT1-T24-4	1.82521	3.33322																		Rnpc3	0.633548	1.00458			Gls	9.95358	13.9391			Mcu	1.56817	0.971775			Mtch1	0.410956	0.860111
	Mapk14	1.20556	2.01555																		Snx7	0.530599	1.00301			Hecw2	1.45177	0.837792			Psap	0.2974	0.604905			Scube3	1.41143	3.45126
	Fkbp5	1.75176	0.708133																		Dpyd	1.19195	2.15195			Hspd1	0.371795	0.97107			Foxo3	2.80804	1.41308			Btbd9	5.3512	4.23039
	Zfand3	3.50192	5.4729																		Ptbp2	0.582541	1.4773			Spats2l	0.406668	0.854847			Cd24	0.123314	1.18475			Col18a1	4.14199	6.61998
	Col18a1	0.613576	1.47192																		Alg14	0.459777	0.754105			Cflar	0.803285	1.48198			Grik2	0.791412	11.8552			Pcnt	1.00693	0.618924
	Arid5b	1.3601	2.80257																		Cnn3	0.628598	1.59182			Casp8	0.372505	0.943544			Kl	4.85844	2.56761			Ipmk	3.97073	2.52499
	Jmjd1c	2.23985	3.57149																		Abcd3	1.29015	1.98152			Stradb	0.607155	1.45036			Arhgef18	2.97913	2.05153			Bicc1	5.4334	8.05728
	P4ha1	1.11913	2.16201																		Gclm	4.87276	3.75247			Kansl1l	6.33117	9.98417			Actb	0.51897	1.50346			Ank3	11.7944	15.1333
	Man1a1	0.825537	1.76673																		Fnbp1l	1.05964	2.32613			Erbb4	14.443	20.0411			Fis1	0.363929	0.828206			Arid5b	2.12769	4.78291
	Marcks	0.666761	1.59988																		Sec24d	0.31282	0.691926			Tmem169	0.870788	1.58567			Cux1	9.9509	7.9442			Amd1	2.36901	1.67914
	Lama4	1.68506	3.45001																		Prss12	0.0728591	0.694413			Xrcc5	0.85914	1.51644			Por	0.963959	0.381859			Cd24	0.389211	1.56689
	Mettl24	0.668436	1.27528																		Sec24b	0.399394	0.86655			Igfbp5	2.62832	4.63758			Clip2	0.348176	0.953508			Grik2	2.64935	27.1128
	Grik2	0.315189	1.13309																		Camk2d	0.478081	1.19549			Tns1	15.2954	9.35003			Caln1	22.8797	15.076			Sim1	5.44041	4.0807
	Pan3	3.59356	5.04101																		LOC108348190	0.510775	0.167717			Sgpp2	2.84364	1.57949			Ubc	0.464572	1.37072			Kl	5.56681	2.12685
	Lnx2	0.679766	1.21042																		Etnppl	1.57811	1.06849			AABR07068161.1	0.156385	1.57197			Hpd	2.2121	0.699879			Stard13	5.92878	3.58537
	Cux1	2.49427	3.76625																		Tbck	0.662558	1.07324			Col4a4	8.84036	2.50484			Prkab1	0.61195	1.56963			Actb	0.593631	1.68945
	Rasa4	0.59801	1.3601																		Npnt	1.64138	2.15621			Col4a3	12.8046	3.96693			Acacb	7.85281	5.41921			AABR07035437.1	13.9978	11.0876
	Hip1	7.21244	10.8238																		Ppa2	0.542224	1.3941			Pid1	0.066959	0.654514			Eif2s3y	0.710417	1.65244			Ap1s1	0.455607	0.833244
	Gtf2i	1.63061	2.59831																		Tet2	3.21313	4.697			LOC100359583	0.225856	1.17217			AY172581.9	503.272	214.171			Caln1	11.1653	7.1469
	AABR07035916.1	0.692378	1.31165																		Ube2d3	0.559061	1.58306			Efhd1	5.14799	4.11047			AY172581.24	790.018	293.621			Ubc	0.530088	1.35296
	Ubc	0.593119	1.25944																		Manba	1.07178	2.39203			Ugt1a6	1.8553	0.942413			Mt-nd1	7.02858	13.3737			Trpv4	2.03213	1.36582
	Rplp0	0.269306	1.1435																		Nfkb1	0.744039	2.07668			Sh3bp4	1.28888	0.57985			Mt-nd2	9.61134	16.8288			AY172581.9	524.531	220.062
	RGD1306556	2.47168	3.74198																		Ppp3ca	1.87083	5.06869			Agap1	6.67726	4.76565			Mt-co1	15.6316	27.3608			AY172581.24	801.272	304.141
	AC241873.1	0.989734	1.76235																		Rap1gds1	0.685376	1.73317			Rab17	0.34983	0.83577			Mt-co2	14.1233	30.6378			Mt-atp8	3.54311	1.77368
	AY172581.9	1061.82	365.306																		Pdlim5	0.607228	1.25834			Scly	1.92866	1.21567			Mt-atp8	3.67626	1.75416			AY172581.23	0.776051	0.17977
	AY172581.24	1742.32	516.278																		Pkn2	1.18682	2.12578			Per2	1.7589	0.925406			Mt-atp6	14.7909	27.2819
	Mt-nd1	15.0023	37.5442																		Lmo4	0.450829	0.84811			Sned1	1.45011	1.02954			Mt-co3	17.8878	32.4976
	Mt-nd2	21.1936	45.3895																		Hs2st1	0.387408	1.07833			Efna5	4.51174	6.35756			Mt-nd3	3.22096	5.17722
	Mt-co1	27.6708	72.7499																		Selenof	0.533727	1.09889			Fbxl17	12.8957	10.4801			Mt-nd4	8.52769	12.8258
	Mt-co2	27.7189	79.2599																		Sh3glb1	0.406343	0.944188			Ankrd12	3.82866	2.89625			Mt-cyb	7.87896	13.9622
	Mt-atp8	8.66313	2.38024																		Col24a1	0.0590963	1.36873			Ptprm	7.81031	10.6057			AY172581.23	0.799265	0.199825
	Mt-atp6	28.1491	72.1031																		Ddah1	4.89365	6.99332			Dlgap1	0.0931582	0.730339
	Mt-co3	32.6864	86.827																		Prkacb	0.534179	1.19461			Myl12b	0.229977	0.936743
	Mt-nd3	5.02996	12.8253																		Gipc2	0.519085	1.27775			Tgfbr3	1.99613	1.03178
	Mt-nd4l	4.79458	2.97496																		Fubp1	1.07344	1.74537			Spp1	0.0855694	18.1218
	Mt-nd4	20.927	34.9467																		Usp33	1.24035	2.21655			Ptpn13	4.91184	6.41518
	Mt-nd5	13.2598	8.06342																		Zzz3	0.935545	1.69633			Shroom3	8.79077	12.3568
	Mt-cyb	16.9039	35.6236																		Pigk	0.492759	0.850373			Rassf6	3.32963	1.58065
	AY172581.23	1.4188	0.118064																		Adgrl2	0.964865	2.88564			Slc4a4	1.43198	4.47746
																					St6galnac3	9.02241	15.4051			Igfbp7	3.45061	5.74681
																					Acadm	0.844934	0.549772			Ppat	2.4691	1.28677
																					Zranb2	1.66224	2.22065			Lnx1	4.00051	1.98496
																					Ptger3	0.463019	1.76667			Cwh43	2.45376	1.81825
																					Ankrd13c	0.648705	1.13274			Atp8a1	1.33617	3.20667
																					Srsf11	3.00552	4.20901			Limch1	2.91619	2.13712
																					Wls	2.39752	3.72447			Smim14	0.533294	0.888621
																					Rbm33	0.628883	1.32753			Rell1	0.351474	0.830365
																					Ube3c	0.691734	1.45168			AABR07015057.1	0.482067	1.58769
																					Dnajb6	0.314586	0.87396			Arap2	0.691493	1.45705
																					Kmt2c	3.71895	4.69156			Stim2	0.789552	1.76718
																					Prkag2	1.25639	1.7835			Slc34a2	0.0391719	1.21932
																					Rheb	0.205833	0.557976			Ppargc1a	12.1404	7.43046
																					Agap3	0.410038	0.741395			Gba3	0.467314	0.176752
																					Klhl7	0.440432	0.884012			Prom1	0.884828	0.566489
																					Fam126a	0.313931	0.673091			Stk32b	2.36703	1.10331
																					Srpk2	0.478978	0.95474			Tbc1d14	5.10429	2.78351
																					Kmt2e	2.59266	4.18749			Sh3bp2	0.856223	2.50684
																					Gsap	0.263782	1.30478			Inpp5j	0.831203	0.35298
																					Ptpn12	0.599973	1.86991			Npc1l1	0.42412	0.969603
																					Rsbn1l	0.717947	1.26164			LOC103693780	4.12548	3.07161
																					Phtf2	0.387952	0.866626			Spred2	3.39018	1.94698
																					Gnai1	0.401708	0.78061			Sertad2	0.417089	1.15188
																					Sema3c	0.382423	1.55293			Ugp2	1.2458	0.825365
																					Pclo	1.79424	2.615			Mdh1	0.512197	0.873551
																					Dmtf1	0.443285	1.12182			Wdpcp	0.996719	1.68771
																					Tmem243	0.341578	0.896475			B3gnt2	1.02846	0.522061
																					Abcb4	0.475552	1.06317			Rtn4	1.03265	1.96056
																					Adam22	0.267845	0.649006			Eml6	1.2968	2.02556
																					Steap2	0.346608	0.912593			Sptbn1	5.00126	8.9673
																					Cfap69	0.447471	1.56999			Cntnap5c	0.906429	0.533568
																					Cdk14	2.9175	5.44831			Bcl2	3.92062	2.09193
																					Akap9	3.60943	4.55366			Epb41l5	5.24021	3.21081
																					Krit1	0.433397	0.859671			Dbi	0.325463	0.788699
																					Ankib1	1.63749	3.91014			Nckap5	3.66446	1.70028
																					Pex1	0.8079	1.17995			Srgap2	0.599846	1.19869
																					Cdk6	0.616966	2.78945			Plekha6	2.36366	1.81034
																					Vps50	0.374444	0.795836			Lgr6	1.18462	0.612063
																					Ppp1r9a	0.5307	1.13331			Elf3	0.364003	0.699464
																					Slc25a13	1.80535	2.40383			Nek7	0.347094	0.769624
																					Glcci1	0.722673	1.91663			Ivns1abp	8.95924	11.5591
																					Bmt2	0.245303	0.683373			Niban1	0.0757869	1.71745
																					Cttnbp2	2.02579	4.91781			Lamc1	1.18627	2.2803
																					Met	0.792771	3.0934			Dnm3	0.18151	0.861906
																					Capza2	0.784658	1.18729			F5	1.66107	0.405014
																					ST7	1.22213	2.27409			Kif26b	0.407417	1.54003
																					Aass	0.630626	1.01601			Esrrg	14.1669	8.57439
																					Cadps2	1.17762	2.77712			Prox1	1.1455	0.448512
																					Slc13a1	8.20303	25.464			Lpgat1	1.13649	0.730273
																					Wasl	1.30414	2.1846			Ppl	0.371189	0.927943
																					Snd1	1.02928	2.21629			Cdip1	1.24023	0.694509
																					Tnpo3	0.543899	1.44227			Dnase1	0.961652	0.135408
																					Tspan33	0.258465	0.716984			Srrm2	9.1986	7.50726
																					Ahcyl2	2.00879	4.83937			Crebrf	2.5903	1.95875
																					Nrf1	0.342338	0.904903			Atp6v0e1	1.11212	0.732829
																					Ube2h	1.38153	3.28721			Npm1	0.254683	0.644934
																					Klhdc10	0.62178	1.67073			Atp10b	1.40142	3.73851
																					Copg2	0.342873	0.711074			Clint1	3.18852	5.24602
																					AABR07060133.1	2.47038	5.40831			Cyfip2	9.54979	4.4098
																					Mkln1	1.31381	2.97718			Slc22a5	2.21057	1.16215
																					Chchd3	1.66006	3.68401			AABR07029596.1	2.47756	0.786874
																					Exoc4	3.0924	5.42618			Tom1l2	4.34607	3.34723
																					Cald1	1.36833	5.94119			Specc1	2.88141	2.19949
																					Agbl3	0.41388	0.914109			Trim16	0.737389	0.453611
																					Tmem140	0.661628	1.37044			Tp53	0.283123	0.683547
																					Cnot4	0.833477	2.01172			Eif4a1	0.305588	0.66235
																					Creb3l2	0.52101	1.10371			Smtnl2	0.187588	0.880726
																					Trim24	0.206687	0.652802			Rap1gap2	3.50028	2.59583
																					Zc3hav1	0.20104	0.767023			Rtn4rl1	1.5589	1.12034
																					Ttc26	0.227622	0.670575			Ssh2	1.9233	3.2142
																					Ubn2	1.27749	2.23276			Scarf1	1.06286	0.581592
																					Luc7l2	2.50754	4.5093			Ywhae	1.6113	2.47377
																					Hipk2	1.8512	3.06624			Myo18a	4.19485	3.35468
																					Braf	0.452891	1.18188			Flot2	0.854685	1.95383
																					Tpk1	1.23889	2.47596			Myo1d	5.11843	3.83305
																					Cul1	1.02555	1.66389			Slfn13	0.0864793	0.66325
																					Tra2a	1.54047	3.153			Taf15	0.538976	0.894472
																					Osbpl3	1.24735	2.38992			Dhrs11	0.715044	0.435681
																					Cycs	0.564875	0.246208			Myo19	1.19178	0.78967
																					Cbx3	0.421258	0.750968			Vmp1	0.768818	2.56243
																					Skap2	0.584262	1.7575			Ypel2	0.357304	0.991243
																					Hibadh	1.58469	3.14731			Msi2	15.7832	13.0544
																					Tax1bp1	1.53603	2.06716			Scpep1	0.314585	0.598095
																					Creb5	0.205338	1.6279			Mmd	0.865976	0.522152
																					Znrf2	0.664679	1.50676			Hoxb3	0.862019	1.50098
																					Ggct	1.82466	2.93486			Ppp1r1b	0.800459	0.307149
																					Gars	0.268371	0.635309			Eif1	0.145501	0.595518
																					Mindy4	0.473479	0.792183			Stat3	3.21418	4.68382
																					Pde1c	0.635718	0.307601			Atp6v0a1	2.29028	1.5046
																					Abcg2	0.985596	1.69519			Map3k14	0.587331	1.03249
																					Herc3	0.528383	1.18653			Ern1	1.45514	0.836187
																					Fam13a	0.707894	1.25705			Prkca	1.20889	2.03018
																					Ccser1	1.6978	3.79523			Slc39a11	0.743327	1.25831
																					Smarcad1	0.77947	1.20472			Slc16a5	3.06293	2.27835
																					Gng12	1.11282	3.13947			H3f3a	0.186678	0.885665
																					Eif2ak3	0.50448	1.60886			St6galnac2	0.545356	1.3229
																					Krcc1	1.30006	1.8701			Sec14l1	2.85701	1.79455
																					Rmnd5a	0.313903	0.729635			Tbc1d16	1.16502	0.764054
																					Kdm3a	0.730227	1.28165			Rnf213	0.315965	0.739489
																					Ptcd3	1.07315	2.25008			Baiap2	0.87358	0.540393
																					Polr1a	0.415202	0.713376			Gcgr	1.3675	0.45125
																					St3gal5	1.35267	3.19897			Pcyt2	0.865838	0.482927
																					Kcmf1	0.24856	0.589158			Ccdc57	1.25711	1.88061
																					Tet3	1.0453	1.80066			Vcl	0.401484	0.797953
																					Dguok	0.410907	0.886606			Plau	3.90759	3.02356
																					Atp6v1b1	0.635583	0.182563			Kcnk5	0.26252	0.937364
																					Zfp638	1.77781	2.36521			Zfp385d	1.74815	3.20261
																					Exoc6b	1.19727	3.58655			Thrb	11.3373	6.68095
																					Sfxn5	0.371515	0.642425			Slc4a7	3.84828	0.786054
																					Rab11fip5	0.810204	1.17006			Flnb	1.27638	2.31547
																					Alms1	0.54993	0.977436			Styx	0.948041	1.73926
																					Tia1	0.277339	0.640113			Bmp4	1.03899	0.542489
																					Anxa4	0.319736	0.751712			Peli2	5.04434	3.02885
																					Aak1	1.12632	2.14599			Slc7a7	0.231041	0.62475
																					Aplf	0.977007	1.50663			Clu	0.0580338	6.87711
																					Cnbp	0.344535	0.602013			Ctsb	0.206726	0.937291
																					Rab7a	0.69417	1.39163			Dmtn	2.41797	1.32722
																					Eefsec	0.734965	1.25721			Tpt1	0.298115	0.754084
																					Aldh1l1	0.774297	0.482304			Tsc22d1	0.754355	3.21049
																					Slc6a6	1.48724	2.19548			AABR07018504.1	0.756564	0.38682
																					Prickle2	0.200363	0.750521			Dach1	4.9063	7.16603
																					Adamts9	0.638955	1.79756			Klf12	5.46484	4.34744
																					Magi1	1.41392	2.56517			Tbc1d4	3.94415	2.02227
																					Lrig1	1.14911	0.196413			Gpc6	0.110617	1.20447
																					Suclg2	2.31125	4.7497			Cldn10	3.18141	2.16065
																					Uba3	0.227025	0.570004			Tmtc4	0.483329	1.15214
																					Frmd4b	8.40447	19.8455			Npepo	4.24877	3.18893
																					Mitf	0.962982	1.83714			Cdc14b	4.03253	1.98571
																					Foxp1	1.59866	2.78822			Ctsl	0.0880876	1.55859
																					Rybp	0.266772	0.638917			Dapk1	5.48684	4.03026
																					Ppp4r2	0.634988	1.23717			LOC102549506	0.555666	0.298768
																					Pdzrn3	1.65171	4.68059			Slc34a1	4.92875	3.05877
																					Crbn	0.417732	0.80659			Ror2	0.93938	0.373747
																					Itpr1	4.00268	7.63188			Gcnt2	7.32755	5.49154
																					Arl8b	0.404885	0.966154			Gfod1	1.1478	0.366208
																					Setd5	1.57816	2.84618			Rreb1	1.24461	1.92293
																					Brk1	0.275858	0.70573			Cdyl	0.850103	1.43782
																					Irak2	1.63936	3.29125			Dcdc2	0.374174	3.32532
																					Atg7	0.36377	0.805741			Cmahp	1.19654	0.544383
																					Vgll4	0.925184	1.71968			Amph	1.04517	0.71148
																					Raf1	0.350762	0.794836			Klf6	0.245825	0.914228
																					Ift122	0.360382	0.751266			Prkcq	1.41093	0.990795
																					Tmcc1	0.802404	1.84436			Proser2	0.707082	0.297241
																					Marchf8	0.750148	1.62094			Phyh	6.43965	9.29588
																					Hnrnpf	0.525383	1.03218			AABR07028615.1	0.460985	0.772081
																					Erc1	1.34941	2.46496			Nmt2	0.458152	0.878528
																					Kdm5a	1.86603	2.88565			Pter	0.303632	0.962432
																					Cecr2	0.395611	0.826192			Plxdc2	14.1913	9.71203
																					Bcl2l13	0.221809	0.576968			Nebl	0.328151	0.83576
																					Mical3	1.19194	1.73655			Etl4	6.95111	8.74658
																					Lpcat3	0.564377	1.04604			Nid1	3.8522	2.74215
																					Zfp384	0.560542	0.960663			Ero1b	0.426546	1.03323
																					Iffo1	0.361896	0.622106			Il17rd	3.00499	2.07742
																					Ntf3	0.952397	2.51973			Prkcd	0.566388	0.277764
																					Clec2g	0.938853	1.87938			Sh3bp5	2.79194	1.64155
																					Tmem52b	0.625916	0.207705			Eps15l1	2.00774	1.43489
																					Kap	2.02537	0.291201			Uba52	0.312277	0.640267
																					Etv6	2.97305	4.13039			Lpl	0.667966	0.0578561
																					Lrp6	0.986433	1.752			Sh2d4a	0.802773	1.59966
																					Dusp16	0.21966	0.80132			Klhl2	0.636884	1.09792
																					Eps8	5.03802	6.708			Mfap3l	0.880305	0.434559
																					Dera	0.536924	0.929648			Gpm6a	2.97401	1.93343
																					Plekha5	3.32878	8.20608			Tenm3	1.64948	1.07059
																					Aebp2	0.379193	1.05205			Acsl1	2.80539	1.11752
																					Slco1a1	2.76732	0.391594			AABR07026125.1	18.5852	6.30899
																					Slco1a6	5.30029	2.31153			Lamp1	0.766761	1.24792
																					Ldhb	0.34102	0.700335			Mcf2l	0.948709	0.618536
																					C2cd5	0.366197	0.752159			Col4a1	0.145001	1.05823
																					Etnk1	1.47636	2.34644			Gbe1	1.75572	1.27982
																					Kras	0.325771	0.786582			Robo2	1.35709	0.806165
																					Rassf8	1.56599	2.13861			Cxadr	0.400442	0.851328
																					Itpr2	0.918395	0.568169			Adamts1	0.0283712	1.98647
																					Ints13	0.455975	0.754787			Mrps6	31.8071	25.3514
																					Stk38l	0.234196	0.934806			Runx1	0.0480196	0.860253
																					Ppfibp1	1.1677	2.64321			Sim2	1.94625	1.22555
																					Ccdc91	0.580124	0.978037			Brwd1	3.97608	2.66077
																					AABR07062583.1	0.789928	1.45879			Igsf5	1.82645	2.69203
																					Spopl	0.411462	0.934328			Nfkbiz	0.119385	1.33222
																					Hnmt	1.01639	0.656433			Cd47	0.781154	1.48035
																					Pax8	3.32241	7.75442			Phldb2	10.2311	7.94718
																					Ehmt1	0.90162	2.29999			Boc	0.525767	1.20505
																					Pnpla7	0.468575	0.819838			Golgb1	7.83137	5.9337
																					Dpp7	0.570134	1.1431			Casr	6.60044	3.55057
																					Nacc2	1.07327	1.59616			Parp14	0.273475	1.12602
																					Entr1	0.434018	0.752281			Mylk	2.53454	1.56828
																					Vav2	0.735295	1.14333			Kalrn	1.39064	3.03716
																					Med27	0.524851	0.962485			Itgb5	2.10343	1.44526
																					Rapgef1	0.50568	0.798123			Snx4	0.672059	1.14392
																					Odf2	0.370758	0.77151			Iqcg	0.221676	0.664706
																					Spout1	1.55608	0.983246			Rnf168	0.758612	0.477703
																					Aif1l	0.748596	0.264421			Bdh1	1.49128	1.00978
																					LOC100909750	0.636332	1.12101			Tmem207	19.9373	10.2937
																					Fubp3	0.39021	0.788796			Lpp	2.79109	4.66917
																					Gpr107	0.33845	0.639962			Map3k13	0.55044	1.04343
																					Nup214.1	0.663009	1.04511			Yeats2	0.7646	1.35216
																					Ralgps1	0.345248	0.620068			Prodh1	0.76958	0.389179
																					Mvb12b	0.410751	0.809302			Rbbp8	0.62422	1.26755
																					Pbx3	0.516352	0.82043			Osbpl1a	3.61665	2.03814
																					Mapkap1	1.69829	2.61604			Taf4b	0.497948	1.22796
																					Gapvd1	0.810883	1.51301			Kctd1	4.02457	9.04923
																					Hspa5	2.45889	1.86656			Chst9	6.92758	3.42636
																					Fbxw2	0.325898	0.865358			Klhl14	1.63535	2.59691
																					C5	0.876195	2.27777			B4galt6	0.535536	1.10845
																					Rab14	0.497598	0.953561			Fhod3	9.32549	6.11624
																					AABR07051515.1	0.474777	0.958617			Map3k2	1.64503	2.55793
																					Dab2ip	1.07152	2.19678			Pcdha13	0.375222	0.887131
																					Rc3h2	0.409261	0.847296			Prelid2	0.795031	0.308915
																					Rabgap1	1.20303	2.67196			Stk32a	1.59835	0.904751
																					Strbp	0.92694	1.64202			Snx24	4.43252	6.25121
																					Dennd1a	3.32296	7.2584			Zfp608	0.404047	1.50465
																					Psmb7	0.226696	0.549626			Ndst1	2.23505	0.754202
																					Nr6a1	0.178589	0.593298			Cd74	0.332424	0.68557
																					Scai	0.327828	0.912112			Ppargc1b	2.28437	1.52451
																					Kynu	1.80873	2.47232			Arhgef37	0.913931	0.146703
																					Gtdc1	0.831683	2.41876			Csnk1a1	2.56169	3.56943
																					Zeb2	1.54406	4.3719			Ablim3	0.13934	0.638111
																					Acvr2a	0.383016	0.81606			Gnal	0.95735	0.417418
																					Epc2	0.486768	0.959709			Spire1	6.18753	3.90545
																					Rnd3	0.659427	1.24143			Ldlrad4	1.99798	3.13285
																					Rif1	0.970382	1.41782			Tcf4	1.2631	2.13404
																					Arl5a	0.327994	0.727069			Smad7	1.23845	0.781968
																					Cacnb4	1.48096	2.46703			Atp5f1a	0.257444	0.746379
																					Stam2	0.299291	0.769403			Got2	0.541925	1.2622
																					Galnt13	1.12911	2.37156			Kifc3	1.07802	0.726109
																					Acvr1	0.49119	1.16352			Adgrg3	0.234227	0.787638
																					Ccdc148	0.247925	0.895156			Adgrg1	1.52125	2.38073
																					Pkp4	1.81098	3.3593			Slc12a3	0.941137	2.92073
																					Tanc1	1.30177	2.81796			Rpgrip1l	0.777317	1.26278
																					Baz2b	3.00097	3.88805			Neto2	1.36477	0.233213
																					Marchf7	0.669395	1.28528			Calr	0.404684	1.37341
																					Itgb6	0.861599	1.55915			Nfat5	9.56889	7.03158
																					Rbms1	1.29446	3.38269			Cyb5b	4.00068	1.87277
																					Psmd14	0.292526	0.695985			Il34	0.505942	2.26687
																					Dpp4	3.85972	5.1192			Fa2h	3.5369	1.20379
																					Fign	0.231664	0.691808			AABR07044049.1	0.786363	0.331467
																					Cobll1	2.2868	3.39277			Sipa1l2	1.94741	1.27586
																					Csrnp3	0.457356	0.809575			Nrp1	1.44839	3.74143
																					Stk39	1.09256	0.549173			Itgb1	1.22375	2.60387
																					Cers6	0.709538	1.79809			Ddx39b	0.757456	1.96852
																					Ubr3	1.69783	2.77903			Itpr3	1.16234	2.90066
																					Tlk1	0.301941	0.849697			Mapk14	1.79059	2.47495
																					Dync1i2	0.71171	1.51492			Mtch1	0.406888	0.837822
																					Itga6	1.01708	4.71374			Anks1a	4.04336	2.23346
																					Sp3	0.466658	1.13295			Fkbp5	3.9114	0.842039
																					Ola1	0.312595	0.705659			Agpat3	0.929465	0.509227
																					Atf2	0.707317	1.55216			Pttg1ip	0.252315	0.588084
																					Mtx2	0.4418	0.835369			Col18a1	0.651397	2.37556
																					Nfe2l2	1.09265	1.61863			Gstt3	0.758572	0.331316
																					Agps	0.269726	0.802399			Ipmk	3.23155	1.25309
																					Pde11a	0.426325	1.51023			Ank3	35.6779	22.5048
																					Ccdc141	1.59676	2.74465			Rhobtb1	0.446203	0.727905
																					Sestd1	1.15085	1.74379			Arid5b	2.63894	5.79492
																					Zfp385b	0.484152	2.02196			Psap	0.353055	0.629592
																					Ube2e3	0.259912	0.623225			Fam184a	0.806098	1.37002
																					Nckap1	1.38079	2.41017			Amd1	1.38479	0.98092
																					Itgav	1.30682	2.36554			Cdk19	1.01814	1.56693
																					Ctnnd1	0.925392	2.17863			Foxo3	3.29309	1.30303
																					Ptprj	2.71179	8.09642			Cd24	0.457203	2.10543
																					Fnbp4	2.01288	2.82638			Grik2	5.20255	28.9272
																					Celf1	0.204479	0.579845			Sim1	4.08261	3.13691
																					RGD1309540	0.374223	1.13923			Kl	2.3759	1.33213
																					Ckap5	0.47383	0.858244			Stard13	1.85906	1.33007
																					Ambra1	1.0821	2.52455			Arpc1b	0.129028	0.652521
																					Phf21a	1.13797	2.82754			Actb	0.531678	2.02389
																					Cd82	0.333244	0.743484			Pdgfa	7.12983	2.13949
																					Ext2	0.438348	0.723175			Fam20c	3.87987	2.95969
																					Alkbh3	0.255161	0.736385			Agfg2	2.17027	0.92872
																					Hsd17b12	0.373319	0.666051			Fis1	0.424874	0.780209
																					Ttc17	1.14196	2.08273			Cux1	6.43214	8.68496
																					Ldlrad3	0.807291	1.42749			Por	0.927203	0.416907
																					Abtb2	1.07391	2.46375			Hip1	3.18387	4.36386
																					Caprin1	1.23302	1.75663			Clip2	0.651368	1.19243
																					Cd59	0.726403	0.415957			AABR07035916.1	0.542815	1.10948
																					Hipk3	0.449059	0.794492			Caln1	21.6718	10.2621
																					Cstf3	0.548307	1.44653			Ubc	0.606622	1.47021
																					Qser1	0.875556	1.89567			Hpd	2.22178	0.545004
																					Prrg4	0.4845	2.32128			Anapc5	1.81594	1.29545
																					LOC691083	0.416898	1.05721			Pptc7	2.03367	1.16645
																					Mettl15	0.316511	0.785244			Tmem116	1.21076	0.701859
																					Lgr4	1.18989	2.60716			Slc8b1	1.7744	0.95583
																					Slc5a12	1.13294	4.88372			Cit	1.25414	0.728993
																					Slc12a6	0.730384	1.62856			Bicdl1	8.11015	3.63202
																					RGD1563680	0.330362	1.22902			Rplp0	0.178967	0.66528
																					Spred1	0.417746	1.14877			Ankrd13a	1.44228	0.922209
																					Eif2ak4	0.312449	0.651647			Acacb	8.23219	3.90922
																					Ino80	0.960144	1.62322			Ttc28	0.327752	0.738155
																					Rtf1	0.767117	1.1408			Eif2s3y	0.637773	1.55954
																					Mga	1.58708	2.14733			AY172581.9	566.367	350.056
																					Tmem87a	0.502433	0.855777			AY172581.24	978.57	516.929
																					Ttbk2	0.255021	0.706628			Mt-nd1	12.9017	22.4918
																					Ubr1	0.471239	1.01294			Mt-nd2	17.1446	27.7888
																					Tp53bp1	0.632735	1.063			Mt-co1	25.6205	43.2471
																					Ppip5k1	0.557787	1.25511			Mt-co2	28.2128	46.8744
																					Pdia3	1.00116	1.83178			Mt-atp8	4.74349	2.81739
																					Ctdspl2	0.386933	0.762933			Mt-atp6	28.1399	40.7725
																					B2m	0.498488	1.10858			Mt-co3	33.7806	49.6309
																					Sord	1.99717	3.24823			Mt-nd3	4.81357	7.20905
																					Slc28a2	0.237375	0.809592			Mt-nd4	16.6253	24.2173
																					Gatm	1.96025	4.01127			Mt-cyb	17.3861	21.5811
																					Myef2	0.615908	1.75806			AY172581.23	0.59471	0.163069
																					Slc12a1	3.28046	1.35154
																					Dut	0.440834	0.848416
																					Galk2	0.459118	1.35311
																					Trpm7	2.32791	3.2488
																					Ap4e1	0.410923	0.718888
																					Stard7	0.46479	1.12609
																					AABR07053687.1	0.40093	0.676997
																					Anapc1	0.31717	0.754344
																					Tmem87b	0.512333	0.904156
																					Zc3h6	0.389981	0.74687
																					Ptpra	0.480599	1.06682
																					Ubox5	0.301452	0.63554
																					RGD1565616	1.31762	3.62036
																					Atrn	0.719244	1.27325
																					Pank2	0.460519	1.17652
																					Adra1d	0.0186265	0.841968
																					Shld1	0.436769	0.78415
																					Crls1	0.319427	0.776658
																					Fermt1	0.29137	1.42332
																					Plcb1	2.82697	7.32812
																					Slx4ip	0.371923	0.86237
																					Tasp1	0.339943	0.805636
																					Kif16b	1.98808	2.91901
																					Rrbp1	1.73495	2.83079
																					Snx5	0.544297	0.998188
																					Rin2	3.67037	6.10955
																					Ralgapa2	1.70503	3.53056
																					Xrn2	0.821666	1.70105
																					Apmap	0.225955	0.555103
																					Acss1	0.78388	1.68306
																					Csnk2a1	0.684822	1.45127
																					Hm13	0.341879	0.83351
																					Bcl2l1	1.65888	3.60995
																					Tm9sf4	0.647902	1.23267
																					Kif3b	0.451958	0.756663
																					Asxl1	0.906715	1.99136
																					Cdk5rap1	0.578824	1.12313
																					Snta1	1.19612	1.83251
																					Cbfa2t2	0.764107	1.82925
																					Raly	0.313507	0.863099
																					Itch	0.656259	1.49613
																					Pigu	0.231768	0.667162
																					Ncoa6	0.487823	0.840699
																					Acss2	1.93899	1.41041
																					Trpc4ap	0.615984	1.31135
																					Uqcc1	0.356821	0.787317
																					Phf20	1.04911	1.97141
																					Rpn2	0.310709	0.614889
																					Ctnnbl1	0.383247	0.770963
																					Ralgapb	0.502893	1.03307
																					Ppp1r16b	3.04586	1.3147
																					Top1	0.812495	1.66665
																					Plcg1	0.60335	0.930275
																					Chd6	1.99096	3.22268
																					Srsf6	1.14559	1.94588
																					Pkig	0.50326	1.41384
																					Stk4	0.333197	0.589962
																					Sdc4	0.880648	1.49195
																					Ctsa	0.808622	1.57145
																					Ncoa5	0.44176	0.986218
																					Zmynd8	2.76119	3.69327
																					Ncoa3	0.457913	0.753416
																					Arfgef2	0.952643	1.32622
																					Stau1	0.623018	1.21487
																					Slc9a8	0.454899	0.748016
																					Pard6b	0.264793	0.56095
																					Adnp	1.59515	2.54937
																					Dpm1	0.522482	0.956555
																					Bmp7	0.677675	1.01643
																					Pck1	5.87172	4.08682
																					Rab22a	0.314608	0.593636
																					Stx16	0.292963	0.789129
																					Lama5	0.584808	0.927434
																					Prpf6	0.815779	1.53009
																					AABR07046707.1	0.437924	0.79483
																					Rdh10	0.171694	0.744446
																					Ncoa2	0.519833	0.9427
																					Arfgef1	1.53682	3.08839
																					Cspp1	1.81638	3.07418
																					Vcpip1	0.474544	0.849877
																					Pcmtd1	0.922415	1.35252
																					Atp6v1h	0.735407	1.11974
																					Tcea1	0.520679	0.995279
																					Lypla1	0.443599	1.1081
																					Xkr4	0.565797	2.17797
																					Lyn	0.428059	0.993573
																					Sdcbp	0.459563	1.66085
																					Nsmaf	0.533509	1.0822
																					Tox	2.88464	6.71122
																					Rab2a	0.493496	1.10985
																					Chd7	1.45903	2.00068
																					Asph	0.780942	1.48608
																					Plekhf2	0.420909	0.853359
																					Ints8	0.659757	1.39875
																					Virma	0.360995	0.660012
																					Tmem67	0.410792	0.88996
																					Pip4p2	0.301923	0.845454
																					Calb1	0.555383	0.190885
																					Decr1	0.284186	0.625897
																					Nbn	0.385318	0.677222
																					Cpne3	0.306266	0.625733
																					Rmdn1	0.889711	1.95998
																					Slc7a13	5.6963	0.968109
																					Usp45	0.469661	0.87746
																					Epha7	0.18439	0.878428
																					Bach2	0.326227	1.48618
																					AABR07047789.1	0.86915	1.23037
																					Rngtt	0.692548	1.62518
																					Akirin2	0.219018	0.545555
																					Orc3	0.308105	0.693557
																					Zfp292	1.71856	2.80031
																					Mob3b	2.03597	4.98975
																					B4galt1	0.29675	0.625506
																					Nfx1	0.594071	0.968924
																					Ube2r2	0.68064	1.64706
																					Ubap2	0.547832	1.18544
																					Ubap1	0.555625	0.925957
																					Unc13b	0.262292	0.842045
																					Rnf38	0.221073	0.639649
																					Zcchc7	2.44386	5.72774
																					Grhpr	0.866336	1.3763
																					Dcaf10	0.323304	0.799515
																					Shb	1.61291	2.47666
																					RGD1305807	0.0692012	0.755287
																					Ncbp1	0.447536	0.754032
																					Xpa	0.292174	0.588732
																					Tgfbr1	0.186227	0.486114
																					Erp44	1.08067	2.04931
																					Invs	0.332267	0.838137
																					Plppr1	0.0616438	1.15231
																					Abca1	0.216095	0.972319
																					Slc44a1	0.445539	1.2756
																					Fsd1l	0.321837	1.01417
																					Fktn	0.375522	0.71162
																					Zfp462	0.484766	1.15775
																					Rad23b	0.399651	0.772245
																					Tmem245	0.427704	0.87773
																					Ptpn3	0.694711	1.52449
																					Ecpas	0.915358	1.76958
																					Ptbp3	0.677197	1.45691
																					RGD1310951	0.805538	2.5816
																					Snx30	0.743266	1.43669
																					Zfp618	0.903774	2.09778
																					Kif12	1.85678	3.28615
																					Pappa1	0.519401	0.941647
																					Megf9	0.379801	0.939345
																					Kdm4c	0.777017	1.48185
																					Ptprd	5.24563	9.9651
																					Lurap1l	0.0934285	1.23499
																					Nfib	2.90256	5.68114
																					Zdhhc21	0.234777	0.707638
																					Ttc39b	0.339414	0.69925
																					Snapc3	0.192615	0.674987
																					Psip1	0.337935	0.698009
																					Bnc2	3.41787	10.8212
																					Dennd4c	0.914396	1.91466
																					Focad	0.406967	0.765433
																					Mtap	0.255604	0.780924
																					Caap1	0.283977	0.709799
																					Ift74	0.65015	1.08488
																					Mysm1	0.927336	1.40565
																					Jun	0.769648	1.57245
																					Fggy	2.5442	4.64754
																					Nfia	5.21714	11.7097
																					Tm2d1	0.432051	0.957169
																					Patj	1.80663	2.95446
																					Dock7	0.756102	1.7826
																					Cachd1	0.682213	1.24814
																					Jak1	0.634922	1.2469
																					Ak4	1.32013	2.00422
																					Dnajc6	0.651554	1.19907
																					Mier1	0.870666	1.56168
																					Prkaa2	1.32563	2.60135
																					Plpp3	0.576028	0.996821
																					Ssbp3	0.591856	0.996975
																					Tmem59	0.335165	0.649614
																					Tut4	0.529391	1.10944
																					Zfyve9	0.855833	1.62476
																					Osbpl9	0.695941	1.45099
																					Eps15	0.612579	1.58512
																					Faf1	2.05942	3.82006
																					Trabd2b	9.21226	19.5607
																					Cyp4a8	0.995347	1.41326
																					Cyp4a2	5.86907	9.4036
																					Cyp4a3	1.55191	0.967699
																					Cyp4a1	0.332503	0.632453
																					Efcab14	0.646992	0.970058
																					Mast2	0.607313	1.23375
																					Ipp	0.798961	1.28536
																					Gpbp1l1	0.718991	1.37601
																					Prdx1	0.335863	0.743227
																					Tesk2	0.567604	0.946652
																					Zswim5	0.532464	1.18292
																					Rps8	0.418568	0.706326
																					Eri3	0.980669	2.86089
																					Atp6v0b	0.138521	0.577336
																					St3gal3	1.65885	3.63303
																					Kdm4a	0.515836	0.938348
																					Ptprf	0.68499	1.48271
																					Ccdc30	1.01413	1.81905
																					Foxj3	0.376421	0.934774
																					Scmh1	0.415941	0.836522
																					Nfyc	1.27435	2.57932
																					Rlf	0.437904	0.89858
																					Trit1	0.444994	1.02748
																					Inpp5b	0.357793	0.767923
																					Thrap3	1.42176	2.09921
																					Ago3	0.369084	0.810504
																					LOC100294508	0.499052	1.05414
																					Zmym4	1.07399	2.55562
																					Sfpq	1.4469	2.03297
																					Zmym6	0.629989	1.01892
																					Phc2	0.263814	0.879258
																					Ak2	0.33424	0.665408
																					S100pbp	0.464524	1.30061
																					Bsdc1	0.32985	0.73022
																					Khdrbs1	0.438729	0.994658
																					Pum1	0.86907	2.29901
																					Srsf4	0.99929	1.63897
																					Epb41	4.15896	5.49289
																					Ythdf2	0.377247	0.805496
																					Phactr4	1.55497	3.07149
																					Eya3	0.655565	1.35432
																					Stx12	0.231793	0.606064
																					Ahdc1	1.28682	2.31307
																					Wasf2	0.491945	1.02404
																					Wdtc1	0.502748	0.931745
																					Arid1a	1.16887	2.04357
																					Clic4	1.47986	4.45038
																					Srsf10	0.339298	0.596264
																					Hnrnpr	0.373016	0.666352
																					Luzp1	0.681159	1.12566
																					Kdm1a	0.219007	0.662871
																					Cdc42	0.554604	1.4288
																					Usp48	0.672445	1.11199
																					Ece1	0.353519	0.669533
																					Eif4g3	1.34575	2.43742
																					Micos10	0.38439	0.771245
																					Tas1r2	0.298464	0.662295
																					Arhgef10l	0.330423	1.10204
																					Sdhb	0.899425	1.48854
																					Szrd1	0.436146	0.812984
																					Fbxo42	0.502109	0.92952
																					Tmem82	0.357345	0.618856
																					Plekhm2	0.378156	0.920355
																					Tmem51	1.46044	2.46497
																					Vps13d	1.82653	2.7601
																					Tardbp	0.917877	1.30426
																					Pex14	0.340925	0.95448
																					Kif1b	1.7079	3.20357
																					Ube4b	1.38999	2.0566
																					Rere	4.87411	10.4369
																					Errfi1	4.72373	8.10707
																					Tnfrsf14	0.6569	1.20092
																					Ski	0.954147	1.69862
																					Prkcz	0.711159	1.25252
																					Gnb1	0.450757	1.46759
																					Nadk	0.483234	0.795009
																					Ssu72	0.338765	0.745995
																					Aurkaip1	3.78199	5.04041
																					Ube2j2	0.250589	0.743576
																					Jade3	0.410269	0.82005
																					Kdm6a	0.932094	2.08199
																					Cask	0.381709	1.04929
																					Ddx3x	0.830077	1.24443
																					Usp9x	2.19538	3.45601
																					Glod5	0.876842	1.26457
																					Otud5	0.469437	0.791536
																					Shroom4	2.58822	7.50862
																					AABR07037451.2	0.532691	1.29017
																					Phf8	0.527294	0.906764
																					Huwe1	2.01172	3.08204
																					Kdm5c	0.378933	0.704762
																					Shroom2	0.981324	1.84604
																					Mid1	0.380269	0.755178
																					Cltrn	0.8992	1.72435
																					Ca5b	0.385327	1.18364
																					Ctps2	0.283964	0.931478
																					Txlng	0.418108	0.851171
																					Rbbp7	0.377349	0.648688
																					Reps2	0.693826	1.44033
																					Nhs	0.467928	1.48451
																					Rps6ka3	1.17313	4.26065
																					Sat1	0.411475	0.911033
																					Tbl1x	0.817733	1.99788
																					Gk	1.33818	2.67184
																					Pola1	0.400987	1.44108
																					Zfx	0.522056	1.14374
																					Arhgef9	0.269898	0.618087
																					Msn	0.627917	1.19034
																					Ar	0.996453	1.86681
																					Eda	0.300135	1.0158
																					Snx12	0.196307	0.758765
																					Nono	0.340156	0.782914
																					Ogt	1.97089	4.42459
																					Hdac8	0.403277	0.947065
																					Slc16a2	0.615401	1.48224
																					Magt1	0.531295	0.914601
																					Atp7a	0.287245	0.680456
																					Chm	0.547227	1.02079
																					AABR07040412.1	1.01882	1.53084
																					Morf4l2	0.328234	0.764837
																					Cldn2	0.36596	0.956292
																					AABR07040864.1	0.510095	0.964954
																					Col4a5	1.68778	3.09441
																					Acsl4	0.489098	1.09245
																					Tmem164	0.539895	1.51324
																					AABR07041096.1	1.02235	1.85398
																					Lamp2	0.613309	1.23174
																					Thoc2	2.04847	2.64027
																					Enox2	0.38058	0.836191
																					Gpc4	2.18819	3.55309
																					Fgf13	0.290049	1.48698
																					Gdi1	0.435231	0.805762
																					Mecp2	0.382446	0.842323
																					Crim1	1.92875	2.86332
																					Strn	0.370572	0.897471
																					Prkd3	0.320053	0.598246
																					Hnrnpll	0.264625	0.785251
																					Srsf7	0.174256	1.04926
																					Dhx57	0.569078	0.882582
																					Sos1	0.54466	1.10624
																					Map4k3	2.20572	3.18737
																					Slc8a1	4.21656	1.70323
																					Mta3	0.355436	0.767852
																					Thada	1.49595	4.61714
																					Lrpprc	1.01865	1.66945
																					Ppm1b	1.0995	2.24029
																					Srbd1	0.535109	1.03107
																					Rhoq	0.278203	0.595507
																					Ttc7a	0.634701	1.28362
																					Epcam	0.62291	0.955914
																					Cwf19l2	1.00574	1.45045
																					Ttc27	0.352149	0.759783
																					Birc6	2.85657	4.53446
																					Memo1	0.229076	0.802352
																					Wdr43	0.389502	0.687795
																					Ppp1cb	0.506321	1.16648
																					Ypel5	0.495003	0.816438
																					Lclat1	1.02692	1.97713
																					Galnt14	2.68998	4.03817
																					Xdh	0.314756	0.649712
																					Fosl2	0.195931	0.78972
																					Babam2	1.6718	3.0278
																					Rbks	0.411396	1.0229
																					Gtf3c2	0.636707	1.34028
																					Rab10	0.76604	2.08234
																					Asxl2	0.506996	0.965513
																					Dtnb	1.29542	1.83779
																					Dnmt3a	1.25618	1.94661
																					Ncoa1	1.5776	2.83462
																					Atad2b	1.38431	2.42082
																					Klhl29	3.98354	6.70804
																					Pum2	1.16462	2.89929
																					Laptm4a	0.23762	0.653197
																					Smc6	0.821731	1.3668
																					Nbas	0.897124	1.45567
																					Rock2	2.09699	3.78226
																					Asap2	0.537343	1.06053
																					Ywhaq	0.347297	0.949922
																					Cys1	0.851283	1.35638
																					Kidins220	0.813507	1.32813
																					Lamb1	0.368209	0.91043
																					Cog5	0.624212	1.24648
																					Hbp1	0.580642	1.05446
																					Sypl1	0.413547	1.02458
																					Atxn7l1	1.03247	1.68406
																					Hdac9	1.18239	2.89147
																					Snx13	0.672355	1.22577
																					Ahr	0.271709	0.758385
																					Crppa	0.446911	0.924968
																					Etv1	0.524716	1.25452
																					Ifrd1	0.541071	1.08732
																					Zfp277	1.18317	2.89245
																					Dock4	0.750165	1.21359
																					Stxbp6	0.551507	1.22964
																					Strn3	1.45723	3.58531
																					Hectd1	1.82645	2.70734
																					Heatr5a	0.261736	0.662256
																					Nubpl	0.260424	0.6773
																					Snx6	1.03405	1.98277
																					Baz1a	0.541719	0.898038
																					RGD1304624	0.28493	0.673585
																					Prorp	0.257314	0.644408
																					Ralgapa1	1.73246	2.53156
																					Mipol1	0.663458	1.11693
																					Mia2	1.46001	2.00919
																					Togaram1	0.856871	1.68173
																					Prpf39	1.40303	2.298
																					Mdga2	2.16686	1.15237
																					AABR07064719.2	1.21803	1.73178
																					Sos2	1.0819	1.98576
																					Map4k5	0.686664	1.82713
																					Psma3l	0.332491	0.777076
																					Timm9	0.372617	0.703761
																					Ppm1a	0.331258	0.669725
																					Daam1	0.486276	1.09429
																					Dhrs7l1	8.90635	2.61094
																					Mnat1	0.470823	1.03967
																					Slc38a6	0.201688	0.628259
																					Hif1a	0.745916	1.26114
																					Ppp2r5e	0.853394	1.92667
																					Sgpp1	0.384823	0.719537
																					AABR07064873.1	23.2002	29.8521
																					Fut8	0.769596	1.30355
																					Gphn	1.8879	4.47915
																					Mpp5	1.47507	2.97122
																					Plekhh1	0.342238	0.85477
																					Zfyve26	0.551056	0.890874
																					Zfp36l1	0.353445	1.44387
																					Actn1	0.437436	1.76855
																					Dcaf5	0.535797	1.41877
																					Susd6	1.1047	2.56904
																					Cox16	0.374162	0.658698
																					Synj2bp	0.812365	1.82237
																					Pcnx1	1.00264	1.79878
																					Dpf3	0.558412	0.955607
																					Zfyve1	0.528205	1.29295
																					Psen1	0.479275	0.97443
																					Numb	0.538956	1.23746
																					Arel1	0.413756	1.17756
																					Fcf1	0.423379	0.776719
																					Ylpm1	1.37878	2.08706
																					Dlst	0.528325	1.04414
																					Ttll5	0.382117	0.77677
																					Ift43	0.20845	0.626079
																					Sptlc2	0.638947	2.1165
																					Alkbh1	0.444507	0.999982
																					Sel1l	0.444419	0.812972
																					Spata7	0.487644	1.01948
																					Ptpn21	0.398489	0.689211
																					Zc3h14	0.573528	0.942134
																					Eml5	0.514483	1.12176
																					Foxn3	2.5048	4.31802
																					Ttc7b	0.687875	1.22069
																					Ccdc88c	1.68188	2.19471
																					Rin3	0.625273	1.21363
																					Lgmn	1.37669	4.73607
																					Golga5	0.413609	0.683969
																					Gon7	0.295634	0.585118
																					Btbd7	0.504417	0.957958
																					Papola	1.60355	2.99168
																					Yy1	0.702298	1.05892
																					Ppp2r5c	0.635014	1.4228
																					Wdr20	0.621026	1.22496
																					Tecpr2	0.425507	0.90849
																					Rcor1	0.378075	0.640989
																					Traf3	0.866106	1.56949
																					Mark3	1.82576	3.37803
																					Klc1	0.827543	1.36288
																					Cep170b	0.320661	0.596244
																					Pacs2	0.479661	0.81957
																					Zfp386	0.43484	0.835725
																					Wdr60	0.608758	0.931693
																					Esyt2	0.542644	1.38706
																					Itgb8	1.68757	4.61845
																					Arl13b	0.62487	1.19453
																					Ptges3	0.542745	0.944353
																					Rnf41	0.397612	0.703362
																					Rpl41	0.425186	0.798222
																					Rab5b	0.258467	0.563425
																					Pym1	0.270494	0.63221
																					Sarnp	0.606037	1.51704
																					Cd63	0.213768	0.659628
																					Dot1l	0.562097	0.974641
																					Sbno2	1.09541	1.95478
																					Brd4	2.26976	3.6298
																					Cyp4f6	0.385621	0.778722
																					Hnrnpm	0.793604	1.64266
																					Marchf2	0.0907339	0.585664
																					LOC300308	0.251757	0.650566
																					Syn3	0.876471	5.83783
																					Timp3	4.29412	5.41288
																					Ric8b	0.650094	1.17661
																					Washc4	1.64915	2.8112
																					Pah	3.41889	5.31109
																					Washc3	0.275601	0.698916
																					Nr1h4	1.7743	2.77069
																					Scyl2	0.482596	0.848676
																					Uhrf1bp1l	0.559817	0.976902
																					Tmpo	0.399007	0.852335
																					Cdk17	0.580089	1.94366
																					Ntn4	0.762306	1.42791
																					Nr2c1	0.303226	0.848045
																					Tmcc3	0.49655	1.26304
																					Cep83	0.486742	0.788109
																					Ube2n	0.252763	0.656253
																					Nudt4	0.942236	0.590524
																					Atp2b1	1.32992	1.9901
																					Poc1b	0.251089	0.800937
																					Mettl25	0.554634	0.90316
																					Acss3	4.06833	5.87268
																					Pawr	0.690695	2.42501
																					Ppp1r12a	1.89316	4.14486
																					Zdhhc17	0.273492	0.756164
																					Osbpl8	2.46664	4.76601
																					Nap1l1	0.431923	1.251
																					Tbc1d15	0.350627	0.761507
																					Zfc3h1	2.22975	3.29668
																					Cnot2	0.442118	1.08761
																					Rab3ip	1.08498	1.81069
																					Frs2	0.308762	0.883734
																					Cpsf6	0.580238	1.29079
																					Mdm2	0.434643	1.0051
																					Rassf3	0.393729	0.803952
																					Tbk1	0.331066	0.62445
																					Srgap1	11.1007	1.9048
																					Usp15	1.13817	1.94584
																					Mon2	0.631876	1.1466
																					Ppm1h	4.14237	8.41686
																					Slc16a7	1.08246	0.390004
																					Lrig3	0.774791	1.23861
																					Dctn2	0.252227	0.593051
																					R3hdm2	1.30674	3.10603
																					Mterf3	0.328828	0.607182
																					Sdc2	1.64804	2.49291
																					Cpq	10.289	15.0725
																					Stk3	1.50681	4.59168
																					Ywhaz	0.637893	1.13448
																					Ncald	0.259427	0.755981
																					Atp6v1c1	0.916376	1.74959
																					Rims2	0.438	2.12531
																					Oxr1	5.9139	12.205
																					Angpt1	0.639499	1.70053
																					Trps1	6.99672	13.3901
																					Ext1	2.51869	5.71315
																					Samd12	0.385848	0.952508
																					Deptor	0.703354	1.45153
																					Slc22a22	1.22862	0.572738
																					AABR07057997.1	1.36802	1.87269
																					Zhx2	1.58664	2.86612
																					Mtss1	4.56943	6.40085
																					Washc5	0.426036	0.730804
																					Nsmce2	1.25734	3.30831
																					AABR07058158.1	0.0913112	1.00035
																					Fam49b	0.321246	0.862734
																					Asap1	0.414656	1.04408
																					Efr3a	0.531176	1.07032
																					Ndrg1	2.41502	9.91885
																					Zfat	0.502858	0.79113
																					Trappc9	0.518836	0.85155
																					Ptk2	0.991147	2.3641
																					Plec	0.961451	1.43966
																					Arhgap39	0.360647	0.919918
																					Rbfox2	0.860483	3.25324
																					Myh9l1	0.335585	1.35251
																					Csf2rb	1.02206	0.480237
																					Rpl3	0.304353	0.636199
																					Tnrc6b	2.84999	5.60039
																					Mrtfa	0.546539	1.32525
																					Slc25a17	0.370668	0.6439
																					St13	1.26196	1.83831
																					Xpnpep3	0.363906	0.836468
																					Ep300	0.643722	1.66599
																					Tcf20	0.458936	0.943003
																					Prr5	1.75311	1.10985
																					Atxn10	0.446274	1.17209
																					AABR07058656.1	2.8413	0.261857
																					Cpne8	0.168887	0.821552
																					Lrrk2	1.04898	1.86561
																					Gxylt1	0.338228	0.842609
																					Yaf2	0.414743	0.705758
																					Pphln1	0.280831	0.739745
																					Twf1	0.320617	0.729282
																					Ano6	1.57941	3.85537
																					Arid2	1.50547	2.83614
																					Slc38a2	0.710327	1.48749
																					Asb8	0.294469	0.562721
																					Fkbp11	0.361825	0.917515
																					Kmt2d	1.34077	1.95674
																					Lmbr1l	0.55054	0.905907
																					Tmbim6	2.88797	1.55423
																					Dip2b	0.783935	1.33943
																					Atf1	0.43253	0.869634
																					Slc11a2	1.05829	2.2593
																					Tfcp2	0.290733	0.663062
																					Smagp	0.392073	0.815806
																					Scn8a	0.20739	0.823382
																					Acvr1b	0.397904	0.922469
																					Sp1	0.34174	0.686486
																					Atf7	0.949151	2.55885
																					Gucy1a2	0.650667	2.05153
																					Casp12	0.0706673	0.881619
																					Dync2h1	0.900517	1.41741
																					Dcun1d5	0.273898	0.614173
																					Tmem123	0.44109	1.76603
																					Birc3	0.062253	0.86608
																					Yap1	0.748652	1.95322
																					Arhgap42	1.89513	4.91983
																					Fam76b	0.475355	0.932727
																					Sesn3	0.36224	0.954583
																					RGD1309534	1.21659	0.792535
																					Fat3	0.259766	1.93333
																					LOC500948	0.0408401	0.785731
																					Ilf3	0.354631	0.67124
																					Dnm2	1.13509	1.61807
																					Carm1	0.26614	0.609478
																					Smarca4	1.09756	1.59271
																					Bbs9	0.582025	1.26039
																					Herpud2	0.319117	0.733907
																					Septin7	0.563202	1.15508
																					Glb1l2	0.39044	0.783575
																					Zbtb44	0.350003	0.987091
																					Nfrkb	0.307771	0.724
																					Stt3a	0.34462	0.655396
																					Robo3	0.268299	0.639883
																					Msantd2	0.443016	1.06698
																					Gramd1b	9.76649	6.12755
																					Clmp	0.0585221	1.1681
																					Hspa8	1.92454	1.31311
																					Tbcel	0.465531	1.04533
																					Arhgef12	2.66988	6.01344
																					Cbl	0.261589	0.612254
																					Ddx6	0.73776	1.67368
																					Phldb1	0.574647	1.5229
																					Kmt2a	1.57553	2.58092
																					Ube4a	1.12733	1.84292
																					Cep164	0.658281	0.979102
																					Sik3	2.87099	5.10199
																					Zbtb16	1.9673	1.24175
																					Dlat	0.454731	0.794229
																					Alg9	0.247881	0.63318
																					Sik2	1.00585	2.4499
																					Zc3h12c	0.335932	0.853744
																					Ddx10	0.477811	0.931774
																					Atm	0.675243	1.04102
																					Npat	0.41774	0.724039
																					Cul5	0.745335	1.15851
																					Dmxl2	2.08819	3.02906
																					Ireb2	0.431007	0.893283
																					Ube2q2	0.31092	0.686766
																					Etfa	0.828825	1.28597
																					Scaper	1.74333	2.81223
																					Peak1	0.713905	1.66874
																					Hmg20a	0.399566	0.837771
																					Ptpn9	0.32895	1.25421
																					Sin3a	0.520381	0.883211
																					Nptn	0.496922	1.1927
																					Neo1	0.461327	1.12025
																					Arih1	1.16321	3.62742
																					Hexa	0.30163	0.848589
																					Senp8	0.23694	0.57226
																					Myo9a	6.01258	8.90255
																					Pias1	0.669232	1.47946
																					Map2k5	0.93829	2.15934
																					Smad3	1.31372	2.88425
																					Megf11	1.29987	1.93543
																					Dennd4a	0.298996	0.575235
																					Dpp8	0.54112	1.13874
																					Clpx	0.786229	1.65997
																					Zfp609	1.17269	2.45378
																					Trip4	0.441793	0.890434
																					Csnk1g1	0.599955	1.95785
																					Snx1	0.528708	1.11464
																					Usp3	0.939799	2.21585
																					Ca12	8.16627	10.5915
																					Lactb	0.538314	0.909417
																					Tpm1	1.02632	3.62626
																					Vps13c	2.34283	3.56051
																					Rora	1.29074	2.36568
																					Myo1e	0.583451	1.09363
																					Rnf111	0.924329	2.22065
																					Adam10	0.503798	0.789882
																					Tcf12	2.41647	6.13199
																					Zfp280d	0.712659	1.466
																					Tex9	0.440757	0.719578
																					Rfx7	0.547823	1.3799
																					Nedd4	2.31404	5.50013
																					Fam214a	1.13788	1.55016
																					Tinag	0.903291	1.81355
																					Lrrc1	0.394023	1.02085
																					Gclc	12.2328	5.27547
																					Fbxo9	0.427016	0.774412
																					Gsta5	1.84871	0.912089
																					Slc17a5	0.559933	0.918299
																					Senp6	1.87923	3.18351
																					Myo6	3.73833	5.3236
																					Phip	1.45875	2.2845
																					Ube3d	0.320308	0.936065
																					Snap91	0.0745365	0.935391
																					Cyb5r4	0.272668	0.782453
																					Nt5e	0.985437	1.85606
																					Snx14	0.486723	1.05684
																					Syncrip	1.11723	2.11937
																					Ctsh	1.78289	3.17217
																					Morf4l1	0.503597	1.16049
																					Plscr1	0.914349	3.03145
																					Atr	0.277791	0.59841
																					Xrn1	1.38075	2.37721
																					Tfdp2	1.02469	2.20331
																					Rasa2	1.67176	4.60037
																					Spsb4	0.471456	0.941309
																					Slc25a36	0.647045	1.37394
																					Nmnat3	0.427288	1.27729
																					Pik3cb	0.91204	1.58161
																					Cep70	0.447654	0.831312
																					Armc8	0.529114	1.02689
																					Nck1	0.354466	0.884775
																					Ppp2r3a	1.35207	5.25667
																					Ephb1	0.127957	1.54044
																					Ryk	0.275165	0.575879
																					Dnajc13	3.25617	5.13841
																					Col6a6	1.01254	3.3452
																					Dcaf1	0.458681	0.963599
																					Dock3	1.12761	2.9253
																					Rbm5	1.55537	2.81737
																					Rbm6	1.61834	3.54035
																					Usp4	0.564613	0.938251
																					Qrich1	0.893796	1.57801
																					Arih2	1.04486	2.5426
																					Ip6k2	0.693093	1.74153
																					Map4	1.02027	2.54354
																					Dhx30	0.313301	0.637495
																					Smarcc1	0.629674	1.25654
																					Setd2	1.83736	3.12064
																					Lrrfip2	0.474366	1.34978
																					Pdcd6ip	1.1371	2.46255
																					Clasp2	0.688938	1.43796
																					Ubp1	0.51635	0.842123
																					Glb1	4.18613	5.63699
																					Cnot10	0.297499	0.5621
																					Tgfbr2	0.443408	1.17682
																					Vill	1.04874	0.444972
																					Oxsr1	0.732099	1.96108
																					Rpsa	0.616552	0.945968
																					Ulk4	0.344734	0.703828
																					Trak1	1.29886	1.7703
																					Tcaim	1.35502	2.63724
																					Sacm1l	0.732517	1.46988
																					Slc6a20	1.30905	2.06535
																					Tbc1d5	3.22991	6.59216
																					LOC100910057	0.314084	1.37763
																					RGD1562392	5.10591	7.74966
																					Sult1c2	0.336949	1.06579
																					Safb	0.779171	1.21253
																					Dpp9	0.61342	0.92233
																					Uxs1	0.247197	0.755704
																					Unc5cl	0.319447	0.906141
																					Foxp4	0.403345	0.732541
																					Ubr2	1.83502	2.70745
																					Bicral	0.621485	1.14602
																					Rcan2	1.4449	0.765422
																					Adgrf5	0.740369	0.223355
																					Cd2ap	1.24882	4.40769
																					AABR07067023.1	1.47551	2.70995
																					Smap1	0.667107	1.19186
																					Fam135a	0.807471	1.67598
																					Dst	12.1145	8.37012
																					Zfp451	0.46752	1.24074
																					Rab23	0.481937	0.930987
																					Fam168b	0.273645	0.586211
																					Hs6st1	1.18229	1.91909
																					Uggt1	0.591534	1.08448
																					Kansl3	0.599212	1.17002
																					Lman2l	0.291921	0.828275
																					Inpp4a	0.436118	0.71731
																					Tbc1d8	0.343835	0.712297
																					Rnf149	0.219218	0.542684
																					Map4k4	0.578592	1.90518
																					Nck2	0.192086	0.740703
																					Gulp1	0.371193	0.802592
																					Hibch	0.343852	0.667792
																					Gls	1.59901	6.1063
																					Nabp1	0.554063	1.45309
																					Gtf3c3	0.326881	0.64747
																					Sf3b1	2.0508	3.01616
																					Plcl1	0.476092	0.906884
																					Satb2	0.725247	1.36439
																					Aox2	0.286497	1.16778
																					Clk1	1.21161	2.37378
																					Orc2	0.372837	0.89545
																					Fam126b	0.928674	1.57872
																					Cflar	2.32679	4.19025
																					Trak2	1.72603	4.57263
																					Stradb	0.600474	1.64163
																					Als2	0.468486	0.866957
																					Sumo1	0.203134	0.690522
																					Nop58	0.661312	1.2572
																					Bmpr2	1.00183	2.09043
																					Fam117b	0.603553	1.44299
																					Nbeal1	1.63523	4.35338
																					Pard3b	5.64108	15.1836
																					Ino80d	0.477205	0.933589
																					Creb1	0.389157	0.919721
																					Plekhm3	0.269568	0.715459
																					Idh1	0.798383	1.15855
																					Pikfyve	1.48098	3.21885
																					Kansl1l	4.68157	19.0904
																					Acadl	0.531584	1.32487
																					Erbb4	1.77832	4.97941
																					Ikzf2	0.322665	0.705166
																					Pecr	0.618136	0.957952
																					Xrcc5	0.429528	1.03363
																					Igfbp5	1.88183	1.2176
																					Arpc2	0.816649	1.36278
																					Pnkd	0.375365	0.706844
																					Usp37	0.334355	0.628419
																					Zfp142	0.339001	0.95181
																					Wdfy1	1.84141	2.80658
																					Cul3	0.847291	1.54698
																					AABR07068161.1	0.595269	5.09787
																					Col4a4	3.77459	2.69574
																					Agfg1	0.440366	1.11895
																					Pid1	0.235286	1.21466
																					Trip12	3.00224	5.2159
																					Cab39	0.907791	1.78952
																					Armc9	0.50759	1.50134
																					Pde6d	0.268772	0.720465
																					Dis3l2	1.58109	3.02427
																					Gigyf2	1.70512	4.09868
																					Agap1	3.22873	4.63253
																					Scly	7.15177	4.04994
																					Ilkap	0.463766	0.8768
																					Hdac4	0.704662	1.44262
																					Septin2	0.424851	1.08751
																					Dtymk	0.256985	0.56388
																					Fbxl17	4.45278	7.48528
																					Pam	0.556657	0.942249
																					Ppip5k2	0.601574	0.983282
																					Fer	0.728806	1.37869
																					Man2a1	1.27574	1.75508
																					Vapa	0.46607	0.827337
																					Lama1	0.313649	0.811215
																					Epb41l3	0.932432	1.81889
																					Dlgap1	0.216684	1.56634
																					Tgif1	0.0975039	0.925372
																					Myl12b	0.326154	1.03197
																					Lpin2	1.22019	2.0349
																					Smchd1	0.719979	1.05886
																					Yes1	0.68144	1.39731
																					Gak	0.585826	1.14511
																					Pcgf3	0.194272	0.64167
																					Mtf2	0.26294	0.595797
																					Dipk1a	0.311525	0.669662
																					Evi5	1.3373	3.00839
																					Zfp644	1.03666	2.677
																					Zfp326	0.595888	1.14368
																					Abcg3l3	0.224858	0.763681
																					Abcg3l1	0.361234	1.12943
																					LOC679894	1.14765	1.61214
																					Pkd2	0.450314	1.07812
																					Spp1	0.350984	11.6649
																					Klhl8	0.219125	0.655434
																					Aff1	1.09132	2.14491
																					Ptpn13	4.88256	8.98721
																					Arhgap24	5.30213	7.44332
																					Wdfy3	7.68482	11.159
																					Plac8	0.176216	0.65577
																					Cops4	0.391656	1.0513
																					Hnrnpd	0.800666	1.2759
																					Bmp2k	0.419104	0.986829
																					Cnot6l	0.654719	1.08016
																					Septin11	0.605319	1.0683
																					Uso1	0.90525	1.37884
																					LOC360919	1.13347	0.627671
																					Ankrd17	2.40336	3.77541
																					Slc4a4	13.409	25.8013
																					Mob1b	0.297121	0.553568
																					Uba6	0.452445	0.73935
																					Igfbp7	3.32482	8.2806
																					Exoc1	0.556989	1.00176
																					Clock	0.525624	1.13326
																					Chic2	0.179537	0.567604
																					Fip1l1	0.631145	1.38141
																					Usp46	0.420211	0.781842
																					Dcun1d4	0.335815	0.741097
																					Ociad1	0.386504	0.703254
																					Fryl	0.995093	1.40343
																					Slain2	0.892239	1.46183
																					Tec	0.323703	0.609203
																					Atp8a1	0.589607	2.07699
																					Slc30a9	0.930203	1.70527
																					Tmem33	0.349324	0.695273
																					Limch1	3.7765	7.32659
																					Pds5a	0.747828	1.76027
																					Ube2k	1.32867	2.45157
																					Smim14	0.31639	0.912298
																					Klf3	0.442132	0.855245
																					Tbc1d1	1.22838	1.69137
																					Rell1	0.285881	1.54812
																					AABR07015057.1	1.63245	1.1368
																					Arap2	0.502201	1.19165
																					Stim2	0.446353	1.16633
																					Tbc1d19	0.530267	1.1202
																					Rbpj	0.351789	0.778515
																					Slc34a2	0.0482523	0.966033
																					Anapc4	0.40198	0.836853
																					Pi4k2b	0.245114	0.663046
																					Sepsecs	0.44751	0.794146
																					Dhx15	0.587751	0.938302
																					Ppargc1a	2.54604	3.67291
																					Adgra3	1.18379	1.9265
																					Slit2	3.29538	5.05451
																					Lcorl	0.889773	2.0404
																					Prom1	0.839626	0.494232
																					Fbxl5	0.405575	0.906648
																					Cc2d2a	0.604969	0.999526
																					Cpeb2	0.595996	1.02063
																					Rab28	0.314889	0.740196
																					Stx18	0.28865	0.758411
																					Evc2	0.324556	0.719852
																					Tbc1d14	1.16958	1.92919
																					Sorcs2	1.0426	2.06259
																					Htt	0.89589	1.76391
																					Add1	2.72057	4.88322
																					Sh3bp2	0.0969502	1.16699
																					Fam193a	2.40751	4.06093
																					Poln	0.0887878	0.49255
																					Nsd2	0.381626	0.812095
																					Maea	0.231789	0.58132
																					Ywhah	0.220962	0.789796
																					Depdc5	0.294852	0.77217
																					Prr14l	0.832045	1.41661
																					Eif4enif1	0.433886	0.738788
																					Rnf185	0.266691	0.618418
																					Hormad2	0.661126	1.2326
																					Mtmr3	1.28869	2.9839
																					Nf2	0.582716	1.19757
																					Nipsnap1	0.926898	1.78266
																					Urgcp	0.394207	0.703258
																					Npc1l1	0.123075	0.803257
																					LOC103693780	1.71605	2.75831
																					H2az2	0.300331	0.634083
																					Tns3	2.56848	4.19584
																					Hus1	0.916309	1.30452
																					LOC688553	1.10429	1.51984
																					Grb10	0.748889	1.64492
																					Egfr	1.39043	2.41634
																					Spred2	1.19172	1.95971
																					Actr2	0.355446	0.763125
																					Rab1a	0.474914	0.985366
																					AABR07016572.1	0.321491	0.767636
																					Sertad2	0.295591	0.929187
																					Aftph	0.866908	1.7695
																					Peli1	0.376053	0.870452
																					Vps54	0.688097	1.09735
																					Ugp2	0.333415	0.603812
																					Wdpcp	0.790184	2.01391
																					Ehbp1	1.07891	1.99389
																					Commd1	0.506018	0.975823
																					Cct4	0.39273	0.819519
																					Xpo1	0.631587	1.2378
																					Usp34	1.69065	2.7211
																					RGD1305110	0.29021	0.722673
																					Pus10	0.514177	0.943165
																					Ppp4r3b	0.577299	1.02783
																					Ccdc88a	3.57526	1.99888
																					Rtn4	0.356696	1.55613
																					Eml6	0.705724	1.31782
																					Sptbn1	11.3455	14.2305
																					Acyp2	0.516593	1.12921
																					Psme4	2.26824	3.65384
																					Cntnap5c	1.86631	0.579724
																					Pign	1.57922	3.49399
																					Relch	1.04277	1.98758
																					Zcchc2	0.314509	0.590401
																					Phlpp1	0.638994	1.58583
																					Bcl2	0.702864	1.26402
																					Clasp1	0.724353	1.72762
																					Epb41l5	1.51637	3.20046
																					Ptpn4	0.788354	1.76653
																					Actr3	0.521029	0.898694
																					Mgat5	0.918321	2.2125
																					Acmsd	0.867076	1.23608
																					Ccnt2	1.00971	2.1237
																					R3hdm1	0.922304	1.85884
																					Ubxn4	0.833257	1.51982
																					Dars	0.404019	0.70903
																					Mapkapk2	0.244114	0.513475
																					Srgap2	0.725909	1.87196
																					Rab29	1.19041	0.733346
																					Elk4	0.337692	0.638084
																					Dstyk	0.669518	1.10406
																					Mdm4	0.586502	1.24365
																					Zc3h11a	2.41784	3.74564
																					Plekha6	0.983566	1.46616
																					Adipor1	0.319562	0.694904
																					Klhl12	0.214873	0.587826
																					Kdm5b	0.931959	1.6781
																					Ppp1r12b	0.744815	1.74949
																					Ipo9	0.363996	0.842824
																					Camsap2	0.660823	1.14461
																					Dennd1b	1.08971	2.06176
																					Crb1	0.350759	1.05633
																					Cdc73	0.566082	1.26779
																					Ivns1abp	1.94938	3.76558
																					Swt1	0.974257	1.683
																					Trmt1l	0.411147	0.759388
																					Niban1	0.209321	3.94727
																					Rgl1	2.90505	4.29689
																					Smg7	0.461049	0.965104
																					Lamc1	0.711159	2.10286
																					Dhx9	0.725859	1.07153
																					RGD1304622	0.400621	0.706924
																					Xpr1	0.697917	1.97751
																					Acbd6	0.606211	1.72289
																					Abl2	0.665117	1.96954
																					Ralgps2	0.43255	0.726239
																					Rasal2	1.60656	3.28832
																					Tp53i3	0.42775	0.784093
																					Cop1	0.723881	1.68151
																					Rabgap1l	2.35403	4.92201
																					Rc3h1	1.13376	2.17556
																					Suco	0.790174	1.33234
																					Dnm3	0.790057	4.92351
																					Fmo3	1.18782	0.742786
																					Kifap3	0.756577	1.3794
																					Nme7	1.01128	1.40117
																					Dcaf6	0.89508	1.91237
																					Pou2f1	0.663826	1.579
																					Ildr2	0.402483	1.92359
																					AABR07021704.1	0.49592	1.00092
																					LOC100361087	0.80476	1.28835
																					Atf6	0.897875	1.73498
																					Pfdn2	0.279253	0.888182
																					F11r	0.341077	0.75807
																					Copa	0.388289	0.836238
																					Dcaf8	0.982281	1.92803
																					Sdccag8	0.900202	1.30495
																					Akt3	0.231908	0.915517
																					Adss	0.475874	0.904591
																					Desi2	0.317072	0.774264
																					Kif26b	0.368245	1.86523
																					Cdc42bpa	1.40246	2.38091
																					Acbd3	0.614236	1.08011
																					Wdr26	0.722406	1.55701
																					Enah	0.314603	1.29503
																					Fbxo28	0.374678	0.783875
																					Capn2	0.410422	0.744889
																					Disp1	0.328199	1.33141
																					Rab3gap2	0.488748	1.0325
																					Tgfb2	0.272417	0.971151
																					Gpatch2	0.744044	2.23566
																					Esrrg	2.48763	3.84901
																					Ptpn14	0.74714	1.16542
																					Rps6kc1	0.575509	1.23769
																					Ppp2r5a	0.823496	1.57062
																					Lpgat1	0.880623	1.43964
																					Plxna2	0.718806	1.16806
																					Cr1l	0.276391	0.795918
																					Abcc1	0.282358	0.671245
																					Parn	0.316018	0.787828
																					Bfar	0.28899	0.585084
																					Pdxdc1	0.39545	0.936017
																					Mpv17l	0.698184	1.11889
																					Cpped1	0.727721	1.2247
																					Snx29	10.4005	16.5193
																					Gspt1	0.708331	1.16037
																					Zc3h7a	0.673139	1.1731
																					Txndc11	0.542205	1.30288
																					Litaf	0.256497	0.950997
																					Clec16a	0.974844	1.66829
																					RGD1309748	1.19369	1.813
																					Glyr1	0.731898	1.16024
																					Mgrn1	0.359525	0.941495
																					Cdip1	0.372398	0.646244
																					Hmox2	0.307298	0.658743
																					Adcy9	0.82192	1.44709
																					Crebbp	2.03494	3.6058
																					Pdpk1	0.835842	1.49057
																					Atp6v0c	0.279659	0.645292
																					Abca3	0.634408	1.0373
																					Rps2	0.254018	0.620801
																					Mapk8ip3	0.499752	1.07609
																					Ift140	0.45708	0.75496
																					Rab40c	0.593701	0.89732
																					Rab11fip3	7.59374	9.62694
																					Luc7l	1.18966	1.91903
																					Cpeb4	4.43153	5.58678
																					Crebrf	1.29294	2.09335
																					Ergic1	0.370632	0.664571
																					Sh3pxd2b	0.150228	0.676395
																					Fbxw11	0.74066	1.70666
																					Wwc1	11.3669	15.2724
																					Mat2b	0.283735	0.647689
																					Pwwp2a	0.530193	1.13598
																					Ttc1	0.379604	0.715934
																					Rnf145	0.249358	0.641757
																					Clint1	1.3502	2.50127
																					Cyfip2	0.757213	0.25013
																					Timd2	0.107858	1.20375
																					Havcr1	0.0124683	2.22781
																					Sgcd	0.320542	0.802608
																					Cnot6	0.315562	0.65378
																					Sqstm1	0.961654	1.9055
																					Canx	1.91579	2.58109
																					Hnrnph1	0.775275	1.79255
																					Clk4	0.830557	1.33823
																					Sec24a	0.790026	1.44011
																					LOC103694902	0.591983	0.92948
																					Aff4	1.37007	2.62299
																					Rad50	0.466057	0.776173
																					Slc22a5	3.04949	3.99805
																					Rapgef6	0.641415	1.3627
																					Cdc42se2	0.30593	0.766305
																					G3bp1	0.554375	1.13707
																					Larp1	0.871675	1.58486
																					Igtp	0.218135	0.830589
																					Mprip	1.33259	2.10155
																					Flcn	0.300358	0.608221
																					Cops3	0.533644	0.894952
																					Rai1	0.451916	1.07337
																					Tom1l2	1.32857	2.5976
																					Alkbh5	0.318188	0.639736
																					Shmt1	0.356432	0.698143
																					Kcnj12	0.610451	0.920357
																					Usp22	0.239442	0.684484
																					Slc47a1	1.03376	1.47934
																					Epn2	0.215286	0.670987
																					Slc5a10	9.85964	6.99957
																					Prpsap2	0.232027	1.25654
																					Ulk2	0.660686	2.6643
																					Akap10	0.622159	1.69122
																					Ncor1	3.45279	5.28894
																					Pigl	0.580416	0.984617
																					Map2k4	0.415908	1.00258
																					Stx8	0.832612	1.99934
																					Ntn1	3.21314	4.93277
																					Ndel1	1.94495	2.96478
																					Chd3	1.04958	0.658081
																					Tp53	0.517605	0.839703
																					Fxr2	0.451187	1.04605
																					Eif4a1	0.280841	0.62841
																					Polr2a	1.84421	2.51732
																					Elp5	0.374177	0.681683
																					Kif1c	0.519124	0.861427
																					Rabep1	1.31485	2.16305
																					Smtnl2	0.100855	0.755119
																					Spns2	0.435625	1.10415
																					Ube2g1	0.958208	2.21145
																					Ankfy1	0.559573	1.56924
																					Rap1gap2	0.363848	0.709992
																					Pafah1b1	1.90369	4.21015
																					Mettl16	0.237381	0.572315
																					Smg6	0.922913	2.51883
																					Taok1	0.91319	1.50692
																					Ssh2	0.886697	1.87197
																					Efcab5	1.83703	2.96174
																					Nsrp1	0.539424	0.893332
																					Gosr1	0.273346	0.6727
																					Slc43a2	0.855816	1.37293
																					Pitpna	0.492758	0.979404
																					Crk	0.439839	0.987829
																					Ywhae	0.942549	2.25022
																					Vps53	0.757089	1.57571
																					Phf12	0.586561	1.02566
																					Nufip2	0.765741	1.44826
																					Flot2	0.320171	1.23846
																					Fam222b	0.517438	1.25619
																					Sdf2	0.355632	0.720278
																					Nlk	0.952322	2.55259
																					Wsb1	0.462042	0.998
																					Nf1	1.79599	4.10494
																					Rhot1	0.903572	1.90887
																					Rhbdl3	0.300532	0.913481
																					Psmd11	0.645471	1.10309
																					Myo1d	1.61049	3.14845
																					Rffl	0.337266	0.715585
																					Slfn13	0.0516442	1.15274
																					Ap2b1	0.570026	1.21281
																					Taf15	0.377936	1.00956
																					Hnf1b	1.88351	4.30974
																					Ddx52	0.373385	0.895832
																					AC105531.1	0.86163	1.68179
																					Aatf	0.229112	0.685552
																					Usp32	0.978081	2.2394
																					Appbp2	0.339573	0.776652
																					Med13	1.98674	3.18913
																					Rps6kb1	0.823664	1.30205
																					Vmp1	0.534732	2.50527
																					Cltc	1.78633	2.3934
																					Dhx40	0.524882	1.03793
																					Ypel2	0.297388	2.06653
																					Trim37	0.503261	0.972446
																					Septin4	0.319183	0.741373
																					Srsf1	0.510347	0.797273
																					Msi2	5.28018	11.09
																					Trim25	0.368914	0.736243
																					Hlf	2.04418	1.07778
																					Stxbp4	1.07573	2.08601
																					Mbtd1	0.664004	1.66246
																					Spag9	2.65539	4.99575
																					Spop	1.34981	2.31155
																					Hoxb4	0.501166	0.877314
																					Kpnb1	0.398046	0.690685
																					Npepps	0.853769	2.40476
																					Mllt6	0.360446	0.6724
																					Lasp1	0.360084	0.813798
																					Fbxl20	0.605334	1.60756
																					Cdk12	2.56764	3.63785
																					Casc3	0.347837	0.618255
																					Wipf2	0.335015	0.588088
																					Eif1	0.219966	0.540934
																					Dnajc7	0.502202	0.878074
																					Stat5b	0.610348	1.05523
																					Stat3	0.606124	1.99713
																					Ezh1	0.496793	0.856171
																					Becn1	0.459783	0.870954
																					Nbr1	0.783278	1.41829
																					Tmem106a	2.24836	2.93646
																					Gpatch8	2.32783	5.11983
																					Dcakd	0.237045	0.717026
																					Nmt1	0.647133	1.10297
																					Map3k14	0.72323	1.43204
[truncated: 662 more rows]
[truncated: 12 more columns]

## Sheet: Finerenone vs. DOCA
Mean expression values of DEGs in different cell types between finerenone and DOCA groups.
Endo	Genes	DOCA	Finerenone		Fibroblast	Genes	DOCA	Finerenone		MyoFib	Genes	DOCA	Finerenone		Podo	Genes	DOCA	Finerenone		PT	Genes	DOCA	Finerenone		LOH	Genes	DOCA	Finerenone		DCT	Genes	DOCA	Finerenone		PC	Genes	DOCA	Finerenone		IC_A	Genes	DOCA	Finerenone		IC_B	Genes	DOCA	Finerenone
	Utrn	17.507	14.1951			AABR07000398.1	638.235	386.286			AABR07000398.1	559.609	136.553			Ust	5.63433	2.50498			Sash1	2.94687	1.1986			Cited2	0.952985	0.315672			Samd5	2.14727	0.622439			Samd5	3.35167	1.84021			Samd5	5.66277	3.16458			Phactr2	2.93645	1.77718
	AABR07000398.1	489.419	335.958			Map7	0.953283	1.55801			AC134224.2	9.76338	16.8611			Utrn	11.696	6.88592			Stxbp5	3.64	2.20966			Map3k5	3.65424	4.74337			AABR07000398.1	228.809	175.09			Pde7b	30.7466	25.2482			Aldh8a1	0.252365	1.43796			AABR07000398.1	359.839	158.177
	Map7	0.673653	1.42363			Aldh8a1	0.333707	1.36217			Glyat	0.835589	4.00598			Adgrg6	1.86547	0.609638			Utrn	2.8098	3.82742			Pde7b	11.5383	15.264			Cited2	0.989949	0.256012			Aldh8a1	0.0684793	1.0436			Ncoa7	9.55308	7.38133			Pde7b	5.09446	7.9823
	Aldh8a1	0.302118	1.11721			Arhgap18	0.917502	1.42799			Cyp2c23	0.777744	4.25776			AABR07000398.1	422.237	121.416			Phactr2	0.752115	1.18756			Aldh8a1	0.183465	0.500132			Tpd52l1	0.726197	1.30862			Adamts16	18.7391	11.5673			Slc6a18	0.0669741	0.686266			Aldh8a1	0.166448	1.63285
	Ccn2	0.721478	1.05194			Sgk1	0.532771	0.875047			Cox7c	0.257909	2.08779			Aldh8a1	0.379929	2.70132			Adgrg6	1.21702	0.447543			Slc9a3	1.06431	2.59879			Adamts16	10.0987	7.16946			Esr1	0.25283	0.738677			Esr1	0.316207	0.996003			Ccn2	0.107234	0.827449
	Esr1	0.446454	1.03439			Esr1	1.29737	1.80665			Map1b	10.6565	4.02131			Hddc2	0.465172	0.155817			AABR07000398.1	431.201	205.757			AABR07001519.1	1.94558	2.85124			AABR07001382.1	5.83476	7.91667			Slc22a2	0.0298184	1.47675			Slc22a2	0.0389765	1.58503			Rps12	0.154622	0.702005
	Slc22a2	0.0701785	1.36338			Slc22a2	0.111743	1.41082			Gclm	1.09955	6.26295			Brd9	1.11801	0.565306			Cited2	1.15505	0.698594			LOC108348175	0.88129	0.52906			Pde10a	2.81726	6.06673			Mpc1	1.07877	1.65216			Pde10a	0.376207	0.884469			Brd9	1.95577	1.15078
	AABR07001519.1	0.499926	1.04512			Mpc1	0.510031	1.06283			LOC108348190	0.217261	2.6513			Slc6a18	0.338575	1.49567			Nhsl1	2.70492	1.61189			Pde10a	1.10491	1.5382			Snrnp70	4.40432	5.4934			Rps16	0.207727	0.724907			Rps16	0.350905	0.982654			Slc6a18	0.0802823	0.731003
	LOC108348175	2.46098	1.05653			Axl	2.43486	1.17672			Ndufa4	0.168907	3.65058			Adamts16	0.603541	1.97052			Arfgef3	1.23666	0.822972			Mpc1	1.29078	1.97632			Fam189a1	2.1332	2.78128			Cox6b1	0.268268	0.712776			Nphs1	0.121519	0.709531			Adamts16	0.347152	1.19634
	Mpc1	0.639165	1.09392			Sptbn4	1.3029	0.496608			Cald1	22.2182	9.58555			Plekhg1	5.64452	4.08146			Map3k5	5.89465	3.94288			Pvr	0.775779	0.26893			Nr2f2	1.52593	2.14865			Etfb	0.338559	0.653264			Cox6b1	0.245065	0.856541			Esr1	0.389783	1.10375
	Exoc3l2	4.65186	2.45369			Spint2	0.80471	1.36127			Kap	0	20.713			Tulp4	1.98461	1.0707			Pde7b	4.47743	6.93855			Cyp2s1	0.488922	0.863863			AABR07004241.1	0.734445	1.27822			Klk1.2	0.544049	2.79643			Etfb	0.377719	0.835496			AABR07001382.1	0.616579	2.47054
	Nectin2	2.30494	1.5161			Zfp84	1.3694	0.634347			Etnk1	1.36617	4.30828			Slc22a2	0.121304	3.42666			Aldh8a1	1.79891	3.04579			Irf3	1.20145	0.67406			Slco3a1	1.62967	0.601658			Rps11	0.115732	0.646742			Klk1.2	0.0211813	1.76245			Arid1b	11.4393	8.57035
	Pvr	1.2988	0.67572			Klk1.2	0.147775	0.80138			Dpp4	0.804519	3.40412			LOC108348175	3.76052	0.868108			Ptprk	10.1027	5.2676			Nav2	5.76523	3.97236			Rhcg	4.29497	1.91746			Rpl18	0.193372	0.688122			Napsa	0.218241	0.867848			Zdhhc14	26.5081	15.4057
	Spint2	0.977261	1.43604			Oca2	3.06039	1.19555			Cat	0.321029	3.72408			Mpc1	0.385636	2.79318			Arhgap18	1.08005	2.73364			Pcsk6	0.834868	1.45792			Pde8a	2.94504	4.53256			Nav2	6.23734	3.85486			Rps11	0.167623	0.805424			Slc22a2	0.036892	1.85296
	RGD1308428	4.73114	2.9178			Nr2f2	9.02336	6.06871			Slc12a1	2.99332	13.8171			Ndufa3	0.0483951	1.04387			Ccn2	0.77832	1.50836			Slco3a1	6.00482	7.57348			Arnt2	12.1029	16.4071			Arnt2	1.70282	2.77617			Rpl18	0.243939	0.762917			Pde10a	0.598008	1.01693
	Klk1.2	0.125491	1.13935			Arnt2	0.518283	1.46379			Pck1	0.646999	4.89732			Vom2r80	0.714679	0.103295			Stx7	0.681547	1.17381			Akap13	10.2757	8.44805			Pak1	0.938166	1.74829			Nox4	2.10984	1.02154			Slco3a1	0.595354	1.35093			Dll1	2.15788	0.795533
	Rasip1	3.0933	2.02284			Nox4	0.667282	1.29922			Slc7a13	0	4.96751			Rps5	0.0728701	1.21714			Rps12	0.298829	1.27269			Agbl1	1.50051	5.61006			Arrb1	0.462131	1.05161			Eif4g2	1.81107	2.92606			Rhcg	18.3245	14.6286			Rpl28	0.144347	0.718937
	Rhcg	0.093176	0.758471			Dennd2b	11.9935	6.54068			Aldob	0.754517	4.28433			Rpl28	0.304943	1.30461			Sgk1	0.317399	0.73626			Idh2	3.64897	6.03596			Stim1	0.439686	0.987725			Tead1	5.43405	7.19819			Nox4	0.738342	1.28875			AABR07002768.1	0.850278	0.219332
	Arnt2	0.332518	1.1121			Eif4g2	1.82959	2.4439			Cyp4a2	0.625819	10.9597			Pvr	0.525292	0.0748215			Rnf217	1.02522	0.590854			Pde8a	2.11133	2.97404			Galnt18	7.62815	10.3612			Spon1	0.292237	0.5572			Rab30	1.64111	0.76082			Rps16	0.245676	0.966245
	Nox4	0.60958	1.12587			Galnt18	1.13645	2.30438			Cltrn	0.394312	2.83278			Axl	0.780185	0.181105			Ncoa7	13.1559	6.15766			Arnt2	6.81372	11.6702			Parva	2.2433	3.16024			Umod	0.273018	4.47223			Ndufc2	0.226664	0.721985			Sipa1l3	4.74126	2.40648
	Gab2	3.12478	2.09037			Tead1	5.22575	6.53934			Cox7b	0.319708	3.1652			Zfp780b-ps1	0.797902	0.301916			Sdha	0.770472	2.03827			Me3	3.58843	5.08387			Tead1	4.46452	6.30164			Acsm2	0.390209	1.88127			Uvrag	5.47678	3.64421			Zfp84	1.18601	0.631356
	Uvrag	5.25376	3.79079			Arntl	0.18922	0.766213			Slc25a5	0.0518066	2.01304			Actn4	10.8195	4.93733			Slc9a3	1.33884	0.806212			Fam168a	1.92296	2.55993			Spon1	1.93076	3.87754			Acsm3	0.542867	1.00846			Fchsd2	0.874436	1.35868			Nphs1	0.106999	0.829066
	Serpinh1	1.31677	0.758392			Sox6	1.31916	1.98228			Capn13	81.0853	23.4324			Spint2	0.815474	3.60602			Brd9	0.999751	0.581862			Galnt18	8.55608	16.4898			Rras2	1.72245	2.48979			Aldoa	0.582932	1.14458			Stim1	2.54014	1.4795			Cox6b1	0.264228	0.941726
	Eif4g2	1.72437	2.50961			Umod	1.1358	3.76884			Mdga2	1.26845	5.61753			Zfp84	1.46474	0.359084			Slc12a7	0.746552	0.432613			Parva	2.16297	2.97118			Plekha7	3.95175	5.23115			Oat	0.186126	0.947449			Rpl27a	0.17776	0.942119			Etfb	0.278178	1.09755
	Tead1	3.20724	4.46244			Acsm2	1.01056	2.64328			Dhrs7l1	0	2.49783			Ryr1	3.77357	1.76871			Slc6a19	1.23174	0.536803			Tead1	4.43586	6.64851			Sox6	4.86883	6.11508			Ifitm10	6.41478	2.78414			Eif4g2	1.64071	3.1959			Klk1.2	0.0884924	2.24284
	Arntl	0.227745	0.889562			Chst15	1.54002	2.78182			Atp5f1b	0.692315	7.60587			Cox6b1	0.307637	1.91377			Slc6a18	1.8871	2.79145			Arntl	0.161398	0.542519			Acsm2	0.371256	0.706283			Ctsd	4.67752	2.91748			Galnt18	1.01291	2.35838			Napsa	0.192089	1.0256
	Sox6	1.22379	2.13806			Oat	0.208338	0.759949			Srgap1	2.06535	20.7628			Etfb	0.285536	1.7886			Adamts16	0.296613	1.70595			Spon1	2.44647	3.63714			Acsm3	5.39957	6.97398			Gstp1	0.0659481	0.661424			Tead1	3.41128	5.87237			Irf3	1.49557	0.662285
	Umod	1.09932	4.28587			Kcnq1	0.745266	1.55929			Rida	0.108852	5.14179			Klk1.2	0.0588199	3.90518			Ice1	0.967532	0.604481			Plekha7	3.85122	6.04085			Aldoa	0.606771	0.305259			Pc	0.303527	0.591402			Umod	0.670217	5.24354			Rps11	0.134155	0.885506
	Acsm2	0.783656	2.45102			AC134224.2	7.3609	9.64824			Trps1	1.48369	4.19067			Irf3	1.15253	0.169077			Rmnd1	0.950242	0.584334			Sox6	4.53317	6.14254			Fgfr2	0.933195	1.94864			AC134224.2	22.2828	18.1207			Acsm2	0.690534	2.60701			Snrnp70	5.0261	3.17215
	Zfp629	2.0701	1.2156			Rtn3	1.077	1.5607			Tmbim6	1.00169	6.11136			Snrnp70	3.35444	1.52931			AABR07001382.1	1.1797	3.05793			Gp2	0.946053	1.45501			Acadsb	1.43243	2.50638			LOC687780	0.129048	0.888164			Acsm3	0.283525	0.620787			Rpl18	0.18158	0.874598
	Oat	0.175457	0.730229			Ahnak	5.40377	3.31896			Ca12	1.94273	6.45965			Dbp	2.14052	0.514676			Cnksr3	1.58106	0.681554			Umod	13.1826	23.1899			Ifitm10	1.866	0.371135			Cox8a	0.188409	1.49066			Aldoa	0.614525	1.41235			Nav2	5.43079	3.95578
	Dock1	7.60719	5.97801			Fth1	0.93834	3.24416			Gsta1	0.0683868	2.64335			Rpl18	0.269418	1.30401			Arid1b	7.01565	4.76158			Acsm2	0.586414	1.07782			Ctsd	3.33865	1.14193			Slc22a6	0.0643797	0.676918			Zfp629	3.54735	1.98253			Igf1r	1.70671	3.16432
	Ptpre	1.18086	0.638986			Glyat	1.32675	2.50646			Fn1	5.14786	1.8438			Atp10a	0.560375	0.155436			Zdhhc14	0.754971	1.35151			Tacc2	2.07028	1.41743			Cpt1a	2.90223	4.10113			Ahnak	8.11926	5.20297			Oat	0.266933	1.20088			Slco3a1	0.374957	1.18477
	Tnfrsf26	1.40427	0.650443			Aldh1a1	0.280625	0.685602			Igfbp5	1.46192	5.11529			Tjp1	6.40336	3.3638			Ezr	3.20366	2.30665			Ifitm10	4.25479	0.556073			AC134224.2	25.6094	14.658			Fth1	0.464618	4.21124			AC099449.1	1.49488	0.707634			Zfp710	2.13191	1.01456
	Sipa1	1.70475	1.13714			Gda	5.0772	3.00774			Col4a4	1.04321	3.79067			Igf1r	9.05329	5.05047			Sod2	0.130502	0.929159			Ctsd	2.66911	0.870273			AC134224.1	124.922	96.6325			Glyat	0.350969	1.98642			Cpt1a	0.774227	1.31286			Arnt2	0.357544	2.0504
	AC134224.2	6.30087	8.79794			Dock8	2.16499	2.93899			Col4a3	1.14553	4.81627			Rhcg	0.135534	2.41752			Igf2r	2.10105	1.47507			Kcnq1	3.52984	5.56684			Macrod1	1.95754	2.81227			Pcsk5	0.961181	1.39512			Acy3	0.177919	0.861571			Nox4	0.347013	1.21356
	Cox8a	0.416083	1.26413			Slc1a1	0.534557	1.14337			Ugt1a6	0.255684	2.59984			Arnt2	0.486005	3.42077			Slc22a1	1.84186	1.00334			Shank2	13.2956	18.4672			Trpm6	4.95302	6.5106			Glis3	32.551	22.5487			Gstp1	0.031984	0.771568			Capn5	1.31497	0.463275
	Slc22a6	0.164558	0.702049			Pank1	0.313698	0.609176			Fbxl17	4.33945	8.79425			Fah	0.0193032	1.20116			Slc22a2	0.315425	5.25276			Cpt1a	2.49593	3.54718			Gna14	0.851017	1.31464			Slc1a1	0.768007	1.22424			Pc	0.237594	0.781276			Uvrag	5.15446	3.54845
	Ahnak	5.33966	3.62995			Cyp2c23	0.827612	2.97219			Ppargc1a	0.935252	5.5418			Tenm4	1.81409	0.5837			Agpat4	0.799234	0.441428			Lrp5	1.64489	2.18765			Dock8	9.80881	12.0823			Atad1	0.842078	1.35066			Pacs1	5.10475	3.2501			Folr1	0.119672	0.815128
	Fth1	1.51995	3.9734			Cnnm2	0.620988	1.13825			Gba3	0.0230826	1.35462			Gab2	3.79043	1.87853			LOC108348175	1.35742	0.541085			AC134224.3	628.586	518.244			Smarca2	2.9738	3.7385			Pank1	0.788684	1.18494			AC134224.1	86.4692	64.7423			Arfip2	0.45426	0.197939
	Glyat	0.842219	2.47061			Cox7c	0.343698	1.1193			Slit2	1.88011	6.00221			Arhgef17	3.01985	1.06509			Pde10a	0.164054	1.16135			Slc3a2	0.480046	0.885418			Glis3	18.6304	13.1388			Cyp2c23	0.293624	2.73941			AC134224.3	458.138	337.002			Rpl27a	0.124025	0.914281
	Dock8	1.67087	2.64414			Tbca	0.557282	0.98215			Tfcp2l1	0.205355	2.66673			Fchsd2	5.79496	3.21523			Mpc1	0.750227	2.83199			Ahnak	3.75739	1.89351			Ermp1	1.03526	1.5597			Scd2	0.4438	0.869036			LOC687780	0.183855	1.10794			Dennd2b	6.93947	4.47712
	Slc1a1	0.572366	1.23732			Iqgap2	0.691783	1.26608			Atp1b1	4.48594	14.6469			Arfip2	0.588039	0.121536			Afdn	5.8197	3.38841			Anxa1	2.49205	1.39504			Sgms1	5.24342	2.7057			Cox7c	0.332207	1.54444			Cox8a	0.375485	1.76903			Eif4g2	1.45846	3.62687
	Atad1	0.700393	1.03877			Map1b	5.42681	2.89369			Esrrg	0.702505	3.64412			Rpl27a	0.123476	1.55784			Ermard	0.824306	0.468525			Trpm3	0.455926	0.808842			Papss2	0.348401	0.851496			Lhfpl2	0.873195	0.339355			Ust5r	0.244484	0.737049			Galnt18	0.876491	2.67634
	Slc16a12	0.504481	0.826709			Itga1	10.8696	7.49353			Aadat	0.158929	5.81298			Eif4g2	1.51822	5.09132			Psmb1	0.369436	1.06918			Dock8	6.7338	9.85785			Pank1	1.00551	1.42502			Pde4d	10.8966	16.2466			Slc22a25	0.208355	0.645728			Mical2	1.14494	0.330868
	Pank1	0.317522	0.668395			Nnt	0.773774	1.2644			AABR07026125.1	10.9876	3.32703			Galnt18	0.822504	3.86416			Rps9	0.219497	1.09758			Kank1	1.77825	2.36558			Ide	2.58977	3.36433			Plpp1	0.884407	1.35803			Slc22a6	0.111391	1.01517			Tead1	4.07128	6.52041
	Pdlim1	1.42963	0.771687			Selenop	0.402813	1.00514			Sod1	0.134305	2.51089			Umod	0.337925	12.7293			Ndufa3	0.0920222	1.07373			Glis3	22.1879	17.2684			Pyroxd2	0.85527	0.385385			Arl15	37.1956	27.2115			Fth1	0.904291	5.38007			Spon1	0.207019	0.562397
	Entpd1	2.91147	1.8824			Oxct1	1.14794	2.01156			Atp5f1a	0.521869	2.41045			Acsm2	0.768779	4.38165			Rps5	0.20996	1.17253			Sgms1	5.16491	3.39012			Cyp2c23	0.327123	0.70631			Hcn1	2.16285	0.404241			Glyat	0.853402	2.64879			Rras2	0.566797	1.06213
	Hoga1	0.407756	0.781857			C7	24.7694	14.2767			Nr3c2	2.10765	5.59757			Aldoa	0.436711	2.69697			Zfp444	0.771356	0.437477			Papss2	0.560881	1.09256			Wbp1l	3.28091	4.2965			Selenop	0.166392	0.552988			Pcsk5	0.927619	1.41019			Sox6	2.79516	3.86557
	Cyp2c23	0.596443	2.80855			Prlr	0.595102	1.39425			Cisd1	0.695842	3.48345			Zfp629	1.71597	0.439078			Rpl28	0.294606	1.37762			Atad1	0.902173	1.34791			Cnnm2	5.60431	9.11555			Ghr	2.57946	3.70967			Pip5k1b	4.57275	3.19978			Umod	0.3561	6.52022
	Fbxw4	1.97326	1.24751			Myo10	3.83715	5.22295			Kl	0	1.6863			Inpp5f	1.57622	0.72778			Leng8	1.14574	0.544474			Pank1	1.34678	1.94229			Sorcs1	1.75001	3.67517			Oxct1	1.82273	2.57303			Dock8	3.34807	4.84601			Acsm2	0.494663	3.02824
	Cnnm2	0.488329	0.863072			Sema5a	1.66121	2.31456			Caln1	0.811036	3.11311			Htra1	1.41439	0.519762			Ccdc9	0.556097	0.170551			Cpeb3	4.16188	5.95385			AABR07007068.1	0.449485	1.18039			Prlr	0.444418	1.05481			Dmrt2	4.2615	2.33197			Acsm3	0.179199	0.741739
	Sorcs1	0.506488	0.8292			Car2	0.624349	1.05019			Cox6a1	0	1.79415			Oat	0.152178	2.30497			Sae1	1.56735	1.01873			Sorbs1	5.13614	3.45629			Ssbp2	3.8139	4.8564			Agxt2	0.319581	1.47304			Glis3	16.3476	12.8578			Aldoa	0.609691	1.50009
	Grk5	4.6801	3.09047			Mecom	0.789048	1.23526			AY172581.9	393.13	593.555			Pwwp2b	0.578272	0.138974			Arhgap35	3.29059	2.59844			Pyroxd2	1.77759	3.8527			Pde4d	23.8336	37.2894			Marchf11	1.13676	0.435			Slc1a1	0.579479	1.17398			Zfp629	3.43286	1.98108
	Mef2c	5.59829	3.47451			Tsc22d2	1.16895	1.72345			AY172581.24	560.419	907.843			Ifitm2	0.0224281	0.857057			Calm2	0.306698	0.887752			Got1	0.798629	1.33337			Arl15	13.2095	6.45988			Sema5a	0.331507	0.749177			Sgms1	6.57777	4.35648			Ate1	3.38125	2.3432
	Cox7c	0.450864	1.25856			Mme	0.551849	1.59112			Mt-nd1	28.5051	6.94525			AC099449.1	1.21283	0.35089			Bcam	0.180397	0.947425			Cyp2c23	0.365229	0.987654			Nnt	1.54982	2.08932			LOC688389	0.321672	1.50569			Blnk	6.50922	3.70128			Hmx2	8.15872	4.19456
	Iqgap2	0.522612	1.12947			Fnip2	1.44198	2.08333			Mt-nd2	32.1485	15.4409			Kcnq1	1.53259	4.64122			Pvr	1.24831	0.244201			Wbp1l	3.61162	5.25483			Selenop	0.238762	0.524083			Cp	1.31247	0.459863			Hoga1	1.14476	1.66696			Oat	0.163166	1.19275
	Nnt	0.712165	1.04251			Gucy1b1	2.97587	1.715			Mt-co1	50.1429	9.04133			Ndufs8	0.0316448	0.646889			Zfp61	0.787637	0.360642			Cnnm2	0.80763	1.33287			Ghr	4.7537	7.21935			Nceh1	1.67434	0.766942			Cyp2c23	0.502522	3.88585			Ctbp2	2.44052	1.14642
	Selenop	0.362122	0.712702			Gucy1a1	10.0053	5.7385			Mt-co2	61.7417	9.71167			Acy3	0.0275688	2.20598			Ethe1	0.296128	0.678863			Afap1l2	0.311286	0.61714			AABR07008439.1	0.162759	0.798031			Tnik	1.81182	1.03677			Scd2	0.138673	0.887566			AC099449.1	1.53488	0.746421
	Ghr	1.25797	2.44944			Fam160a1	0.460541	0.888248			Mt-atp8	2.60494	22.0806			Gstp1	0.0717411	1.69537			Grik5	0.77515	0.320692			AABR07007032.1	3.46275	4.32589			Adamts12	0.302795	1.0423			Ndufb5	0.31391	0.643822			Pax2	3.32468	2.34645			Kcnq1	23.8107	18.7518
	Oxct1	1.04978	1.83819			Rps27	0.306873	0.769592			Mt-atp6	54.2113	12.7225			LOC687780	0.160445	2.05404			Megf8	0.919334	0.503336			Cox7c	0.402412	0.741652			Egf	0.229119	1.14016			Mme	0.363147	1.16257			Cnnm2	0.651424	1.40794			Acy3	0.0567203	0.890476
	Prlr	0.373643	1.13236			Pdzk1	0.453483	0.877848			Mt-co3	57.6112	10.9865			Cox8a	0.27264	3.9957			Coq8b	0.73064	0.293197			Map1b	0.86163	0.186111			Dap	0.873339	0.262337			Kcnab1	0.669969	1.47971			Sorcs1	0.253897	0.645485			Gstp1	0.0491255	0.960008
	Agxt2	1.16276	1.7289			Chd1l	0.386314	0.693704			Mt-nd3	8.8806	1.67412			Slc22a6	0.0790654	1.59951			Zfp780b-ps1	0.750472	0.340008			Ocln	1.59836	2.54566			Tnik	1.64719	0.306507			Pdgfc	0.334716	0.713242			Cox7c	0.425244	1.72358			Cabp4	1.27459	0.327603
	Rai14	6.49648	4.62156			Hao2	2.10152	6.20306			Mt-nd4l	2.85303	8.37481			Ahnak	4.84016	2.17581			Rps16	0.481029	1.67149			Plpp1	1.64648	3.48283			Gpr160	0.622251	1.09555			Rhbg	3.98239	1.53962			Bhmt2	0.270621	0.922641			Pc	0.184823	0.58667
	Sema5a	0.668377	1.07205			Atp1a1	4.3131	7.61412			Mt-nd4	27.8508	18.8792			Fth1	0.922955	10.8968			Ech1	0.187203	0.741424			Arl15	12.2727	16.2689			Mecom	6.94199	8.85338			Rps27	0.101762	0.924977			Gcnt4	2.22998	1.02306			Pacs1	4.2568	2.78435
	Car2	0.49847	0.902479			Sort1	0.293697	0.606867			Mt-nd6	1.47097	6.08128			Glyat	0.753358	4.95882			Spint2	1.85501	4.02469			Nnt	1.33413	2.00193			AABR07009931.1	0.373143	0.668841			Adamtsl4	1.45251	0.254952			Pde4d	3.10339	9.46749			AC134224.1	108.137	76.5834
	LOC688389	1.00818	1.77931			Abcd3	1.05277	1.66774			Mt-cyb	27.7927	6.78727			Pcsk5	8.4775	3.82844			Sipa1l3	2.77828	1.57888			Selenop	0.201869	0.588214			AABR07010040.3	0.149052	1.45826			Pdzk1	0.151834	0.793334			Plpp1	0.416271	0.976436			AC134224.3	562.875	449.412
	Mecom	0.825038	1.50539			Gclm	0.962099	3.65542			AY172581.23	0.0577671	25.6199			Prune2	1.41193	0.370978			Zfp84	1.15649	0.489096			Ghr	2.43674	4.78944			AABR07010040.2	0.401425	1.76542			Hao2	0.672763	5.89993			Selenop	0.239466	0.767501			LOC687780	0.20674	1.13605
	Wwtr1	3.86602	2.35797			Enpep	0.563835	0.959656			AY172581.8	0	3.06752			Anxa1	3.75382	1.82108			Catsperg	0.682053	0.338117			Oxct1	2.32412	3.88062			Foxo1	1.35459	2.00659			Man1a2	0.879836	1.26169			Ghr	0.823336	2.61568			Cox8a	0.299436	2.07604
	Tsc22d2	1.0561	1.47324			LOC108348190	0.213008	1.15934								Aldh1a1	0.306784	1.65352			Nphs1	0.077052	1.61176			Lifr	2.13613	3.16895			Frem2	0.813019	1.49868			Csde1	0.917459	1.31572			Prlr	0.323771	1.49108			Mark2	3.82449	2.12338
	Mme	0.319206	1.58601			Dkk2	16.7258	10.3997								Kank1	7.30864	5.23339			Prodh2	1.72681	0.876347			Agxt2	0.968802	0.606984			AABR07010777.1	0.662855	1.69297			Slc16a4	0.170905	0.574265			Agxt2	0.845603	2.359			Slc22a25	0.305361	0.876687
	Veph1	0.305517	0.780807			Npnt	0.424557	1.05436								Atad1	0.644072	2.32005			Cox6b1	0.167239	1.88536			Egf	0.149815	0.679567			Kcnab1	1.22708	3.56877			Vav3	10.5753	6.38942			Pdzd2	0.360507	0.702241			Slc22a6	0.11425	0.863626
	Schip1	3.00915	1.8679			Pdlim5	2.47284	4.00599								Myof	22.6251	9.18439			Hpn	0.169759	0.671892			Myo10	4.02531	5.59753			Pdgfc	1.43405	2.2607			Arhgap29	2.16398	2.90755			Sema5a	0.432494	1.19151			Fth1	0.722592	6.26565
	Rapgef2	6.23506	4.2938			St6galnac3	2.37705	3.09258								Plce1	18.3674	11.5781			Gpi	0.624027	1.13637			Dap	2.06497	0.696681			Fam160a1	4.02433	5.69426			Gclm	1.50445	3.64374			Slc7a12	0.130325	0.634443			Glyat	0.578869	3.03985
	Lrba	3.4171	4.49416			Acadm	0.421254	1.12412								Cyp2c23	0.750125	7.37757			AABR07002969.1	1.2865	0.440463			Cp	2.69711	0.682049			Txnip	4.60213	5.84402			Alpk1	0.959709	0.422656			LOC688389	0.714532	2.21108			Aldh1a1	0.297604	1.18452
	Ash1l	6.65574	5.06447			Cryz	0.203078	0.728311								Scd2	0.387942	2.12695			Slc7a9	3.75059	1.69077			Tnik	1.37471	0.356923			Atp1a1	20.1448	15.7241			Enpep	0.233316	1.02244			Cp	1.32084	0.468443			Ptar1	2.48418	1.06372
	Rps27	0.458537	0.832469			Srsf11	4.34066	2.55853								Ndufb8	0.119017	1.42706			Ankrd27	1.76929	0.830457			Mme	1.10237	1.91109			Vav3	8.94011	5.51862			LOC108348190	0.0959511	2.11727			Lrrc31	0.567761	1.13593			Tjp2	2.33131	1.31058
	Npr1	2.48394	1.58497			AABR07059258.1	0.556532	1.15413								Gsto1	0	0.73247			Zfp507	0.947593	0.479609			Veph1	1.56858	2.71345			Slc44a3	2.33228	3.13917			Ddah1	0.570825	1.56001			Ndufb5	0.432279	0.885402			Dock8	2.95833	4.8505
	Plekho1	1.17067	0.65822			Pclo	0.636099	1.01534								Grk5	5.51624	2.97247			Etfb	0.289693	1.82539			Schip1	0.892504	1.38			Arhgap29	2.54337	3.22824			Acadm	0.481733	1.28326			P2ry14	2.40279	1.16089			Glis3	12.7833	9.22128
	Pdzk1	0.303461	0.884421			Slc25a13	0.405894	0.726218								Cox7c	0.271792	3.8966			Klk1.2	0.0647827	5.23959			LOC499643	0.294216	0.618183			Bcar3	1.00807	1.89219			Cryz	0.227752	0.838976			Golim4	0.633128	1.02968			Slc1a1	0.465239	1.52746
	Hao2	1.62521	6.07657			Ndufa4	0.222921	1.88032								Rps23	0.101325	1.45094			Kcnc3	1.52222	0.706879			Fnip2	3.28191	4.71686			Usp53	0.87941	1.27465			Wls	7.91642	5.95528			Pdgfc	0.361763	0.753223			Jak2	1.72138	0.938137
	Atp1a1	5.13675	8.67337			Ahcyl2	1.64438	2.17688								Lhfpl2	0.630715	0.102254			Ap2a1	0.926159	0.553472			Pdgfc	1.13401	1.69264			Ank2	1.28637	3.29601			Magi2	1.54586	2.76517			Rps3a	0.144366	0.745515			Atad1	0.836368	1.85381
	Dennd2c	1.2539	0.75201			Podxl	0.221201	0.778411								Iqgap2	17.895	9.71771			Irf3	1.94873	0.504603			Fam160a1	3.01526	4.30739			LOC108348190	1.47712	3.77828			AABR07059258.1	3.48395	5.59542			Rhbg	11.1065	7.73686			Rnls	5.24069	3.39088
	Cdc14a	5.50331	3.91613			Chchd3	1.91789	2.48965								Foxd1	2.46771	0.556548			Rps11	0.256667	1.45942			Sh3d19	1.73703	0.913875			Npnt	2.29266	4.30699			Cdk14	12.6634	9.89835			Rps27	0.233861	1.11645			Slc16a12	0.402023	0.876974
	Arhgap29	5.17968	3.57535			Cald1	11.0463	8.29427								Map1b	2.89388	0.610558			Snrnp70	4.65022	2.0899			Lrba	8.13802	10.769			St6galnac3	3.07968	1.65671			Ndufa4	0.217757	2.37863			Pdzk1	0.231494	1.03805			Exoc6	4.12134	2.68468
	Gclm	0.828166	3.49041			Atp6v0a4	1.1995	2.07145								Nln	0.896701	0.381319			LOC100360087	0.308155	0.98039			Txnip	3.36466	2.31779			Zranb2	1.6711	2.3072			Plxna4	0.502866	1.15713			Chd1l	0.350072	0.913731			Blnk	7.20882	5.27255
	Enpep	0.700964	1.23014			Hipk2	1.96308	2.54185								Cwc27	1.6373	0.991399			Rpl18	0.237505	1.77209			Hao2	1.51093	2.36114			Ptger3	5.07923	1.97939			AABR07060235.1	0.136134	0.804197			Hao2	1.14345	8.2941			Hoga1	0.811919	1.66697
	LOC108348190	0.203665	1.44953			Mgam	0.546046	1.08784								Oxct1	0.820751	4.16437			Abcc6	0.891834	0.468976			Mab21l3	1.74372	0.349893			Magi2	1.05943	1.67121			Mgam	0.524338	1.12528			Mab21l3	2.5475	1.07331			Cyp2c23	0.40348	4.36321
	Npnt	0.362696	1.01858			Cycs	0.304157	1.32264								Prlr	0.52065	2.77074			Ush1c	1.36201	0.901283			Slc44a3	0.960735	1.37334			AABR07059258.1	2.39984	3.55093			Trpv5	4.16283	2.23406			Magi3	6.44755	4.97487			Scd2	0.0650996	1.00193
	Emcn	17.4935	13.7476			LOC100909604	2.42758	1.24501								Cdh6	1.47097	0.214395			Sergef	2.58696	1.4652			Usp53	0.973775	1.44804			Slc25a13	1.02354	1.45793			Cycs	0.0593374	2.09779			Dpyd	0.298248	0.800685			Ndufb8	0.122444	0.695218
	Ddah1	1.04088	1.69184			Ggct	0.761527	1.31251								Slc7a12	0.172589	1.07888			Nav2	4.22506	3.24153			Synpo2	0.384971	0.77187			Cald1	0.837514	0.267711			Hnrnpa2b1	2.15318	2.97652			Cnn3	0.668194	1.2418			Gbf1	7.50795	5.94412
	Adgrl4	24.8569	15.0066			Pde1c	0.44953	1.19309								LOC688389	1.32995	4.54534			Ttc23	0.754254	0.416049			LOC108348190	1.23736	3.8342			AABR07060235.1	0.103001	0.368663			Snx10	0.368182	0.646222			Arhgap29	1.07534	1.61305			Trim8	2.12583	1.02278
	Adgrl2	5.4258	4.12294			Thnsl2	0.232485	0.619076								Cp	1.75803	0.372936			Igf1r	15.1804	6.14563			Npnt	0.31426	0.563586			Creb3l2	2.34832	3.25999			Hibadh	1.60832	2.24234			Gclm	0.83502	4.51277			Cnnm2	0.883235	1.85155
	St6galnac3	7.92152	10.2568			Nat8f5	0.228909	0.715614								Tnik	0.756178	0.243497			AABR07004221.2	7.22913	2.16188			Ddah1	1.15201	0.80405			Luc7l2	4.74439	6.34893			Ggct	0.369464	0.989868			Alpk1	1.38566	0.301884			Neurl1	0.653934	0.266123
	Acadm	0.387728	0.939282			Mgll	0.910348	1.33415								Slc2a2	0.692746	0.182498			Chd2	4.36107	3.50544			St6galnac3	3.93337	5.19806			Kdm7a	0.559938	0.881679			Aqp1	0.0408002	0.633467			Fam241a	1.05495	0.356279			Sorcs1	0.203251	0.748373
	Cryz	0.171347	0.703274			Lrig1	0.239935	1.5716								Mecom	0.612195	2.85687			Akap13	7.91081	4.92633			Acadm	0.635617	0.967958			Ssbp1	0.360456	0.640589			Thnsl2	0.242684	0.727688			Enpep	0.278054	1.5712			Cox7c	0.315156	1.9692
	Nos3	2.55496	1.62256			Pdzrn3	9.45804	6.26475								Ndufb5	0.0744179	1.27168			Rhcg	0.0864619	2.17883			Magi2	0.292703	0.823633			Hnrnpa2b1	2.70586	4.19199			Nat8f5	0.678812	1.04577			LOC108348190	0.18515	2.39833			Xrcc4	2.24566	1.19338
	AABR07059258.1	0.250562	1.07836			Tmem72	0.145932	0.810841								Usp13	1.35569	0.531857			Anpep	0.745776	1.13953			AABR07059258.1	0.688411	1.71578			LOC103689922	0.416748	0.799681			Anxa4	5.6338	3.89864			Hadh	0.255158	0.696348			Rps23	0.161046	0.714956
	Pclo	0.460222	0.748158			Cxcl12	1.2624	1.69579								Pex5l	3.87308	1.85726			Zfp710	0.828709	0.497616			Pclo	4.07483	5.49985			Hibadh	2.18493	2.9663			Slc25a26	0.746899	1.12226			Ddah1	0.947157	2.10346			Bhmt2	0.0706343	0.840104
	Ppp1r9a	0.426641	0.707531			Wnk1	4.99201	8.10074								Setd7	1.17528	0.409917			Idh2	1.69494	3.2253			Cfap69	1.14417	0.618114			Tax1bp1	3.07919	3.90443			Lrig1	0.214215	1.93657			Adgrl4	0.19516	0.759049			Gcnt4	0.617945	0.215244
	Slc25a13	0.329868	0.699654			Iffo1	1.47483	0.688681								Med12l	7.24892	3.96241			Crtc3	0.880209	0.507705			Cdk14	6.44259	3.8167			Mturn	0.46032	1.33184			Frmd4b	3.84955	2.35225			Adgrl2	0.521999	0.94297			Map1b	1.06313	0.34853
	Ndufa4	0.341559	2.08635			Tmem52b	0.571927	1.18022								Mme	0.840433	2.95034			Iqgap1	1.03104	2.24323			Ahcyl2	4.99216	6.76126			Mat2a	0.757126	0.167428			Pdzrn3	0.75202	1.15854			St6galnac3	2.57402	4.28194			Pde4d	2.69439	10.2005
	Tspan12	3.74361	2.05491			Kap	0.0679652	9.55555								AABR07010985.1	3.77417	1.25802			Zfp592	0.824959	0.515488			Chchd3	4.83034	6.10776			Eva1a	2.0417	3.27644			Srgap3	2.14909	2.92315			Acadm	0.491505	1.52569			Plpp1	0.538211	1.14078
	Cped1	12.1452	8.68472			Mgp	7.56085	4.75893								Rps3a	0.024405	1.46361			Rps17	0.136137	0.894157			Lrguk	2.56731	1.34503			Emx1	3.08438	4.29482			Ttll3	0.344182	0.637231			Cryz	0.314297	1.01275			Arl15	25.554	20.9741
	Ahcyl2	1.2385	1.90272			Slc21a4	0.207847	1.27319								Kirrel1	8.25275	4.12234			Whamm	0.733205	0.416187			Cald1	1.62766	0.479713			Sfxn5	0.884892	1.53213			Tmem72	1.57434	2.41438			LOC103691744	0.0270757	0.669522			Ccl28	0.971886	0.405747
	Podxl	7.30358	4.75579			Slco1a6	0.19277	0.832689								Nes	9.61729	2.18277			Abhd17c	3.19826	1.69645			AABR07060235.1	0.105296	0.472364			Mgll	3.34394	5.33515			Cxcl12	0.0441798	0.635435			Magi2	0.114372	0.866428			Selenop	0.253071	0.861034
	Cald1	4.35792	2.67752			Ldhb	0.614806	1.07447								Rps27	0.314752	2.4807			Arnt2	0.376753	2.89786			Creb3l2	2.36393	3.18171			Klf15	0.219876	0.473107			Fxyd4	1.31325	2.20068			AABR07059258.1	0.20092	1.94082			Ghr	1.11818	3.31693
	Ptn	3.45401	2.08167			Etnk1	2.00136	2.84017								Adamtsl4	0.75127	0.128171			Fah	0.588381	1.47307			Luc7l2	4.00827	5.27468			Lrig1	0.240901	0.827247			Ptms	0.532609	1.2732			Pclo	7.42125	4.04459			Oxct1	1.30631	2.99817
	Atp6v0a4	0.862759	1.75035			Resf1	4.83097	2.1883								Pdzk1	0.270028	2.33671			Nox4	5.58514	2.78954			Osbpl3	2.34113	3.01743			Frmd4b	2.60543	1.27109			Clec2dl1	0.846128	0.35803			Hepacam2	2.68296	1.69398			Prlr	0.315064	1.61277
	Mgam	0.436958	1.03855			Hnmt	0.011182	0.58138								Hao2	2.62746	15.1507			Ctsc	0.739331	1.08896			Hnrnpa2b1	2.64048	3.45777			Pdzrn3	1.29642	2.48113			Clec2g	3.05097	1.77226			Ica1	6.9749	5.16825			Agxt2	0.826035	2.52616
	Osbpl3	0.307306	0.596387			Aif1l	0.502657	0.843432								Atp1a1	4.60896	20.1427			Fzd4	0.177405	0.754776			LOC103689922	0.57768	0.899072			Srgap3	0.207928	0.438881			Tmem52b	3.45918	5.44474			Ndufa4	0.449682	3.46456			Amacr	0.0575244	0.891338
	Cycs	0.267814	1.71045			Ass1	0.557303	0.891797								Mab21l3	0.709478	0.103141			Picalm	7.42678	4.72954			Hibadh	1.87118	2.82461			Ttll3	0.490998	0.979087			Kap	0.0187219	14.1552			Thsd7a	6.02576	3.65398			Zfp622	7.41842	4.78955
	Hibadh	1.36957	1.82567			Pbx3	1.26875	1.93777								Kcnd3	1.38935	0.338674			Ankrd42	0.65696	0.370138			Creb5	0.787469	0.316919			Tmem72	5.71089	8.39567			Ptpro	0.056355	0.854006			Slc13a1	1.69625	2.39836			Sema5a	0.308449	1.31721
	Ggct	0.340922	1.20871			Kynu	0.296714	0.54867								Cdc14a	15.2553	7.07279			Pcf11	1.55036	1.11293			Mturn	0.540333	1.45729			Cxcl12	0.891478	1.94341			Eps8	0.870505	1.37324			Ndufa5	0.304968	0.712307			Slc7a12	0.0963966	0.793553
	Aqp1	0.428998	0.891333			Zeb2	18.682	12.5615								Arhgap29	9.60443	5.43476			Tenm4	1.48682	0.370989			Pde1c	3.0506	4.38102			Wnk1	52.6915	88.4494			Slc21a4	0.10092	1.23898			Podxl	0.0656751	0.858034			LOC688389	0.556482	2.683
	Pde1c	0.302344	1.12672			Pkp4	1.34179	2.22122								Gclm	0.979298	7.85069			Ndufc2	0.189283	0.959375			Ppm1k	0.28683	0.576718			Tmem52b	5.42067	7.79526			Slco1a6	0.0382082	0.952756			AABR07060235.1	0.108488	0.953286			Nceh1	1.85013	0.872766
	Abcg2	0.269304	0.538302			Dpp4	0.980949	2.36508								Bcar3	6.15646	3.8155			Acer3	0.942216	0.564487			Mat2a	1.22373	0.272741			Fam234b	1.26264	2.34116			Ldhb	1.06848	1.7754			Atp6v0a4	19.757	13.9693			Mme	0.251977	1.6787
	Tcf7l1	9.82798	6.98058			Cobll1	0.84323	1.71428								LOC108348190	0.0544221	5.21806			Uvrag	3.10966	2.22989			Eva1a	1.77418	3.32744			Rerg	1.49943	0.266689			Etnk1	2.44724	4.38538			Mgam	0.294982	1.53832			B3galnt1	1.6218	0.836775
	Suclg1	0.3941	0.744213			Stk39	1.46534	2.69674								Rpl34	0.0837088	1.01158			Rps3	0.246843	1.20116			Atp6v1b1	1.1898	1.9162			Etnk1	5.58307	8.93902			Itpr2	1.37637	2.0474			Cycs	0.100895	2.62321			Fnip2	1.93765	4.06361
	Dysf	10.8915	7.3844			Lrp2	4.63965	8.70036								Col24a1	0.577201	0.0656089			Arhgef17	1.2966	0.513467			Adamts9	0.803042	0.337545			Ppfibp1	3.02806	3.8295			Pax8	6.89214	5.00482			Hibadh	1.69187	2.66291			Pdgfc	0.196871	0.846272
	Nat8f5	0.17568	0.719511			Atp5mc3	0.174113	1.25906								Acadm	0.488973	2.5553			Fchsd2	3.8649	2.21886			Lrig1	0.230073	1.16362			Ass1	0.862761	0.287841			Edf1	0.368192	0.651474			Ggct	0.404273	1.65122			Rps3a	0.172357	0.716166
	Lrig1	0.205202	1.57098			Ccdc141	1.24249	1.69151								Cryz	0.196916	2.63127			Stard10	0.41995	0.811083			Frmd4b	2.61699	1.46502			Ralgps1	1.99896	2.64097			Phyhd1	0.26091	0.522033			Aqp1	0.0488566	0.931297			Ntrk1	0.871553	0.328459
	Mitf	0.82744	1.42179			Cat	0.391372	2.06404								LOC103691744	0.144252	1.23556			Folr1	0.738862	1.48461			Mitf	7.62793	11.0355			Dennd1a	6.1423	8.62803			Pbx3	0.715075	1.25701			Pde1c	25.8494	17.0081			Insrr	22.2244	15.0879
	Lmcd1	4.53253	3.01675			Cd59	0.424745	0.84366								Srsf11	4.50961	1.97873			Numa1	1.16913	0.709089			Srgap3	1.06857	2.73739			Lypd6b	1.88364	3.72185			Rpl35	0.152568	1.04816			AABR07060620.1	13.1494	9.0168			Rhbg	7.95	2.84422
	Vgll4	3.33107	2.25083			Ivd	0.440693	0.716845								Tomm7	0.0760547	1.40009			Nup98	1.99901	1.50082			Tmcc1	2.8113	3.77569			Pkp4	5.90561	7.6391			Rnd3	0.9271	0.365287			Abcg2	0.165731	0.662814			Sema4a	2.69905	1.3903
	Plxnd1	6.40883	4.22344			Gatm	0.704155	1.51906								Kmt2e	6.06333	3.36622			Trim3	0.744731	0.372609			Tmem72	3.56489	6.62554			Cobll1	4.45545	6.76052			Dpp4	1.32515	2.20969			Thnsl2	0.199404	0.936281			Ash1l	9.71851	7.1357
	Tmem72	0.107112	0.664566			Slc12a1	3.24843	9.16504								Magi2	39.2635	18.1404			Rpl27a	0.232781	1.64452			Cxcl12	0.597234	1.52758			Stk39	15.4691	31.7306			Cobll1	4.29564	5.34337			Tgoln2	0.298008	0.693759			Rps27	0.188346	1.10742
	Wnk1	6.19417	8.56661			Slc27a2	0.615833	1.42886								AABR07059258.1	75.6314	41.5212			Dennd5a	0.807487	0.509655			Wnk1	10.0783	15.2193			Ccdc141	5.89629	7.57894			Stk39	7.23484	9.44994			Suclg1	0.70669	1.23993			Pi4kb	1.70748	0.951022
	Tspan9	5.23464	3.83828			Kif16b	1.28734	1.93316								Sema3e	8.92027	4.48492			Swap70	1.43813	0.600964			Tmem52b	1.31112	2.33653			Zfp385b	1.62873	3.48329			Lrp2	2.69285	6.86586			Nat8f5	0.629694	1.41703			Prune1	1.21348	0.556401
	Clec2g	6.34419	4.62968			Rrbp1	6.38848	3.98534								Cfap69	0.658117	0.264911			Sbf2	3.51433	2.40839			Kap	0.059212	4.63675			Itprid2	2.44982	6.42798			Atp5mc3	0.0902903	1.36064			Anxa4	7.46312	4.88413			Pdzk1	0.167725	1.25096
	Clec1a	6.72238	4.53333			Ralgapa2	1.46008	2.17063								Cdk14	9.58842	6.47399			Eif4g2	2.14299	5.23254			Fam234b	0.768198	1.47801			Dnajc10	1.22213	1.69179			Zc3h15	1.06375	1.49609			Cnbp	0.386839	0.824857			Chd1l	0.327287	0.733267
	Tmem52b	0.325442	1.23753			Syndig1	1.27836	0.147881								Ndufa4	0.163224	6.67394			Galnt18	1.00993	3.53529			Rerg	4.78064	1.41138			Zc3h15	1.06462	1.67701			LOC100361457	0.295446	1.2092			Gata2	1.51649	0.694634			Hao2	0.887561	8.91221
	Kap	0.135758	11.6209			Pck1	0.788373	1.99942								Cttnbp2	4.30084	1.32473			Rras2	1.84826	1.27934			Etnk1	14.4648	23.0131			Caprin1	3.89677	6.74998			Cat	0.487152	2.31267			Mgll	1.45183	2.56025			Man1a2	3.68755	2.47585
	Eps8	1.05144	1.63678			Lactb2	0.358867	0.781456								Ndufa5	0.0871821	1.23227			Copb1	0.65272	1.05646			Sox5	1.42173	2.2797			Arl14ep	0.450362	0.785669			Caprin1	2.28762	2.96381			Lrig1	0.233422	2.14346			Atp1a1	5.30062	13.33
	Slc21a4	0.148387	1.39407			Sulf1	1.59009	0.723298								Grm8	0.613562	0.0966176			Pde3b	1.46519	1.01512			Kcnt1	3.28319	5.7361			Spred1	1.12351	1.66496			Meis2	0.295187	0.713397			Foxp1	17.6999	11.6377			Hipk1	2.64224	1.74058
	Slco1a6	0.138438	1.14343			Lypla1	0.398929	0.78262								AABR07060133.1	7.09093	4.13609			Plekha7	5.76658	3.36799			Aif1l	1.05154	1.494			Myef2	0.857329	0.259282			Serf2	0.193143	0.958665			Cxcl12	0.0964471	0.773176			Slc16a4	0.215674	0.797899
	Ldhb	0.560229	0.913838			Slc7a13	0.136152	2.49531								Podxl	23.4192	9.70248			Rps15a	0.254076	0.826019			Ralgps1	1.29264	1.93632			Slc12a1	3.94615	2.88048			Sord	0.419024	0.747508			Wnk1	4.6755	11.0347			Sort1	2.9033	1.62316
	Etnk1	2.12671	3.28236			Atp6v0d2	0.192142	0.662243								Chchd3	1.63201	4.11143			Arl6ip1	0.390379	0.827476			Pkp4	5.26461	9.26749			Fam227b	0.78469	1.22835			Gatm	0.290045	1.32286			Ptms	0.613663	1.41134			Prpf38b	3.06454	1.56454
	Resf1	7.22745	3.95142			Pnisr	7.65953	5.52057								Cald1	3.44972	1.19331			Smg1	3.9345	2.23929			Cobll1	4.45233	7.75511			Mavs	2.46473	3.40539			Myef2	1.13503	0.507801			Tmem52b	0.344296	2.00564			Vav3	0.994026	1.81117
	Hnmt	0.047409	0.594689			Aldob	1.34625	2.7269								AABR07060235.1	0.0167587	1.63119			Vps35l	1.39908	0.878965			Stk39	6.5158	10.2627			Pmepa1	1.16753	1.58323			Slc12a1	2.20644	8.36366			Kap	0.0592967	17.5373			Dpyd	0.42379	1.01461
	Aif1l	0.372158	1.01377			Zfp618	1.28534	1.79566								Creb3l2	3.73261	1.8518			Umod	0.446301	13.3141			Cers6	0.974904	1.43936			Sbspon	0.937051	1.66025			Slc27a2	0.383771	1.06175			Rerg	1.16048	0.34135			Arhgap29	0.601666	1.61535
	Ass1	0.408323	0.729002			Pappa1	0.684051	1.16488								Atp6v0a4	1.12635	4.74368			Acsm5	0.829203	0.137694			Lrp2	2.83161	4.06789			Adhfe1	1.58564	2.34914			Trpm7	3.22025	4.26223			Ptpro	0.126938	0.880719			Gclm	0.590766	5.1645
	Eng	10.8725	7.82377			Ptprd	5.43544	6.72589								Tmem213	0	1.4146			Acsm2	9.47729	6.95095			Map3k20	1.33928	0.706225			Pcmtd1	3.21597	4.11045			RGD1565616	4.00075	2.46549			Eps8	10.746	6.80356			Enpep	0.229866	1.58726
	Sh2d3c	4.31751	3.02852			AABR07049085.1	2.24235	0.982038								Ndufb2	0.159883	1.18889			RGD1559600	0.76625	0.31069			Ccdc141	3.00141	4.18671			Xkr4	18.3952	4.17062			Plcb1	0.871427	1.25766			Slc21a4	0.102665	1.61761			LOC108348190	0.192699	2.59001
	Stxbp1	1.66521	0.955416			Cyp4a2	1.25386	5.4901								Cycs	0.175877	5.60221			Rexo5	0.964061	0.317286			Pde1a	1.08858	1.96123			Wwp1	1.53388	2.2493			Cst3	0.0358172	0.957035			Slco1a6	0.0592893	1.21425			Hadh	0.19402	0.664996
	Rpl35	0.652856	1.06387			Cyp4a3	0.0879267	0.568185								LOC100909604	2.54993	0.495222			Crym	0.345807	1.28399			Ldlrad3	1.38913	2.25371			Aldob	1.61118	0.980407			Acss2	0.554995	0.88179			Ldhb	0.776496	1.54895			Npnt	1.76303	2.49414
	Itgb6	0.360688	0.644291			Akr1a1	0.571589	1.17425								Ggct	0.544725	2.68581			Abca16	2.68262	0.702788			Cat	0.483869	0.917658			AC134204.1	0.382915	0.765967			Hnf4a	0.730325	1.0622			Etnk1	0.933455	2.99863			AABR07013464.1	0.848159	0.421682
	Rbms1	11.8542	8.80856			Ftl1	0.256342	0.738672								Aqp1	0.0539046	2.01213			Uqcrc2	1.09597	2.18091			Sema6d	1.13395	1.7859			Rgs3	1.33883	2.6451			Ctsa	0.18855	0.660296			Sox5	0.561435	1.07023			Ddah1	0.710426	2.2511
	Dpp4	1.1463	2.1431			Fblim1	3.34098	1.56105								Pde1c	0.447995	2.55612			Mettl9	0.441526	0.787193			Slc12a1	96.3375	130.51			Kif12	0.879224	0.405385			Slc13a3	0.0889181	0.707048			Hnmt	0.066063	0.830445			Gipc2	1.20442	0.556429
	Cobll1	0.628368	1.67958			Per3	2.56616	0.822085								St3gal5	6.91959	3.05356			Ndufab1	0.367778	1.18602			Mavs	1.34621	2.28508			Ptprd	12.4648	16.0459			Zmynd8	8.15638	5.71734			Pax8	5.9869	4.29265			St6galnac3	1.45679	3.57266
	Stk39	0.917001	2.01878			Camta1	16.7036	10.4317								Atp6v1b1	0.267851	1.69741			Rbbp6	2.72789	1.74524			Adra1d	2.00576	0.561262			Mpdz	0.796888	1.57224			Pck1	0.336601	2.65941			Aif1l	1.51359	2.41346			Acadm	0.571171	1.5839
	Lrp2	3.4768	7.9819			Rgn	0.0434234	0.802063								Nat8f5	0.184891	2.24344			Arhgap17	4.10115	2.3744			Plcb1	3.63149	4.65828			Sh3gl2	2.9775	4.4764			Apcdd1l	8.75234	6.43456			Ass1	0.43643	0.877416			Cryz	0.225984	1.17959
	Rapgef4	7.16942	5.29943			Shroom4	2.15913	2.95682								LOC103690120	0.0279058	0.799118			Atxn2l	0.651201	0.273421			Ninl	1.67185	2.24813			Jun	0.900652	0.250377			Atp5f1e	0.146181	1.44293			Hspa5	1.48905	2.28259			LOC103691744	0.0321746	0.799572
	Atp5mc3	0.227084	0.964249			Shroom2	0.783094	1.26853								Lrig1	0.14541	4.76155			Eif3c	0.793071	1.64386			Zhx3	0.573153	0.873106			Nfia	1.1759	0.708467			Rpl7	0.241688	0.880199			Rpl35	0.384888	1.39061			Prkag2	4.31724	3.16613
	Ccdc141	0.474646	1.1232			Cltrn	0.347758	1.43257								Tmem72	0.193168	1.61131			Aldoa	0.418979	2.71103			Ncoa3	1.52529	2.06383			Raver2	0.312064	0.677838			Sbspon	0.283733	0.537618			Cacnb4	0.359991	0.865277			Napepld	3.48683	1.87729
	Calcrl	7.76878	3.79033			Pdha1	0.340878	0.697582								Cxcl12	0.122775	1.47409			Taok2	0.791362	0.436844			Arfgef2	1.66973	2.22184			Ybx1	0.662969	1.10082			Lactb2	0.257125	0.62142			Pkp4	1.94599	3.34432			Gsap	2.0119	0.660569
	Ptprj	2.24115	3.24941			Gk	0.527328	0.988068								Wnk1	5.77711	16.6121			Zfp629	2.68846	0.848049			Pck1	0.400981	0.903808			Rsrp1	2.25237	3.20643			Adhfe1	0.344416	0.904209			Itgb6	6.0107	3.89137			Magi2	0.0962134	0.820811
	Cat	0.638464	2.02929			Atrx.1	6.54421	4.52911								Mical3	2.62955	1.53997			Phkg2	0.901138	0.455522			Pmepa1	2.21961	3.57719			Wnk3	0.106816	0.345585			Xkr4	2.96962	0.857763			Dpp4	1.44211	3.1362			AABR07059258.1	0.159392	2.1575
	Meis2	36.9316	27.6409			Cox7b	0.376384	1.33774								Ptms	0.646899	2.82904			Prss8	0.393338	0.764217			Sbspon	0.467761	0.752846			Acot9	0.939756	1.83934			Slc7a13	0.0258754	3.06617			Ttc21b	0.273143	0.811356			Cdk14	16.2453	10.2423
	Ehd4	10.3936	6.65435			Slc25a5	0.157797	0.944767								Iffo1	2.91873	0.517607			Slc5a2	1.95532	0.746834			Slc26a7	0.345099	0.711739			Sat1	9.56617	21.2614			Aco1	0.556474	0.917726			Lrp2	2.80043	9.70878			Hepacam2	3.82858	2.21116
	Stard9	4.91379	3.75255			Slc8a1	4.94091	8.45514								Tmem52b	0.24056	3.54522			Inpp5f	1.64726	1.05533			Kif12	1.06942	0.498522			Stard8	1.13688	1.69667			Dnaja1	1.00931	1.71402			Atp5mc3	0.149492	1.59564			Ndufa4	0.249203	4.09031
	Gatm	0.7636	1.68949			Slc3a1	0.787884	2.68255								Kap	0.0167702	40.9971			Ate1	2.08839	1.52253			Pappa1	4.88115	6.25359			Cox7b	0.607689	0.307113			Aldob	0.773694	2.9756			Itprid2	1.35132	2.27691			Ndufa5	0.252285	0.816873
	Slc12a1	1.93642	7.94881			Epcam	0.519045	0.866009								Ptpro	46.4428	24.9668			Tacc2	4.26073	5.42005			Ptprd	15.3846	18.8359			Trpc5	1.6059	4.00792			Ctnnal1	1.32439	1.79198			LOC100361457	0.498537	1.33974			Ube2h	6.53363	4.3189
	Slc27a2	0.397865	1.33034			Capn13	99.3859	58.6838								Slc15a5	0.84776	0.112664			Htra1	0.747761	0.397567			Mpdz	0.812132	1.39194			Pls3	1.77826	2.80941			Ptpn3	7.02071	5.04046			Ckap5	2.82762	1.61387			Podxl	0.110566	0.871287
	Mal	0.463786	0.842343			Galnt14	0.403568	0.77054								Plekha5	11.7504	6.85457			Oat	0.501213	2.43347			Frem1	1.84924	2.59117			Thoc2	2.62452	3.38855			AC134204.1	0.416737	0.74076			Cat	0.578227	2.83015			AABR07060235.1	0.0853468	1.08064
	RGD1565616	5.98225	3.7766			Hadhb	0.35533	0.632521								Slco1a1	0.0945318	0.85185			Zranb1	0.977872	0.624461			Bnc2	1.5591	0.7424			Srsf7	0.771711	1.13695			Txn1	0.113145	0.688346			Mpped2	0.594413	0.989928			Atp6v0a4	22.972	13.0698
	Plcb1	10.6236	7.6856			Pnpla8	1.38093	1.8816								Slc21a4	0.27466	3.19082			Ctbp2	1.01286	0.54342			Sh3gl2	2.58054	3.43986			Slc8a1	30.8075	21.5255			Mpdz	0.735462	1.13457			Meis2	0.503599	1.26042			Ndufb2	0.0971	0.67
	Cst3	0.367257	0.912269			Mdga2	1.09109	3.11184								Slco1a6	0.0754921	2.63378			Dhx32	0.638946	0.369252			Cachd1	1.36473	1.84084			Epcam	1.00662	0.565821			Usp24	2.6268	3.41859			Serf2	0.28528	0.826925			Mgam	0.242482	1.49997
	Acss1	0.297792	0.630526			Dhrs7l1	0.171477	2.03884								Ldhb	0.403436	2.63026			Dock1	3.60741	2.85092			Cyp4a2	0.45516	2.50519			Ldah	0.860338	1.2969			Scp2	1.10599	1.6044			Sord	0.270351	0.780243			Cycs	0.158179	3.12082
	Acss2	0.30228	0.733352			Fntb	1.26365	0.377561								Etnk1	1.62205	5.61721			Mgmt	1.72717	0.853264			Rps8	0.767854	0.454398			Hpcal1	3.36213	4.74127			Trabd2b	5.73898	3.92079			Gatm	0.462077	1.79367			LOC100909604	1.59472	0.695797
	Hnf4a	1.04773	1.46679			Entpd5	0.384111	0.735876								Casc1	1.19423	0.345394			Cyp2e1	0.778669	1.13945			Man1c1	0.850334	1.49876			Mboat2	1.09274	1.95234			Cyp4a8	0.0495634	0.686607			Myef2	3.51754	1.51996			Hibadh	1.81361	2.95692
	Slc13a3	0.306262	0.789875			Aldh6a1	0.636433	1.79913								Itpr2	0.430521	1.89043			Ifitm2	0.0477066	0.838683			Ephb2	2.40372	3.09941			Stxbp6	1.09326	0.211452			Cyp4a2	0.269551	7.13099			Slc12a1	4.88244	11.6783			Ggct	0.382746	1.56951
	Zmynd8	6.14054	4.33513			Nrxn3	1.33498	0.552673								Resf1	1.63171	0.643677			Taldo1	0.150367	1.3404			Clcnka	0.8619	0.494331			Pnn	1.70431	2.38528			Akr1a1	0.452644	1.01146			Slc27a2	0.491883	1.6926			Aqp1	0.0291599	0.937127
	Pck1	0.548048	1.95532			Ddx24	2.09376	0.969508								Hnmt	0.167575	1.18705			Ap2a2	1.5211	1.0928			Per3	1.93022	1.16649			Mdga2	1.56916	2.19519			Prdx1	0.34779	0.830387			Plcb1	0.864283	1.5088			Pde1c	25.5844	18.5151
	Atp5f1e	0.329258	1.32448			Atp5f1b	1.24698	3.45978								Olfm1	2.13333	0.664765			Ctsd	0.667819	1.78717			Agrn	0.839747	0.367193			AABR07064873.1	15.5221	10.5445			Rps8	0.254442	0.917359			Dstn	0.737551	1.39763			AABR07060620.1	13.2476	8.09162
	Psma7	0.46548	0.743658			Chpt1	0.367402	0.870962								Rapgef1	2.67027	0.939153			AC099449.1	1.52829	0.617352			Sat1	5.28063	7.39648			Mthfd1	0.78387	1.13111			Atp5if1	0.430041	1.03203			Cst3	0.0774863	1.11489			Abcg2	0.147125	0.855066
	Zbtb46	3.39634	1.96613			Nr1h4	0.642588	1.01415								Sptan1	8.32792	5.03006			Cd81	0.248298	0.903591			Dmd	2.77319	3.69177			Srsf5	1.79842	2.75441			Ftl1	0.00732129	1.16709			Acss2	0.334578	0.913593			Ccser1	1.14111	2.1123
	Lactb2	0.260941	0.711491			Ntn4	0.352645	0.66159								Aif1l	1.01845	2.97301			Kcnq1	0.440672	3.89721			Stard8	0.85361	1.20786			Jdp2	0.378636	0.908956			Rpl11	0.197877	0.775461			Nfs1	0.138862	0.707762			Thnsl2	0.232206	1
	Prex2	6.81423	3.78983			Nudt4	0.936097	1.78366								Fnbp1	2.91671	1.19691			Slc22a18	1.64554	1.00415			Trpc5	0.447019	1.14815			Sptlc2	2.4993	4.38795			Clcnkb	18.6257	15.3607			Hnf4a	0.985729	1.6444			Tgoln2	0.227156	0.65766
	Atp6v1h	0.907468	1.27158			Kitlg	0.451893	0.900759								Lmx1b	9.21916	3.73062			Ccnd1	0.333912	0.846455			Pls3	1.06859	1.47388			Ston2	1.65506	2.5375			Rgn	0.01657	1.08967			Sdc4	1.11985	1.80709			Eva1a	0.267343	0.727045
	Lyn	4.76923	3.33094			Osbpl8	1.99421	2.79287								AABR07051551.1	1.02676	0.182517			Ppp6r3	3.05561	2.37984			Aifm1	0.877714	1.25029			Clmn	3.19298	5.63105			Tmsb4x	0.331575	1.03249			Ctsa	0.2076	0.734185			Atp6v1b1	13.253	8.59771
	Runx1t1	1.3429	0.821364			Srgap1	2.72623	12.2764								Rpl35	0.342625	3.34959			Chka	1.68313	0.958651			Pkdcc	0.572595	0.990283			Wdr20	2.03441	2.66379			Cltrn	0.144644	1.406			Slc13a3	0.284946	1.08908			Nat8f5	0.345325	1.30237
	Slc7a13	0.178933	3.26709			Ppm1h	1.90738	2.71707								Rnd3	1.05953	0.36729			Ndufs8	0.0778199	0.652138			Prkce	1.038	1.62121			Brf1	0.679618	1.06047			Ca5b	0.417994	0.742614			Sulf2	2.80785	1.56722			Anxa4	8.45866	4.28814
	Fam219a	1.79913	1.08897			Slc16a7	0.574751	2.27678								Pkp4	1.82746	4.85463			Acy3	0.892432	3.28535			Socs5	0.64753	1.02213			Cdca7l	0.403083	0.837159			Pdha1	0.40291	0.756897			Pck1	0.486956	2.93589			Gata2	1.48951	0.522164
	Aldob	1.3009	3.15114			Rida	0.528763	2.26475								Dpp4	2.96194	6.02183			Ndufv1	0.232652	0.982005			Ltbp1	1.28802	0.462678			Itgb8	4.50777	1.81543			Sat1	3.80744	5.96592			Atp5f1e	0.329329	1.70265			Mgll	0.511301	1.78136
	Txn1	0.231182	0.763689			Cox6c	0.183709	0.978864								Cobll1	1.08353	4.51017			Gstp1	0.114996	1.79036			Ppp1cb	3.81289	2.16296			Bsg	0.923824	0.532758			Tmem47	0.930186	0.411125			Rpl7	0.575945	1.20564			Adamts9	1.90144	0.607849
	Rgs3	3.73071	2.45001			Zfp706	0.355962	0.757911								Stk39	0.865103	5.16357			Ppp1ca	0.201153	0.720857			Capn13	36.2646	48.5984			Akap8l	1.04577	1.50758			Gk	0.734699	1.08698			Lactb2	0.309494	1.02485			Lrig1	0.178184	2.71694
	Pappa1	0.416579	0.989066			Oxr1	3.49964	4.36342								Atp5mc3	0.162763	3.41763			Kdm2a	2.6503	1.95368			Fosl2	0.745879	0.384919			Btbd11	0.301986	0.626373			Eda	1.15178	0.539619			Adhfe1	0.52837	1.03098			Foxp1	16.772	9.52794
	Ptprd	1.45022	3.04332			Ndrg1	1.54128	2.43644								LOC100361457	0.4357	2.98664			Sf3b2	0.598797	0.980302			Hpcal1	2.62336	4.38348			Srgap1	3.21553	5.07431			Cox7b	0.562614	2.17169			Calb1	0.425995	1.41847			Vgll4	3.09931	2.17084
	Sh3gl2	0.372724	0.743159			Plec	3.45027	2.13989								Fnbp4	2.87262	1.37424			Cfl1	0.303694	0.957172			Mboat2	1.44053	2.55857			Ppm1h	9.43304	11.6294			AABR07041096.1	2.54705	1.10393			Slc7a13	0.0966261	3.90528			Cxcl12	0.0243706	0.954466
	Tek	10.8839	7.83217			Aco2	1.05996	1.53956								Cry2	0.61604	0.231831			AC134224.1	81.406	64.3948			Lamb1	1.94798	2.73312			Rims2	3.51278	1.98888			Pgrmc1	0.398609	1.07187			Atp6v0d2	15.4782	9.5821			Wnk1	4.07533	12.0131
	Nfia	8.21673	6.58335			Fbln1	1.88559	0.410367								Cat	0.978961	5.17008			AC134224.3	420.044	259.19			Bzw2	3.1815	1.55924			Ext1	6.65214	8.60994			Slc25a5	0.206305	1.39978			Aco1	0.572663	1.11231			Mical3	4.74483	2.5553
	Patj	0.569808	0.914153			Miox	0.329413	1.45898								Abtb2	0.942696	0.272624			LOC687780	0.325529	2.17788			Stxbp6	2.59577	1.08541			Deptor	2.97407	4.71163			Gpc4	0.639864	1.00244			Unc13b	3.36033	1.86241			Ptms	0.484746	1.82905
	Plpp3	10.723	7.62576			Tmbim6	0.971286	3.5179								AABR07053472.1	0.840302	0.150345			Slc22a12	1.30066	2.09026			Mdga2	1.5407	2.73743			Plec	1.49747	0.683843			Rpl10	0.144713	0.540068			Grhpr	0.137071	0.676855			A2ml1	1.52067	0.0619699
	Scp2	0.767938	1.33409			Lima1	4.74461	2.45603								Serf2	0.449852	2.50388			Prdx5	0.106723	1.17833			AABR07064873.1	21.1964	15.366			Oplah	1.12362	0.488357			Slc3a1	0.135192	3.4848			Aldob	0.896926	3.38453			Tmem52b	0.262629	2.04379
	Cyp4a8	0.257155	0.697281			RGD1309534	0.302584	1.02309								Gatm	0.720302	3.15294			Fkbp2	0.267825	0.733196			Mthfd1	0.407142	0.764727			Tcf20	1.31436	1.75472			Ttc7a	1.89039	0.884904			Abca1	1.55504	0.682312			Gabarapl1	0.671265	1.53024
	Cyp4a2	0.923587	6.21817			Atp5mg	0.175503	1.34778								Slc12a1	2.34673	20.3111			Macrod1	2.24551	1.18318			Pcnx1	3.02215	4.09732			Slc2a13	1.02067	3.23368			Bzw2	2.62566	1.3462			Ptpn3	5.71499	4.19774			Kap	0.0422253	20.7418
	Uqcrh	0.357284	0.713029			Cep164	1.28278	0.598885								Slc27a2	0.735337	3.13976			Cox8a	0.267938	5.30258			Numb	0.964888	1.38392			Lrrk2	0.67987	1.02708			Stxbp6	4.18843	2.3941			Txn1	0.210097	0.898016			Etv6	5.67832	4.19942
	Akr1a1	0.542173	1.10875			Acat1	0.464729	1.11882								Mertk	16.4172	7.6914			Mark2	1.97825	1.26366			Aldh6a1	0.869939	1.44932			Tmem117	1.79691	2.37414			Prkd1	2.02488	2.69831			Ptbp3	6.73744	4.54535			Ptpro	0.123041	1.28435
	Prdx1	0.55201	0.876608			Etfa	0.637617	1.13036								Plcb4	3.40177	1.66133			Rtn3	1.43752	2.27903			Jdp2	0.405462	0.694821			Zfp641	0.669264	1.34192			Mdga2	1.57872	3.03287			Ptprd	3.82625	5.76124			Slc21a4	0.0886237	2.01833
	Atp5if1	0.508213	0.870902			AABR07070312.1	1.62313	2.28846								Acss2	0.129955	1.7651			Ust5r	4.46757	2.60797			Esrrb	0.272111	0.759015			Tmbim6	1.11271	1.55072			LOC108352650	0.0883397	0.898757			Mpdz	0.540775	1.15189			Slco1a6	0.0592367	1.78698
	Slc9a1	1.922	1.07975			Paqr5	0.78633	1.32696								Mafb	2.22048	0.806003			Slc22a25	4.17531	2.63067			Nrxn3	1.41677	0.62481			Lima1	2.62251	3.53755			Dhrs7l1	0.153311	1.65335			Acer2	9.76726	6.10726			Ldhb	0.502766	1.76244
	Ftl1	0.245538	1.06179			Ca12	2.50239	4.92283								Wfdc2	0.290765	1.38458			Slc22a6	2.10209	2.82803			Syne3	0.311894	0.567467			Slc11a2	1.04427	0.345896			AABR07064873.1	24.1834	17.9938			Cachd1	0.34545	0.667305			Etnk1	1.5877	4.09247
	Luzp1	3.35136	2.20886			Cgnl1	2.44321	3.72368								Slc13a3	0.424169	2.07951			Nxf1	0.961865	0.580916			Eef2	0.798516	0.223755			Glb1l2	3.50601	0.958632			Mthfd1	0.325645	0.632135			Plpp3	0.851611	1.24465			Sox5	0.1741	0.636521
	AABR07073181.1	2.947	1.65319			Tinag	0.1953	0.574499								Pck1	0.225465	6.50311			Eef1g	0.447464	0.823705			Sbno2	2.16813	1.31348			Fli1	0.284795	0.741232			Entpd5	0.303217	0.82058			Scp2	1.35002	1.91014			AABR07062512.1	5.63811	3.70806
	Errfi1	0.797486	1.15823			Gclc	0.534269	4.93053								Atp5f1e	0.249518	3.92398			Fth1	1.19592	13.9847			Btbd11	0.740122	1.10972			Cdon	0.318134	0.572689			Aldh6a1	0.754455	1.91745			Cyp4a8	0.172311	1.12291			Itpr2	20.1521	11.7911
	Per3	2.49455	0.768434			Gsta5	0.0718664	0.782681								Rpl7	0.421183	2.05614			Cpsf7	1.48938	0.925471			Chpt1	0.345972	0.741268			Ubash3b	0.958848	0.370784			Foxn3	4.89165	2.79289			Cyp4a2	0.417921	10.4154			Tmtc1	0.111538	0.612295
	Camta1	11.6493	9.19864			Stag1	4.23292	6.60989								Sulf1	2.80913	0.873927			Stx3	0.757674	0.424343			Anks1b	0.880663	1.95518			Fxyd6	1.04046	1.70257			Atp5f1b	0.866074	4.80775			Cyp4a3	0.0601724	0.735399			Resf1	2.79194	1.08519
	Gnb1	2.81345	1.83138			Sult1c2a	1.87936	2.46492								Xkr4	2.96764	1.49902			Glyatl2	0.729293	0.336868			Nudt4	2.37501	3.1723			Fxyd2	2.73166	4.32618			Myl6	0.335946	2.10041			Akr1a1	0.519871	1.36863			Hnmt	0.0622692	0.907517
	Rgn	0.0173991	0.904163			Rftn1	10.768	7.95508								AABR07047062.1	0.919508	0.0869885			Ostf1	0.320874	0.757364			Tspan8	1.36581	0.558009			AABR07070310.1	1.15521	1.96546			Rpl41	0.46149	1.91032			Prdx1	0.378142	1.39719			Nacc2	3.6486	2.43261
	Cltrn	0.366737	1.45021			Spats1	0.98106	0.405414								Calb1	0.0597522	2.42115			Gna14	1.12761	0.57343			Cpm	1.52403	2.55529			AABR07070312.1	2.25281	3.49523			Cd63	0.331497	2.09129			Rps8	0.565489	1.3114			Gpsm1	0.786711	0.325422
	Sat1	1.14461	1.57102			Rcan2	1.79761	3.05052								Slc7a13	0.193199	9.12891			Vps13a	3.50777	2.28231			Srgap1	3.85561	8.52593			Smad6	0.639967	0.965449			Uqcr11	0.08345	0.80933			Nfyc	6.05433	3.72581			Aif1l	0.801595	1.97792
	Gk	0.377953	0.77499			Adgrf5	0.64944	1.08969								Atp6v0d2	0.292838	2.0738			Pcsk5	3.97288	1.93029			Slc16a7	4.91983	11.8463			Megf11	2.20684	0.769697			Rps15	0.130616	0.71786			Epb41	8.92257	4.80117			Ass1	0.23936	0.809335
	Cox7b	0.459217	1.38801			Tnfrsf21	0.827079	1.47039								Rusc2	0.862522	0.294908			Aldh1a1	0.618472	1.87406			Cpq	2.01493	2.59157			Tpm1	3.56982	2.01252			Atp5f1d	0.107676	0.549544			Atp5if1	0.563675	1.27445			Pbx3	1.41247	3.40172
	Col4a5	0.990013	1.39583			Gsta1	0.689227	1.37798								Grhpr	0.0330758	1.40547			Zfand5	0.553237	0.99123			Ext1	6.20251	7.91555			Tln2	1.86531	2.89716			Sbno2	2.09918	1.06602			Ftl1	0.0195281	1.72938			Gsn	3.15975	1.27346
	Pgrmc1	0.460537	1.00635			Smap1	0.761326	1.16758								Aldob	1.2864	7.07604			Smc5	1.2221	0.757558			Mtss1	3.91414	5.94117			Fam81a	2.32378	3.0678			Gpx4	0.163697	0.625421			Rsrp1	3.55576	2.21791			Rpl35	0.336762	1.75126
	Slc25a5	0.289271	1.08586			Phf3	1.26656	1.80525								Plppr1	0.392276	0.0466045			Ptar1	1.03192	0.50617			Ndrg1	2.74039	1.94974			Polr2m	1.77432	2.53687			Timp3	1.31737	1.96341			Rpl11	0.327113	0.941013			Kynu	0.148035	0.553513
	Lamp2	0.849959	1.2889			Npas2	0.433673	1.85471								Txn1	0.0425103	1.67217			Tjp2	1.9989	1.09728			Plec	2.55244	1.44876			Nt5e	0.689219	1.28695			Btbd11	0.318169	0.683843			Asap3	2.79791	1.86554			Lypd6b	0.595966	1.1261
	Gpc4	0.538199	1.06375			Fhl2	7.69525	4.98818								Ugcg	1.88812	0.812537			Pip5k1b	2.17448	1.48105			Rpl3	0.612537	0.301692			Slc9a9	1.30226	1.88069			Chst11	3.29708	1.50983			Akr7a2	0.214994	0.803624			Cacnb4	0.241122	0.759445
	Slc8a1	4.68211	8.61637			Hspd1	0.964673	1.53383								RGD1310951	4.52739	2.50545			Tmem252	0.262027	0.836327			Pacsin2	2.51069	3.2379			Uqcrc1	0.592157	0.316396			Pah	0.233579	0.856588			Akr7a3	0.106807	0.702102			Pkp4	2.84002	4.36742
	Slc3a1	0.557848	3.25176			Adam23	1.13139	0.414915								Col27a1	1.25805	0.337836			Glis3	22.809	11.4618			Ppara	0.585403	1.00755			Pth1r	2.05687	1.04521			Slc25a3	0.501027	1.08365			Clcnkb	39.8055	26.7656			Itgb6	4.66059	2.8568
	Epas1	8.76968	6.77559			Igfbp5	1.51337	3.58755								Pappa1	1.17256	3.401			Slc1a1	3.65083	2.83546			Slc2a13	4.28899	7.51263			Dclk3	0.6725	1.05721			Osbpl8	1.94461	2.51641			Errfi1	1.12252	1.57342			Dpp4	0.634458	3.16478
	Epcam	0.376888	0.861001			Col4a4	1.16936	3.35912								Lurap1l	0.619494	0.0960292			Ermp1	0.251361	0.960136			Tmem117	1.33524	1.88592			Daam2	0.850635	1.54588			Srgap1	2.83565	12.3641			Per3	2.68808	1.5565			Cobll1	4.0331	6.12949
	Rasgrp3	2.86969	1.86291			Col4a3	0.781305	3.28524								Sh3gl2	0.237636	1.47959			RGD1311595	1.80131	1.25937			Slc38a1	0.810023	1.2912			Spats1	0.800933	0.408352			Cpq	1.3316	2.02403			LOC100360057	0.189274	0.767522			Ttc21b	0.636882	1.18516
	Capn13	66.2268	48.3152			Ugt1a6	0.753728	1.34467								Acer2	0.146688	1.13238			Il33	0.702088	1.07981			Tmbim6	1.11711	2.44272			Dst	15.3853	20.1529			Rida	0.257916	2.92215			Rgn	0.0209807	1.31834			Stk39	2.17391	4.61412
	Dtnb	0.54678	1.00992			Scly	1.15385	1.83707								Cyp2j10	0.571054	0.152738			Uhrf2	1.74671	0.93756			Ppp1r1a	1.4827	2.26516			AABR07067499.1	0.602941	0.97452			Cox6c	0.319622	1.3367			Tmsb4x	0.563887	1.01658			Lrp2	2.48809	10.8847
	Rnf144a	2.08803	1.14198			Efna5	0.404514	0.89471								Nfia	6.53745	3.94529			Gldc	2.07611	0.722168			RGD1309534	0.185605	0.525991			Gls	7.99264	5.4899			Zfp706	0.301068	0.668426			Cltrn	0.26685	1.9192			Ppig	3.06466	1.86191
	Hdac9	4.29094	2.74065			Ankrd12	3.38787	1.94964								Pde4b	4.46448	2.22905			Sgms1	7.88211	4.66153			Fat3	1.28669	0.367278			Igfbp5	5.3199	9.85088			Rims2	3.3782	1.73359			Pdha1	0.430365	1.11873			Atp5mc3	0.103815	2.05378
	Nfkbia	1.43495	0.864896			Ndufv2	0.36275	0.742676								Ssbp3	4.47339	1.77413			Atad1	0.976058	2.05675			Kcnj1	0.899045	1.61967			Tns1	7.79835	10.0635			Sntb1	2.19773	1.11939			Cox7b	0.541405	2.05437			Ccdc141	0.482243	1.8192
	Mdga2	1.41702	3.48898			Dlgap1	4.06204	2.47571								Scp2	0.213354	2.54466			Rnls	2.49575	1.56988			Pknox2	0.488833	1.07213			Acsl3	0.295444	0.551623			Ndufb9	0.120756	0.738012			AABR07040412.1	4.40311	2.34098			Itprid2	1.35866	2.55729
	Cdkl1	0.634909	1.3511			Spp1	9.32929	2.72803								Osbpl9	6.96865	4.73274			Slc16a12	3.63677	1.75681			Phldb1	0.81004	0.360888			AABR07068161.1	0.738372	0.239611			Ndrg1	5.07698	7.51762			Tmem164	4.58968	2.9096			Pde1a	3.27825	1.49824
	Dhrs7l1	0.188071	1.71795			Fras1	0.428586	0.942996								Pdzk1ip1	0.0466257	1.01201			Pcgf5	0.961829	0.644123			Fxyd6	0.817722	1.21588			Col4a4	2.07667	4.05818			St13	0.931369	1.37671			AABR07041096.1	2.03153	0.977064			LOC100361457	0.42081	1.65306
	Rhoj	4.72366	3.5293			Limch1	1.9988	2.83415								Cyp4a8	0.264417	2.18426			Tnks2	1.33699	0.796049			Fxyd2	3.01546	6.50156			Col4a3	5.2395	9.34194			Miox	0.107337	1.97914			Pgrmc1	0.541179	1.45296			Fnbp4	4.54913	3.06436
	Entpd5	0.2622	0.76716			Rbm47	0.238015	0.597693								Cyp4a2	0.828088	20.3913			Kif11	1.09328	0.597859			Zbtb16	1.9749	3.93635			Rab17	1.1385	0.4635			Slc2a13	0.234655	0.75342			Slc25a5	0.36466	2.06712			Ldlrad3	0.136476	0.625803
	Aldh6a1	0.456624	1.72675			Ppargc1a	0.966035	2.34038								Cyp4a3	0.202488	1.32228			Exoc6	5.56093	2.99361			Acat1	1.07569	1.66111			Fbxl17	12.7127	16.2735			Lrrk2	0.226887	0.658263			Lamp2	0.632834	1.39859			Cat	0.472576	3.04236
	Foxn3	5.41239	3.94497			Gba3	0.555898	1.59267								Uqcrh	0.393944	1.70611			Myof	3.8059	2.57023			AABR07070310.1	1.2583	2.65202			Arhgap28	0.333689	0.764865			Tmbim6	1.12346	3.82898			Crim1	12.564	9.67502			Abtb2	1.79615	0.655919
	Itgb8	0.801343	1.16596			Slit2	3.76936	5.91748								Akr1a1	0.698455	2.62859			Plce1	1.76122	1.00957			AABR07070312.1	2.20022	4.18535			Tgfbr3	0.695161	1.17076			Aqp2	4.20084	5.20774			Slc8a1	2.72693	9.53377			Cd59	0.710836	1.58455
	Atp5f1b	0.982301	3.37722			Lrpap1	0.443802	0.931087								Prdx1	0.363889	2.12314			Sorbs1	5.98781	2.32514			Paqr5	5.05617	6.69131			Spp1	7.69444	2.84179			Slc11a2	2.2505	0.972247			Eml4	5.54302	3.67234			Mpped2	0.252536	0.897564
	Myl6	0.962848	1.59715			Mtmr3	6.71681	4.30311								Rps8	0.605102	2.43269			Pik3ap1	1.85379	0.542662			Ca12	24.5916	30.027			Igfbp7	9.2264	11.3042			Atp5mc2	0.223691	0.700287			Slc3a1	0.246845	4.07645			Meis2	0.439114	1.46019
	Cd63	0.80941	1.49978			Emid1	1.80266	2.57552								St3gal3	3.63708	2.02153			AC096301.1	1.45533	0.590318			Tpm1	4.89649	1.93348			Ppat	2.59672	4.78115			Maml2	12.1859	8.20552			Capn13	62.3737	47.7875			AABR07053472.1	0.622434	0.147839
	Bsg	0.87142	1.32094			Tns3	10.6546	6.98874								Macf1	23.5563	14.5568			Lcor	3.50131	2.52514			Tln2	1.59086	2.30263			Lnx1	2.16935	3.52424			RGD1309534	0.235161	0.921045			Galnt14	0.340147	0.700688			Ckmt1	1.35392	0.546782
	Nuak1	7.49185	4.82761			Mdh1	0.620548	1.40829								Phactr4	5.11367	2.76477			Pgam1	0.266917	0.886003			Cgnl1	20.4988	32.1679			Gba3	0.193209	0.446133			Glb1l2	2.70411	1.42502			Khk	0.223657	0.785437			Serf2	0.329839	1.1944
	Chst11	8.11327	4.55267			Cntnap5c	0.796584	2.56173								Atp5if1	0.116582	2.22423			Hoga1	4.46576	2.7585			Fam214a	1.16941	1.80325			Slit2	15.8827	22.2872			St14	1.50149	0.658139			Odc1	0.121688	0.596701			B2m	0.320407	1.69213
	Pah	0.424295	1.01041			Rnf152	0.604309	1.26634								Ftl1	0.0770719	4.27272			R3hcc1l	1.8456	1.13887			Stag1	4.03275	5.60432			Add1	4.85641	2.98644			Tmem45b	3.28795	4.49351			Hpcal1	0.882067	1.30849			Sord	0.145212	0.941262
	Chpt1	0.251009	0.896322			Tfcp2l1	0.794165	1.58871								Rsrp1	4.0679	1.97713			Pyroxd2	4.67557	2.71318			Dclk3	0.733331	1.06193			Sh3bp2	2.41802	0.760906			Gramd1b	0.612657	1.17335			Iah1	0.152251	0.623584			Gatm	0.449839	2.01558
	Elk3	4.6313	2.59689			Epb41l5	1.05384	1.61774								Rpl11	0.255702	1.86755			Abcc2	1.19688	0.437868			Rbms3	6.1817	9.34637			Osbp2	0.682485	1.51436			Hspa8	0.508987	0.986364			Slc26a4	0.536341	1.03927			Slc12a1	1.95856	12.8022
	Ptprb	18.7172	13.8893			Dbi	0.342289	0.943681								Micos10	0.51514	1.85484			Cyp2c23	5.78947	9.56966			Rcan2	1.37951	2.22009			Npc1l1	1.03455	1.48109			Ubash3b	1.1151	0.402779			Prkd1	0.812118	2.28445			Slc27a2	0.380294	1.80737
	Srgap1	4.62219	12.9726			Nckap5	0.470659	0.935159								Akr7a2	0.168068	1.40772			Scd2	0.235429	2.0953			Tfap2b	6.2369	4.83783			Adcy1	1.36452	2.6895			Atp5mg	0.173357	2.00285			Mdga2	1.34707	3.84716			Trpm7	2.9334	4.46962
	Ppm1h	1.45849	2.26299			Glul	0.45308	1.03629								Akr7a3	0.0711513	1.9066			Ndufb8	0.123619	1.33836			Smap1	1.24645	1.73358			Cobl	2.25678	3.11947			Fxyd2	0.746244	1.95117			LOC108352650	0.135676	1.23756			RGD1565616	3.702	2.55742
	Slc16a7	0.377415	1.9786			Fmo3	0.542491	0.996167								Ubr4	3.05157	1.7766			Slf2	1.65658	1.16506			Dst	15.0123	18.8482			Sptbn1	5.97299	4.01405			Acat1	0.945218	1.42991			Dhrs7l1	0.119657	2.35303			Plcb1	0.785046	1.73421
	Sdc2	0.418716	0.78519			Nme7	0.741251	1.12063								Arhgef10l	1.97763	0.918906			Fbxw4	1.50689	0.725852			Mgat4a	0.659873	1.26916			Cntnap5c	0.50787	1.17324			Cox5a	0.247028	0.596781			Plekhh1	2.17286	1.0078			Kif16b	8.82054	6.13788
	Cpq	1.75959	2.46272			Atp1b1	4.8427	8.95955								Eno1	0.171881	1.4576			Oga	1.69621	1.1235			Npas2	0.172293	0.57522			Rnf152	1.37892	1.94358			AABR07070312.1	2.23324	2.87853			Dcaf5	1.94087	0.953701			Dstn	0.525526	1.4214
	Rida	0.370401	2.45709			Mpc2	0.327714	1.07477								Rere	7.96357	6.14412			Sufu	2.29305	1.30927			Map4k4	1.13691	0.488978			Bcl2	1.54823	2.30724			Rplp1	0.162733	1.17008			Plekhd1	1.63269	0.565839			Ralgapa2	37.6394	21.0835
	Cox6c	0.210496	0.951415			Esrrg	1.28701	2.11776								Per3	4.86968	0.799613			Trim8	0.992571	0.601338			AABR07067499.1	0.76286	1.22222			Nckap5	0.821634	2.18951			Ca12	24.6838	20.4469			Aldh6a1	0.901161	2.41869			Cst3	0.0402423	1.22472
	Oxr1	2.35575	3.52834			Cpeb4	2.06891	2.95413								Camta1	14.3867	2.71778			Arl3	1.19037	0.657262			Gls	13.9391	10.9419			Nuak2	1.15798	2.00008			Tpm1	6.68327	4.16236			Fos	0.653683	1.2354			Ninl	4.74983	2.67249
	Trps1	2.92254	3.96665			Atp6v0e1	0.449193	0.76046								Ccdc27	1.31352	0.456628			Cnnm2	1.07417	1.99359			Hecw2	0.837792	1.82805			Ivns1abp	17.8452	13.4546			Myo5c	2.86884	1.45813			Ttc7b	2.37335	1.27335			Acss2	0.354501	1.11221
	Deptor	0.585576	0.934609			Kcnip1	2.37294	4.92049								LOC100911486	0.527075	0.035202			Nt5c2	3.50823	1.65762			Tns1	9.35003	12.4094			Atp1b1	28.6129	21.3035			Gclc	0.996891	6.40977			Naca	0.552275	1.12227			Nfs1	0.196949	0.770334
	Ndrg1	1.54311	2.41799			Cyfip2	0.490009	1.46209								Agrn	0.886939	0.277638			Pdcd11	1.16474	0.647625			Sgpp2	1.57949	2.13203			LOC100361087	3.9269	7.1272			Gsta4	0.331838	0.763287			Atp5f1b	1.3084	5.92291			Dlgap4	3.94281	2.44077
	Ly6e	2.9626	2.06092			Adamts2	2.23649	1.35341								Ndufb11	0.0293782	1.25773			Xpnpep1	1.34992	0.856549			AABR07068161.1	1.57197	0.491625			Kcnj10	0.563568	1.51966			Gsta5	0.0587402	0.78655			Myl6	0.465059	2.45815			Soga1	3.60007	1.95616
	Plec	3.79684	2.35974			Vdac1	0.650859	1.18303								Rgn	0.0423718	2.63064			Mxi1	1.54711	0.97546			Col4a4	2.50484	6.2332			Kif26b	4.87653	1.67113			Cox7a2l2	0.0995663	0.655853			Rpl41	0.88729	2.7336			Tldc2	1.69942	0.619683
	Rbfox2	6.48723	4.23062			Aspa	0.858289	1.2449								Shroom4	2.40164	4.7253			Smndc1	0.983156	0.555203			Col4a3	3.96693	8.5889			Cnst	0.703632	1.15286			Bckdhb	6.39313	4.57736			Cd63	0.751535	2.31616			AABR07054490.1	0.682292	0.208942
	Aco2	0.821698	1.25033			Slfn13	0.962082	0.393276								Hsd17b10	0.0721064	1.05383			Pdcd4	0.462532	0.866048			Pid1	0.654514	0.237057			Itpkb	2.80191	3.89972			Me1	0.37536	0.693837			Uqcr11	0.24587	0.97692			Hnf4a	0.771041	1.72965
	Miox	0.241694	1.60246			Slfn4	0.469407	0.78192								Cltrn	0.290853	3.95052			Dclre1a	0.663012	0.366356			LOC100359583	1.17217	0.498367			Mark1	1.39781	2.67765			Nt5e	0.506877	1.07588			Rps15	0.161927	0.810633			Sdc4	1.13279	1.64651
	Shank3	10.3671	6.98667			Luc7l3	7.24998	4.80313								Sat1	0.702387	2.30872			Afap1l2	1.02992	0.653584			Efhd1	4.11047	5.12842			Prox1	1.26373	1.93948			Stag1	3.50697	6.7583			Atp5f1d	0.178486	0.528596			Wfdc2	0.3318	1.01145
	Tmbim6	1.04248	3.59727			Abca8a	13.7945	7.9102								Ogt	6.60838	3.62163			Atrnl1	5.31075	2.91001			Ugt1a6	0.942413	1.90131			Ptpn14	0.930472	1.45087			Acy1	0.124953	0.917889			Sbno2	2.35521	1.25006			Slc13a3	0.268666	1.0228
	Lima1	4.40742	2.38753			Sdk2	3.97249	1.88292								Cox7b	0.186396	4.85774			Shtn1	1.4328	0.666769			Scly	1.21567	1.89112			Dnase1	1.30525	2.55831			Gpx1	0.214138	0.648181			Gpx4	0.133909	0.874119			Zmynd8	5.81316	3.06111
	Maml2	11.7051	9.06133			Acox1	0.367818	0.852741								Pgk1	0.35212	1.58354			Rab11fip2	0.860284	0.540194			Fbxl17	10.4801	12.8446			Atp10b	5.50267	3.38534			Rbms3	1.70257	2.59128			Bsg	0.737854	1.7558			Pck1	0.361072	3.77587
	RGD1309534	0.202451	0.914369			Cygb	2.0162	1.08719								Pgrmc1	0.379125	2.22147			Cacul1	1.42943	1.03313			Man2a1	1.98567	2.7168			Clk4	1.26357	1.8406			Rpsa	0.330881	1.17102			Rps28	0.10209	0.790543			Gnas.1	0.191931	0.682143
	Dock6	4.19446	2.70784			Thrb	1.58559	2.34507								Slc25a5	0.322795	4.07632			RGD1560883	1.60034	0.925372			Dlgap1	0.730339	0.303655			AABR07029596.1	0.913115	1.5852			Rpl14	0.205921	0.767026			Pah	0.428688	1.23346			Atp5f1e	0.257629	1.97725
	Ets1	6.05334	3.53707			Pabpn1	4.2321	2.48041								Septin6	1.33986	0.292495			Cox7c	0.330969	3.91449			Spp1	18.1218	5.01488			Lhx1	0.951021	1.54143			Sult1c2a	0.631375	1.56494			Slc25a3	0.836937	1.5392			Rpl7	0.424787	1.32977
	Gramd1b	0.597151	1.40922			Cryl1	0.334427	0.621979								LOC108348144	0.252047	1.12871			Xrcc4	1.15824	0.781481			Ptpn13	6.41518	4.49572			LOC102553190	1.37465	2.45339			Micos13	0.0664393	0.519129			Nudt4	1.36532	3.13186			Lactb2	0.291583	0.941794
	Ubash3b	2.85834	1.73754			Itm2b	2.06488	3.693								Dkc1	1.7009	0.844224			Rps23	0.227567	1.49787			Rassf6	1.58065	2.47009			Tex14	0.649901	1.31916			Rcan2	0.182901	1.55192			Kitlg	0.280118	0.983731			Rb1cc1	3.80358	2.56325
	Grik4	2.32085	1.19634			Enox1	0.391567	1.06817								Tmem178a	4.54139	2.26866			Zcchc9	0.989462	0.560019			Adgrl3	4.96639	6.54177			Msi2	12.7278	16.3816			Adgrf5	0.284467	0.939142			Csrp2	0.494351	0.946055			Tox	0.878198	1.93763
	Mcam	1.59321	0.698699			Mycbp2	3.99384	2.62865								Slc8a1	2.7375	16.2837			Msh3	0.778652	0.492309			Ppat	1.28677	1.94764			Mmd	3.91584	7.60934			Tnfrsf21	0.619884	1.06095			Osbpl8	1.59213	2.57841			Esrp1	1.26862	0.598861
	Atp5mg	0.20014	1.21914			Gpc6	11.2173	8.58461								Eml4	4.47338	2.36652			Jmy	0.93664	0.574			Lnx1	1.98496	3.29552			Hoxb3	1.79844	2.41956			Gsta1	0.0836553	1.54953			Srgap1	5.79017	18.1713			Calb1	0.13278	1.3408
	Fxyd2	0.165059	0.682532			Cldn10	0.43117	0.714984								Haao	0.00167682	1.05495			Arsb	4.00888	1.38001			Lrrc66	0.311903	0.708923			Skap1	1.30977	1.9936			Dst	9.44939	11.7429			Uqcrb.1	0.245323	0.758839			Slc7a13	0.0943421	4.69158
	Acat1	0.442225	0.936833			Fbp1	0.229903	1.0217								Plekhh2	3.11323	1.56198			Lhfpl2	2.9939	0.69104			Atp8a1	3.20667	1.89254			Map2k6	0.758349	1.18119			Cox5b	0.0572244	0.946693			Sdc2	0.427596	0.835536			Atp6v0d2	16.1219	10.5723
	Peak1	6.53513	4.99089			LOC306766	0.294846	0.779558								Slc3a1	0.521352	9.68856			Tbca	0.96133	1.59334			Limch1	2.13712	3.11265			Sdk2	0.868855	1.6917			Fhl2	0.350019	0.656873			Cpq	1.36847	2.63812			Zfp292	4.45475	2.86728
	AABR07070312.1	0.793108	1.21497			AABR07027306.1	0.221935	0.697801								Epcam	0.457697	2.47937			Arhgef28	7.93165	5.67682			AABR07015057.1	1.58769	0.458738			Sec14l1	0.956396	2.28524			Ecrg4	0.15388	0.819712			Rida	0.340394	3.39756			Dnaja1	1.08655	2.10068
	Paqr5	0.500059	1.03238			Eci3	0.586822	1.04697								Capn13	83.0152	8.64978			Arhgef26	0.586963	0.288994			Arap2	1.45705	0.847928			Thrb	7.41516	10.2731			Ankrd44	0.560468	0.935061			Cox6c	0.287511	1.59136			Grhpr	0.141158	0.565378
	Ca12	1.41956	4.53519			Slc22a23	0.605895	0.963104								Fosl2	1.1446	0.36019			Cert1	2.52394	1.95752			Slc34a2	1.21932	0.27239			Cadps	1.29041	0.325787			Hspd1	0.651288	1.613			Zfp706	0.42763	0.843321			Aldob	0.564459	4.10249
	Cgnl1	3.73892	5.19501			Slc17a3	0.452756	0.867476								Khk	0.293672	1.5904			Tmem174	0.359291	0.79607			Ppargc1a	7.43046	11.9139			Samd4a	0.86646	0.309063			Idh1	0.460405	0.856064			Trps1	2.60329	3.89828			Ptpn3	4.863	3.39547
	Gclc	0.655313	5.23283			Zeb1	4.60195	2.70153								Odc1	0.0352061	1.10602			Fcho2	3.86655	3.00358			Gba3	0.176752	0.714397			Peli2	3.25236	4.24451			Rpl37a	0.18837	1.1035			Ndufb9	0.16235	1.20719			Akap2	7.25169	4.03172
	Gsta5	0.0828285	0.766946			Akr1c1	0.314228	0.685762								Iah1	0.0502038	1.70473			Map1b	1.51991	0.507819			Slit2	12.4545	16.9601			Lats2	0.299245	0.592706			Igfbp5	2.91545	4.77728			Ndrg1	1.80071	3.04824			Txn1	0.165652	0.911821
	Syncrip	2.04664	1.29893			Akr1c12l1	0.042708	0.925943								Slc26a4	0.152344	2.09422			Bdp1	2.67776	1.53553			Cpeb2	1.56637	2.37427			Ctsb	0.590513	0.334375			Col4a4	2.00058	3.63535			Ndufa6	0.116518	0.769686			Ptprd	3.71083	5.9669
	Tbc1d2b	1.71645	1.01855			Atp5f1c	1.80269	2.61675								Dock4	4.16959	1.89638			Ocln	0.69603	1.21186			Stk32b	1.10331	2.51771			Itm2b	3.33105	1.74643			Col4a3	5.04606	7.08902			Miox	0.151493	2.49148			Bnc2	0.78839	1.63733
	Plscr4	1.90258	1.16403			Phyh	0.992813	1.5581								Mdga2	1.16357	6.90877			Pik3r1	2.47073	1.7175			Tbc1d14	2.78351	3.57036			Enox1	1.22071	3.61549			Ugt1a6	1.14083	1.80702			Slc2a13	0.32692	0.793844			Acer2	14.3192	6.22219
	Stag1	5.54442	7.17433			Bend7	0.245951	0.603843								LOC108352650	0.0364183	2.4237			NEWGENE-1310139	1.92301	0.767646			Sh3bp2	2.50684	1.34457			Lmo7	4.54136	5.65336			Pam	0.38989	0.733386			Lrrk2	0.387005	0.713319			Nfia	1.33596	3.04498
	Pccb	0.333788	0.641266			Plxdc2	11.0368	8.10337								Cdkl1	0.782483	2.76892			Srek1	3.05069	1.85952			Inpp5j	0.35298	0.777271			Ednrb	0.264435	0.535705			Ptprm	6.20882	4.41912			Tmbim6	1.36399	4.70731			Ak4	0.0521061	0.582868
	Acy1	0.278165	0.927185			AABR07028902.1	5.82027	3.43529								Arid4a	2.11698	1.02652			Erbin	1.67461	2.54754			Adcy1	0.216083	0.573014			Gpc6	3.19633	0.969115			Arhgap28	0.292778	0.550607			Atp5mc2	0.429148	0.931964			Usp24	1.57779	3.16991
	Pth1r	0.477968	0.760777			Gpr137b	0.729169	1.15834								Dhrs7l1	0.391537	4.50047			Nln	0.839417	0.450661			Cobl	2.46176	3.76276			Mbnl2	6.84514	8.55903			Atp5me	0.124589	1.41061			Ppp1r1a	0.0226792	0.714214			Scp2	1.02023	1.95234
	Tgfbr2	8.98089	4.8538			Appl1	0.712307	1.53831								Fntb	0.99924	0.390312			Cwc27	1.70843	1.18264			Spred2	1.94698	3.57699			Pcca	1.92864	2.66701			Fras1	5.49459	6.90368			Arhgap42	0.789874	1.21919			Trabd2b	9.26843	7.26884
	Rbms3	20.4326	16.2239			Myo9b	2.56423	1.13258								Mpp5	6.6662	4.0189			Pde4d	26.4155	18.1924			Ugp2	0.825365	1.82344			Ctsl	0.976396	0.395021			Cnot6l	2.36167	3.22986			RGD1309534	0.238605	1.56608			Cyp4a8	0.0432312	1.46339
	Sult1c2a	0.971759	1.95529			Uba52	0.475047	0.878837								Actn1	4.26861	1.1099			Plpp1	0.379981	1.39979			Mdh1	0.873551	1.33997			Klhl3	10.4442	16.2827			Slc4a4	2.96539	3.79055			Rgl3	11.1649	6.68818			Cyp4a2	0.291564	11.2281
	Rcan2	1.08857	2.86027			Aadat	0.254595	3.09718								Dcaf5	1.42969	0.707918			Arl15	15.6581	11.8612			B3gnt2	0.522061	0.924615			LOC102549506	3.55345	4.84119			Ppat	1.48208	1.97343			St14	2.96529	1.33005			Cyp4a3	0.0747689	0.871089
	Tnfrsf21	0.551552	1.07476			Gpm6a	1.32525	2.09514								Entpd5	0.196129	2.02212			Ndufs4	1.25524	1.8353			Cntnap5c	0.533568	1.8063			Ror2	0.718019	1.24222			Nipal1	2.14485	3.02053			Arhgap32	0.459084	0.819618			Pik3r3	2.65905	1.57372
	AABR07067023.1	0.452605	0.763494			AABR07026125.1	16.5458	9.05283								Aldh6a1	1.15134	4.48669			Itga1	9.96128	5.16793			Rnf152	0.811808	1.36618			Jarid2	3.0622	4.17796			Atp8a1	3.98015	1.9249			Gramd1b	0.391841	1.47839			Gpbp1l1	2.01929	1.17683
	Gsta1	0.145056	1.27195			Defb1	0.191221	1.10075								Abcd4	2.09481	0.644707			AABR07008287.2	0.653026	0.227673			Bcl2	2.09193	4.3925			AABR07027306.1	3.21401	7.3006			Limch1	0.713801	2.13672			Ubash3b	6.1406	3.57843			Akr1a1	0.453425	1.41915
	Cox5b	0.152098	0.743594			Col4a2	2.51072	3.83003								Foxn3	3.46457	1.85491			AABR07008287.1	0.724264	0.396507			Tfcp2l1	5.05116	7.08274			Slc22a23	1.83301	2.44008			Tbc1d1	7.71999	5.51262			Atp5mg	0.277521	2.01927			Prdx1	0.362999	1.26499
	Aff3	2.28274	1.42466			Col4a1	8.64104	13.9737								Ddx24	1.32861	0.655484			Nnt	1.13296	1.99713			Epb41l5	3.21081	4.28332			Dcdc2	8.00465	3.52061			Ppargc1a	6.42326	7.87529			Zbtb16	1.3274	2.04272			Zswim5	4.1746	2.65293
	Map4k4	5.60465	3.77344			Sod1	0.386738	1.41343								Inf2	0.895566	0.102212			Selenop	0.748599	1.41116			Nckap5	1.70028	4.44789			Svil	0.632858	0.968231			Gba3	0.146452	1.32141			Rplp1	0.519614	1.61674			Nfyc	5.12675	3.44852
	Il1r1	4.29485	2.75959			Atp5po	0.406979	0.999573								Naca	0.598373	1.88422			Oxct1	1.9511	3.92258			Mfsd4a	1.44113	2.28885			Pfkfb3	0.632876	1.11403			Lrpap1	0.248573	0.739021			Rpl4	0.503738	1.11254			Slc9a1	1.78843	0.869072
	Gulp1	1.99558	1.13172			Col8a1	3.81738	1.48656								Atp5f1b	0.745437	12.3132			Ttc33	0.501067	1.32103			Nuak2	1.26163	1.89664			Prkcq	0.20678	0.640195			Sh3bp2	2.0775	0.856079			Tln2	0.430382	0.841782			Arid1a	4.191	2.4626
	Hspd1	0.712391	1.4645			Filip1l	4.04065	2.03756								Myl6	1.07293	5.6588			Dab2	3.39317	1.91059			Atp2b4	0.765769	1.10373			AABR07028615.1	0.567489	0.95845			Uqcr10	0.0310809	0.785568			Vps13c	1.05768	1.87786			Ftl1	0	2.29091
	Bmpr2	7.80671	5.09811			Alcam	1.67379	2.27108								Rpl41	0.92694	5.85757			Lifr	4.15365	1.81235			Plekha6	1.81034	2.39942			Fam107b	0.848228	1.47899			Grb10	0.297522	0.582445			Myo5c	1.88978	0.635365			Rpl11	0.230899	1.0294
	Fam117b	9.60493	5.98019			Phldb2	3.27135	4.97276								Cd63	0.566773	4.31966			Wdr70	1.60999	1.07957			AABR07020983.1	0.426946	0.850822			Il17rd	1.66089	4.16712			Mdh1	0.881171	1.89801			Gclc	0.745891	7.63656			Rap1gap	1.37879	0.699176
	Nrp2	4.14416	2.04435			Ccdc80	9.36552	3.35675								Uqcr11	0.234864	2.15323			Prlr	2.85088	3.81605			Niban1	1.71745	0.521896			Cacna1d	2.39596	0.951452			Cntnap5c	0.656138	2.85332			Gsta4	0.227231	0.782127			Eif4g3	3.52759	2.0073
	Idh1	0.320682	0.698668			Pla1a	1.05514	0.438986								Rps15	0.412451	1.65247			Agxt2	10.7207	5.71833			Dnm3	0.861906	0.286418			Shld2	1.20115	1.66672			Rnf152	1.26665	1.78295			Gsta5	0.0277952	1.22345			Akr7a2	0.0599081	0.993075
	Erbb4	0.965268	1.8618			Hgd	0.433083	0.837576								Atp5f1d	0.135606	1.30577			Amacr	0.473484	1.33938			LOC100361087	4.25822	6.29757			Pde4c	1.02992	1.53503			Dbi	0.47328	0.895272			Cox7a2l2	0.220382	0.992201			Akr7a3	0.0367083	0.735779
	Col4a4	0.729867	2.54149			Adcy5	1.24441	2.32845								Sbno2	1.29567	0.316122			Mtmr12	1.53743	1.08516			Kif26b	1.54003	0.668599			Sh2d4a	1.55314	0.552976			Ivns1abp	14.63	12.1114			Bckdhb	11.2372	8.09017			Clcnkb	48.5679	24.1757
	Col4a3	0.878399	3.01579			Tmem207	0.194916	1.01822								Gpx4	0.32794	1.73791			Cdh6	3.47398	0.778212			Esrrg	8.57439	13.656			Psd3	1.99589	3.21735			Niban1	2.18542	1.0489			Me1	0.373107	0.759536			Tmem82	1.13983	0.214133
	Ugt1a6	0.375237	1.30179			Osbpl1a	1.28751	1.93403								Bsg	0.844948	3.00378			Zfp622	3.24491	2.49838			Ppp2r5a	2.60659	3.70475			Tenm3	1.12285	1.77267			Glul	0.133354	0.991922			Stag1	4.1398	7.55759			Tmem51	9.19984	4.92702
	Scly	0.421446	0.905143			Kctd1	0.995393	1.4746								Rps28	0.0935682	1.8793			Trio	3.18386	1.73267			Ppl	0.927943	0.417027			Wwc2	3.57581	5.3735			Fmo3	0.0348327	0.77697			Acy1	0.187155	1.12447			Errfi1	0.742136	1.78845
	Efna5	0.506299	0.795099			Ppp2r2b	0.212742	0.757998								Nuak1	2.54899	0.834228			Dap	2.01202	1.03189			Cpeb4	2.3525	3.28342			Acsl1	2.15044	2.80433			Sdhc	0.74204	1.11699			Pth1r	0.51038	1.11959			Camta1	13.1315	4.95037
	Ankrd12	3.64308	2.1975			Spire1	1.00734	1.65825								Chpt1	0.324157	2.06819			Ankrd33b	1.03436	0.42797			Cyfip2	4.4098	9.9649			Sorbs2	6.38273	8.54231			Nit1	0.614986	1.09511			Rbms3	1.22852	1.98454			LOC100360057	0.195739	0.77382
	Ptprm	25.1283	17.919			Atp5f1a	0.697491	1.52229								Slc25a3	0.366532	2.83919			Marchf6	1.94902	1.42936			Sgcd	2.42113	3.49449			Fam149a	1.16656	1.71273			Kif26b	14.4661	8.91342			Rpsa	0.710049	1.68223			Aurkaip1	4.61898	2.89205
	Atp5me	0.316445	1.02716			Cyb5a	0.26314	0.798776								Nudt4	0.782589	4.23682			Cct5	0.725604	1.06246			AABR07029596.1	0.786874	1.32219			Mtmr7	0.816577	1.34444			Mark1	0.842826	1.21301			Rpl14	0.359629	0.905016			Rgn	0.00438719	1.26592
	Lrrc8c	3.31527	2.16574			LOC501233	0.430946	0.978711								Eea1	6.86103	4.01836			Sema5a	3.67331	2.79587			Trim16	0.453611	0.765725			Sfrp1	0.199146	0.552179			Esrrg	6.80991	4.94548			Sult1c2a	0.820776	2.17108			Sytl5	2.93679	0.805494
	LOC679894	1.17201	0.539154			Tox3	0.45206	0.760459								Pawr	3.49364	1.79016			LOC100360380	0.643142	0.359971			Eif4a1	0.66235	0.349314			Arhgef10	0.882066	1.3145			Hsd11b1	0.0703952	0.834272			Micos13	0.144098	0.762895			Shroom4	3.10422	5.31334
	Spp1	8.5763	3.18446			Arhgap10	2.95282	3.84915								Csrp2	0.490874	1.60305			Lrrcc1	1.63211	0.77158			Rap1gap2	2.59583	3.46718			Ankrd10	1.91654	2.87646			Plxna2	0.495335	0.799003			Hsp90ab1	6.40664	7.8977			Tmsb4x	0.256319	1.19377
	Arhgap24	1.27976	2.69104			Nr3c2	3.11108	4.47326								Phlda1	1.6344	0.635078			Ralyl	0.807862	0.220818			Flot2	1.95383	1.14304			Col4a1	0.933952	0.434011			Ppl	1.86135	0.923137			Rcan2	39.075	32.1723			Cltrn	0.186245	1.97671
	Plac8	1.08625	0.610087			Cox4i1	0.39241	0.988177								Msrb3	2.0642	0.873376			Zbtb10	0.741645	0.418834			Slfn13	0.66325	0.219636			Arglu1	1.97535	2.75472			Dnase1	1.01365	2.00434			Adgrf5	51.7808	31.4706			Sat1	0.712823	1.77217
	Fras1	0.219976	0.704242			Ankrd11	5.4388	3.30073								Srgap1	13.9516	38.4156			Hnf4g	1.89034	0.708233			Slfn4	0.104609	0.455353			Cadm2	0.281556	0.529148			Atp6v0c	0.386357	1.2232			AABR07066870.1	1.21683	0.497359			Gk	0.424951	0.887419
	Shroom3	0.747007	1.59936			Chchd10	0.166201	0.917062								Slc16a7	0.897688	5.97548			Ythdf3	2.51024	1.70716			Taf15	0.894472	0.44157			Gbe1	1.30875	2.20411			Rps2	0.238889	0.650027			Gsta1	0.0976267	2.01554			Msn	0.210052	0.765409
	Slc4a4	2.99325	3.99666			Ggt1	0.346357	1.34269								Uqcrb.1	0.0365349	1.49116			Pde7a	1.19635	0.499878			Vmp1	2.56243	1.36271			Cldn8	0.827072	0.277099			Msrb1	0.0664427	0.571949			Ptpn18	3.06992	1.89573			Ar	0.141617	0.548454
	Uba6	0.46587	0.747208			Cisd1	0.864296	1.67702								Rida	0.309613	7.74605			Cp	4.0556	0.992619			Mmd	0.522152	0.936011			Alcam	4.27465	6.08179			Nme4	0.521254	0.910092			Cox5b	0.312814	1.3417			Hdac8	1.10768	0.555273
	Ppat	0.325687	0.640158			Bicc1	8.47324	5.32265								Stk3	4.25419	1.89646			Tbl1xr1	2.73625	1.91587			Skap1	3.35896	4.86281			Phldb2	10.7261	16.2356			Atp10b	5.01168	2.77078			Hspd1	0.778419	2.36224			Atrx.1	5.84153	4.06559
	Ppargc1a	0.685078	2.40394			Cd164	0.495359	0.964217								Cox6c	0.204594	3.49306			Tnfsf10	0.845837	0.2137			Slc16a5	2.27835	3.64964			AC108574.1	0.62158	1.13511			Cyfip2	7.49477	10.1472			Aox3	0.0786994	0.928538			Cox7b	0.505725	3.19312
	Gba3	0.271439	1.52873			Sim1	0.264733	0.798342								Samd12	4.86938	2.2843			Fndc3b	2.55349	1.75858			H3f3a	0.885665	0.367776			Slc15a2	0.213583	0.444967			Canx	2.05276	2.80064			Als2	6.04876	4.00712			AABR07040412.1	5.62428	2.67814
	Slit2	1.24467	3.959			Kl	0.369077	1.06311								Ndufb9	0.13174	1.91351			Tnik	1.59498	0.560849			St6galnac2	1.3229	0.545455			Parp14	0.78408	0.273245			Skp1	0.473493	1.00823			Pard3b	25.1058	17.8393			Pls3	0.522298	1.14276
	Ldb2	26.2531	21.0327			AABR07035437.1	0.748362	1.43506								Mtss1	12.7179	6.8531			Slc2a2	2.69496	0.705143			Sec14l1	1.79455	4.39546			Hacd2	0.832244	1.39499			Vdac1	0.972596	1.48169			Idh1	0.25801	0.755879			AABR07041096.1	1.44664	0.533915
	Cpeb2	0.908996	1.30639			Caln1	0.544838	1.71919								AABR07058158.1	0.606222	0.0875565			Rpl22l1	0.136171	0.819846			Gcgr	0.45125	1.09344			Itgb5	1.46106	2.10674			Hspa4	1.69956	2.21682			Erbb4	1.09876	2.09854			Pgrmc1	0.580247	1.32055
	Lrpap1	0.375477	0.826827			AY172581.9	333.877	735.075								Top1mt	2.35165	0.777126			Sec62	1.33205	2.4553			Thrb	6.68095	8.98618			Iqcg	0.527685	0.920972			Uqcrq	0.147345	0.780158			Rpl37a	0.362161	1.25171			Slc25a5	0.385653	2.02685
	Mxd4	1.73604	1.01937			AY172581.24	496.433	1182.51								Rhpn1	9.39803	3.39426			Mecom	0.239015	2.83498			Cadps	0.398563	0.83152			Ccdc50	1.55553	2.05379			Slc22a5	0.635119	0.968544			Igfbp5	1.18549	4.10875			Lamp2	0.701492	1.48677
	Mdh1	0.426054	1.48015			Mt-nd1	28.607	16.8885								Zfp251	0.534583	0.0845114			Ndufb5	0.241391	1.531			Ddhd1	1.0788	1.92576			Fetub	0.30217	0.683698			Gpx3	0.723558	4.77402			Tns1	4.77218	6.53416			Gpc4	0.951936	1.60731
	Ccdc85a	2.71208	1.65542			Mt-nd2	35.5667	24.759								Ddx17	5.64064	3.69095			Ttc14	1.20775	0.807171			AABR07017902.1	0.850314	1.20126			Yeats2	1.42557	1.9007			Aspa	0.189901	0.789575			AABR07068127.1	1.07864	0.12922			Dkc1	2.02608	1.13514
	Cntnap5c	0.646736	2.49868			Mt-co1	54.7264	26.2184								Aco2	0.729575	2.81098			Fxr1	2.06578	1.53868			Pabpn1	3.68168	2.61785			Cables1	1.0061	1.57571			Slfn4	0.113076	0.771754			Col4a4	1.2781	3.67306			Crim1	18.3684	10.0089
	Rnf152	0.251364	0.924261			Mt-co2	65.7265	31.5739								Ndufa6	0.117077	1.43272			Mccc1	0.339189	0.833132			Fgf9	2.08765	3.19009			Osbpl1a	2.45354	3.42206			Dynll2	0.209506	0.645613			Col4a3	2.97635	5.13065			Slc8a1	1.86425	10.57
	Pign	1.0107	1.40751			Mt-atp8	2.64694	12.289								Cyp2d5	0	0.712147			Anxa5	0.853626	0.458159			Clu	6.87711	1.59286			Chst9	1.4997	2.79834			Mmd	0.737905	1.3163			Ugt1a6	0.225963	1.73739			Thada	5.12413	3.13777
	Tfcp2l1	0.504714	1.44346			Mt-atp6	54.9979	31.5202								Miox	0.118537	5.84961			Bbs7	1.55958	0.629316			Dmtn	1.32722	1.77966			Dtna	1.22221	1.76599			Nme2	0.165914	0.721365			Per2	1.73893	0.779813			Slc3a1	0.234348	4.88715
	Epb41l5	0.615835	1.01494			Mt-co3	67.4	32.5428								Rapgef3	5.31858	1.63115			Sclt1	2.37906	1.62461			Itm2b	3.32471	5.04514			Sil1	1.76669	2.61218			Atp5mc1	0.156791	0.808958			Ppip5k2	1.23067	1.91223			Epas1	0.364207	0.938717
	Dbi	0.553413	0.915253			Mt-nd3	10.376	5.53083								Fkbp11	1.95552	0.864935			Ndufc1	0.165791	0.984886			Tsc22d1	3.21049	1.35518			Ppp2r2b	5.301	7.40159			Rpl23	0.130736	0.7702			Ptprm	1.0906	1.70521			Capn13	75.786	23.0822
	Nckap5	0.169664	0.604635			Mt-nd4l	3.12713	5.73641								Kmt2d	2.64176	1.33308			Supt20h	1.45401	0.929557			Enox1	9.34007	17.8665			Stk32a	6.79506	8.90736			Rpl19	0.187171	0.976085			Yes1	4.40148	2.88389			Galnt14	0.259422	1.05546
	Srgap2	4.85056	3.21264			Mt-nd4	28.7107	23.4531								Tmbim6	0.940815	8.96288			Wwtr1	2.22013	1.67905			AABR07018504.1	0.38682	1.04222			Dpysl3	0.381411	0.666537			Eif1	0.461963	0.949606			Atp5me	0.346391	1.62856			Khk	0.268837	0.965878
	Nav1	6.45091	4.52909			Mt-nd5	7.81646	13.2113								Aqp2	0.135352	0.806816			Tsc22d2	1.29089	1.93083			Olfm4	0.188168	0.503575			Cdo1	0.149058	0.419859			Stat3	5.45171	3.62515			Spp1	3.12781	2.09757			Dtnb	1.05776	1.90265
	Lamc1	5.5633	3.59157			Mt-nd6	0.876266	2.64252								Tns2	1.35507	0.364012			Mbnl1	4.08667	3.18497			Tbc1d4	2.02227	2.65231			LOC103694210	0.0256175	1.81729			Ddx5	9.42876	7.02015			Fras1	0.639657	1.33983			Klhl29	3.78642	1.67101
	Glul	0.310447	0.955246			Mt-cyb	29.0196	16.9182								Atp5mc2	0.0451885	1.66997			Dhx36	2.56222	1.62593			Gpc6	1.20447	0.355059			Smad7	0.976694	1.4445			Atp5pd	0.144792	0.789717			Shroom3	10.5361	7.31998			Atp6v1c2	23.458	13.8699
	Rasal2	11.9094	8.05771			AY172581.3	0.123194	1.18221								Hoxc9	0.586995	0.124136			Mme	1.638	3.75925			Cldn10	2.16065	3.63827			Slc12a3	106.368	142.093			Itgb4	0.780122	0.252645			Slc4a4	3.41711	4.84254			Odc1	0.13918	0.785064
	Dnm3	6.73569	3.93374			AY172581.1	0.0114778	0.812896								Ppp1r1a	0.122919	1.54631			Kcnab1	0.247541	0.70878			Farp1	5.92955	4.71434			Fto	3.80652	4.79705			Acox1	0.574459	1.0397			Igfbp7	3.83138	5.7848			Hpcal1	0.319352	0.831237
	Fmo3	0.137322	0.691074			AY172581.5	0.0272379	1.28845								Gucy1a2	0.74783	0.261337			LOC100909712	2.40932	1.06131			Pcca	1.58423	2.38539			Tox3	9.46234	13.1844			Sec14l1	0.631684	1.26531			Gba3	0.21958	1.82629			Iah1	0.0901522	0.771236
	Nme7	0.557902	0.895054			AY172581.23	0.246566	11.2447								Birc3	0.905758	0.20306			Veph1	1.07955	1.52742			Cdc14b	1.98571	3.27044			Rnf150	3.38685	5.72488			P4hb	0.25198	0.600048			Lrpap1	0.419241	0.957775			Lamb1	0.360556	0.859476
	Atp1b1	3.82854	8.31505			AY172581.8	0.0102841	1.23538								RGD1309534	0.142988	2.84593			Kpna4	2.18671	1.65185			Ctsl	1.55859	0.769059			Calr	0.807439	0.366474			Cadps	0.9989	0.228648			Uqcr10	0.0390094	1.2452			Slc26a4	94.1891	39.21
	Mpc2	0.286573	0.984213													Taf1d	1.66881	0.393795			Rapgef2	2.81004	2.1145			Dapk1	4.03026	5.15018			Cdh3	1.32744	2.7885			Clu	2.85177	1.01273			Cobl	0.586999	1.24383			Prkd1	0.73673	2.40497
	Rcsd1	5.0823	3.29015													Fat3	0.809177	0.134131			LOC499643	0.57226	0.215179			Ror2	0.373747	1.09193			Itpr3	1.6842	0.517634			Ctsb	0.572623	0.946842			Mdh1	1.15608	2.46874			Coch	1.74976	0.691854
	AABR07021704.1	6.92128	3.73823													Arhgap32	3.02276	1.08726			Fnip2	6.32956	4.41287			Jarid2	2.34639	3.45758			Phyhipl	1.69271	2.51047			Kif13b	6.56347	4.57032			Rtn4	2.99299	1.56612			Mdga2	0.779838	4.25422
	Sdhc	0.51261	0.865763													Gramd1b	0.770525	2.65036			Etfdh	0.397637	0.827757			Gcnt2	5.49154	8.80026			Ank3	27.2406	35.4435			Tpt1	0.26373	1.18303			Cntnap5c	0.51175	3.75236			LOC108352650	0.124269	1.3498
	Nit1	0.352762	0.8071													Clmp	0.89162	0.0340964			Pdgfc	2.44974	1.26292			Dcdc2	3.32532	1.67439			Lrrtm3	0.16468	2.52198			Enox1	0.315697	2.14403			Bcl2	0.72016	1.06808			Cdkl1	0.616777	1.8952
	Akt3	5.04099	3.08549													Arhgef12	10.6858	6.15712			Sh3d19	6.63686	2.86186			Cmahp	0.544383	1.92011			Foxo3	1.41308	1.87804			Dach1	13.8914	10.7645			Tfcp2l1	20.1785	14.4006			Dhrs7l1	0.149341	2.32059
	Cdc42bpa	6.01372	4.52883													Phldb1	2.43524	0.740929			Rps3a	0.277631	1.45134			Klf6	0.914228	0.366423			Cd24	1.18475	0.400766			Gpc6	2.82469	1.03823			Sctr	1.3442	0.60532			Dcaf5	2.24064	1.15061
	Itpkb	6.00527	3.95129													Kmt2a	3.36678	1.06894			Lrba	4.45612	6.14075			Phyh	9.29588	5.87674			Grik2	11.8552	3.05916			Farp1	4.52846	2.7533			Dbi	0.568239	1.3947			Plekhd1	3.15998	0.866212
	Esrrg	0.907473	1.85607													Atp5mg	0.191328	4.82401			Arhgef11	2.23465	1.55246			Fam107b	0.987366	1.39965			Kl	2.56761	5.35784			Fbp1	0.0379021	1.21032			Nckap5	0.329826	1.03867			Entpd5	1.07483	1.92433
	Hsd11b1	0.276726	0.815003													Fxyd2	0.185487	2.54548			Sema4a	1.20354	0.629567			Plxdc2	9.71203	14.2906			Arhgef18	2.05153	3.5308			Ctsl	0.512031	1.69462			Rab29	0.3441	0.609819			Aldh6a1	0.7231	2.74059
	Cd34	1.47479	0.903071													Il18	3.00874	0.881594			Khdc4	1.13609	0.713258			Nid1	2.74215	3.48613			Pdgfa	0.84855	0.311737			Slc34a1	2.03619	5.10663			Cfh	2.36327	1.17828			Tshr	5.90602	4.23678
	Snx29	2.55774	3.24268													Acat1	0.564992	2.08797			Gon4l	1.43552	0.857885			Il17rd	2.07742	3.40842			Cux1	7.9442	10.6992			LOC306766	0.402806	0.883963			Ivns1abp	8.88753	6.02999			Ston2	0.163486	0.935192
	Dnase1	0.135319	0.987484													Cox5a	0.165755	1.23387			Ash1l	7.33315	5.08512			Sh3bp5	1.64155	3.49473			Trim50	1.13474	0.353052			Gcnt2	1.69356	2.67849			Niban1	1.97945	0.835763			Ccdc88c	1.82283	0.659359
	Tmem204	2.36609	1.39652													Rplp1	0.928249	3.00652			Adar	0.609785	0.316966			Pde4c	0.619541	0.953791			Caln1	15.076	21.8627			Nedd9	8.64624	5.00105			AABR07021402.1	0.0597843	0.997527			Trip11	3.3441	2.19871
	Atp6v0e1	0.448994	0.866106													Paqr5	0.461631	2.47281			Nup210l	0.976365	0.171617			AABR07025295.1	1.84349	2.59837			Ubc	1.37072	0.677635			AABR07027306.1	3.82277	4.91231			Glul	0.547089	1.43398			Cdc42bpb	6.24141	4.23513
	Ebf1	24.5995	18.5261													Zfp609	2.5239	1.47427			Rps27	0.176769	2.39261			Mfap3l	0.434559	0.717384			Ksr2	0.625613	1.57952			Nol7	0.361613	0.621254			Nphs2	0.0112255	0.716601			Itgb8	0.80228	1.56933
	Clint1	1.32504	1.76571													Ca12	1.99919	11.9639			Gatad2b	2.51583	1.76489			Gpm6a	1.93343	2.78416			AY172581.24	293.621	466.001			Eci3	0.473567	1.06003			Prdx6	0.193259	0.537916			Naca	0.610384	1.32764
	Cyfip2	0.355957	0.935675													Tpm1	9.25514	2.66423			Pi4kb	1.31448	0.762166			Tenm3	1.07059	1.6609			Mt-nd1	13.3737	9.54119			Dcdc2	9.09513	6.30009			Fmo3	0.0943286	0.891495			Atp5f1b	1.27976	6.05136
	Flt4	2.53516	1.4873													Fam81a	4.71767	2.23909			Setdb1	0.80456	0.464127			Acsl1	1.11752	2.0479			Mt-nd2	16.8288	12.3506			Carmil1	5.32383	3.0868			Mpc2	0.995877	1.6893			Myl6	0.557401	3.24866
	Vdac1	0.599834	1.0668													Myo1e	5.78491	2.81645			Adamtsl4	0.703488	0.107279			Sorbs2	2.00591	2.80343			Mt-co1	27.3608	16.1666			Slc17a3	0.214909	0.698092			Aldh9a1	0.291853	0.75884			Rpl41	0.532938	2.9141
	Gpx3	2.72001	5.31856													Cgnl1	4.22089	7.83941			Rprd2	1.44125	0.930815			Mtmr7	1.57565	2.22061			Mt-co2	30.6378	18.8113			Akr1c1	0.196297	0.571511			Mgst3	0.249164	0.622275			Cd63	0.560063	2.58043
	Galnt10	2.07762	3.52598													Myo5c	11.5964	4.43238			Prpf3	0.815174	0.48325			Mcf2l	0.618536	0.937819			Mt-atp8	1.75416	2.67571			RGD1564865	0.391612	0.913796			Sdhc	0.902231	1.42197			Dot1l	1.53364	0.668267
	Pld2	1.42124	0.838													Tmod3	1.7799	0.803793			Otud7b	2.31952	1.49595			Col4a1	1.05823	0.604639			Mt-atp6	27.2819	19.8454			Akr1c12l1	0.0296281	0.798993			Nit1	0.68981	1.31931			Uqcr11	0.1496	1.19633
	Aspa	0.331806	0.870027													Tmod2	6.63634	2.91985			Mtmr11	0.65193	0.255113			Gbe1	1.27982	1.95325			Mt-co3	32.4976	20.4948			Fam107b	0.538954	1.02319			Esrrg	18.8905	15.0442			Rps15	0.113115	0.902942
	Slfn4	2.15817	3.69171													Gclc	0.628003	17.6023			Txnip	0.382177	1.99197			Adamts1	1.98647	0.332609			Mt-nd3	5.17722	3.38365			Mt1	0.0746192	0.869327			Hsd11b1	0.267044	1.05776			Atp5f1d	0.239372	0.693777
	Septin4	1.1534	0.616087													Gsta4	0.213496	1.93168			LOC685963	0.136319	1.07107			Mrps6	25.3514	20.5819			Mt-cyb	13.9622	9.35717			Cubn	0.615901	1.16841			Dnase1	0.632893	1.56365			Sbno2	1.80224	0.785059
	Abi3	1.36256	0.817565													Gsta5	0.126739	2.22433			Hao2	15.7091	20.2286			Runx1	0.860253	0.219113			AY172581.3	0.0543084	0.627375			Etl4	9.27646	6.55996			Msrb1	0.0889525	0.812493			Gpx4	0.190158	0.954491
	Arhgap23	2.18729	1.22497													Cox7a2l2	0.129721	1.73146			Atp1a1	5.6575	20.9621			Nfkbiz	1.33222	0.533283			AY172581.5	0.023953	0.490776			Nid1	0.606729	0.953041			Nme4	0.348306	0.929062			Bsg	0.791076	1.91212
	Map3k3	2.95083	1.85639													Filip1	5.37212	2.30562			Mab21l3	2.44186	0.403649			Phldb2	7.94718	11.0358			AY172581.23	0.199825	5.12417			Rps24	0.213388	0.532309			Ebf1	0.357811	0.779832			Rps28	0.158045	0.930741
	Smurf2	2.33721	1.45081													Syncrip	2.14933	0.974959			Slc22a15	1.15507	0.403891			Casr	3.55057	6.08758			AY172581.8	0.00974409	0.529392			Appl1	0.847798	1.44571			Cyfip2	2.12302	3.02233			Timp3	0.773947	1.70894
	Camk2g	1.12253	0.553723													Stag1	3.44228	11.9769			Csde1	1.05615	1.97262			Parp14	1.12602	0.487504								Il17rd	0.427731	0.742068			Canx	2.13988	2.98522			RGD1563365	0.670747	0.235834
	Nr1d2	1.15481	0.403495													Ephb1	1.13035	0.18367			Magi3	1.64682	2.14807			Mylk	1.56828	2.84923								Uba52	0.20756	1.48318			Skp1	0.572535	1.23866			Pah	0.382328	1.46035
	Ptprg	9.05852	6.85859													Amotl2	3.3204	1.29474			Lrig2	1.25833	0.695284			Osbpl1a	2.03814	3.05136								Lpl	0.124353	0.63781			Vdac1	0.955994	1.99808			Chpt1	0.266428	1.01089
	Enox1	0.156204	1.06531													Rpl29	0.0937586	1.45149			Mov10	0.593277	0.292805			Chst9	3.42636	4.92274								Sh2d4a	2.88759	1.56364			Uqcrq	0.177285	1.06044			Nr1h4	0.35624	0.860172
	Rgcc	2.4675	1.30521													Acy1	0.405024	2.97203			Dram2	1.49684	0.866915			Dtna	0.793846	1.22558								Aadat	0.0614163	2.895			Hint1	0.3111	0.960044			Slc25a3	0.600176	1.76764
	Dach1	2.75427	4.8336													Dock3	2.79537	0.700994			Lrif1	1.54136	0.98608			Fhod3	6.11624	8.06182								Gpm6a	1.36181	1.86841			Gpx3	1.06142	5.85617			Kitlg	0.127724	0.961585
	Klf12	9.39667	7.66937													Gpx1	0.315993	1.5145			Slc16a4	0.88656	1.35807			Sil1	1.28115	1.75502								Acsl1	1.19775	1.76229			Ntn1	0.352429	0.688634			Cpm	0.0405176	0.585186
	Dock9	10.3873	7.07988													Uqcrc1	0.222846	1.6506			Ahcyl1	0.962758	1.37198			Prelid2	0.308915	0.562929								Slc25a4	0.2528	0.749379			Aspa	0.499509	1.28673			Tbk1	4.13692	1.69574
	Fbp1	0.149122	1.1393													Scap	0.622444	0.296921			Sort1	0.121939	0.858084			Ppp2r2b	1.47334	2.59633								Mtus1	4.30871	2.57504			Slfn4	0.104633	0.922071			Srgap1	11.3078	23.1327
	Slc34a1	3.80799	5.0291													Rbms3	14.9761	8.41933			Prpf38b	3.18516	1.80969			LOC103694210	0.0409264	3.83356								Gas6	2.80876	1.71917			Dynll2	0.178367	0.553087			Slc16a7	3.24088	6.20461
	Kif13a	5.92396	4.44721													Ctdspl	6.24242	2.29134			Vav3	1.76981	2.50497			Snx2	1.69937	2.33071								Lamp1	1.23635	2.15015			Nme2	0.217651	0.843911			Uqcrb.1	0.287313	0.911094
	AABR07027306.1	0.55968	0.867049													Myrip	1.74736	0.553204			Rnpc3	1.00458	0.575572			Ndst1	0.754202	1.26348								Robo2	0.148047	0.862319			Luc7l3	8.29414	5.93161			Sdc2	0.230733	0.966605
	Eci3	0.476259	0.925644													Rpl14	0.312123	2.11152			Cdc14a	0.419144	0.815225			Ppargc1b	1.52451	2.27989								Atp5pf	0.239081	0.878156			Atp5mc1	0.178728	1.03215			Cpq	1.20991	2.76893
	Prpf4b	5.7866	4.31501													Nktr	4.71615	2.62749			Trmt13	0.709527	0.400877			Ablim3	0.638111	0.170451								Sod1	0.207181	1.80301			Rpl23	0.251201	0.983958			Rida	0.189112	4.24507
	AABR07027581.1	2.36256	1.17391													Micos13	0.0168934	1.32365			Abcd3	1.98152	2.6456			Lipg	0.226751	0.775302								Atp5po	0.433951	1.66502			Rpl19	0.332167	1.46431			Cox6c	0.242011	1.81865
	Cmahp	5.10385	2.73345													Mocs1	2.17909	0.624387			Arhgap29	1.51189	2.41852			Smad7	0.781968	1.32949								Tmprss2	14.4856	11.8811			Eif1	0.614509	1.31103			Zfp706	0.218462	1.04526
	Slc17a3	0.422729	0.856847													Vegfa	21.8329	6.94547			Gclm	3.75247	10.2314			Calr	1.37341	0.748878								Nfkbiz	0.765666	0.311311			Stat3	6.14042	4.03563			Grhl2	3.07307	1.48928
	Elmo1	7.70252	5.80282													Spats1	2.17963	0.10462			Bcar3	0.403104	0.799232			Nfat5	7.03158	8.98133								Hgd	0.25795	0.700426			G6pc	0.0607708	0.702922			Ncald	5.53651	2.76853
	Zeb1	4.06915	2.37663													Clic5	12.2739	4.6414			Usp53	0.41173	0.836218			Cyb5b	1.87277	2.96734								Parp14	1.17147	0.481068			Slc4a1	50.0582	32.4824			Oxr1	4.33822	6.50714
	RGD1564865	0.575091	0.893962													Rcan2	0.725142	3.53814			Prss12	0.694413	0.189911			Il34	2.26687	1.17177								Tmem207	0.155561	1.02844			Tanc2	9.35564	7.43695			Angpt1	0.244471	0.702549
	Akr1c12l1	0.0410831	1.00623													Adgrf5	0.225743	2.47717			Enpep	2.47163	3.46518			Fa2h	1.20379	2.1895								Klhl14	2.85987	1.30478			Ddx5	14.5854	9.68577			Trps1	2.42868	5.39771
	Phyh	0.766531	1.29986													Gsta1	0.106683	4.76305			LOC108348190	0.167717	4.99615			Sipa1l2	1.27586	1.72712								Ndfip1	1.23719	1.78984			Atp5pd	0.179019	1.0903			Ndufb9	0.144105	1.18178
	Itga8	3.18967	1.37754													Cox5b	0.145476	2.65336			Rpl34	0.168017	1.09778			Itpr3	2.90066	1.54741								Arhgap26	0.421033	0.776448			Acox1	0.581269	1.15211			Mtss1	1.62304	2.45657
	Pter	0.865409	1.42718													Coa5	0.10539	1.05132			Hadh	0.4075	1.0807			Fkbp5	0.842039	1.34463								LOC103694210	0.0292646	0.925016			St6galnac2	2.85991	1.79314			Zfat	2.28954	1.28966
	Cubn	1.08189	1.55346													Eif5b	3.29934	1.0917			Tet2	4.697	2.29207			Pde9a	2.19095	2.91877								Snx24	8.34844	5.96024			P4hb	0.264028	0.611969			Plec	3.23102	1.59156
	Vim	1.3742	0.693931													Nck2	6.07171	4.34648			Manba	2.39203	1.16185			Pttg1ip	0.588084	0.278569								Aldh7a1	0.561132	1.00713			Dcxr	0.240707	0.596977			Mroh1	3.26404	2.07322
	Etl4	8.18821	5.99913													Dnah7	0.925285	0.12206			Nfkb1	2.07668	1.04212			Col18a1	2.37556	1.1751								Atp5f1a	0.610692	2.06353			Kcnma1	19.1823	9.49034			Myh9l1	2.38367	1.23191
	Prtfdc1	2.03484	1.0141													Sf3b1	3.76081	2.20848			Ppp3ca	5.06869	3.49885			Cisd1	1.86149	2.4627								Cyb5a	0.327317	1.06304			Pabpn1	5.54044	2.91613			Ddx17	7.62543	5.42076
	Zmiz1	6.25999	4.54398													Hspd1	0.545456	3.90979			Emcn	0.145738	0.82661			Phyhipl	1.66649	2.24656								Slc12a3	12.3236	23.2049			Ctsb	0.638109	1.37972			Tnrc6b	7.75317	5.81487
	Appl1	0.6419	1.26431													Aox3	0.030702	1.70239			Tspan5	4.62968	2.56732			Ank3	22.5048	32.4998								LOC501233	0.0812838	1.15903			Msra	1.62863	2.44323			Mrtfa	3.18003	2.14545
	Arhgef3	5.57442	3.65548													Clk1	2.76706	1.21958			Rap1gds1	1.73317	1.02003			AABR07044900.1	1.16565	1.68309								Rnf150	3.81647	4.78265			Kif13b	6.99941	5.00325			Ndufa6	0.139873	0.823927
	Rpl18a	0.843725	0.377863													Fam117b	12.7761	5.98021			Col24a1	1.36873	0.252867			Lrrtm3	0.227551	0.552214								Gcdh	0.389802	0.75688			Itm2b	3.27036	5.43417			Plxnb2	1.74715	0.817234
	Sh3rf1	8.8066	6.42159													Pard3b	56.548	36.932			Ddah1	6.99332	5.24117			Kpna5	1.2349	1.70774								Hsd11b2	3.63544	4.59253			Esd	0.308562	0.747193			Miox	0.178796	2.97508
	Clcn3	0.421063	0.757018													Eef1b2	0.200427	1.48448			Syde2	0.792493	0.397055			Slc16a10	1.10406	1.68918								Fa2h	0.323467	0.607321			Tsc22d1	1.71982	3.09825			Cpne8	3.02882	1.74214
	Aadat	0.168751	3.06628													Fn1	0.778027	0.220643			Lpar3	1.01043	0.470543			Amd1	0.98092	1.47413								Cox4i1	0.236743	1.48117			Enox1	0.184436	1.98338			Lrrk2	3.43222	1.73248
	Gpm6a	0.804618	1.81762													Rpl37a	0.52189	2.69147			Prkacb	1.19461	0.785863			Foxo3	1.30303	2.31891								Rps18	0.156044	0.730975			Dgkh	0.271701	0.557792			Rapgef3	2.01344	1.07011
	Irf2	2.34303	1.4055													Igfbp5	1.36747	7.56366			Adgrl4	0.222642	0.963455			Cd24	2.10543	0.835884								Itpr3	2.95269	1.47179			Abcc4	12.485	8.02685			Tmbim6	1.25532	5.23338
	Dlc1	7.9803	6.32494													AABR07068161.1	2.37258	0.502868			Gipc2	1.27775	0.606451			Grik2	28.9272	22.8439								Tff3	0.010055	1.78888			Cldn10	0.375776	0.733864			Krt80	1.87648	0.889395
	Rbpms	7.88036	6.18862													Pid1	1.08979	0.245507			Fubp1	1.74537	1.25088			Kl	1.33213	2.47315								Col18a1	6.61998	5.01269			Pcca	1.36664	2.05652			Krt7	1.69272	0.920843
	AABR07026125.1	11.1667	7.84681													Dis3l2	3.10749	1.42787			Usp33	2.21655	1.4913			Arpc1b	0.652521	0.304191								Chchd10	0.135778	1.41109			Fbp1	0.09474	1.47388			Atp5mc2	0.287859	0.812695
	Tcim	1.1254	0.549137													Efhd1	0.288354	1.38132			Zzz3	1.69633	1.22958			Actb	2.02389	0.983707								Gstt3	1.15423	1.76397			Ctsl	0.810742	2.03834			Ppp1r1a	0.0238373	0.909834
	Defb1	0.263075	1.04554													Ugt1a6	0.437021	3.32042			Adgrl2	2.88564	1.65867			AABR07035437.1	6.70933	8.42411								Ggt1	0.114218	1.79459			Klhl3	0.839101	1.62454			Maml2	10.169	7.42228
	Efnb2	3.82203	2.54134													Agap1	4.96933	3.21587			St6galnac3	15.4051	9.04298			Fam20c	2.95969	4.08963								Cisd1	2.00005	3.16082			Slc34a1	4.49562	7.22333			RGD1309534	0.128899	1.62881
	Atp5pf	0.433006	0.763958													Lrrfip1	4.37331	1.93613			Acadm	0.549772	2.44434			Caln1	10.2621	20.051								Phyhipl	0.457915	1.16547			LOC306766	0.63596	1.27189			Tyk2	0.845041	0.338112
	Cyyr1	10.8106	6.99908													Man2a1	0.5924	2.89532			Cryz	0.776368	2.37796			Anapc5	1.29545	1.8811								AABR07044900.1	0.276187	0.600406			Sfxn1	0.177534	0.659665			Dnm2	2.91404	1.72702
	Sod1	0.348648	1.43897													Ankrd12	3.98793	1.36008			Zranb2	2.22065	1.59435			Pptc7	1.16645	1.89711								Psap	0.60303	1.124			Ror2	0.390484	0.779539			Smarca4	2.61224	1.57065
	Atp5po	0.487059	0.945635													Ndufv2	0.263004	1.32123			LOC103691744	0.178802	1.40929			Tmem116	0.701859	1.03636								Cd164	0.343532	0.816679			Gcnt2	0.969819	1.85432			Rgl3	12.934	6.96489
	Mrps6	1.16927	1.70116													Arhgap28	10.5445	6.28193			Srsf11	4.20901	2.21489			Slc8b1	0.95583	1.47115								Grik2	27.1128	12.7541			AABR07027306.1	0.333026	0.9212			St14	2.56189	0.979225
	Erg	4.94855	3.55226													AABR07068728.1	4.49441	2.50507			Kmt2c	4.69156	3.46827			Acacb	3.90922	5.85569								Kl	2.12685	4.89736			Cdyl	1.98274	1.05833			Fam118b	1.45304	0.78572
	Tmprss2	0.40457	0.865653													Myl12b	2.35878	1.59991			Prkag2	1.7835	1.32506			Tpst2	0.351397	0.654827								Atp5mf	0.164886	0.84796			Eci3	0.462263	1.32153			Gramd1b	0.467482	2.19183
	Filip1l	1.66221	0.994443													Atp5me	0.0834954	4.47824			Agap3	0.741395	0.40236			AY172581.9	350.056	434.669								Mdh2	0.218543	0.775731			Prpf4b	6.16801	4.57677			Atp5mg	0.191016	2.86939
	Alcam	0.769906	1.16193													LOC679894	1.70683	0.373672			Fam126a	0.673091	0.37592			AY172581.24	516.929	749.11								Caln1	7.1469	10.8107			Slc17a3	0.288485	0.92893			Fxyd2	1.15549	2.37597
	Phldb2	3.15415	4.32408													Spp1	7.87908	1.35766			Tomm7	0.0635644	1.36257			Mt-nd1	22.4918	8.54623								Hpd	0.294393	0.665863			Akr1c1	0.371238	0.701304			Sik3	11.8752	8.65501
	Cd200	5.21969	2.54931													Ptpn13	11.9352	5.04253			Kmt2e	4.18749	3.28024			Mt-nd2	27.7888	13.027								Pebp1	0.25491	0.832785			RGD1564865	0.471621	1.20149			Etfa	0.816108	1.88314
	Atp6v1a	0.609571	0.977164													Tmem150c	2.59124	0.981158			Gsap	1.30478	0.438063			Mt-co1	43.2471	15.619								Rplp0	0.199169	0.993186			Akr1c12l1	0.0155673	1.22486			AABR07070312.1	0.222475	0.790099
	Igsf11	0.655979	1.13954													Bmp2k	2.69874	1.53789			Ptpn12	1.86991	1.19448			Mt-co2	46.8744	18.2055								Cox6a1	0.0453855	1.0215			Gata3	3.92401	2.14157			Rplp1	0.442398	2.0175
	Arhgap31	12.8586	9.09742													Shroom3	15.0707	7.19858			Rsbn1l	1.26164	0.728348			Mt-atp8	2.81739	7.37621								Unc119b	0.729172	1.05864			Fam107b	0.418562	0.96654			Dennd4a	1.84203	0.970559
	Hgd	0.196102	0.820847													Ugt2b35	0.00729779	1.19257			Magi2	0.153375	1.34296			Mt-atp6	40.7725	17.3258								Acacb	0.882251	1.28232			Mt1	0.116699	1.16152			Ca12	77.7667	56.5983
	Pdia5	1.51212	0.726639													Fryl	6.43691	3.17999			AABR07059258.1	0.346818	3.60314			Mt-co3	49.6309	19.1267								AY172581.9	220.062	373.317			Pter	0.74189	1.69535			Tinag	0.0833013	0.505357
	Kalrn	10.8184	8.40101													Gabra4	0.935664	0.0417667			Pclo	2.615	1.87626			Mt-nd3	7.20905	3.2148								AY172581.24	304.141	541.032			Cubn	0.976351	1.59664			Gclc	1.05581	9.06626
	Heg1	10.6799	6.06859													Limch1	1.89128	5.04654			Tmem243	0.896475	0.406628			Mt-nd4	24.2173	12.0013								Mt-nd2	14.7133	20.0483			Cacnb2	0.441922	0.998707			Gsta4	0.185081	0.989361
	Tmem207	0.165723	1.02353													LOC100360449	0.346399	1.78244			Abcb4	1.06317	0.476663			Mt-cyb	21.5811	9.08643								Mt-atp8	1.77368	13.8826			Nebl	0.754738	1.7484			Gsta5	0.0670674	1.18144
	Zfp521	8.1402	4.92318													Rell1	2.83103	1.51398			Adam22	0.649006	0.262053			AY172581.3	0.0578905	0.85109								Mt-nd4l	1.54806	5.68474			Nid1	0.3518	1.02694			Cox7a2l2	0.164711	0.928621
	Kctd1	0.577839	1.00681													AABR07015081.2	0.907369	0.100407			Cfap69	1.56999	0.422262			AY172581.1	0.0566826	0.475209								Mt-nd4	11.2444	21.3232			Gpr137b	0.447791	0.854395			Bckdhb	11.1214	7.01008
	Chst9	0.345483	0.714658													Arap2	2.49508	0.914399			Cdk14	5.44831	4.36676			AY172581.5	0.072903	0.70313								Mt-nd5	4.2037	11.1791			Zmiz1	7.82832	5.93976			Plscr1	0.700978	1.40635
	Fhod3	1.06431	1.94263													Slc34a2	0.54625	0.114529			Akap9	4.55366	2.81903			AY172581.23	0.163069	7.89607								Mt-nd6	0.354665	4.32437			Appl1	0.618137	1.94013			Slc9a9	1.61054	0.724179
	Sncaip	4.68887	3.4195													Ppargc1a	1.43141	6.46622			Ankib1	3.91014	2.36707			AY172581.8	0.00766732	0.900177								AY172581.3	0.0698801	1.12067			Pgpep1	0.503468	0.875364			Stag1	3.23708	8.72066
	Zfp608	4.80196	2.5659													Gba3	0.39631	2.64695			Fam133b	0.989031	0.660256													AY172581.5	0.0419568	0.893465			Uba52	0.511451	1.43622			Acy1	0.166659	1.54748
	Aldh7a1	0.496199	0.791501													Slit2	2.19044	10.2466			Cdk6	2.78945	1.50419													AY172581.23	0.17977	16.4235			Ints10	3.61632	1.95215			Mon1a	1.32844	0.666335
	Piezo2	1.44647	0.88269													C1qtnf7	3.10961	0.744352			Slc25a13	2.40383	1.81374													AY172581.8	0.00385433	1.55055			Aadat	0.115208	3.5066			Gpx1	0.180764	0.897574
	Spire1	0.621137	0.933249													Bod1l1	2.7841	1.22527			Sem1	0.213381	0.978023																		Gpm6a	1.14135	1.72372			Rbms3	0.711499	2.12834
	Tcf4	19.4301	12.8579													Afap1	0.880551	0.264737			Ica1	0.436178	1.01388																		Slc25a4	0.301933	0.840348			Golga4	4.46753	2.92428
	Ctif	2.1466	1.29296													Lrpap1	0.641818	1.87283			Ndufa4	0.222172	7.03273																		AABR07026125.1	10.0588	6.97543			Rpsa	0.453455	1.5606
	Atp5f1a	0.614972	1.57311													Uqcr10	0.0914785	2.57915			Thsd7a	0.213729	0.929553																		Lamp1	1.6578	2.60464			Rpl14	0.345457	1.02365
	Cyb5a	0.401886	0.80986													Adcy1	9.8978	3.82968			Cttnbp2	4.91781	1.56418																		Atp11a	0.968117	1.4214			Nktr	4.90831	3.25919
	Slc12a3	0.836538	2.24288													Tns3	8.21094	4.85774			Met	3.0934	1.57194																		Robo2	0.112278	1.05549			Tcaim	0.571642	1.25472
	LOC501233	0.254596	0.978584													Mdh1	0.474512	3.64186			Cped1	0.195637	0.772725																		Atp5pf	0.422866	1.28845			Slc6a20	0.30982	0.808437
	Tox3	0.741369	1.26041													Wdpcp	1.71011	0.767868			Cadps2	2.77712	1.76578																		Sod1	0.244836	2.24486			Sult1c2a	1.08992	2.16954
	Rnf150	0.363256	0.739715													Rps27a.1	0.174397	1.02184			Slc13a1	25.464	6.89628																		Atp5po	0.695719	1.83158			AABR07066188.1	0.0463506	0.601808
	Adgre5	2.22272	1.39247													Cntnap5c	0.783178	6.85772			Ndufa5	0.227445	1.26537																		Runx1	1.60918	0.620336			Micos13	0.0976442	0.664497
	Nr3c2	3.61713	5.3627													Tfcp2l1	0.648855	4.15557			Grm8	0.616087	0.21512																		Tmprss2	13.5346	10.3746			Vegfa	3.39321	2.03037
	Sntb2	3.44144	2.32045													Dbi	0.576287	2.19129			Tnpo3	1.44227	1.04134																		Rpl24	0.168832	0.851053			Spats1	1.2655	0.242322
	Znrf1	3.38741	2.38971													Mgat5	27.2252	10.7839			Ahcyl2	4.83937	3.74702																		Cd47	3.09853	1.84463			Rcan2	23.8099	15.4161
	Cmip	9.34943	6.62726													Ccnt2	3.6248	2.01813			AABR07060133.1	5.40831	3.25993																		Igsf11	0.621711	1.31806			Adgrf5	0.554792	1.85411
	AABR07044049.1	3.5098	1.65243													Zc3h11a	3.86269	2.27908			Podxl	0.113609	1.66958																		Hgd	0.369418	0.971745			Tnfrsf21	0.591918	2.01002
	Gse1	2.18988	1.35776													Ptprv	5.07066	1.67449			Cald1	5.94119	1.96854																		Casr	0.23325	0.710243			Mmut	0.242206	0.71774
	Cox4i1	0.563745	1.23086													Atp6v1g3	0.0900531	1.50714			Tmem140	1.37044	0.988749																		Rnf168	0.759238	0.295189			AABR07067023.1	0.537266	1.30734
	RT1-T24-4	3.33322	1.69686													Ivns1abp	1.43164	4.13518			LOC689574	0.194754	0.782151																		Tmem207	0.180668	1.28005			Gsta1	0.0593507	2.05834
	RT1-T24-1	1.08827	0.645046													Niban1	2.44236	0.332951			AABR07060235.1	0.0766717	1.61819																		Chst9	0.409906	0.946186			Dst	3.68784	7.99835
	LOC103689965	0.940019	0.436268													Colgalt2	3.60897	1.37484			Tmem213	0.0602463	1.43882																		Egr1	0.507317	1.10662			Cox5b	0.297263	1.36896
	Tff3	0.090961	1.79114													Npl	1.77297	0.659292			Zc3hav1	0.767023	0.47241																		Arhgap26	0.746343	1.08125			Coa5	0.23775	0.739975
	Chchd10	0.200583	1.07502													Glul	0.31156	2.80143			Ttc26	0.670575	0.365584																		Ppp2r2b	0.821775	1.75943			Map4k4	5.20447	3.88716
	Gstt3	0.299345	0.689042													Fmo3	0.0269954	2.11947			Ndufb2	0.105942	1.33092																		Stk32a	0.202113	1.12991			Ecrg4	0.0446755	0.892334
	Ggt1	0.289186	1.75531													Atp1b1	3.78343	24.034			Arhgef5	0.758002	0.398245																		AABR07032155.1	4.85311	2.46697			Gulp1	2.08156	0.812092
	Cisd1	0.857285	1.69427													Mpc2	0.354937	2.27099			Tpk1	2.47596	1.77745																		Aldh7a1	0.495504	0.98227			Mfsd6	2.86106	1.71129
	Ank3	2.79976	4.60908													Ildr2	1.4511	0.580944			Osbpl3	2.38992	1.6313																		Slc12a2	1.74079	0.683425			Dnah7	0.68962	0.231382
	Marcks	1.59988	0.841387													Pogk	0.724653	0.195558			Cycs	0.246208	5.40215																		Impa2	2.25657	1.28657			Ankrd44	5.87971	4.29186
	Lama4	3.45001	1.76226													Uck2	0.668607	0.162181			LOC100909604	0.937219	0.364756																		Spire1	10.1471	5.06814			Hspd1	0.61976	2.47133
	Fyn	4.7612	3.50214													Sdhc	0.47129	2.20263			Tax1bp1	2.06716	2.9902																		Atp5f1a	0.773777	2.3548			Aox3	0.0685842	0.875694
	Cd164	0.428099	0.775653													Ndufs2	0.26855	1.38333			Creb5	1.6279	0.390087																		Cyb5a	0.813226	1.47635			Casp8	0.93906	0.442826
	Grik2	1.13309	1.74082													Rgs7	1.04264	0.324293			Ggct	2.93486	4.07287																		Slc12a3	1.19232	5.95149			Eef1b2	0.184894	0.851284
	Sim1	0.29466	0.820902													Disp1	6.74997	2.8953			Mindy4	0.792183	0.451372																		LOC501233	0.108119	1.43205			Idh1	0.241754	1.08323
	Kl	0.325284	0.989527													Tgfb2	0.954048	0.200794			Aqp1	0.593079	2.25249																		Ndufb7	0.307298	0.555217			Map2	2.79931	1.58882
	Flt1	25.2251	17.1258													Esrrg	1.37003	4.7432			Pde1c	0.307601	2.42424																		Calr	0.955427	1.53515			Erbb4	0.990482	2.096
	Smurf1	2.30497	1.50456													Rps6kc1	1.68563	0.681284			Ppm1k	0.503041	0.830508																		Zfp827	5.7472	4.03997			Pecr	0.236816	0.901771
	AABR07035437.1	0.380427	1.03104													Plxna2	10.2785	5.14987			Herc3	1.18653	0.798369																		Hsd11b2	0.117998	0.679698			Rpl37a	0.175387	1.54112
	Hip1	10.8238	7.74761													Clec16a	6.82186	3.06682			Ccser1	3.79523	2.24154																		Cox4i1	0.346744	1.67827			Tns1	4.06392	6.73986
	Caln1	0.391281	1.5274													Dnase1	0.0636951	2.24612			Gng12	3.13947	2.38435																		Tcf25	5.6147	3.87576			Slc4a3	0.630864	0.232873
	Ubc	1.25944	1.88004													Srrm2	12.4831	6.34166			Gadd45a	0.598267	0.943088																		Nrp1	0.990006	1.39447			AABR07068127.1	0.993641	0.135694
	P2rx7	3.1843	1.58151													Atp6v0c	0.47027	2.77357			Serbp1	1.30409	1.77886																		Itgb1	1.72289	2.57986			Ap1s3	7.68195	5.1607
	RGD1306556	3.74198	2.58315													Pkd1	1.24991	0.55875			Eif2ak3	1.60886	0.708188																		Slc26a8	0.847996	0.225515			Irs1	8.39113	5.56885
	AC095390.2	2.9222	2.00821													Rps2	0.176431	1.26461			Kdm3a	1.28165	0.777652																		Mapk14	3.10214	2.08659			Col4a4	0.596372	3.48827
	AY172581.9	365.306	813.783													Msrb1	0.125151	1.45562			Immt	1.07876	1.87846																		Tff3	0.0306886	2.27207			Col4a3	0.881935	3.96332
	AY172581.24	516.278	1275.03													Fahd1	0.150965	1.00777			Ptcd3	2.25008	1.04583																		Pttg1ip	0.428753	0.94292			Ncl	0.493526	1.32004
	Mt-nd1	37.5442	17.9137													Hba-a1	0	0.618108			St3gal5	3.19897	1.65244																		Col18a1	6.5658	3.48913			Efhd1	7.97193	4.7162
	Mt-nd2	45.3895	25.5557													Kcnip1	14.7713	5.17065			Tmem150a	0.686628	0.376194																		Chchd10	0.229366	1.91356			Ngef	1.86464	0.78729
	Mt-co1	72.7499	27.3219													Cyfip2	0.106529	3.04937			Tgoln2	0.250613	1.03661																		Mif	0.0150833	0.584968			Ugt1a6	0.202888	1.91033
	Mt-co2	79.2599	32.4511													Timd2	0.467749	0.109928			Suclg1	0.63701	1.87471																		Gstt3	0.205841	1.01498			Hdac4	4.31558	2.70468
	Mt-atp8	2.38024	12.3361													Havcr1	1.27605	0.0588679			Tet3	1.80066	1.00526																		Ggt1	0.166239	2.14944			Efna5	0.970166	1.60919
	Mt-atp6	72.1031	33.7315													Skp1	0.305656	2.23554			Atp6v1b1	0.182563	1.74714																		Cisd1	1.59274	3.37183			Ankrd12	3.92281	2.29004
	Mt-co3	86.827	33.7158													Uqcrq	0.273436	1.9551			Exoc6b	3.58655	2.65106																		Phyhipl	0.126431	0.97649			Ptprm	0.733127	1.91825
	Mt-nd3	12.8253	5.44692													Hint1	0.342571	1.4957			Emx1	0.315957	0.687646																		AABR07044900.1	0.205926	0.683294			Yes1	2.7964	1.79025
	Mt-nd4l	2.97496	5.71959													Gpx3	2.6021	11.0979			Rab11fip5	1.17006	0.681959																		Psap	0.563776	1.34469			Atp5me	0.210059	2.18371
	Mt-nd4	34.9467	23.3809													Dnah2	0	1.22428			LOC103690120	0.239358	1.19857																		Cd164	0.303962	0.96768			LOC679894	1.24066	0.669314
	Mt-nd5	8.06342	13.4965													Eif5a	0.0222327	0.911312			Anxa4	0.751712	1.12129																		Kl	0.981642	2.34715			Arhgap24	4.13237	5.71975
	Mt-nd6	1.33092	2.76323													Aspa	0.553064	2.00731			Aak1	2.14599	1.59385																		Atp5mf	0.222849	0.906786			Fras1	0.33421	1.05759
	Mt-cyb	35.6236	16.7048													Myo1c	1.00549	0.332933			Aplf	1.50663	0.830933																		Caln1	1.3742	3.5473			Shroom3	8.43667	5.65163
	AY172581.3	0.0845876	1.38157													Rhbdl3	1.27098	0.324846			Cnbp	0.602013	1.0271																		Aldh2	0.222721	0.784493			Rassf6	0.238389	0.643066
	AY172581.1	0.0123557	0.769103													Myo1d	13.4914	8.23332			Rpn1	0.449572	1.13775																		Taok3	5.07027	3.21202			Slc4a4	2.43427	4.70198
	AY172581.5	0.0430047	1.34939													Asic2	11.7529	4.38046			Xpc	1.33175	0.642147																		Rplp0	0.343825	1.30278			Adgrl3	0.155172	0.715188
	AY172581.23	0.118064	10.6141													Slfn13	0.451579	0.065436			Slc6a6	2.19548	1.10935																		Cox6a1	0.0179487	1.4245			Igfbp7	1.73665	5.21127
	AY172581.8	0.00238834	1.31774													Slfn4	0.0339757	1.87237			Prickle2	0.750521	0.328139																		AY172581.9	218.074	499.787			Cwh43	1.91771	0.785704
																Dynll2	0.0139747	1.55045			Adamts9	1.79756	0.808817																		AY172581.24	310.68	736.425			LOC100360449	0.255176	0.975553
																Cuedc1	1.44669	0.360881			Slc25a26	0.81026	1.48293																		Mt-nd1	18.1809	11.3285			AABR07015081.2	0.650885	0.188044
																Car10	6.26303	3.61154			Lrig1	0.196413	4.16693																		Mt-co1	37.6224	18.2639			Gba3	0.264547	2.06997
																Nme2	0.25959	1.50095			Suclg2	4.7497	3.52219																		Mt-co2	42.5594	20.7756			Bod1l1	2.50532	1.5412
																Luc7l3	5.82078	2.51867			Frmd4b	19.8455	6.8128																		Mt-atp8	1.59385	17.3959			Ppp2r2c	2.75993	1.11213
																Itga3	3.47811	1.81929			Mitf	1.83714	3.4615																		Mt-atp6	38.0501	21.7545			Lrpap1	0.323673	1.26716
																Atp5mc1	0.140358	2.51862			Foxp1	2.78822	3.53818																		Mt-co3	46.0934	22.5606			Sh3bp2	1.2063	0.514085
																Arhgap23	3.55613	1.07604			Pdzrn3	4.68059	2.11418																		Mt-nd3	6.93545	3.81953			Fam193a	5.24939	3.41041
																Rpl23	0.404174	2.40875			Itpr1	7.63188	5.29041																		Mt-nd4l	1.79523	6.88112			Uqcr10	0.0553785	1.26783
																Rpl19	0.651057	2.52734			Irak2	3.29125	1.31106																		Mt-nd5	4.7888	14.2146			Dbnl	1.15292	0.562438
																Eif1	0.515144	1.82421			Marchf8	1.62094	1.14566																		Mt-nd6	0.583113	4.6254			LOC103693780	4.8976	3.06955
																G6pc	0	1.17999			Tmem72	0.081211	1.51061																		Mt-cyb	19.4017	12.8405			Tns3	5.65813	4.33042
																Rpl27	0.0626592	1.12404			Cxcl12	0.0549075	1.39366																		LOC100361854	0.102911	0.754591			Grb10	10.5447	6.41295
																Slc4a1	0.0661771	0.692265			Ankrd26	0.904837	0.581971																		AY172581.3	0.0799742	1.4052			Cobl	0.346141	0.996659
																Slc25a39	0.0881367	1.10085			Erc1	2.46496	1.87769																		AY172581.1	0.0518126	0.799451			Mdh1	1.17556	2.90791
																Map3k14	0.661608	0.215596			Wnk1	5.0802	15.9012																		AY172581.5	0.0424268	0.945177			Sptbn1	5.39796	8.00435
																Mapt	7.4466	3.23851			Kdm5a	2.88565	1.87047																		AY172581.23	0.118986	19.1803			Cntnap5c	0.680251	3.89666
																Ddx5	14.4916	7.24046			Atp6v1e1	1.02384	1.761																		AY172581.17	0.0169019	0.439356			Rnf152	7.89475	5.82785
																Atp5pd	0.0290877	2.23215			Mical3	1.73655	1.01096																		AY172581.8	0	2.04841			Pign	1.16856	2.18516
																Gga3	0.841843	0.184166			Ptms	0.647329	2.96826																							Bcl2	0.280141	0.954899
																Fbf1	0.543626	0.14566			Iffo1	0.622106	0.200326																							Tfcp2l1	16.1691	12.4765
																Srsf2	3.61185	2.19892			LOC108351137	0.120121	0.75698																							Nckap5	0.162479	0.919178
																Rnf213	0.99685	0.289781			Scnn1a	0.0963433	0.593888																							Tmem163	10.6998	5.65088
																Baiap2	3.27074	0.911539			Cd9	0.369629	0.888212																							Atp6v1g3	17.0283	8.13002
																Dcxr	0.0664586	1.11177			Ntf3	2.51973	1.02024																							Niban1	2.65699	0.750674
																Metrnl	2.19073	0.939886			Ndufa9	0.368942	0.867594																							AABR07021402.1	0.0434462	1.03077
																Kcnk5	0.752173	0.285278			Pzp	0.613586	1.01406																							Glul	0.147817	1.73696
																Thrb	1.38266	3.97654			Tmem52b	0.207705	3.56045																							Fmo3	0.0391007	1.13678
																Samd4a	5.82179	2.14638			Gabarapl1	0.694288	1.70037																							Atp1b1	6.49556	16.559
																Chd8	2.17716	1.13959			Prr4	0.116935	1.05166																							Aldh9a1	0.200365	0.725044
																Pabpn1	4.81533	0.986924			Kap	0.291201	46.3055																							Esrrg	12.0204	9.14884
																Dpysl2	0.912017	0.216282			Etv6	4.13039	2.93192																							Rps6kc1	1.9098	0.849736
																Dock5	7.44709	4.98299			Ptpro	0.417997	1.91552																							Hsd11b1	0.183028	1.27431
																Itm2b	2.60703	10.2165			Eps8	6.708	4.7745																							Plxna2	0.176106	0.698958
																Zc3h13	2.5432	1.66278			Mgst1	0.305016	1.5536																							Litaf	1.41461	0.616083
																Tpt1	0.823446	3.26864			Plekha5	8.20608	4.1296																							Clec16a	3.76921	2.50933
																Enox1	0.420252	3.48137			Slco1a1	0.391594	1.65813																							Dnase1	0.0895817	1.40683
																Gpc6	1.96147	0.692463			Slc21a4	2.13046	5.23165																							Srrm2	10.2269	7.88047
																Mbnl2	8.60442	5.64012			Slco1a6	2.31153	4.54911																							Rps2	0.269187	0.908631
																Farp1	3.73706	1.87729			Ldhb	0.700335	2.815																							Msrb1	0.117755	0.887884
																Fbp1	0.144178	3.21641			Etnk1	2.34644	5.28472																							Hagh	0.190471	0.685306
																Npepo	9.46732	4.57889			Sox5	0.564894	0.974259																							Rab40c	1.92392	0.977421
																Fancc	3.17301	1.0462			Rassf8	2.13861	1.31717																							Nme4	0.36821	1.1443
																Ptch1	3.25969	1.56072			Itpr2	0.568169	1.98198																							Npm1	0.179667	0.663251
																Ctsl	1.03537	4.08382			Stk38l	0.934806	0.429074																							Foxi1	1.30518	0.604865
																Klhl3	0.168631	1.47562			Ccdc91	0.978037	0.617659																							Wwc1	9.91354	6.85494
																Slc34a1	4.02848	9.00158			Tmtc1	0.26123	0.840543																							Ebf1	0.465587	0.953823
																LOC306766	0.296409	2.14126			AABR07062583.1	1.45879	0.843944																							Cyfip2	1.47727	2.50651
																AABR07027306.1	0.410698	1.55435			Hnmt	0.656433	2.07796																							LOC103694902	0.912985	0.412369
																Eci3	0.392543	1.94187			Pax8	7.75442	3.58123																							Skp1	0.518023	1.33538
																Prpf4b	4.4067	2.24303			Ehmt1	2.29999	1.48943																							Vdac1	0.991735	1.89133
																Gmds	9.35051	4.79472			Pnpla7	0.819838	0.409331																							Uqcrq	0.172077	1.18751
																Uqcrfs1	0.0602497	1.08183			Slc34a3	1.09789	0.409586																							Slc22a5	0.488272	0.933107
																Slc17a3	0.251411	1.75338			Dpp7	1.1431	0.565313																							Gpx3	0.808104	6.32679
																Zeb1	0.703209	0.202724			Edf1	0.335308	1.10469																							Mprip	4.10098	2.52221
																Epc1	2.89347	1.805			Nacc2	1.59616	0.983959																							Tom1l2	5.68193	4.00179
																Akr1c12l1	0.0572009	2.3262			Entr1	0.752281	0.348822																							Usp22	1.60126	0.840348
																Pfkfb3	1.70315	0.404913			Surf4	0.269363	0.759112																							Kdm6b	1.00226	0.488621
																Phyh	1.15524	3.44864			Vav2	1.14333	0.782271																							Polr2a	3.2003	1.95253
																Dclre1c	2.80674	0.977734			Rxra	0.59879	0.290691																							Pld2	1.02419	0.422812
																Mt1	0.423604	2.28821			Ttf1	0.811613	0.446449																							Pfn1	0.137854	0.812205
																Vim	2.52877	0.943509			Setx	1.71167	1.26602																							Rabep1	5.6168	4.1173
																Nebl	38.608	22.2253			Rapgef1	0.798123	0.492323																							Nlrp1a	0.518582	0.173558
																Prtfdc1	0.677585	0.139145			Tbc1d13	0.58819	0.254552																							Aspa	0.278837	1.27412
																Ldb3	2.43675	0.183367			Kyat1	0.930262	0.599435																							Slc43a2	6.23888	4.46486
																Myo9b	1.32054	0.492673			Phyhd1	2.10663	1.42364																							Nxn	0.350878	0.659044
																Rpl18a	0.264823	1.39641			Aif1l	0.264421	2.69105																							Flot2	1.60956	0.865577
																Uba52	0.461833	3.05411			Usp20	1.25446	0.824584																							Slfn5	3.2017	1.27852
																Ndufa13	0.219894	1.12297			Fnbp1	1.47795	0.96693																							Slfn4	0.135589	1.03145
																Aadat	0.151016	7.83401			LOC100909750	1.12101	0.630361																							Ypel2	1.95172	1.13109
																Irf2	1.49354	0.868806			Ass1	4.37002	2.67541																							Dynll2	0.191977	0.721702
																AABR07026125.1	12.9346	1.32161			Prrc2b	1.0383	0.693033																							Msi2	14.1832	11.4637
																Adgra2	0.863475	0.343366			Garnl3	0.57753	0.235206																							Nme2	0.226274	0.994791
																Plekha2	2.70406	1.0764			Mvb12b	0.809302	0.485343																							Luc7l3	6.41403	3.75347
																Defb1	0.225376	3.61035			Pbx3	0.82043	2.75618																							Atp5mc1	0.198979	1.30965
																Myom2	0.751268	0.0963635			Hspa5	1.86656	3.8555																							Hoxb4	1.72354	1.00824
																LOC689713	2.3746	0.594882			C5	2.27777	0.977																							Rpl23	0.10782	1.2842
																Arglu1	3.02677	1.68436			Rab14	0.953561	1.38405																							Rpl19	0.355759	1.48276
																Robo1	0.785494	0.332638			AABR07051515.1	0.958617	0.291035																							Stat3	5.51498	3.46865
																Robo2	25.3869	13.4287			Dab2ip	2.19678	1.14123																							Atp6v0a1	2.84838	1.85616
																Atp5pf	0.124841	2.50263			Rabgap1	2.67196	2.08418																							Tanc2	14.887	8.87995
																Adamts1	1.38178	0.115557			Dennd1a	7.2584	5.00935																							Tex2	3.1996	1.8678
																Sod1	0.101013	4.92522			Psmb7	0.549626	0.863829																							Ddx5	12.1044	8.4933
																Son	7.40352	3.65623			Rpl35	0.415324	3.20208																							AC096468.1	0.701179	0.131567
																Atp5po	0.376097	3.77532			Kynu	2.47232	1.55471																							Atp5pd	0.276435	1.09006
																Runx1	0.906504	0.249369			Gtdc1	2.41876	1.31542																							Itgb4	1.03679	0.219231
																Morc3	1.2921	0.427498			Zeb2	4.3719	2.2112																							St6galnac2	0.992573	0.513157
																Ttc3	5.42003	3.18415			Rnd3	1.24143	0.457816																							Sec14l1	0.461198	1.04745
																Tmprss2	0.788149	2.56941			Rif1	1.41782	0.868985																							Cyth1	3.81667	2.33687
																Rpl24	0.179671	1.40725			Cacnb4	2.46703	1.58997																							Gcgr	1.30753	0.537839
																Nfkbiz	0.491262	0.0665387			Galnt13	2.37156	1.03316																							Pcyt2	1.30233	0.497903
																Cblb	8.48216	4.43561			Acvr1	1.16352	0.736691																							Dcxr	0.273669	0.848785
																Phldb2	2.73131	7.35795			Ccdc148	0.895156	0.449347																							Ccdc57	3.55491	1.95121
																Atp6v1a	0.521804	1.98021			Pkp4	3.3593	4.82757																							Kcnma1	23.991	8.61944
																Hgd	0.398059	2.29907			Tanc1	2.81796	3.72791																							Plau	0.253411	0.762715
																Casr	0.194891	0.962022			Baz2b	3.88805	2.66166																							Rpl15	0.076905	0.738028
																Parp14	0.883821	0.32431			Dpp4	5.1192	6.41656																							Mapk1ip1l	1.63575	0.929214
																Tmem207	0.190102	2.25524			Cobll1	3.39277	4.63067																							Acin1	3.996	3.00289
																Colec12	1.87279	0.656299			Csrnp3	0.809575	0.465658																							Pabpn1	6.35723	2.70762
																LOC108348287	0.0321794	1.04417			Stk39	0.549173	4.75585																							Cryl1	0.124476	0.767378
																Zfp521	5.29337	2.71767			Cers6	1.79809	1.24241																							Ctsb	0.480533	1.30852
																Mep1b	0.00155205	1.00785			Lrp2	31.8535	24.5496																							Xkr6	1.28259	0.518905
																Lims2	2.583	0.65026			Itga6	4.71374	2.34072																							Kif13b	10.9621	4.61619
																Sil1	3.74277	1.90864			Sp3	1.13295	0.762503																							Fndc3a	4.72113	3.10825
																Slc4a9	0.0240064	0.954225			Atp5mc3	0.135412	3.69638																							Itm2b	2.88309	7.13929
																Ndufa2	0.105462	1.43008			Mtx2	0.835369	1.22033																							Tpt1	0.469622	2.03665
																Ppp2r2b	0.254371	1.74919			Pde11a	1.51023	0.357663																							Tsc22d1	1.51726	2.71083
																Stk32a	0.312691	1.68935			Sestd1	1.74379	1.14763																							Enox1	0.293069	2.24294
																Ppic	0.16879	1.69192			Zfp385b	2.02196	1.0782																							Klf12	0.988047	1.78483
																LOC100911847	0.0495334	1.46172			Itprid2	1.11804	3.01202																							Cldn10	0.207777	0.893826
																AABR07032338.1	1.59741	0.289858			Dnajc10	0.53819	1.17473																							Mbnl2	7.72102	5.77891
																Ldlrad4	4.1222	2.03334			LOC100361457	0.343647	2.8538																							Farp1	4.0647	2.47936
																Atp5f1a	0.368239	4.32947			Ptprj	8.09642	5.82728																							Fbp1	0.096125	1.73715
																Cndp2	0.18973	1.35565			Fnbp4	2.82638	1.75013																							Ctsl	0.58499	2.71948
																Cyb5a	0.227654	2.20114			Ndufs3	0.30525	0.933114																							Agtpbp1	3.54922	2.28858
																Cdh16	0.569445	1.54356			Psmc3	0.417635	0.855201																							Klhl3	0.609506	1.33979
																Slc12a3	0.826865	8.71207			Tspan18	1.13921	0.618613																							Slc34a1	4.5946	7.199
																Mt2A	0.0492118	1.53455			Ttc17	2.08273	1.17914																							LOC306766	0.365373	1.45128
																Large1	15.7593	9.4458			Ldlrad3	1.42749	1.03443																							Tpmt	0.124627	0.71313
																LOC501233	0.433541	2.98085			Cat	1.69569	5.66365																							Gcnt2	0.536481	1.83637
																Tox3	0.419903	2.16199			Abtb2	2.46375	0.798785																							AABR07027306.1	0.0789882	0.88879
																Ndufb7	0.142758	1.2886			Caprin1	1.75663	2.79055																							Dsp	3.81381	2.39058
																Cacna1a	12.7786	5.21243			Fbxo3	0.701775	1.07516																							Eci3	0.503904	1.28002
																Nr3c2	1.36063	7.92558			Cd59	0.415957	2.14873																							Prpf4b	6.23349	3.97666
																Hsd11b2	0.234583	1.14575			Qser1	1.89567	1.0326																							Uqcrfs1	0.159997	0.822677
																Il34	1.49146	0.176758			Prrg4	2.32128	0.821943																							Mboat1	3.69154	2.17343
																Cox4i1	0.609262	4.649			LOC691083	1.05721	0.577012																							E2f3	1.14684	0.610805
																Piezo1	1.42013	0.438285			Mpped2	0.228968	1.21414																							Carmil1	4.07606	2.33594
																Ankrd11	3.6484	1.63043			Lgr4	2.60716	1.9866																							Slc17a3	0.183548	1.27352
																Pard3	13.5731	7.13538			Slc5a12	4.88372	1.47937																							Akr1c1	0.17317	0.897905
																AABR07044362.3	0.62303	0.128867			Slc12a6	1.62856	1.04965																							Akr1c12l1	0.0187276	1.34344
																AABR07044362.4	1.11911	0.443747			RGD1563680	1.22902	0.652059																							Akr1c19	2.02363	1.03959
																Apom	0.0167437	1.31436			Meis2	0.733602	2.00863																							Bend7	0.401239	0.830963
																Rps18	0.125791	1.35716			AABR07053472.1	0.961393	0.223965																							Mt1	0.115281	1.36508
																Cmtr1	1.85404	0.77425			Ivd	0.678911	1.29328																							Pter	0.576945	1.89675
																Zfand3	6.54494	4.30654			Ino80	1.62322	0.990451																							Cubn	0.806011	1.89787
																Tff3	0.0561892	5.3971			Mga	2.14733	1.53242																							Plxdc2	2.62092	3.9532
																Chchd10	0.152371	4.26475			Tp53bp1	1.063	0.691003																							Nebl	6.72216	4.05071
																Mif	0.102039	1.8843			Pdia3	1.83178	2.54462																							Etl4	13.995	7.86924
																Gstt3	0.163982	2.31381			Serf2	0.305743	2.24561																							Gpr137b	0.344214	0.951198
																Ddt	0.040237	1.36356			B2m	1.10858	3.30551																							Edaradd	1.04521	0.36426
																Ggt1	0.141591	4.66777			Sord	3.24823	2.21933																							Rps24	0.240845	0.708336
																Cisd1	0.798786	5.11068			Slc28a2	0.809592	0.409941																							Spin1	0.488616	0.224903
																Phyhipl	0.109782	1.49336			Myef2	1.75806	0.839548																							Zmiz1	10.6253	7.75053
																Ank3	5.7123	9.5408			Slc12a1	1.35154	19.3996																							Appl1	0.63377	1.72037
																Dse	1.49199	0.457171			Eid1	0.572349	1.00651																							Glud1	0.979648	1.79108
																Mcu	3.52078	1.47864			Slc27a2	6.22266	4.19678																							Rpl18a	0.162412	0.625244
																Fam184a	6.53735	2.00924			Trpm7	3.2488	4.38123																							Uba52	0.618208	1.70161
																Man1a1	4.67095	2.33467			Mal	0.250002	1.90297																							Upf1	1.26672	0.517401
																Gja1	0.577567	0.127177			Mertk	0.433604	0.830154																							Ints10	2.25863	1.03434
																Fyn	12.7669	4.92192			Nop56	0.770829	0.403149																							Sh3rf1	2.6685	4.5227
																Sim1	0.389513	2.33758			Ddrgk1	0.23335	0.865786																							Clcn3	8.37548	5.87838
																Kl	0.174972	2.76345			RGD1565616	3.62036	2.12611																							Aadat	0.064431	4.35205
																Arhgef18	3.63051	1.81067			Adra1d	0.841968	0.177281																							Gpm6a	0.725045	2.05844
																Atp5mf	0.169891	1.93224			Shld1	0.78415	0.500093																							Wwc2	1.62968	3.1615
																Smurf1	1.44569	0.533512			Crls1	0.776658	0.440677																							Slc25a4	0.166119	1.13636
																Bri3	0.171599	1.51828			Fermt1	1.42332	0.370249																							Sorbs2	6.08492	3.59272
																AABR07035437.1	1.06995	3.08511			Plcb1	7.32812	3.187																							Fam149a	0.218477	0.828967
																Iqce	1.32513	0.438164			Dstn	0.725653	2.42171																							AABR07026112.1	0.747808	0.219083
																Pdgfa	0.737986	0.176312			Rrbp1	2.83079	2.13512																							AABR07026125.1	12.4506	3.70427
																Cldn15	0.686346	0.052666			Rin2	6.10955	4.28393																							Defb1	1.67564	3.99005
																Orai2	1.11964	0.264005			Cst3	0.0809946	2.72217																							Lamp1	1.31658	2.94031
																Mdh2	0.225716	1.68784			Apmap	0.555103	1.06065																							Robo2	0.0472598	0.878782
																AABR07035916.1	6.81963	2.65625			Bcl2l1	3.60995	2.62839																							Atp5pf	0.348583	1.30166
																Caln1	0.820887	5.16251			Tm9sf4	1.23267	0.828727																							Sod1	0.0979574	2.52886
																Ncor2	2.20996	1.0722			Asxl1	1.99136	1.35336																							Son	8.72679	5.9388
																Pebp1	0.323145	2.31672			Cdk5rap1	1.12313	0.730198																							Atp5po	0.544746	2.0041
																Rplp0	0.579538	2.50337			Snta1	1.83251	0.896645																							Runx1	1.50756	0.319979
																Cox6a1	0.280074	2.7014			Itch	1.49613	0.963081																							Hlcs	2.25654	1.29555
																AY172581.9	464.377	555.156			Dynlrb1	0.383588	0.713629																							Brwd1	5.18537	3.42748
																AY172581.24	626.471	760.052			Acss2	1.41041	2.61685																							Tmprss2	15.2666	9.26403
																Mt-nd1	24.5761	2.98986			Cep250	0.730345	0.411415																							Rpl24	0.118021	0.765493
																Mt-nd2	29.7617	18.8817			Nfs1	0.41102	1.3753																							Phldb2	3.78107	6.58139
																Mt-co1	43.8899	2.80744			Phf20	1.97141	0.987495																							Ccdc80	8.3451	3.69943
																Mt-co2	49.9635	3.05857			Scand1	0.103364	0.610275																							Igsf11	0.578614	1.38138
																Mt-atp8	3.28824	33.6696			Rpn2	0.614889	1.09493																							Hgd	0.205844	1.14718
																Mt-atp6	44.0248	4.70069			Ppp1r16b	1.3147	0.893442																							Parp14	0.796736	0.296407
																Mt-co3	49.2583	3.90092			Plcg1	0.930275	0.492587																							Mylk	0.368996	0.918185
																Mt-nd3	6.86095	0.515442			Lpin3	0.807644	0.274708																							Lrch3	2.96484	2.09405
																Mt-nd4l	3.36306	13.4973			Chd6	3.22268	2.37247																							Rnf168	1.16997	0.43384
																Mt-nd5	8.46015	24.5195			Srsf6	1.94588	1.08334																							Tmem207	0.103417	1.4541
																Mt-nd6	1.13409	9.15845			Hnf4a	13.3541	5.68921																							Cldn16	0.0612964	0.587723
																Mt-cyb	24.2675	9.55806			Pkig	1.41384	0.891452																							P3h2	1.80705	4.48845
																LOC100361854	0.140944	1.79165			Ywhab	0.521837	1.05427																							St6gal1	0.167528	0.635517
																AY172581.3	0.100394	2.17963			Sdc4	1.49195	2.41603																							Eif4a2	0.639465	1.29176
																AY172581.1	0.12563	1.17377			Wfdc2	0.169501	1.41983																							Dgkg	0.182691	0.710623
																AY172581.5	0.115008	1.40239			Dnttip1	0.851401	0.554752																							Med15	3.34449	2.27694
																AY172581.23	0.181781	42.454			Ncoa5	0.986218	0.594684																							Npc1	1.70838	0.709452
																AY172581.17	0.0171304	0.690898			Zmynd8	3.69327	2.67737																							Chst9	0.393547	0.996238
																AY172581.8	0	3.9708			Kcnb1	1.07289	0.47742																							Dsg2	2.36585	1.30418
																					Slc9a8	0.748016	0.454393																							Map3k2	3.35614	2.11746
																					Adnp	2.54937	1.9186																							Reep5	0.527799	1.12486
																					Bmp7	1.01643	0.528107																							Kdm3b	2.26797	1.30945
																					Pck1	4.08682	6.88749																							Slc4a9	22.8259	13.6962
																					Atp5f1e	0.234517	4.97263																							Ndfip1	0.968214	1.88742
																					Psma7	0.564645	1.58444																							Ppp2r2b	0.5225	1.2628
																					Lama5	0.927434	0.487923																							Stk32a	0.0985662	0.919981
																					Rps21	0.0454909	0.830292																							Dmxl1	18.4744	13.8703
																					Dido1	1.46247	0.926862																							Hsd17b4	0.730043	1.47965
																					Prpf6	1.53009	1.12725																							Snx24	8.48113	5.52872
																					Rdh10	0.744446	0.302597																							Ppic	0.0152434	0.818883
																					Rpl7	0.809143	2.40788																							Aldh7a1	0.564689	1.26783
																					Lactb2	0.922653	1.70294																							Marchf3	13.986	8.8195
																					Tram1	0.433526	0.940088																							LOC100911847	0.0948063	0.693403
																					Cspp1	3.07418	2.29535																							Nedd4l	22.5613	16.3003
																					Pcmtd1	1.35252	2.27691																							Spire1	5.39334	3.11422
																					Rb1cc1	2.57251	1.93978																							Rpl17	0.180065	0.694772
																					Atp6v1h	1.11974	1.96031																							Atp5f1a	0.529844	2.8301
																					Mrpl15	0.640389	0.995382																							Cyb5a	0.568546	1.70189
																					Xkr4	2.17797	0.754775																							Cdh16	0.471251	1.36677
																					Rps20	0.163468	0.889035																							Mmp15	0.933782	0.284399
																					Sdcbp	1.66085	0.982898																							Slc12a3	0.847731	5.02884
																					Nsmaf	1.0822	0.641512																							Mt2A	0.0735569	0.912806
																					Tox	6.71122	3.57563																							Large1	0.650668	1.35225
																					Chd7	2.00068	1.16592																							LOC501233	0.0663702	1.54172
																					Tmem67	0.88996	0.445136																							N4bp1	2.41045	1.28642
																					Calb1	0.190885	2.08815																							Cc2d1a	1.06777	0.498075
																					Decr1	0.625897	0.934116																							Cacna1a	0.101941	0.58744
																					Slc7a13	0.968109	12.9815																							Gcdh	0.304742	0.99795
																					Atp6v0d2	0.0885042	1.91286																							Arhgap10	0.728641	1.43688
																					Ggh	0.255492	1.1103																							Hsd11b2	0.251251	0.714525
																					Pnisr	7.88586	4.32607																							Gfod2	0.888717	0.42331
																					Epha7	0.878428	0.341029																							Cdh1	5.20301	3.14201
																					Bach2	1.48618	0.597151																							Zfhx3	7.36257	4.76474
																					AABR07047789.1	1.23037	0.669718																							Cog4	2.05603	1.13052
																					Zfp292	2.80031	1.81227																							Cmip	8.92109	5.8341
																					Mob3b	4.98975	2.66234																							Plcg2	7.39065	3.92151
																					Aco1	1.2856	1.82565																							Gse1	5.3644	2.59861
																					Dnaja1	1.92673	2.91879																							Cox4i1	0.386515	2.47339
																					Chmp5	0.481575	0.965739																							Ankrd11	5.91939	3.00829
																					Ube2r2	1.64706	1.17292																							Tcf25	5.36863	3.77158
																					Ubap2	1.18544	0.753446																							Prr3	1.19241	0.487596
																					Vcp	1.47671	2.51974																							Apom	0.063069	0.616254
																					Hint2	0.227423	0.725124																							Rps18	0.192018	0.913622
																					Clta	0.422636	1.0343																							Itpr3	1.86223	1.10468
																					Zcchc7	5.72774	4.49147																							Slc26a8	0.906763	0.300069
																					Shb	2.47666	1.1509																							Mapk14	3.97753	1.93108
																					RGD1305807	0.755287	0.13982																							Tff3	0.0265953	2.76953
																					Xpa	0.588732	0.33213																							Col18a1	9.9322	4.48299
																					Anks6	1.79074	0.968349																							Chchd10	0.340141	2.33054
																					Invs	0.838137	0.428965																							Mif	0.00929125	0.767167
																					Aldob	5.40128	8.20021																							Gstt3	0.218325	1.01014
																					Plppr1	1.15231	0.21264																							Ddt	0.0729007	0.634634
																					Abca1	0.972319	0.475551																							Ggt1	0.116969	2.19275
																					Fsd1l	1.01417	0.344882																							Cisd1	1.47092	3.27852
																					Zfp462	1.15775	0.505127																							Phyhipl	0.120683	1.1366
																					Epb41l4b	0.164273	0.790915																							AABR07044900.1	0.24806	0.667012
																					Txn1	0.191151	1.98909																							Pbld1	0.184179	0.651843
																					Ptbp3	1.45691	2.02908																							Psap	0.585026	1.65024
																					Hsdl2	0.575882	0.889478																							Hk1	1.60959	0.799919
																					RGD1310951	2.5816	1.288																							Ccar1	2.22521	1.2167
																					Snx30	1.43669	0.933545																							Cd164	0.231548	1.12635
																					Fkbp15	0.715448	0.391183																							Grik2	1.19449	1.88923
																					Kif12	3.28615	1.02062																							Kl	0.354117	1.89947
																					Col27a1	0.891523	0.470099																							Pnpla6	1.02051	0.357872
																					Atp6v1g1	0.33449	1.14422																							Flt1	0.263009	0.721159
																					Pappa1	0.941647	3.09159																							Atp5mf	0.250741	1.1282
																					Ptprd	9.9651	8.21751																							Trrap	2.48041	1.53657
																					Lurap1l	1.23499	0.248873																							Bri3	0.182544	0.709985
																					Bnc2	10.8212	3.87689																							Actb	1.38386	2.25688
																					Sh3gl2	0.496583	1.26322																							Pdgfa	1.12884	0.523746
																					Acer2	0.187576	1.25608																							Mdh2	0.210768	0.975878
																					Mtap	0.780924	0.452086																							Caln1	2.5987	6.12577
																					Ift74	1.08488	0.569376																							Ncor2	4.68216	2.50878
																					Mysm1	1.40565	0.995961																							Sbno1	3.13013	2.20602
																					Jun	1.57245	0.924412																							Hip1r	1.1172	0.490045
																					Fggy	4.64754	2.20535																							Hpd	0.384351	0.940807
																					Nfia	11.7097	5.50311																							AABR07036331.1	0.918011	0.304301
																					Cachd1	1.24814	0.757445																							Ppp1cc	0.492076	1.04473
																					Ak4	2.00422	1.34916																							Aldh2	0.11128	0.817702
																					Dnajc6	1.19907	0.472647																							Slc8b1	1.23888	0.579552
																					Prkaa2	2.60135	1.35985																							Pebp1	0.448204	1.3629
																					Plpp3	0.996821	1.64655																							Taok3	4.0994	2.67022
																					Fam151a	0.694435	0.394769																							Rplp0	0.289153	1.10747
																					Tmem59	0.649614	1.83484																							Cox6a1	0.0322154	1.35011
																					Dio1	0.202667	0.808058																							RGD1306556	1.61283	0.743406
																					Glis1	1.34846	0.444517																							AY172581.9	180.244	480.967
																					Scp2	1.24228	3.00722																							AY172581.24	262.216	702.683
																					Nrdc	5.04715	3.52625																							Mt-nd1	14.6462	5.99582
																					Eps15	1.58512	1.15841																							Mt-co1	29.2738	9.31128
																					Trabd2b	19.5607	8.38403																							Mt-co2	33.3525	11.1771
																					Cmpk1	0.402824	0.993832																							Mt-atp8	1.17735	19.456
																					Pdzk1ip1	0.466459	1.21405																							Mt-atp6	29.3079	12.6522
																					Cyp4a8	1.41326	2.86287																							Mt-co3	35.1472	12.3524
																					Cyp4a2	9.4036	26.661																							Mt-nd3	5.59917	1.77576
																					Cyp4a3	0.967699	2.14417																							Mt-nd4l	1.53441	8.00022
																					Cyp4a1	0.632453	0.267167																							Mt-nd5	4.14047	14.9693
																					Uqcrh	0.434578	1.99699																							Mt-nd6	0.435477	4.88158
																					Pik3r3	0.186942	0.856502																							Mt-cyb	15.1218	9.47092
																					Mast2	1.23375	0.761777																							LOC100361854	0.0313242	0.860729
																					Ipp	1.28536	0.877398																							AY172581.3	0.0823678	1.52619
																					Gpbp1l1	1.37601	0.837463																							AY172581.15	0.0463392	0.607659
																					Akr1a1	1.24589	2.59991																							AY172581.1	0.0457331	0.906698
																					Prdx1	0.743227	2.22092																							AY172581.5	0.029285	1.06189
																					Rps8	0.706326	2.52525																							AY172581.23	0.15233	22.8566
																					Eri3	2.86089	1.62301																							AY172581.8	0.00145722	2.73225
																					St3gal3	3.63303	1.71823
																					Kdm4a	0.938348	0.522117
																					Ybx1	0.598685	0.927559
																					Ccdc30	1.81905	0.65527
																					Trit1	1.02748	0.57174
																					Ndufs5	0.0814585	0.732899
																					Inpp5b	0.767923	0.285539
																					Zmym4	2.55562	1.89415
																					Zmym6	1.01892	0.634227
																					Phc2	0.879258	0.467313
																					Tmem39b	0.941262	0.576667
																					Epb41	5.49289	3.7144
																					Phactr4	3.07149	1.75484
																					Atp5if1	0.361553	2.62384
																					Eya3	1.35432	0.944449
																					Ahdc1	2.31307	1.31552
																					Wasf2	1.02404	0.592457
																					Wdtc1	0.931745	0.567115
																					Dhdds	1.52016	0.965225
																					Ftl1	0.085797	3.99602
																					Rsrp1	4.09538	1.79638
																					Clic4	4.45038	1.66289
																					Srrm1	2.73032	1.75803
																					Fuca1	0.47732	0.802003
																					Rpl11	0.388992	2.00949
																					Luzp1	1.12566	0.738696
																					Eif4g3	2.43742	1.66962
																					Pink1	0.18774	0.819512
																					Micos10	0.771245	1.71927
																					Akr7a2	0.422321	1.63973
																					Akr7a3	0.484761	2.61379
																					Ubr4	2.97603	1.77452
																					Arhgef10l	1.10204	0.540081
																					Clcnkb	0.452677	3.02767
																					Spen	1.81542	1.2429
																					Tmem82	0.618856	0.149387
																					Plekhm2	0.920355	0.562574
																					Ddi2	3.14092	1.99825
																					Agmat	1.79879	0.806728
																					Tmem51	2.46497	1.41693
																					Prdm2	1.7202	1.25807
																					Dhrs3	0.433966	0.754927
																					Clcn6	0.935775	0.557312
																					Pex14	0.95448	0.604748
																					Kif1b	3.20357	2.403
																					Clstn1	0.519559	0.892635
																					H6pd	0.821344	0.503625
																					Eno1	0.375863	1.48985
																					Rere	10.4369	6.47844
																					Errfi1	8.10707	3.75206
																					Park7	0.320473	1.12743
																					Per3	1.34221	0.80768
																					Camta1	10.2265	4.23475
																					LOC100360057	0.363656	1.17196
																					Tnfrsf14	1.20092	0.436947
																					Ski	1.69862	0.978675
																					Gnb1	1.46759	1.02726
																					Aurkaip1	5.04041	2.72559
																					Ndufb11	0.0433558	1.37792
																					Rgn	0.117874	2.55971
																					Jade3	0.82005	0.333097
																					Atp6ap2	0.319226	1.13607
																					Glod5	1.26457	0.750617
																					Otud5	0.791536	0.43738
																					Shroom4	7.50862	5.6463
																					AABR07037451.2	1.29017	0.879505
																					Hsd17b10	0.110381	1.24802
																					Shroom2	1.84604	2.49754
																					Mid1	0.755178	1.09427
																					Tmsb4x	0.635328	2.47564
																					Cltrn	1.72435	4.55214
																					Ctps2	0.931478	0.580092
																					Rbbp7	0.648688	1.02653
																					Reps2	1.44033	0.930352
																					Nhs	1.48451	0.643543
																					Pdha1	0.409651	1.57399
																					Rps6ka3	4.26065	2.51361
																					Bclaf3	0.614493	0.320288
																					Sat1	0.911033	2.25063
																					Dmd	1.0825	1.98318
																					Gk	2.67184	1.74277
																					Pola1	1.44108	0.630529
																					Arhgef9	0.618087	0.258621
																					Ar	1.86681	1.12129
																					Ophn1	0.550059	1.02954
																					Stard8	0.290845	0.724293
																					Eda	1.0158	0.331515
																					Ogt	4.42459	3.28682
																					Rps4x.1	0.282525	0.859986
																					Hdac8	0.947065	0.512397
																					Slc16a2	1.48224	0.658338
																					Atrx.1	5.40483	3.60261
																					Cox7b	0.34815	5.15984
																					Pgk1	0.339741	1.66117
																					Tceal9	0.148784	0.909456
																					Rnf128	0.509208	0.805984
																					Pls3	0.305768	1.33275
																					AABR07041096.1	1.85398	0.482117
																					Pgrmc1	0.8269	2.25823
																					Slc25a5	0.263705	3.72472
																					Upf3b	1.52645	0.829284
																					LOC108348144	0.0377379	1.16479
																					Lamp2	1.23174	2.09242
																					Aifm1	0.6225	1.27587
																					Fgf13	1.48698	0.48703
																					Dkc1	1.87385	0.964546
																					Gdi1	0.805762	0.456569
																					Rpl10	0.337892	1.36428
																					Idh3g	0.383308	0.794383
																					Srsf7	1.04926	0.378082
																					Dhx57	0.882582	0.531808
																					Tmem178a	0.368833	0.840741
																					Slc8a1	1.70323	15.7168
																					Haao	0.614076	1.17035
																					Thada	4.61714	2.78379
																					Slc3a1	5.65355	14.6089
																					Epas1	0.430948	1.1004
																					Ttc7a	1.28362	0.611866
																					Epcam	0.955914	2.77424
																					Cwf19l2	1.45045	1.02879
																					Birc6	4.53446	3.38389
																					Lclat1	1.97713	1.33089
																					Capn13	54.616	19.5502
																					Galnt14	4.03817	2.19496
																					Fosl2	0.78972	0.225698
																					Rbks	1.0229	0.579355
																					Gtf3c2	1.34028	0.803473
																					Khk	1.28725	2.15409
																					Hadhb	0.408353	1.15287
																					Hadha	1.31952	2.13568
																					Dnmt3a	1.94661	1.084
																					Klhl29	6.70804	2.91641
																					Itsn2	4.34659	3.10063
																					Laptm4a	0.653197	1.77426
																					Rock2	3.78226	2.71603
																					Pdia6	0.29989	0.752665
																					Atp6v1c2	0.21871	1.13333
																					Odc1	0.226652	1.38058
																					Iah1	0.28525	1.58626
																					Cys1	1.35638	0.901434
																					Rps7	0.264433	1.18538
																					Dld	0.704672	1.19705
																					Slc26a4	0.107249	2.0164
																					Hbp1	1.05446	0.670627
																					Atxn7l1	1.68406	1.11658
																					Hdac9	2.89147	1.46859
																					Ahr	0.758385	0.313739
																					Etv1	1.25452	0.66038
																					Zfp277	2.89245	1.6059
																					Dock4	1.21359	0.714698
																					Prkd1	0.930431	3.44551
																					Arhgap5	1.79998	2.39674
																					Snx6	1.98277	1.44261
																					Baz1a	0.898038	0.550653
																					RGD1304624	0.673585	0.311074
																					Pnn	2.1376	1.3154
																					AABR07064415.1	0.788384	0.463247
																					Togaram1	1.68173	0.978059
																					Prpf39	2.298	1.32014
																					Mdga2	1.15237	6.42517
																					LOC108352650	0.197215	2.52351
																					AABR07064719.2	1.73178	0.901549
																					Arid4a	1.69463	1.15172
																					Dhrs7l1	2.61094	7.06522
																					AABR07064873.1	29.8521	15.6158
																					Mthfd1	0.581714	1.03938
																					Churc1	0.395278	0.823147
																					Fut8	1.30355	0.844283
																					Gphn	4.47915	3.14229
																					Atp6v1d	0.322841	0.74676
																					Plekhh1	0.85477	0.319709
																					Zfyve26	0.890874	0.567751
																					Actn1	1.76855	0.777608
																					Dcaf5	1.41877	0.924828
																					Susd6	2.56904	1.59612
																					Srsf5	3.23195	1.93067
																					Dpf3	0.955607	0.503504
																					Zfyve1	1.29295	0.63281
																					Entpd5	1.39379	2.32176
																					Aldh6a1	2.56697	4.51477
																					Arel1	1.17756	0.810394
																					Ylpm1	2.08706	1.53939
																					Tmed10	0.510876	0.970431
																					Ift43	0.626079	0.282281
																					Alkbh1	0.999982	0.561994
																					Ston2	0.379729	1.15125
																					Spata7	1.01948	0.597329
																					Eml5	1.12176	0.536574
																					Foxn3	4.31802	2.07505
																					Nrde2	0.97034	0.465286
																					Calm1	1.0699	2.31042
																					Ttc7b	1.22069	0.512463
																					Ccdc88c	2.19471	0.876645
																					Trip11	2.50447	1.74986
																					Rin3	1.21363	0.487129
																					Lgmn	4.73607	3.03526
																					Ddx24	1.75097	0.959619
																					Clmn	4.15678	2.6403
																					Papola	2.99168	2.22583
																					Evl	0.663008	0.358949
																					Tecpr2	0.90849	0.563073
																					Traf3	1.56949	0.912178
																					Cdc42bpb	2.69029	2.00325
																					Mark3	3.37803	2.3938
																					Klc1	1.36288	0.685567
																					Pacs2	0.81957	0.370108
																					Wdr60	0.931693	0.51932
																					Itgb8	4.61845	2.56717
																					Arl13b	1.19453	0.765688
																					Naca	0.596958	1.77042
																					Ptges3	0.944353	1.38443
																					Atp5f1b	0.953506	12.0972
																					Baz2a	0.946407	0.588559
																					Cnpy2	0.238898	0.956509
																					Rnf41	0.703362	0.385914
																					Smarcc2	1.53172	0.944638
																					Myl6	0.492382	5.16708
																					Rpl41	0.798222	7.42288
																					Erbb3	1.1371	0.48175
																					Dgka	0.933198	0.505459
																					Pym1	0.63221	0.32433
																					Cd63	0.659628	4.8332
																					Rdh5	0.578295	0.29197
																					LOC102549817	0.671454	0.38651
																					Hmg20b	0.796235	0.406081
																					Eef2	0.631104	1.19403
																					Sgta	0.8295	0.510832
																					Gng7	0.9504	0.626505
																					Timm13	0.134018	0.587984
																					Dot1l	0.974641	0.369769
																					Tcf3	0.764538	0.324543
																					Uqcr11	0.154331	2.37864
																					Rps15	0.234313	1.60333
																					Ndufs7	0.30741	1.10676
																					Atp5f1d	0.174156	1.43446
																					Sbno2	1.95478	0.611899
																					Gpx4	0.36786	1.9176
																					Bsg	0.909547	3.56303
																					Brd4	3.6298	2.44189
																					Akap8	0.64758	0.370048
																					Akap8l	1.49023	0.901744
																					Cyp4f6	0.778722	0.477252
																					Rps28	0.180097	1.82044
																					Ndufa7	0.241122	0.937533
																					LOC300308	0.650566	0.123729
																					Syn3	5.83783	1.50679
																					Timp3	5.41288	3.57038
																					Ric8b	1.17661	0.771512
																					Washc4	2.8112	1.61808
																					Chst11	0.440761	0.730623
																					Hsp90b1	2.10739	3.74378
																					Pah	5.31109	2.95732
																					Chpt1	1.05992	2.10307
																					Utp20	0.716733	0.397429
																					Nr1h4	2.77069	1.6508
																					Slc25a3	0.294009	2.53007
																					Cdk17	1.94366	1.23145
																					Metap2	0.676163	1.0999
																					Nr2c1	0.848045	0.511796
																					Ndufa12	0.142462	0.726598
																					Nudt4	0.590524	4.33716
																					Cep290	1.1963	0.625192
																					Poc1b	0.800937	0.474149
																					Kitlg	0.453048	1.72324
																					Acss3	5.87268	2.53244
																					Pawr	2.42501	1.50722
																					Ppp1r12a	4.14486	2.82734
																					Csrp2	0.44953	1.39056
																					Nap1l1	1.251	0.879665
																					Zfc3h1	3.29668	2.28373
																					Rab3ip	1.81069	1.34196
																					Cpm	0.129037	0.789519
																					Srgap1	1.9048	25.9537
																					Gns.1	0.25723	0.772454
																					Ppm1h	8.41686	5.74652
																					Slc16a7	0.390004	5.53333
																					Lrig3	1.23861	0.66798
																					R3hdm2	3.10603	2.35517
																					Uqcrb.1	0.100548	1.52199
																					Cpq	15.0725	7.04494
																					Rida	1.45349	7.70067
																					Stk3	4.59168	2.20183
																					Cox6c	0.235397	3.56937
																					Rnf19a	2.24238	1.70356
																					Zfp706	0.381747	1.52208
																					Rims2	2.12531	1.16917
																					Dpys	0.729683	1.19312
																					Oxr1	12.205	8.69569
																					Trps1	13.3901	8.52317
																					Rad21	0.52662	0.903892
																					Ext1	5.71315	4.48742
																					Samd12	0.952508	0.478093
																					H3f3c	0.118434	1.0977
																					Slc22a22	0.572738	1.26564
																					AABR07057997.1	1.87269	1.2873
																					Zhx2	2.86612	1.58345
																					Tmem65	0.445481	0.751286
																					Ndufb9	0.161898	2.07128
																					Mtss1	6.40085	3.93713
																					Nsmce2	3.30831	2.29322
																					AABR07058158.1	1.00035	0.267052
																					Ndrg1	9.91885	7.22105
																					Zfat	0.79113	0.388043
																					Ptk2	2.3641	1.78326
																					Dennd3	2.24819	1.22147
																					Naprt	1.69818	1.05883
																					Eef1d	0.36699	0.717386
																					Grina	0.416045	1.09506
																					Oplah	3.88392	2.04361
																					Cyc1	0.334403	1.1223
																					Mroh1	2.564	1.28297
																					Arhgap39	0.919918	0.466008
																					Rbfox2	3.25324	1.74676
																					Myh9l1	1.35251	0.596709
																					Txn2	0.361602	0.62505
																					Tst	0.223593	0.897463
																					Baiap2l2	0.80452	0.451668
																					Ddx17	5.66045	3.76097
																					Rpl3	0.636199	1.53855
																					Adsl	1.0027	0.498386
																					Xpnpep3	0.836468	0.50432
																					Aco2	1.97231	3.00033
																					Ndufa6	0.120394	1.44542
																					Cyp2d5	0.048632	0.826558
																					Samm50	0.423284	0.728065
																					Ppara	1.05546	0.532373
																					Brd1	1.93652	1.14143
																					Sbf1	0.742156	0.304906
																					Miox	2.59029	7.39959
																					Cpne8	0.821552	0.440792
																					Lrrk2	1.86561	1.36506
																					Gxylt1	0.842609	0.531184
																					Tmem117	0.231757	1.24413
																					Ano6	3.85537	2.84546
																					Arid2	2.83614	2.04773
																					Scaf11	2.64956	1.859
																					Slc38a2	1.48749	0.981319
																					Vdr	0.767334	1.52355
																					Kmt2d	1.95674	1.09825
																					Lmbr1l	0.905907	0.312745
																					Kcnh3	0.984323	0.66839
																					Tmbim6	1.55423	8.09898
																					Aqp2	0.0845152	1.09297
																					Lima1	0.855225	1.24184
																					Slc11a2	2.2593	0.89727
																					Scn8a	0.823382	0.205518
																					Krt7	0.344049	0.69144
																					Pfdn5	0.335099	0.68881
																					Atf7	2.55885	1.65861
																					Atp5mc2	0.297211	1.65962
																					Ppp1r1a	0.0750919	1.55829
																					Gucy1a2	2.05153	0.589015
																					Casp12	0.881619	0.131716
																					Dync2h1	1.41741	0.932327
																					Birc3	0.86608	0.212867
																					Yap1	1.95322	1.2183
																					Arhgap42	4.91983	2.32919
																					Maml2	2.36603	4.1836
																					RGD1309534	0.792535	2.75651
																					Taf1d	1.80743	0.680896
																					Fat3	1.93333	0.728368
																					LOC500948	0.785731	0.202727
																					Ubl5	0.0661756	1.02119
																					Dnm2	1.61807	1.08869
																					Smarca4	1.59271	1.13258
																					Tmem205	0.268523	0.631242
																					Zbtb44	0.987091	0.643941
																					Aplp2	0.490926	1.58451
																					Nfrkb	0.724	0.321723
																					Robo3	0.639883	0.1416
																					Clmp	1.1681	0.148092
																					Hspa8	1.31311	2.19961
																					Tbcel	1.04533	0.591025
																					Arhgef12	6.01344	3.96958
																					Nectin1	0.663171	0.371281
																					Phldb1	1.5229	0.536937
																					Ttc36	0.345121	0.76566
																					Kmt2a	2.58092	1.30921
																					Atp5mg	0.249705	4.68693
																					Ube4a	1.84292	1.27427
																					Fxyd2	0.230448	2.67532
																					Cep164	0.979102	0.364323
																					Sdhd	0.358178	1.16839
																					Timm8b	0.0897837	0.807158
																					Cryab	0.0695218	0.755737
																					Sik2	2.4499	1.59091
																					Acat1	0.642509	2.09101
																					Dmxl2	3.02906	1.73261
																					Etfa	1.28597	2.39217
																					Scaper	2.81223	1.95376
																					Ptpn9	1.25421	0.87069
																					Cox5a	0.229015	1.29432
																					Arih1	3.62742	2.73966
																					Myo9a	8.90255	4.4702
																					AABR07070312.1	0.310237	0.937158
																					Uaca	1.73877	1.12867
																					Rplp1	0.453795	3.44589
																					Map2k5	2.15934	1.38843
																					Smad3	2.88425	1.48487
																					Rpl4	0.570412	1.58686
																					Megf11	1.93543	1.37951
																					Rab11a	0.415867	0.828248
																					Zfp609	2.45378	1.6556
																					Csnk1g1	1.95785	1.07534
																					Ppib	0.238781	1.01843
																					Snx1	1.11464	0.696659
																					Ca12	10.5915	13.8617
																					Tpm1	3.62626	2.05151
																					Tln2	0.538954	0.88186
																					Vps13c	3.56051	2.54573
																					Rora	2.36568	1.45475
																					Fam81a	0.160822	0.825184
																					Rnf111	2.22065	1.56922
																					Sltm	3.18581	2.09643
																					Cgnl1	4.8004	8.07216
																					Tcf12	6.13199	4.53171
																					Rfx7	1.3799	0.756998
																					Ccpg1	1.04006	1.4525
																					Tinag	1.81355	1.20804
																					Lrrc1	1.02085	0.664381
																					Gclc	5.27547	21.157
																					Gsta4	0.694342	2.07416
																					Gsta5	0.912089	2.31811
																					Cox7a2l2	0.113381	1.90825
																					Tmem30a	0.38642	0.801273
																					Phip	2.2845	1.62773
																					Ube3d	0.936065	0.355307
																					Me1	0.312117	0.916807
																					Snap91	0.935391	0.0924966
																					Cep162	1.0184	0.518006
																					Nt5e	1.85606	1.0728
																					Syncrip	2.11937	1.15232
																					Plscr1	3.03145	2.15801
																					U2surp	2.1814	1.61082
																					Xrn1	2.37721	1.43874
																					Tfdp2	2.20331	1.17793
																					Atp1b3	0.320938	0.798177
																					Rasa2	4.60037	2.33616
																					Spsb4	0.941309	0.34605
																					Slc25a36	1.37394	0.985566
																					Nmnat3	1.27729	0.740612
																					Pik3cb	1.58161	1.018
																					Stag1	4.20934	10.8643
																					Pccb	1.03939	1.66608
																					Ppp2r3a	5.25667	2.65748
																					Ephb1	1.54044	0.230612
																					Cep63	0.90893	0.587673
																					Anapc13	0.195163	0.751053
																					Dnajc13	5.13841	2.90245
																					Col6a6	3.3452	1.02764
																					Rpl29	0.174967	1.40708
																					Acy1	2.01604	4.05621
																					Abhd14a	0.271452	0.668414
																					Abhd14b	0.159318	0.717057
																					Tex264	0.440138	0.981962
																					Dock3	2.9253	0.822964
																					Slc38a3	0.410996	0.975522
																					Rbm5	2.81737	2.02072
																					Rbm6	3.54035	2.73369
																					Dag1	0.279467	0.929601
																					Rhoa	0.568542	0.964516
																					Gpx1	0.163791	1.61281
																					Qrich1	1.57801	1.00244
																					Arih2	2.5426	1.36077
																					Ip6k2	1.74153	0.978502
																					Uqcrc1	0.458279	1.66158
																					Map4	2.54354	1.86302
																					Setd2	3.12064	2.11858
																					Pth1r	4.95578	3.68835
																					Epm2aip1	0.994791	0.651973
																					Pdcd6ip	2.46255	1.49126
																					Glb1	5.63699	2.46102
																					Cmtm8	0.270852	0.894645
																					Stt3b	0.87565	1.35336
																					Tgfbr2	1.17682	0.806394
																					Rbms3	0.762932	2.58337
																					Golga4	4.40647	2.48805
																					Itga9	1.83007	0.968597
																					Oxsr1	1.96108	1.21691
																					Xylb	6.29492	2.53885
																					Rpsa	0.945968	3.08401
																					Rpl14	0.509782	2.15861
																					Trak1	1.7703	1.15672
																					Nktr	3.99314	2.2706
																					Tcaim	2.63724	1.7022
																					Slc6a20	2.06535	1.15953
																					Tbc1d5	6.59216	4.50388
																					LOC100910057	1.37763	0.705006
																					RGD1562392	7.74966	2.45058
																					Sult1c2a	19.0806	8.52125
																					Sult1c2	1.06579	0.420473
																					Ndufa11	0.167897	1.3119
																					Rpl36	0.17265	0.94616
																					Micos13	0.0975828	1.37249
																					AABR07066522.1	1.58762	0.881611
																					Kdm4b	0.679516	0.399442
																					Dpp9	0.92233	0.408118
																					Uxs1	0.755704	0.465134
																					Unc5cl	0.906141	0.315202
																					Foxp4	0.732541	0.343523
																					Ubr2	2.70745	1.83025
																					Bicral	1.14602	0.622888
																					Zfp318	0.896925	0.522962
																					Vegfa	2.37973	1.77168
																					Hsp90ab1	6.25746	9.83981
																					Spats1	1.77242	0.393863
																					Clic5	0.227462	0.843902
																					Rcan2	0.765422	4.01922
																					Mep1a	0.627169	1.29588
																					Adgrf5	0.223355	2.3744
																					Cd2ap	4.40769	2.352
																					Mmut	0.292035	1.00087
																					Tfap2b	0.141419	1.05817
																					AABR07067023.1	2.70995	1.84352
																					Gsta1	1.01313	4.84771
																					Gsta6	0.93979	0.549106
																					Fam135a	1.67598	1.10161
																					Lmbrd1	0.638125	1.21207
																					Dst	8.37012	10.9131
																					Zfp451	1.24074	0.734413
																					Rab23	0.930987	0.47045
																					Ptpn18	0.182732	1.09772
																					Plekhb2	0.441485	0.751417
																					Hs6st1	1.91909	1.01156
																					Lman2l	0.828275	0.524073
																					Cox5b	0.14043	2.77902
																					Coa5	0.202275	0.986675
																					Tbc1d8	0.712297	0.387093
																					Map4k4	1.90518	1.19375
																					Ecrg4	0.0600568	1.67995
																					Gls	6.1063	4.3216
																					Nabp1	1.45309	0.566302
																					Dnah7	1.25881	0.440049
																					Sf3b1	3.01616	2.18408
																					Hspd1	1.069	3.89836
																					Plcl1	0.906884	0.509961
																					Aox3	0.0566399	1.47271
																					Aox2	1.16778	0.457871
																					Clk1	2.37378	1.31377
																					Orc2	0.89545	0.576703
																					Fam126b	1.57872	1.10722
																					Ndufb3	0.627581	1.60018
																					Cflar	4.19025	2.22628
																					Flacc1	0.60627	0.266361
																					Trak2	4.57263	2.15063
																					Stradb	1.64163	0.776312
																					Nop58	1.2572	0.843821
																					Nbeal1	4.35338	2.81616
																					LOC100360841	0.0802917	0.902341
																					Ndufs1	0.543362	0.998282
																					Eef1b2	0.229565	1.26099
																					Idh1	1.15855	1.79226
																					Pikfyve	3.21885	1.67733
																					Kansl1l	19.0904	7.68988
																					Erbb4	4.97941	3.81491
																					Xrcc5	1.03363	0.653241
																					Rpl37a	0.42818	2.96661
																					Igfbp5	1.2176	7.25675
																					Tns1	18.8146	12.2396
																					Pnkd	0.706844	1.30044
																					Zfp142	0.95181	0.527909
																					Sgpp2	0.0543747	0.990179
																					Ap1s3	0.77415	1.14882
																					Wdfy1	2.80658	1.60534
																					AABR07068161.1	5.09787	1.21797
																					Col4a4	2.69574	6.22744
																					Col4a3	4.3191	7.58817
																					Pid1	1.21466	0.434691
																					Itm2c	0.189826	0.724334
																					Armc9	1.50134	0.734204
																					Ncl	0.799563	1.67728
																					LOC100359583	0.705934	2.00251
																					Dis3l2	3.02427	1.53484
																					Efhd1	0.332429	1.44132
																					Gigyf2	4.09868	2.89024
																					Dgkd	1.14967	0.634923
																					Ugt1a6	1.75384	3.95095
																					Agap1	4.63253	2.99224
																					Lrrfip1	0.596291	1.01939
																					Per2	1.37415	0.772845
																					Hdac4	1.44262	0.943737
																					Dtymk	0.56388	0.299791
																					Efna5	0.872826	1.93344
																					Pam	0.942249	1.50152
																					Pja2	0.514128	0.880899
																					Man2a1	1.75508	3.25526
																					Vapa	0.827337	1.4467
																					Ankrd12	3.17766	1.77406
																					Ndufv2	0.480193	1.52137
																					Ptprm	0.99319	2.64327
																					Lama1	0.811215	0.259193
																					Arhgap28	0.252069	0.835516
																					Epb41l3	1.81889	0.987395
																					Dlgap1	1.56634	0.608679
																					Tgif1	0.925372	0.256708
																					Lpin2	2.0349	1.21577
																					Pcgf3	0.64167	0.320762
																					Atp5me	0.202266	3.98355
																					Rpl5	0.48176	1.11451
																					Evi5	3.00839	2.21574
																					Tgfbr3	0.472149	0.794847
																					Zfp644	2.677	1.69429
																					Zfp326	1.14368	0.756134
																					Abcg3l3	0.763681	0.3552
																					Abcg3l1	1.12943	0.376837
																					LOC679894	1.61214	0.555304
																					Pkd2	1.07812	0.65654
																					Spp1	11.6649	3.87249
																					Ptpn13	8.98721	4.55619
																					Wdfy3	11.159	6.46496
																					Plac8	0.65577	0.337039
																					Cops4	1.0513	0.657795
																					Bmp2k	0.986829	0.614123
																					Cnot6l	1.08016	1.6295
																					Ccni	0.732512	1.38323
																					Shroom3	1.32296	3.57049
																					Rassf6	0.315001	0.760514
																					Slc4a4	25.8013	11.2003
																					Rufy3	2.34658	1.72726
																					Sult1b1	0.170529	1.00252
																					Ugt2b35	0.119255	1.20185
																					Ythdc1	2.46576	1.77431
																					Adgrl3	0.206696	0.847494
																					Ppat	0.56094	1.51782
																					Exoc1	1.00176	0.667598
																					Lnx1	0.065225	0.783931
																					Slain2	1.46183	0.882364
																					Nipal1	0.0622338	1.0062
																					Atp8a1	2.07699	1.03168
																					Slc30a9	1.70527	1.18111
																					Limch1	7.32659	5.97575
																					N4bp2	1.09698	0.566839
																					LOC100360449	0.350436	1.65061
																					Rell1	1.54812	0.961784
																					AABR07015057.1	1.1368	1.59484
																					AABR07015081.2	1.09911	0.252511
																					Arap2	1.19165	0.65696
																					Slc34a2	0.966033	0.263748
																					Ppargc1a	3.67291	6.15147
																					Adgra3	1.9265	1.20346
																					Slit2	5.05451	10.2801
																					Lap3	0.548323	1.02685
																					Ldb2	0.235101	0.734647
																					Cc2d2a	0.999526	0.515315
																					Cpeb2	1.02063	1.90469
																					Bod1l1	2.33378	1.34608
																					Evc2	0.719852	0.389356
																					Evc	1.0716	0.694214
																					Mrfap1	0.105775	0.892727
																					Sorcs2	2.06259	1.21524
																					Lrpap1	1.03141	2.24523
																					Htt	1.76391	0.990054
																					Add1	4.88322	3.22309
																					Sh3bp2	1.16699	0.277468
																					Fam193a	4.06093	2.47438
																					Poln	0.49255	0.171771
																					Prr14l	1.41661	1.00844
																					Sfi1	1.20535	0.76201
																					Tbc1d10a	1.02366	0.531685
																					Uqcr10	0.0923428	2.47234
																					Nipsnap1	1.78266	1.23158
																					Npc1l1	0.803257	0.221108
																					LOC103693780	2.75831	2.08287
																					Tns3	4.19584	2.90031
																					Hus1	1.30452	0.436093
																					LOC688553	1.51984	0.641949
																					Ddc	1.36234	0.801659
																					Cobl	0.880151	1.2629
																					Egfr	2.41634	1.34937
																					AABR07016572.1	0.767636	0.456647
																					Sertad2	0.929187	0.532806
																					Aftph	1.7695	1.22166
																					Ugp2	0.603812	0.93798
																					Mdh1	0.980783	3.90824
																					Wdpcp	2.01391	0.998127
																					Pus10	0.943165	0.623951
																					AABR07016672.1	1.61593	0.81351
																					Ccdc88a	1.99888	1.39103
																					Rps27a.1	0.218509	1.1882
																					Eml6	1.31782	0.510172
																					Erlec1	0.532104	0.978492
																					Cntnap5c	0.579724	6.29295
																					Pign	3.49399	2.68395
																					Clasp1	1.72762	1.24683
																					Tfcp2l1	1.13063	3.98448
																					Epb41l5	3.20046	2.52135
																					Dbi	0.579614	2.19476
																					Nckap5	0.840534	1.49311
																					Mgat5	2.2125	1.48326
																					Acmsd	1.23608	0.879548
																					Ccnt2	2.1237	1.35622
																					Pigr	0.463977	1.0434
																					Srgap2	1.87196	1.11013
																					Pm20d1	3.47553	1.92663
																					Dstyk	1.10406	0.763125
																					Atp2b4	0.125935	1.06179
																					Zc3h11a	3.74564	2.3711
																					Sox13	1.05107	0.673072
																					Plekha6	1.46616	1.00305
																					Kdm5b	1.6781	1.2513
																					Lgr6	0.061635	1.08463
																					Atp6v1g3	0.0745953	1.74827
																					Crb1	1.05633	0.329147
																					Swt1	1.683	1.23026
																					Niban1	3.94727	0.881324
																					Rgl1	4.29689	2.63543
																					AABR07021402.1	0.0613264	1.3754
																					Lamc1	2.10286	1.27251
																					Glul	0.960159	3.06549
																					RGD1304622	0.706924	0.269535
																					Xpr1	1.97751	1.37502
																					Acbd6	1.72289	1.15653
																					Nphs2	0.0318374	1.63647
																					Abl2	1.96954	1.38296
																					Ralgps2	0.726239	0.386813
																					Rasal2	3.28832	2.16148
																					Tp53i3	0.784093	0.47543
																					Rabgap1l	4.92201	3.41785
																					Rc3h1	2.17556	1.29771
																					Prdx6	0.412138	1.05784
																					Dnm3	4.92351	1.31438
																					Fmo3	0.742786	2.26674
																					Nme7	1.40117	2.16594
																					Atp1b1	6.55788	24.6352
																					Mpc2	0.705994	2.58817
																					Ildr2	1.92359	0.483737
																					Tmco1	0.335778	0.990868
																					Aldh9a1	0.446675	1.26617
																					Mgst3	0.425043	1.21547
																					LOC100361087	1.28835	2.31783
																					Atf6	1.73498	1.19551
																					Sdhc	0.638263	2.11588
																					Ndufs2	0.462048	1.28836
																					Nit1	0.816083	2.09746
																					Dcaf8	1.92803	1.39215
																					Fh	0.39436	0.738364
																					Sdccag8	1.30495	0.885744
																					Akt3	0.915517	0.516335
																					Kif26b	1.86523	1.2144
																					Itpkb	0.241289	0.950357
																					H3f3b	0.369157	0.977471
																					Ephx1	0.497949	0.785371
																					Nvl	0.665595	0.394169
																					Enah	1.29503	0.742389
																					Disp1	1.33141	0.764063
																					44986	0.766027	0.222944
																					Tgfb2	0.971151	0.308144
																					Gpatch2	2.23566	0.914049
																					Ptpn14	1.16542	0.691508
																					Rps6kc1	1.23769	0.594135
																					Mpv17l	1.11889	0.577606
																					Cpped1	1.2247	0.765087
																					Snx29	16.5193	8.61423
																					Zc3h7a	1.1731	0.782812
																					Txndc11	1.30288	0.89396
																					Litaf	0.950997	0.504674
																					Clec16a	1.66829	1.22348
																					Rbm25l1	2.64838	1.80561
																					Mgrn1	0.941495	0.471324
																					Crebbp	3.6058	2.84332
																					Dnase1	0.0986807	3.18957
																					Srrm2	13.8557	8.14469
																					Elob	0.288463	0.814887
																					Atp6v0c	0.645292	3.0181
																					Eci1	0.51716	0.844836
																					Rps2	0.620801	1.46867
																					Ndufb10	0.0836723	0.775799
																					Msrb1	0.442572	1.81225
																					Fahd1	0.332868	1.01644
																					Hagh	0.493742	1.13957
																					Mapk8ip3	1.07609	0.558875
																					Ift140	0.75496	0.417418
																					Rab40c	0.89732	0.59456
																					Rab11fip3	9.62694	3.99868
																					Luc7l	1.91903	1.22394
																					Cpeb4	5.58678	4.31123
																					Crebrf	2.09335	1.60059
																					Atp6v0e1	0.582324	1.77625
																					Ergic1	0.664571	0.353213
																					Sh3pxd2b	0.676395	0.175926
																					Npm1	0.550102	0.957821
																					Wwc1	15.2724	7.36689
																					Ebf1	0.368086	1.31903
																					Atp10b	0.174091	0.977811
																					Cyfip2	0.25013	2.78154
																					Timd2	1.20375	0.244146
																					Havcr1	2.22781	0.284691
																					Rack1	0.224194	0.928302
																					Sqstm1	1.9055	1.32987
																					Canx	2.58109	4.62438
																					Hnrnph1	1.79255	1.14088
																					Zfp354a	1.51984	0.993493
																					Clk4	1.33823	0.861338
																					Sec24a	1.44011	0.863437
																					LOC103694902	0.92948	0.442652
																					Skp1	0.592719	2.22583
																					Vdac1	1.27233	2.76118
																					Hspa4	1.79716	2.55723
																					Uqcrq	0.219932	2.22499
																					Slc22a5	3.99805	2.09261
																					AABR07029596.1	1.21085	0.723897
																					Rapgef6	1.3627	0.974943
																					Hint1	0.379661	1.74806
																					Gpx3	4.91793	12.5478
																					Sparc	0.615346	1.19354
																					Atox1	0.148824	0.709017
																					Larp1	1.58486	1.03142
																					Igtp	0.830589	0.318493
																					Kcnj12	0.920357	0.414447
																					Usp22	0.684484	0.398567
																					Slc47a1	1.47934	0.903819
																					Slc5a10	6.99957	2.28884
																					Prpsap2	1.25654	0.493633
																					Ulk2	2.6643	1.22725
																					Akap10	1.69122	1.23681
																					Specc1	0.316554	0.942434
																					Ncor1	5.28894	4.26194
																					Stx8	1.99934	1.43001
																					Ntn1	4.93277	2.45551
																					Ndel1	2.96478	1.55267
																					Rpl26	0.222718	0.833107
																					Dnah2	0.093864	0.965364
																					Tp53	0.839703	0.481983
																					Fxr2	1.04605	0.602805
																					Polr2a	2.51732	1.52845
																					Tmem256	0.0676899	0.828336
																					Eif5a	0.185216	1.00168
																					Elp5	0.681683	0.391774
																					Gabarap	0.213859	1.40361
																					Pfn1	0.255347	1.11777
																					Smtnl2	0.755119	0.226761
																					Spns2	1.10415	0.581332
																					Ankfy1	1.56924	1.05262
																					Rap1gap2	0.709992	1.16614
																					Smg6	2.51883	1.6387
																					Efcab5	2.96174	1.05525
																					Blmh	0.712321	1.20596
																					Tmigd1	0.0839249	0.792877
																					Myo18a	3.00848	2.11223
																					Flot2	1.23846	0.610027
																					Rpl23a	0.142479	0.917535
																					Slc13a2	1.07208	0.511359
																					Nf1	4.10494	2.97814
																					Adap2	0.727447	0.37621
																					Rhot1	1.90887	1.28413
																					Rhbdl3	0.913481	0.321157
																					AC095947.1	0.0127497	0.879267
																					Rffl	0.715585	0.433925
																					Slfn5	0.351178	1.13351
																					Slfn13	1.15274	0.194721
																					Slfn4	0.133592	1.42343
																					Taf15	1.00956	0.449544
																					Hnf1b	4.30974	2.76566
																					Ddx52	0.895832	0.456745
																					AC105531.1	1.68179	1.10309
																					Ggnbp2	3.38479	1.8639
																					Usp32	2.2394	1.70552
																					Med13	3.18913	2.51967
																					Vmp1	2.50527	1.3397
																					Cltc	2.3934	3.28374
																					Dhx40	1.03793	0.708693
																					Ypel2	2.06653	0.730483
																					Septin4	0.741373	0.408629
																					Dynll2	0.240327	1.37851
																					Msi2	11.09	7.71226
																					Scpep1	4.07739	2.12489
																					Trim25	0.736243	0.359366
																					Mmd	0.0824081	1.17181
																					Hlf	1.07778	0.633074
																					Mbtd1	1.66246	1.08033
																					Nme2	0.495766	1.76955
																					Spag9	4.99575	3.43324
																					Tob1	0.217654	0.712311
																					Luc7l3	6.08967	2.9342
																					Phb	0.300964	0.78063
																					Atp5mc1	0.195246	2.36229
																					Skap1	0.266464	0.764574
																					Nfe2l1	0.446758	0.900295
																					Npepps	2.40476	1.82713
																					Mllt6	0.6724	0.385473
																					Rpl23	0.313105	2.30254
																					Rpl19	0.443044	2.72831
																					Fbxl20	1.60756	1.09802
																					Cdk12	3.63785	2.40799
																					Eif1	0.540934	1.9655
																					Rab5c	0.535065	0.828494
																					G6pc	0.186082	1.38854
																					Rpl27	0.163305	1.0443
																					Nbr1	1.41829	0.985423
																					Tmem106a	2.93646	1.09214
																					Slc4a1	0.146419	0.737409
																					Slc25a39	0.198512	1.1159
																					Grn	0.284557	0.831556
																					Gpatch8	5.11983	3.21764
																					Dcakd	0.717026	0.331398
																					Map3k14	1.43204	0.487177
																					Mapt	8.7175	3.96764
																					Tlk2	1.92531	1.40431
																					Tanc2	7.68476	3.71964
																					Cep95	0.734317	0.400156
																					Bptf	2.75356	1.85954
																					Helz	1.96728	1.45483
																					Prkca	4.36449	2.3223
																					Cep112	2.53023	1.16625
																					Map2k6	0.725703	0.313363
																					Kcnj16	0.221972	0.785072
																					Atp5pd	0.180859	2.20614
																					Grb2	1.69054	1.2273
																					H3f3a	0.501767	1.20982
																					Acox1	1.15479	1.75273
																					Prpsap1	0.901349	0.575184
																					Srsf2	4.75047	2.59927
																					Sec14l1	0.314142	1.1763
																					Usp36	0.939349	0.560487
																					Rnf213	1.10928	0.382782
																					Rptor	1.929	1.22313
																					Baiap2	1.30808	0.71793
																					Hgs	0.625264	0.360357
																					Slc25a10	0.460023	0.738727
																					P4hb	0.364306	1.32421
																					Arhgdia	0.349113	0.786553
																					Mafg	0.77132	0.310837
																					Dcxr	0.753686	1.28695
																					Ccdc57	1.72468	0.979263
																					Csnk1d	1.60011	0.933188
																					Hexd	1.21603	0.397762
																					Tbcd	1.51245	0.784435
																					Kcnma1	0.172146	0.900373
																					Vdac2	0.599765	1.15611
																					Kat6b	1.95275	1.39916
																					Adk	6.50688	4.98158
																					LOC102554608	0.334515	1.06563
																					Kcnk5	5.22527	1.36211
																					Rtraf	0.326651	0.710274
																					Nid2	0.893398	0.439046
																					Zfp385d	2.7836	1.20299
																					Rpl15	0.161421	1.08007
																					Atxn7	1.34815	0.926237
																					Ptprg	2.04811	1.56023
																					Pdhb	0.24728	0.722842
																					Abhd6	1.41397	0.882911
																					Flnb	3.78396	2.65742
																					Styx	1.04158	0.578796
																					Samd4a	4.25209	1.69139
																					Mapk1ip1l	1.12307	0.769815
																					Ktn1	2.96364	2.29277
																					Peli2	3.69241	2.36945
																					Tmem260	1.35678	0.862437
																					Chd8	1.7017	1.23043
																					Rab2b	0.743909	0.391895
																					Dad1	0.211097	0.802712
																					Slc7a7	4.95774	1.47128
																					Acin1	3.34737	2.16858
																					Slc7a8	2.13676	0.96812
																					Pabpn1	6.07658	1.94331
																					Psme1	0.222341	0.693863
																					Tm9sf1	0.357031	0.795589
																					Nedd8	0.333057	0.889947
																					Zmym5	1.60707	0.855269
																					Zmym2	1.6514	1.14811
																					Ift88	0.81353	0.42737
																					Adra1a	2.07585	1.03589
																					Ppp2r2a	2.13156	1.53334
																					Dock5	1.86155	1.1114
																					Gucy1b2	0.459932	0.80502
																					Wdfy2	2.02346	1.44697
																					Ctsb	1.29569	2.39339
																					Xkr6	0.861711	0.240724
																					Msra	6.78374	4.09503
																					Fndc3a	2.63027	1.56071
																					Rb1	3.26916	2.44173
																					Itm2b	1.84973	8.67556
																					Sucla2	0.778201	1.15007
																					Esd	0.737773	1.19806
																					Lrch1	0.541205	0.970939
																					Zc3h13	3.20829	2.04681
																					Tpt1	0.860003	4.01103
																					Enox1	0.130182	3.21637
																					Akap11	1.92164	1.40976
																					Dgkh	1.80744	1.05076
																					Vwa8	1.14345	0.486869
																					Naa16	1.39373	0.863312
																					Pibf1	1.30521	0.92441
																					Klf12	5.55786	2.66971
																					Mycbp2	2.51338	1.57979
																					Rbm26	4.65476	2.75951
																					Gpc6	3.81643	1.29829
																					Abcc4	6.00151	2.935
																					Farp1	5.07526	1.99135
																					Tm9sf2	0.683567	1.13921
																					Fbp1	1.64751	3.70283
																					Fancc	1.29081	0.516477
																					Ercc6l2	2.69595	1.96743
																					Ctsl	1.77829	5.05911
																					Dapk1	0.766545	1.36709
																					Agtpbp1	1.45565	0.927888
																					Hnrnpk	0.665536	1.00007
																					Gkap1	1.66584	1.07663
																					Klhl3	0.0877517	1.42931
																					Macroh2a1	1.66096	1.1997
																					Ddx46	2.34276	1.35351
																					Fam193b	1.67214	0.855411
																					Slc34a1	104.045	40.1616
																					Nsd1	4.56855	3.03079
																					Uimc1	1.18352	0.81263
																					LOC306766	0.908298	2.11111
																					Sema4d	0.702424	0.385031
																					Secisbp2	1.46904	0.671431
																					Cenpp	4.18173	1.36282
																					Rnf144b	2.12818	1.00597
																					Tpmt	0.901571	1.73859
																					Kif13a	3.01092	1.68227
																					Atxn1	6.26657	3.49183
																					Dtnbp1	1.73433	1.0222
																					Gcnt2	2.01808	2.65493
																					AABR07027306.1	0.0773764	1.27829
																					Nol7	0.478899	0.804704
																					Snrnp48	1.46442	0.723109
																					Dsp	0.832243	1.62039
																					Rreb1	4.12764	2.6992
																					Fars2	2.82092	1.97563
																					Lyrm4	1.74479	1.10043
																					Cdyl	1.56329	0.861542
																					Eci3	1.70412	2.6126
																					Prpf4b	7.52914	3.37161
																					Slc22a23	3.94237	2.27425
																					Bphl	0.524365	0.912214
																					Uqcrfs1	0.0914815	1.16532
																					Mboat1	0.373206	0.81197
																					Cdkal1	2.16575	1.65447
																					Carmil1	4.1663	2.34757
																					AABR07027750.1	1.50183	1.05684
																					Hist1h2bq	0.289548	1.05798
																					Zscan26	1.38461	0.855395
																					Aoah	1.4025	0.968565
																					Mplkip	0.762529	0.365801
																					Hecw1	0.664602	0.261087
																					Tbce	1.08099	0.686417
																					Zeb1	0.865188	0.33383
																					Epc1	2.90414	1.85614
																					Mtr	2.15694	1.11705
																					Klf6	1.4177	0.479862
																					Akr1c1	3.77247	2.23801
																					RGD1564865	13.1514	5.93206
																					Akr1c12l1	0.30362	3.33323
																					Gdi2	0.831144	1.21876
																					Atp5f1c	3.23544	4.70682
																					Celf2	2.10309	1.26872
																					Usp6nl	1.20655	0.851169
																					Upf2	2.06661	1.40928
																					Phyh	1.56493	3.56716
																					Bend7	1.80169	1.27359
																					Fam107b	1.95111	1.47015
																					Mt1	0.231848	2.44523
																					Nmt2	1.10633	0.618539
																					Pter	8.59273	4.34143
																					Rsu1	1.6534	1.13005
																					Cubn	9.47215	4.51902
																					Nebl	0.81092	1.49902
																					Prtfdc1	1.11277	0.180196
																					Nid1	0.886116	1.9209
																					Rps24	0.237949	0.988638
																					Spin1	0.612662	0.223026
																					Appl1	0.603858	2.27292
																					Tasor	1.84934	1.24792
																					Ccdc66	0.815674	0.498194
																					Anxa11	0.579388	0.947014
																					Chdh	1.24326	0.673478
																					Tkt	0.678291	1.48065
																					Sfmbt1	3.29525	1.84578
																					Nisch	2.10783	1.08212
																					Hacl1	1.16785	0.728262
																					Ncoa4	0.530112	0.832247
																					Parg	2.53231	1.84474
																					Ccser2	2.7931	1.60624
																					Ghitm	0.451052	1.05135
																					Tspan14	0.698161	0.357365
																					Eps15l1	1.96771	1.07624
																					Myo9b	1.25951	0.569646
																					Rpl18a	0.310259	1.22771
																					Pgpep1	2.56537	1.82998
																					Uba52	0.463113	3.03101
																					Upf1	0.906962	0.381222
																					Mau2	1.28614	0.784081
																					Ndufa13	0.207191	1.27988
																					Psd3	0.622741	1.42868
																					AABR07025295.1	3.34336	1.67621
																					Sh3rf1	8.86535	6.13933
																					Clcn3	0.867943	1.363
																					Aadat	1.26341	9.4502
																					Enpp6	3.14726	0.980455
																					Irf2	1.32555	0.843355
																					Acsl1	0.888464	1.56987
																					Slc25a4	0.279904	1.88598
																					Sorbs2	0.358776	2.24225
																					Pcm1	3.87924	2.80042
																					Micu3	0.853327	0.495602
																					Rbpms	8.60646	5.16511
																					Nrg1	6.16967	2.72019
																					AABR07026125.1	9.26635	3.14628
																					Nsd3	3.18589	2.23734
																					Fgfr1	1.17879	0.678753
																					Zmat4	2.0161	1.3034
																					Ikbkb	1.27584	0.635093
																					Vdac3	0.349475	0.85277
																					Defb1	0.128957	3.59975
																					Rasa3	0.991354	0.402046
																					Lamp1	2.14357	3.90881
																					Cul4a	1.5286	0.892054
																					Mcf2l	1.34678	0.784956
																					Col4a1	3.10808	2.17107
																					Lig4	0.886528	0.389909
																					Arglu1	2.27557	1.40974
																					Gbe1	0.971162	1.34683
																					Robo2	0.400826	1.79387
																					Nrip1	3.78121	1.98671
																					Atp5pf	0.262753	2.41145
																					App	8.88205	12.5669
																					Adamts1	2.93735	0.498277
																					Cct8	0.516742	0.873212
																					Sod1	0.39987	4.2905
																					Paxbp1	1.59985	0.937328
																					Tmem50b	0.388806	0.672716
																					Son	9.1368	4.65852
																					Cryzl1	0.98794	0.629467
																					Atp5po	0.416774	3.82275
																					Mrps6	1.67183	2.79654
																					Runx1	1.14514	0.295299
																					Morc3	1.13994	0.586909
																					Ttc3	5.00537	3.05554
																					Brwd1	3.64481	2.13292
																					Igsf5	1.89887	1.05807
																					Tmprss2	1.00513	2.9812
																					Cpox	1.28185	0.419443
																					St3gal6	2.10781	1.04931
																					Dcbld2	1.08858	0.327459
																					Filip1l	1.05449	0.352722
																					Senp7	1.54753	1.11403
																					Zbtb11	1.09381	0.672636
																					Rpl24	0.228013	1.43533
																					Nfkbiz	1.30914	0.313251
																					Alcam	1.37509	2.2821
																					Bbx	1.28925	0.900794
																					Dzip3	1.1757	0.586682
																					Plcxd2	0.753442	0.407972
																					Phldb2	5.10723	7.63518
																					Atp6v1a	1.1237	2.14312
																					Ccdc191	0.817725	0.526705
																					Zbtb20	41.8425	25.1226
																					Igsf11	7.24055	4.02228
																					Cox17	0.124128	0.961352
																					Ndufb4	0.201181	0.712373
																					Golgb1	5.5188	3.65013
																					Slc15a2	0.473686	1.09403
																					Casr	0.0669574	1.11821
																					Parp9	0.75121	0.282829
																					Parp14	1.84821	0.51059
																					Hspbap1	0.937291	0.568578
																					Mylk	2.36015	1.77559
																					Kalrn	3.89201	2.16388
																					Slc12a8	2.73559	1.09417
																					Snx4	1.244	0.771682
																					Iqcg	0.531169	0.224874
																					Ccdc50	1.74222	1.01909
																					Il1rap	0.708701	0.357107
																					Tmem207	0.208615	2.22638
																					Cldn16	0.0565663	0.823651
																					P3h2	9.1763	7.23822
																					Lpp	8.00899	4.28829
																					St6gal1	0.530114	1.13637
																					Eif4a2	1.04006	1.51781
																					Dgkg	3.51323	1.9315
																					Map3k13	4.59601	1.66748
																					Vps8	0.997033	0.584238
																					Eif4g1	0.982925	1.45665
																					Psmd2	0.286773	0.73475
																					Yeats2	2.02621	1.26539
																					Comt	1.46224	1.02176
																					Med15	2.75624	1.64011
																					Ube2l3	0.421695	0.698346
																					AABR07034767.1	1.00963	0.599002
																					Spidr	1.39624	0.868681
																					LOC108348287	0.080783	1.04183
																					Esco1	1.47024	0.980807
																					Mib1	2.55123	1.67488
																					Ttc39c	0.965063	0.469629
																					Kctd1	1.0136	2.00779
																					Chst9	2.13104	1.42253
[truncated: 277 more rows]
[truncated: 12 more columns]

## Sheet: Spironolactone vs. DOCA
Mean expression values of DEGs in different cell types between spironolactone and DOCA groups.
Endo	Genes	DOCA	Spironolactone		Fibroblast	Genes	DOCA	Spironolactone		MyoFib	Genes	DOCA	Spironolactone		Podo	Genes	DOCA	Spironolactone		PT	Genes	DOCA	Spironolactone		LOH	Genes	DOCA	Spironolactone		DCT	Genes	DOCA	Spironolactone		PC	Genes	DOCA	Spironolactone		IC_A	Genes	DOCA	Spironolactone		IC_B	Genes	DOCA	Spironolactone
	AABR07000398.1	489.419	232.136			Ust	3.47162	5.08924			Map1b	10.6565	3.07715			AABR07000398.1	422.237	136.6			Adgrg6	1.21702	0.770822			Samd5	4.004	5.49011			AABR07000398.1	228.809	98.7035			AABR07000398.1	225.391	69.8564			Samd5	5.66277	6.95585			AABR07000398.1	359.839	91.9465
	Ifngr1	0.800549	1.14129			AABR07000398.1	638.235	224.714			Kap	0	1.59225			Rps5	0.0728701	1.0864			AABR07000398.1	431.201	165.653			Utrn	8.14547	6.4594			LOC108348175	0.766757	1.20523			Pde7b	30.7466	43.6626			Phactr2	1.1088	1.52439			Reps1	0.985823	1.45588
	Pde7b	5.50038	7.41762			Aldh8a1	0.333707	0.591458			Adgrl3	1.69622	4.88142			Spint2	0.815474	1.97917			Arfgef3	1.23666	1.74778			AABR07000398.1	220.714	124.083			Spint2	3.17897	3.98119			Arhgap18	1.69171	3.53486			AABR07000398.1	297.388	102.886			Arhgap18	12.5357	16.5975
	Ptprk	6.47952	8.79542			Ptprk	3.36487	4.19515								Dbp	2.14052	0.502587			Pde7b	4.47743	5.65126			Pde7b	11.5383	13.9775			Uri1	1.39285	1.8484			Tpd52l1	1.62184	2.41327			Reps1	0.686051	1.04469			Eya4	0.148235	0.527889
	Apoe	0.996938	1.39998			Eya4	0.369168	0.717491								Rpl27a	0.123476	0.870184			Hbs1l	1.29911	1.73835			Slc9a3	1.06431	1.48792			Fam189a1	2.1332	3.01824			Klk1.2	0.544049	0.871413			Arhgap18	7.05899	10.7479			Sdha	1.29275	1.78823
	Klk1.2	0.125491	0.867163			Sgk1	0.532771	0.841143								Umod	0.337925	2.0216			Aldh8a1	1.79891	2.57147			Plekhg1	3.05975	4.17306			LOC108349594	1.09333	1.91961			Mef2a	2.28487	2.95626			Tpd52l1	0.538184	1.11163			AABR07001519.1	1.67536	2.21219
	Mtmr10	0.612299	1.01693			Fndc1	0.715754	1.17277								LOC687780	0.160445	0.844339			Ptprk	10.1027	14.218			LOC108348175	0.88129	1.40999			Btbd1	1.02661	1.45495			LOC108349594	1.14032	1.71779			Wtap	1.0268	1.42426			AABR07002768.1	0.850278	0.19067
	Mef2a	4.98543	6.51691			Tcp1	0.304612	0.663097								Cyp2c23	0.750125	2.62333			Arhgap18	1.08005	1.59735			Pde10a	1.10491	0.519172			Cemip	1.68549	3.02598			Pde8a	3.04485	3.95031			Rpl18	0.243939	0.491218			Spint2	2.32917	3.30364
	Btbd1	1.37763	1.91248			Igf2r	0.871241	1.37336								Oxct1	0.820751	2.05532			Sgk1	0.317399	0.693768			Mpc1	1.29078	1.84769			Vbp1	0.304476	0.556642			Ctsc	3.57579	4.55364			Mef2a	2.17137	2.94863			Uri1	1.78202	2.57638
	Fam168a	1.37301	1.96145			Slc22a2	0.111743	0.577524								Car2	0.853885	1.96767			Brd9	0.999751	0.616898			Spint2	2.94287	3.98359			Ctsc	2.42483	3.14925			Tmem135	2.59691	3.52322			Rhcg	18.3245	23.5686			Zdhhc13	0.458562	0.770215
	Nup98	1.56286	2.10208			Smoc2	0.890424	1.54571								Rps3a	0.024405	0.98758			Slc6a18	1.8871	3.21457			RGD1308428	1.39267	1.85933			Tmem135	2.13264	2.87209			Picalm	3.62249	5.71609			Hdgfl3	1.896	2.53288			Nipa2	0.814908	1.28413
	Ipo7	0.649591	1.10049			Rps9	0.337431	0.80636								Nes	9.61729	3.41707			Plekhg1	0.887027	0.51186			Pcsk6	0.834868	2.01847			Ipo7	0.687242	1.0832			Dlg2	0.607151	1.29849			Ctsc	2.20365	3.441			Tjp1	0.536308	0.918668
	Galnt18	4.24366	5.66544			Rps5	0.360271	0.75413								Pdzk1	0.270028	1.19233			Slc22a2	0.315425	1.00894			LOC108349594	1.22671	1.67437			Sbf2	3.37267	4.20649			Ipo7	0.683648	1.13096			Tmem135	2.23774	2.86886			Mef2a	3.66966	5.27025
	Usp47	1.80253	2.3832			Rpl28	0.547869	1.00852								Hao2	2.62746	7.2695			AABR07001519.1	2.01339	2.76476			Agbl1	1.50051	2.06183			Umod	0.976742	1.90505			Galnt18	12.3736	18.6778			Picalm	3.03384	3.83444			LOC108349594	1.06892	1.52226
	Pde3b	1.09868	1.79989			Apoe	1.57629	2.24858								Atp1a1	4.60896	9.16847			Pvr	1.24831	0.687392			Cemip	2.8121	5.35875			Acsm5	0.797227	1.38286			Pde3b	5.36687	13.4122			Sbf2	3.6798	4.89915			Zfp592	0.649516	0.989359
	Pik3c2a	2.68495	4.05187			Ltbp4	1.41023	1.92107								Vav3	0.782074	2.58088			Ethe1	0.296128	0.608643			Tmem135	2.01531	2.71005			Uqcrc2	1.74636	2.54228			Pik3c2a	3.4069	4.35445			Usp47	2.23611	2.91601			Zfand6	3.18391	4.22633
	Umod	1.09932	1.73798			Spint2	0.80471	1.18653								Gclm	0.979298	3.712			AABR07004221.2	7.22913	9.81872			Me3	3.58843	5.10588			Mettl9	0.471174	0.780616			Sox6	6.9722	12.9243			Tead1	3.41128	4.35738			Vbp1	0.495302	0.910095
	Plekha1	0.688078	1.14081			Klk1.2	0.147775	1.32845								Wls	2.66229	5.30562			Slco3a1	1.97148	0.923222			Galnt18	8.55608	10.5138			Zfp629	3.06535	4.40198			Uqcrc2	1.56888	2.05611			Btbd10	0.564305	0.90184			Nox4	0.347013	0.733949
	Ctsd	1.39508	2.33309			Rps11	0.552052	0.92062								Magi2	39.2635	20.1096			Anpep	0.745776	1.1113			Spon1	2.44647	4.51258			Bnip3	0.248206	0.549694			Zfp629	2.59183	3.42912			Pik3c2a	2.57602	3.45472			Tmem135	1.95469	2.53107
	Kcnq1	1.63155	2.27841			Rpl18	0.445762	0.871416								AABR07059258.1	75.6314	48.6817			Slc28a1	0.591226	1.06325			Sox6	4.53317	6.25151			Chka	1.77482	2.49043			AC134224.2	22.2828	29.2593			Sox6	3.29437	5.21671			Ppme1	0.455842	0.800211
	Fth1	1.51995	2.16864			Mtmr10	0.334601	0.748659								Aass	0.0583092	0.552131			Fah	0.588381	1.01279			Uqcrc2	1.58654	2.40872			AC134224.2	25.6094	30.7961			AC134224.3	602.591	741.963			Ears2	0.331686	0.668652			Ipo7	0.89624	1.43739
	Tle4	1.18229	1.80801			Mef2a	2.11275	3.24205								Ndufa5	0.0871821	0.595081			Folh1	0.769309	2.07963			Zfp629	3.00987	3.82557			AC134224.3	763.216	934.512			Rtn3	2.6129	3.35536			Fus	1.72852	2.33051			Sbf2	3.17532	4.15033
	Gnaq	6.03814	8.10144			Iqgap1	1.79455	2.75325								Podxl	23.4192	11.5278			Nox4	5.58514	8.05169			Ifitm10	4.25479	2.13094			Fth1	0.721259	1.18526			Ahnak	8.11926	4.56099			Mcmbp	0.365563	0.667083			Usp47	2.34649	3.62525
	Cemip2	3.90022	6.63276			Hdgfl3	0.590745	0.94273								Chchd3	1.63201	3.00858			Picalm	7.42678	9.84719			Kcnq1	3.52984	4.56074			Trpm6	4.95302	7.06279			Tle4	0.626057	1.03385			AC134224.1	86.4692	62.5082			Far1	0.896038	1.30441
	Slc1a1	0.572366	0.933889			Nox4	0.667282	1.03677								Aqp1	0.0539046	0.603799			Tenm4	1.48682	0.666312			Shank2	13.2956	16.1773			Cdc37l1	1.25364	1.79787			Trpm6	2.45693	3.26186			LOC687780	0.183855	0.424947			Pde3b	0.684491	1.45907
	Cyp2c23	0.596443	1.48982			Prss23	0.305872	0.784615								Kap	0.0167702	1.11796			Acer3	0.942216	0.571383			Chka	1.78943	2.44176			Papss2	0.348401	0.607989			Pcsk5	0.961181	1.39104			Rtn3	3.07498	4.29241			Pik3c2a	1.66867	2.38684
	Chuk	0.521482	0.826937			Picalm	5.01214	7.49398								Ptpro	46.4428	27.1192			Arhgef17	1.2966	0.90649			AC134224.2	19.432	25.0076			Atad1	0.822927	1.31368			Aldh1a1	1.42692	2.01614			Fth1	0.904291	1.32471			Sox6	2.79516	3.74237
	Tent2	0.867446	1.24646			Dlg2	2.29166	4.7107								Lmx1b	9.21916	4.4571			Fchsd2	3.8649	4.8636			Rtn3	1.74788	2.50018			Pten	1.50941	2.13996			Rfx3	2.08746	2.8538			Tle4	2.11597	3.21844			Uqcrc2	1.55429	2.21174
	Arhgef26	1.03099	1.45915			Rps3	0.524361	0.877356								Sord	0.231025	0.933313			Nup98	1.99901	2.58631			Tle4	1.37741	1.85592			Pank1	1.00551	1.43779			Ric1	1.61593	2.29747			Gnaq	2.56766	3.4294			Ndufab1	0.416068	0.735691
	NEWGENE-1310139	1.72573	2.53677			Arrb1	0.966816	1.48889								Slc27a2	0.735337	1.94902			Ppfibp2	1.92647	2.61027			Anxa1	2.49205	3.31499			Btaf1	1.18934	1.64473			Atad1	0.842078	1.1954			Trpm6	1.1162	1.80897			Zfp629	3.43286	5.1228
	Pde4d	14.065	18.1455			Nup98	1.48516	2.00165								Acss2	0.129955	1.16429			Galnt18	1.00993	1.40283			Atad1	0.902173	1.33271			Got1	1.61924	2.37972			Pten	1.39429	2.0434			Pcsk5	0.927619	1.33934			Fus	1.56851	2.2228
	Plpp1	12.6629	20.859			Stim1	2.23653	3.21942								Pck1	0.225465	3.50152			Tead1	7.41797	9.09943			Pank1	1.34678	1.80096			Cyp2c23	0.327123	0.648505			Marchf5	0.334157	0.603081			Ric1	1.59874	2.1705			Ppp6r3	2.83968	3.61847
	Arl15	11.8944	15.6825			Rpl27a	0.518553	1.06217								Slc7a13	0.193199	1.09925			Arntl	0.210854	0.616729			Got1	0.798629	1.31374			Tmem161b	0.882642	1.30209			Pyroxd2	0.841633	0.367691			RGD1311595	1.24463	1.90333			Chka	0.795548	1.20286
	Oxct1	1.04978	1.46802			Ipo7	0.688135	1.16471								Sh3gl2	0.237636	1.14584			Acsm2	9.47729	11.7255			Cyp2c23	0.365229	0.795124			Tent2	1.02932	1.5105			Sorcs1	0.919078	1.40485			Pten	1.46744	2.36486			Pacs1	4.2568	6.62659
	Hltf	0.528694	0.841946			Sbf2	5.22091	6.66811								Scp2	0.213354	1.23711			Acsm3	1.14801	0.557502			Mef2c	1.57108	3.18683			Homer1	0.483562	0.853433			Rbm20	2.13677	3.92631			Ide	1.32166	1.93907			AC134224.1	108.137	81.1671
	Fxr1	1.47936	2.03311			Mrvi1	2.73814	3.68097								Atp5if1	0.116582	0.974444			Abca16	2.68262	1.93242			Homer1	0.5555	0.989387			Pde4d	23.8336	29.6372			Pdcd4	2.16283	3.22161			Lcor	3.74932	4.68493			AC134224.3	562.875	694.699
	Tsc22d2	1.0561	1.65109			Usp47	1.92223	2.7639								Ftl1	0.0770719	0.747332			Uqcrc2	1.09597	1.53878			Map1b	0.86163	0.374128			Itga1	11.1551	13.7242			Grk5	1.91672	2.73936			Pi4k2a	0.35709	0.634722			Rtn3	3.10065	4.57774
	Mme	0.319206	0.681203			Tead1	5.22575	7.04091								Per3	4.86968	0.943872			Rbbp6	2.72789	1.85454			Plpp1	1.64648	2.57486			Nnt	1.54982	2.4696			Rhobtb3	1.13417	2.18029			Cyp2c23	0.502522	0.890793			Tle4	2.71914	4.33179
	Sh3d19	4.74542	6.23516			Arntl	0.18922	0.723394								Camta1	14.3867	2.84977			Slc5a11	0.557924	1.03157			Ndufs4	1.56765	2.08854			Ghr	4.7537	6.35521			Mctp1	1.86727	2.84378			Gbf1	4.46353	5.70039			Gnaq	3.74753	4.992
	Hao2	1.62521	2.76665			Pde3b	0.850204	1.36323								Cltrn	0.290853	1.30746			Plekha1	1.2255	1.76969			Nnt	1.33413	1.86006			Osmr	0.390226	0.745988			Rasa1	1.74894	2.32484			Grk5	1.69536	2.41703			Abhd17b	0.752585	1.19849
	Atp1a1	5.13675	7.39684			Nucb2	0.532363	0.884433								Msn	0.809431	2.51076			Ctbp2	1.01286	0.624395			Oxct1	2.32412	3.77536			Prlr	0.503908	0.869158			Tent2	1.03818	1.46026			Atg10	2.27842	3.14952			Cbwd1	0.581472	1.03106
	Csde1	1.08074	1.54317			Pik3c2a	1.95127	2.58483								Galm	0.145544	0.899567			Cyp2e1	0.778669	1.15923			Osmr	0.712116	1.14194			Zfr	2.80206	3.58547			Homer1	0.391804	0.698019			Ssbp2	1.83662	2.60333			Ric1	1.21605	1.63683
	Hipk1	1.8875	2.47606			RGD1311703	0.281928	0.593896								Epcam	0.457697	1.71927			Eps8l2	0.96323	1.46448			Car2	1.7116	2.34253			Ythdf3	1.74942	2.27896			Arhgef26	0.747772	1.09495			Tbca	0.99472	1.40905			Pten	1.90255	2.6032
	Magi3	3.04675	4.01083			Umod	1.1358	1.77057								Capn13	83.0152	7.94386			AC099449.1	1.52829	1.02839			Mrps28	1.22272	1.68983			Cyp7b1	1.17093	1.91028			Adamts6	1.09701	1.55836			Iqgap2	3.40898	4.25472			Cyp2c23	0.40348	0.770838
	Cttnbp2nl	1.3996	2.09319			Uqcrc2	0.882621	1.3307								Dglucy	0.0272832	0.689169			Ppp6r3	3.05561	3.97215			Cyp7b1	0.967432	1.54774			Fxr1	1.46507	1.96699			Ghr	2.57946	3.53465			Ndufs4	1.88266	2.45144			Chuk	0.564761	0.961332
	Gnai3	1.4718	2.32374			Aldoa	0.439598	1.18744								Atp5f1b	0.745437	2.68			Acy3	0.892432	1.8604			Cp	2.69711	1.19574			Spata5	1.58113	2.17094			Oxct1	1.82273	2.5025			Car2	7.16749	11.4789			Pdcd4	0.93459	1.43423
	Sort1	1.23831	1.71168			Chst15	1.54002	2.0248								Cd63	0.566773	1.67701			Slc22a12	1.30066	1.98288			Ndufb5	0.331793	0.618733			Naa15	1.52316	2.0298			Car2	1.83733	2.83396			Mrps28	1.27825	1.82937			Rasa1	1.66009	2.18928
	Vav3	4.57912	5.75226			Oat	0.208338	0.573993								Rida	0.309613	1.63651			Ust5r	4.46757	5.8639			Mbnl1	4.61106	6.14358			Foxo1	1.35459	1.83288			Hltf	0.609621	0.928041			Gpr160	0.489622	0.826848			Ssbp2	3.04342	4.47538
	Palmd	1.0616	1.58211			Adam12	3.82792	8.08264								Cox6c	0.204594	0.798721			Slc22a25	4.17531	5.66961			Mme	1.10237	1.61854			Tsc22d2	5.53664	7.77677			Mecom	5.06042	6.62209			Lrrc31	0.567761	1.11872			Tent2	1.05791	1.69792
	Dpyd	0.93421	1.32566			Ctsd	1.46774	2.58911								Rhpn1	9.39803	4.07179			Slc22a6	2.10209	3.02971			Veph1	1.56858	2.7218			Med12l	1.67619	2.24618			Fxr1	1.38625	1.96952			Fxr1	1.43843	2.03119			Homer1	0.622642	0.934412
	Gclm	0.828166	1.72931			Ano1	0.806537	1.55758								Slc38a2	0.914379	1.84932			Asrgl1	0.506544	0.873984			Pdgfc	1.13401	1.56859			Mbnl1	3.78904	5.06316			Spata5	1.41353	1.93929			Spata5	1.83938	2.3819			Fcho2	2.52076	3.46066
	Camk2d	2.50088	3.26247			Gstp1	0.285663	0.564507								Gramd1b	0.770525	2.10096			Glyat	8.83589	11.7362			Vav3	5.91968	9.15237			Kcnab1	1.22708	1.89334			Lhfpl6	0.814238	1.30906			Jade1	0.675168	1.01952			Trappc13	0.555512	0.929346
	Ube2d3	1.67229	2.43016			Cfl1	0.560604	0.899727								Il18	3.00874	1.17683			Tle4	1.29049	2.01616			Synpo2	0.384971	1.05421			Lekr1	2.04287	2.68307			Frem2	1.05863	1.9504			Tsc22d2	1.58883	2.33249			Gpbp1	1.96611	2.53587
	Unc5c	1.19493	1.76501			AC134224.1	43.7375	33.7758								Myo5c	11.5964	5.01062			Pcsk5	3.97288	5.18657			Ube2d3	1.35431	1.87294			Csde1	0.893062	1.34162			Rnf13	1.03779	1.49304			Mme	2.18853	3.4754			Mtrex	1.11775	1.6477
	Pdlim5	2.01032	2.8737			Cox8a	0.29131	0.988543								Gclc	0.628003	5.45235			Anxa1	0.946779	0.392563			Pdlim5	1.90897	2.90566			Trim33	1.72633	2.27638			Tsc22d2	3.01614	4.33458			Lekr1	1.49702	2.09527			Arl15	25.554	31.0404
	Pkn2	2.00411	2.61079			Rtn3	1.077	2.0676								Vegfa	21.8329	8.95548			Aldh1a1	0.618472	0.952031			Wls	5.12005	7.50217			Cept1	0.71189	1.10936			Kpna4	1.83624	2.57043			Cct3	0.79312	1.2249			Ndufs4	1.56922	2.20099
	Adgrl4	24.8569	30.3517			Fth1	0.93834	2.32554								Spats1	2.17963	0.108472			Dock8	6.53017	8.57874			Sema3c	1.80633	2.75701			Ptbp2	1.49553	2.03168			Lrba	12.7095	16.9641			Gatad2b	2.16539	2.97765			Oxct1	1.30631	2.06773
	Adgrl2	5.4258	6.7411			Tle4	1.98842	2.91185								Clic5	12.2739	6.7813			A1cf	1.25819	2.65799			Krit1	0.832221	1.21445			Gclm	1.8698	2.59075			Man1a2	0.879836	1.49995			Trim33	1.56422	2.20689			Car2	3.24338	5.55756
	St6galnac3	7.92152	12.7247			Gnaq	3.27084	4.37546								Hspd1	0.545456	1.81866			Sgms1	7.88211	10.3415			Fam133b	1.14956	1.67239			Bcar3	1.00807	1.40525			Trim33	1.71586	2.24061			Magi3	6.44755	8.19075			Ythdf3	1.47092	2.1226
	Ankrd13c	0.900271	1.3184			Gna14	1.18662	1.82772								Spp1	7.87908	16.66			Rnls	2.49575	3.25398			Calcr	1.21981	1.95971			Fnbp1l	2.21562	3.03081			Magi3	4.14122	5.45257			Cept1	0.63774	1.11624			Tbl1xr1	3.1338	3.93078
	Wls	1.96951	2.54693			Aldh1a1	0.280625	0.569085								Fryl	6.43691	2.53661			Plce1	1.76122	0.755859			Cadps2	2.69586	1.82812			Ube2d3	1.15702	2.0231			Cept1	0.716787	1.07157			Cnn3	0.668194	1.05145			LOC499584	0.155827	0.511378
	RGD1565355	1.23018	2.4564			Zfand5	0.585575	0.91756								Ppargc1a	1.43141	2.73813			Hoga1	4.46576	5.51974			Slc13a1	2.06089	0.864691			Ankrd13c	0.927295	1.55613			Dpyd	0.409039	0.733375			Abcd3	1.85929	2.78433			Mfn1	1.11827	1.5197
	Sema3a	1.42858	2.32829			Pten	1.65321	3.16907								Ldb2	0.152983	1.12274			Cyp2c23	5.78947	9.33412			Iqub	0.391358	0.737326			Krit1	0.841787	1.33354			Ptbp2	1.88848	3.03537			Bcar3	3.66892	4.94704			Dnajc19	0.269326	0.556238
	Sema3d	4.087	5.85427			Acta2	0.555619	1.26148								C1qtnf7	3.10961	0.697161			Gbf1	3.01425	4.04388			Ahcyl2	4.99216	6.30993			Calcr	0.787794	1.2024			Arhgap29	2.16398	3.14951			Fnbp1l	3.11573	3.93739			Fxr1	1.17456	1.80206
	Glcci1	1.36468	1.87192			Pank1	0.313698	0.602069								Adcy1	9.8978	4.08053			Cnnm2	1.07417	1.53838			AABR07060133.1	3.91379	2.59476			Slc25a13	1.02354	1.5769			Usp53	1.12958	1.68011			Npnt	3.26839	4.20529			Atp11b	0.407447	0.676617
	Ndufa4	0.341559	0.776777			Tm9sf3	0.898763	1.30766								Mgat5	27.2252	15.9995			Atrnl1	5.31075	7.25533			Chchd3	4.83034	7.20184			Ica1	1.52337	2.03575			Sec24b	1.03343	1.47372			Ube2d3	1.34057	2.34718			Spata5	2.39446	3.09322
	Plxna4	1.8132	3.09226			Cyp2c23	0.827612	1.75423								Atp1b1	3.78343	11.0557			Arrdc3	0.424528	0.699569			Exoc4	5.19027	6.46215			Slc13a1	1.32525	0.576692			Ube2d3	1.25268	2.07414			Ppp3ca	4.80475	5.90394			Foxo1	1.52031	2.08299
	Chchd3	2.29845	3.05686			Atrnl1	1.76573	2.37472								Disp1	6.74997	2.65778			Bhmt2	2.61609	3.81732			Cycs	0.172683	0.502939			Mkln1	3.37195	4.33142			Bmpr1b	1.1632	1.81308			Eif4e	0.451125	0.943562			Tsc22d2	1.64159	2.88333
	Luc7l2	3.77951	5.16173			Grk5	6.43997	7.98341								Srrm2	12.4831	5.24546			Dmgdh	1.14669	1.87792			Pde1c	3.0506	4.27837			Chchd3	5.49595	8.342			Pdlim5	1.48216	2.10314			Bmpr1b	3.79546	5.20303			Mbnl1	2.4861	3.22446
	Hipk2	5.23603	7.08449			Mef2c	0.880209	1.39088								Gpx3	2.6021	7.63307			Iqgap2	2.36769	3.06519			Fam13a	1.20647	2.0251			Exoc4	5.19025	6.60854			Lmo4	1.09266	1.84152			Pdlim5	1.85459	2.46506			Lrba	7.95874	10.3275
	Braf	1.2494	1.68096			Cox7c	0.343698	0.985508								Mapt	7.4466	3.794			Map1b	1.51991	0.622111			Mgll	3.1383	5.39705			Luc7l2	4.74439	7.10625			Mcoln3	1.32072	2.96632			Acadm	0.491505	0.831682			Rhbg	7.95	3.70805
	Chn2	4.09832	6.4863			Rps23	0.388825	0.76692								Clu	0.783389	5.60913			Bdp1	2.67776	1.86342			Magi1	3.5841	4.51478			Cycs	0.0787664	0.383472			Wls	7.91642	10.9857			Ptger3	2.51213	3.39818			Man1a2	3.68755	4.72797
	Aqp1	0.428998	0.861146			Tent2	0.62086	1.29753								Itm2b	2.60703	5.05782			Itga1	9.96128	7.41012			Mitf	7.62793	9.4382			Hibadh	2.18493	3.16129			AABR07059258.1	3.48395	5.02616			Ankrd13c	1.02047	1.49942			Csde1	0.966679	1.41821
	Mat2a	1.36583	2.35397			Tbca	0.557282	1.0932								Ctsl	1.03537	2.58207			Selenop	0.748599	2.31089			Bhlhe40	0.413945	0.841273			Fam13a	1.38367	2.26941			Gnai1	0.499245	0.844701			Wls	3.30636	4.77427			Trim33	1.66595	2.68544
	Mgll	2.45183	3.38712			Pde8b	0.885471	1.80217								Slc17a3	0.251411	1.66567			Ghr	5.90145	9.82264			Tmem52b	1.31112	0.631208			Mat2a	0.757126	1.12321			Sema3c	1.99389	2.83652			Srpk2	1.98496	2.95968			Capza1	1.03333	1.55244
	Adamts9	1.38034	3.20992			Iqgap2	0.691783	1.14284								Rpl18a	0.264823	1.3213			AABR07008439.1	0.281607	0.573991			Sox5	1.42173	2.12886			Mgll	3.34394	4.36452			Hgf	0.134104	0.679021			Phtf2	0.964743	1.34089			Cept1	0.758251	1.17343
	Plxnd1	6.40883	4.95665			Plpp1	1.87737	2.56473								Aadat	0.151016	2.48338			Prlr	2.85088	4.71687			Resf1	1.4339	0.679461			Adamts9	0.429775	0.846254			Dmtf1	1.08866	1.52705			Gnai1	0.602101	1.096			Prpf38b	3.06454	1.34305
	Clec2g	6.34419	7.80928			Parp8	1.18515	1.64961								Gpm6a	1.03622	2.94629			Pdzd2	1.5709	2.27453			Scai	1.46545	1.96699			Mitf	9.04935	11.5024			Krit1	0.936368	1.31028			Calcr	2.91208	3.83252			Vav3	0.994026	1.48327
	Kap	0.135758	1.1787			Selenop	0.402813	0.866953								AABR07026125.1	12.9346	1.18084			Cdh6	3.47398	2.45712			Galnt13	3.81578	5.39603			Pdzrn3	1.29642	2.38871			Slc25a13	1.19777	1.65248			Slc25a13	1.23587	2.01089			Dpyd	0.42379	0.73056
	Etv6	6.07497	7.48361			Oxct1	1.14794	1.82885								Col4a1	1.10744	3.9211			Cmbl	0.715657	1.0691			Cytip	0.421832	0.788891			Dnm1	4.38046	1.97922			Glcci1	2.25862	2.9158			Glcci1	2.27923	3.05034			Abcd3	2.10727	3.10507
	Mgp	0.734958	1.32581			Egflam	1.04839	1.77822								Sod1	0.101013	0.657924			Sema5a	3.67331	5.06171			Slc4a10	0.343983	0.773578			Fbxw2	0.739042	1.18269			Thsd7a	2.18282	3.39647			Ica1	6.9749	11.2537			Gclm	0.590766	0.934754
	Etnk1	2.12671	2.80471			Adamts12	3.27275	4.71128								LOC100911847	0.0495334	1.2159			Car2	2.15884	2.86788			Cobll1	4.45233	5.77336			Rc3h2	0.836249	1.19333			Fam3c	0.67637	1.14168			Thsd7a	6.02576	8.23169			Usp53	1.34792	1.85126
	Tmtc1	4.60109	7.04871			Zfr	2.69654	3.4525								AABR07032338.1	1.59741	0.411806			LOC361914	0.852868	1.70253			Csrnp3	0.382778	0.70746			Gtdc1	2.21795	2.88386			Slc13a1	1.5215	0.415451			Mkln1	5.34511	6.72929			Ap1ar	0.134978	0.382343
	Resf1	7.22745	4.42831			Myo10	3.83715	5.33802								Atp5f1a	0.368239	1.15075			Slc7a12	2.7939	4.58455			Cers6	0.974904	1.3833			Galnt13	1.09284	2.00082			Plxna4	0.502866	1.28861			Chchd3	6.15914	8.34033			Tbck	0.823867	1.29193
	Aif1l	0.372158	0.693961			Sema5a	1.66121	2.47511								Cacna1a	12.7786	5.58163			LOC688389	7.48304	11.5424			Tlk1	0.821884	1.31373			Dpp4	0.986574	1.39066			Chchd3	4.42514	5.88905			Cnot4	2.38738	3.16764			Ube2d3	1.53929	2.52227
	Rab14	1.15891	1.62203			Car2	0.624349	1.02143								Rps18	0.125791	0.759074			Cp	4.0556	1.78342			Mtx2	1.23161	1.98276			Cobll1	4.45545	5.84684			Cnot4	2.20923	2.85422			Luc7l2	3.98508	5.88078			Eif4e	0.522832	0.888534
	Cobll1	0.628368	0.961723			Ythdf3	1.22291	1.67666								Gstt3	0.163982	0.701324			Tnfsf10	0.845837	0.533611			Ccdc141	3.00141	4.50503			Galnt3	0.166404	0.406728			Luc7l2	4.46164	6.32885			Cycs	0.100895	0.396593			Bmpr1b	3.98066	5.35149
	Nostrin	1.7444	2.55608			Cyp7b1	7.9153	13.1311								Ggt1	0.141591	0.966427			Pld1	0.808906	1.35033			Pde1a	1.08858	2.00056			Cers6	1.11383	1.59068			Braf	1.50851	2.17409			Hibadh	1.69187	2.49046			Pdlim5	2.66046	3.4567
	Ubr3	3.31605	4.13961			Phc3	1.36105	1.91617								Ipmk	0.475007	1.43432			Mfn1	1.40612	1.97745			Itgav	2.27636	3.38576			Tlk1	0.670588	1.27385			Mpp6	0.693698	1.07943			Tax1bp1	2.98809	3.79898			Zzz3	1.13587	1.54289
	Rapgef4	7.16942	9.98654			Fxr1	1.11124	1.6937								Fyn	12.7669	6.50023			Anxa5	0.853626	0.534275			Lgr4	2.48423	3.34345			Sp3	0.728807	1.1172			Ccser1	3.44951	4.672			Pde1c	25.8494	31.2215			Ankrd13c	0.798219	1.30505
	Cd59	0.983609	1.59983			Lhfpl6	2.62797	4.21821													Mme	1.638	3.15372			Slc12a1	96.3375	118.106			Mtx2	1.43814	2.32289			Mgll	4.32925	6.98025			Fam13a	6.29853	7.90215			Ube3c	1.64845	2.29209
	Cstf3	1.08556	1.5196			Tsc22d2	1.16895	2.09747													Veph1	1.07955	1.54326			Fam227b	0.824804	1.21881			Ccdc141	5.89629	7.48524			Magi1	4.9704	6.20872			Mat2a	0.707059	1.06751			Gnai1	2.12383	2.71614
	RGD1563680	1.25394	1.85155			Mbnl1	3.49796	4.73666													LOC499643	0.57226	1.09959			Asxl1	2.04108	3.00694			Dnajc10	1.22213	1.85915			Rybp	1.17689	1.76442			Aak1	3.3589	4.55011			Dmtf1	0.632657	1.23577
	Meis2	36.9316	55.4066			Mme	0.551849	1.26424													Fnip2	6.32956	9.24684			Snhg11	0.452924	0.751137			Itgav	2.7078	4.35011			Lmcd1	0.327147	0.858909			Mgll	1.45183	2.26357			Krit1	0.879012	1.39026
	B2m	4.2401	5.72391			Ssr3	0.355052	0.630679													Chd1l	2.05674	3.28858			Hnf4a	0.87443	0.249814			Caprin1	3.89677	4.92457			Srgap3	2.14909	2.8003			Mitf	5.88812	7.39983			Ankib1	1.4995	2.15506
	Gatm	0.7636	1.15823			Rps3a	0.477716	0.850999													Hao2	15.7091	23.3918			Pck1	0.400981	1.64576			Cd59	1.07691	1.58861			Setd5	3.44429	4.58502			Setd5	2.8968	3.83285			Hepacam2	3.82858	5.63365
	Slc12a1	1.93642	3.06544			Lrba	3.91951	4.88226													Mab21l3	2.44186	1.42531			Rmdn1	2.95792	4.07362			Lgr4	2.09097	2.76201			Fxyd4	1.31325	2.76035			Tmcc1	2.38988	3.41624			Glcci1	2.29104	2.93606
	Fbn1	0.51619	0.832442			Rps27	0.306873	0.603933													Slc16a4	0.88656	1.4915			Slc7a13	0.0912672	0.407501			Dph6	0.615387	0.988316			Etnk1	2.44724	3.43778			Aif1l	1.51359	2.19356			Thsd7a	0.578744	0.89207
	Plcb1	10.6236	13.6969			Hao2	2.10152	4.13916													Prpf38b	3.18516	1.65488			Aldob	1.44746	1.92176			Rasgrp1	0.371444	0.636438			Sox5	2.87904	4.20832			Pbx3	6.54505	8.34037			ST7	1.02867	1.43422
	Rin2	8.31844	12.0325			Atp1a1	4.3131	8.25331													Dpyd	2.15195	4.2759			Sh3gl2	2.58054	3.73226			Dut	0.56603	0.885345			Edf1	0.368192	0.684296			Strbp	1.67869	2.2406			Ahcyl2	2.28066	3.16103
	Ralgapa2	2.47065	3.66079			Csde1	1.13732	1.55708													Abcd3	1.98152	3.26381			Faf1	4.1371	5.12417			Rin2	4.12616	5.408			Dnm1	3.76675	1.43238			Acvr2a	1.03642	1.66334			Mkln1	4.86033	8.16733
	Cst3	0.367257	0.710854			Trim33	1.40556	1.88557													Gclm	3.75247	8.19414			Uqcrh	0.705723	1.10166			Asxl1	2.1452	3.33005			Rab14	1.02511	1.45151			Lypd6b	1.42221	1.99308			Chchd3	6.77003	8.80598
	Bcl2l1	3.30101	4.42128			Hipk1	1.47657	1.99999													Etnppl	1.06849	3.13947			Pik3r3	2.41861	3.9608			Pck1	0.359999	1.39889			Scai	2.3367	3.05885			Rbms1	2.57274	3.27016			Exoc4	8.8709	12.0421
	Raly	1.25967	1.77065			Ahcyl1	0.747995	1.39738													Tbck	1.07324	1.52332			Nfyc	3.87913	4.99214			Sycp2	0.306151	0.563551			Ppp6c	0.687876	1.11425			Cobll1	4.56204	7.08962			Cnot4	2.2982	3.11746
	Rpn2	0.528312	0.822416			Sort1	0.293697	0.638306													Npnt	2.15621	3.29784			Rap1gap	1.27208	1.8241			Rpl7	0.302317	0.55245			Gtdc1	1.94306	2.55082			Stk39	7.503	9.14012			Mtpn	0.2633	0.588882
	Ppp1r16b	2.65467	3.50468			Prpf38b	2.44516	1.0586													Ube2d3	1.58306	2.31639			Clcnka	0.8619	1.25934			Sbspon	0.937051	1.32455			Epc2	1.23698	1.70462			Rapgef4	2.13161	3.93338			Luc7l2	4.90377	7.03621
	Pck1	0.548048	2.53739			Vav3	2.79856	4.50013													Pdlim5	1.25834	1.75261			Errfi1	1.75392	3.72416			Atp6v1h	2.1731	3.06438			Arl6ip6	0.562317	0.859333			Mtx2	1.67897	2.36997			Braf	1.53742	2.2555
	Atp5f1e	0.329258	0.707995			Dpyd	5.09728	6.34956													Col24a1	1.36873	0.752104			Per3	1.93022	1.08654			Lypla1	0.539144	0.927164			Gpd2	0.565907	1.03432			Api5	0.440777	0.720203			Skap2	1.80295	2.6177
	Lyn	4.76923	6.07933			Ptbp2	1.44559	2.01481													Ddah1	6.99332	9.00287			Camta1	7.98954	4.54791			Calb1	1.54573	2.15766			Rbms1	3.45291	4.62335			Lgr4	3.89209	5.29289			Hibadh	1.81361	2.34828
	Slc7a13	0.178933	0.955204			Abcd3	1.05277	1.55701													St6galnac3	15.4051	20.6724			Dmd	2.77319	3.65668			Rmdn1	3.76056	4.7772			Grb14	0.611296	0.922278			Chp1	0.605121	0.937091			Tax1bp1	2.8194	3.70232
	Bach2	2.31637	2.99491			Arhgap29	1.21688	1.75615													Cryz	0.776368	1.29752			Ophn1	2.90173	4.29966			Wwp1	1.53388	2.23431			Cobll1	4.29564	5.75577			Stard7	1.37693	2.0049			Pde1c	25.5844	33.4849
	Zcchc7	5.45901	6.82404			Gclm	0.962099	2.28278													Ankrd13c	1.13274	1.60584			Tmem164	3.82943	4.92447			Rngtt	1.52795	2.14833			Galnt3	0.82378	3.28088			Ralgapa2	16.4299	23.965			AABR07060620.1	13.2476	17.6824
	Aldob	1.3009	2.59966			Synpo2	1.00155	1.5643													Srsf11	4.20901	2.8663			Gpc4	2.08753	2.98595			Erp44	1.56052	2.39416			Lrp2	2.69285	1.69089			Asxl1	1.83156	2.70522			Atp6v1b1	13.253	8.88286
	Ecpas	1.91158	2.54999			Sec24d	1.68196	2.91917													Wls	3.72447	5.86775			Slc8a1	3.06644	1.59614			AC134204.1	0.382915	0.71517			Ubr3	2.92648	3.69528			Raly	0.952225	1.34456			Exoc6b	4.01065	5.32498
	Ptbp3	2.71692	3.44624			Camk2d	3.07895	4.4258													Cfap69	1.56999	1.07764			Epcam	1.20226	1.84157			Sh3gl2	2.9775	3.83071			Atf2	1.50742	1.98824			Trpc4ap	1.27204	1.81812			Uba3	0.80487	1.39818
	Kdm4c	1.71997	2.25462			Rpl34	0.297757	0.560338													LOC103692048	0.407839	0.737279			Ppp1cb	3.81289	5.03896			Plaa	0.35199	0.691005			Mtx2	1.44921	1.95255			Top1	2.08412	2.89598			Edem1	0.263094	0.551675
	Nfib	7.82681	10.0956			Ube2d3	1.06733	1.99245													Akap9	4.55366	3.24317			Capn13	36.2646	12.5324			Raver2	0.312064	0.585099			Pde1a	0.610691	1.08157			Ctsa	0.2076	0.517453			Setd5	2.91414	3.96965
	AABR07049085.1	1.7621	2.57644			Ppp3ca	4.48655	6.27325													Ankib1	3.91014	5.21603			Hpcal1	2.62336	3.8359			Mier1	1.92089	2.48222			Dnajc10	0.955601	1.61482			Ncoa3	0.956582	1.41397			Atp6v1e1	4.04081	5.00396
	Acer2	10.6565	15.8016			Pdlim5	2.47284	7.29712													Slc25a13	2.40383	3.67847			Mboat2	1.44053	1.99826			Plpp3	3.21135	4.04578			Itgav	3.21857	4.21777			Pck1	0.486956	1.44357			Mical3	4.74483	2.56676
	Pde4b	0.971226	1.3676			Nexn	2.38255	3.32466													Met	3.0934	2.01086			Nampt	1.01422	1.58194			Faf1	4.25498	6.08967			Caprin1	2.28762	3.19755			Apcdd1l	3.83456	4.78146			Aebp2	0.91353	1.33956
	Cyp4a2	0.923587	2.18974			Acadm	0.421254	0.803968													Aass	1.01601	2.56991			Hdac9	1.13523	0.622984			Nfyc	4.90962	6.25561			Cstf3	1.52759	2.12298			Edn3	0.715327	1.33207			Kras	0.659683	1.08873
	Errfi1	0.797486	1.13768			Wls	2.53902	3.56901													Cadps2	2.77712	1.79661			Crppa	1.13954	1.65369			Clcnkb	19.6038	15.2222			Mpped2	7.15468	11.2227			AABR07046707.1	0.749003	1.11482			Bicd1	0.312133	0.72865
	Per3	2.49455	1.54504			Ube3c	1.40805	1.98866													Ahcyl2	4.83937	6.01113			Ifrd1	0.357663	0.706879			Errfi1	1.04173	2.75709			Grem1	1.74115	3.12733			Eya1	0.338591	0.825894			Gapvd1	1.51814	2.07277
	Camta1	11.6493	4.93448			Rheb	0.548432	0.866819													Chchd3	3.68401	4.81584			Frmd6	0.980685	1.41629			Camta1	10.1304	4.2792			Spred1	1.119	1.70861			Pcmtd1	2.3566	3.19856			Rabgap1	2.61317	3.59675
	Kdm6a	1.9165	2.7796			Hgf	2.28512	3.26941													Exoc4	5.42618	7.3854			Bdkrb2	0.241969	0.77731			Kdm6a	2.00293	2.79137			Slc12a1	2.20644	1.32518			Atp6v1h	4.07649	5.22702			Strbp	1.26744	1.93236
	Shroom4	4.39532	5.64127			Cacna2d1	4.75833	6.6861													Cald1	5.94119	3.37614			Atp5f1b	1.46127	2.03675			Shroom4	8.09654	10.0533			Pck1	0.336601	1.18568			Mrpl15	0.614302	0.943749			Scai	1.0809	1.80481
	Mid1	3.91403	5.01116			C1galt1	1.01286	1.40447													Luc7l2	4.5093	5.88858			Myl6	0.46661	0.827581			Mid1	1.96227	3.50385			Rtel1	0.214111	0.514933			Slc26a7	0.675699	1.79017			Ppp6c	0.667252	1.08494
	Mospd2	1.35284	2.52852			Glcci1	1.96521	2.74302													Hipk2	3.06624	3.97462			Chst11	5.03771	3.57254			Piga	1.12734	1.81259			Pcmtd1	2.97803	3.8748			Decr1	0.368299	0.718364			Gtdc1	1.75134	2.30775
	Cltrn	0.366737	0.738821			Ndufa4	0.222921	1.03507													Tpk1	2.47596	3.65638			Slc25a3	0.639477	1.03309			Acot9	0.939756	1.41915			Wwp1	1.53469	2.22607			Wwp1	1.82617	2.48569			Acvr2a	0.868757	1.23541
	Rps6ka3	3.27121	4.27144			Bmt2	0.383235	0.666406													Hibadh	3.14731	4.02252			Cpsf6	1.85996	2.40364			Sat1	9.56617	11.9936			Dnaja1	1.00931	1.74221			Slc7a13	0.0966261	0.445128			Epc2	1.2875	2.13156
	Pcdh19	1.60533	2.87456			Capza2	1.17766	1.67638													Creb5	1.6279	0.931615			Slc16a7	4.91983	7.68125			Pola1	0.651628	0.986866			Aqp3	0.546432	1.17968			Dnaja1	1.63425	2.29386			Arl6ip6	0.653715	1.09926
	AABR07040864.1	5.42221	1.76101			Snd1	2.74592	3.66667													Chn2	0.800804	1.42448			Cox6c	0.345342	0.765615			Aifm1	0.809548	1.24741			Ctnnal1	1.32439	1.92455			Zcchc7	6.06134	7.58796			Rbms1	2.32915	3.23968
	Lamp2	0.849959	1.4457			Calu	0.744073	1.22666													Ggct	2.93486	4.2783			Azin1	0.467854	0.748858			Gpc4	1.65372	2.60429			AC134204.1	0.416737	0.736725			Aldob	0.896926	1.37063			Psmd14	0.890955	1.55155
	Crim1	10.4637	15.87			Chchd3	1.91789	2.49448													Aqp1	0.593079	1.25126			Oxr1	9.08527	12.8915			Gpc3	0.390815	0.678487			Pappa1	9.95663	20.8968			Epb41l4b	2.34767	3.47845			Gca	0.616081	0.9517
	Srsf7	0.79393	1.36534			Exoc4	4.91474	6.48828													Ppm1k	0.503041	1.18445			Tmem65	1.13269	1.60667			LOC103690175	0.316771	0.572233			Megf9	0.989452	1.60699			Ptbp3	6.73744	8.48818			Cobll1	4.0331	7.12161
	Slc3a1	0.557848	1.04405			Cnot4	1.73085	2.29401													Abcg2	1.69519	2.85075			Efr3a	1.81584	2.62114			Slc8a1	30.8075	37.1653			Kdm4c	2.11312	3.0102			Hsdl2	2.22776	2.98821			Stk39	2.17391	3.03349
	Epcam	0.376888	0.86991			Ptn	1.67465	3.00916													Fam13a	1.25705	1.88173			Myh9l1	1.45159	2.06106			Zfp36l2	0.413826	0.736652			Nfib	4.71831	6.07945			Megf9	1.37737	2.52794			Ubr3	2.90794	4.22427
	Ltbp1	3.25946	4.69595			Luc7l2	3.74922	4.6488													Tmem150a	0.686628	1.11782			Aco2	2.27391	3.0863			Lrpprc	1.48573	2.0155			Zdhhc21	0.915881	1.38776			Zdhhc21	0.595193	0.992005			Mtx2	1.52076	2.62927
	Ppp1cb	1.39992	1.9932			Hipk2	1.96308	2.54669													Mat2a	1.36238	3.74388			Slc2a13	4.28899	5.51108			Memo1	0.860014	1.29014			Acer2	8.29789	11.3296			Sh3gl2	2.64751	3.75979			Agps	0.761059	1.15664
	Capn13	66.2268	19.8441			Tpk1	1.13887	1.72467													Mgll	3.73873	5.90986			Eepd1	0.42671	0.723341			Ppp1cb	2.05142	2.79426			Pde4b	0.456471	0.983913			AABR07049288.1	0.824013	1.2466			Ccdc141	0.482243	0.789983
	Pum2	2.53648	3.22952			Cul1	1.20666	1.88311													Itpr1	7.63188	10.9433			Kmt2a	2.21948	1.32494			Capn13	46.4144	9.66855			Dab1	0.386019	0.715801			Foxj3	1.01198	1.53729			Dnajc10	1.00736	1.53386
	Hpcal1	2.57025	3.64807			Rarres2	0.393084	0.881681													Ntf3	2.51973	3.46781			Atp5mg	0.328707	0.639382			Pum2	2.34257	3.01074			Osbpl9	2.25109	2.91985			Nfyc	6.05433	7.4461			Hsd17b12	0.445382	0.785411
	Cog5	1.44526	2.04101			Cycs	0.304157	1.00887													Kap	0.291201	1.37422			Zbtb16	1.9749	1.3313			Cog5	2.08228	2.6834			Trabd2b	5.73898	3.30544			Cap1	0.354955	0.676088			Caprin1	1.97589	2.86824
	Strn3	4.51054	5.61699			Chn2	1.47909	2.01392													Eps8	6.708	8.79657			Dlat	0.839625	1.32943			Crppa	1.42239	1.88931			Pik3r3	4.01721	6.14509			Fabp3	0.329267	0.62194			Hipk3	1.19343	1.72643
	Ralgapa1	5.43891	6.67021			Aqp1	0.121221	0.667263													Slco1a1	0.391594	1.10293			Arih1	3.67428	4.58076			Ifrd1	0.359353	0.684914			Clcnkb	18.6257	11.0576			Micos10	1.51652	2.05279			Lgr4	2.42038	3.22546
	Mipol1	0.969834	1.36488			Prdm5	0.669674	1.12747													Slc21a4	2.13046	5.93903			Gsta4	0.425093	0.73215			Strn3	4.51132	5.64893			Errfi1	1.24909	1.74121			Camta1	11.8026	4.42964			AABR07053472.1	0.622434	0.136643
	Clec14a	1.35431	1.96555			Mat2a	0.700823	1.2559													Slco1a6	2.31153	5.64809			Rbms3	6.1817	7.72244			Cdkl1	6.11675	3.94954			Camta1	12.6798	6.08468			Uxt	0.229098	0.543051			Tmem87a	1.51194	2.09209
	Mia2	0.909168	1.28134			Suclg1	0.457525	0.745038													Resf1	0.94064	0.529551			AABR07071697.1	1.01916	1.51166			Hif1a	0.97568	1.36686			Kdm6a	2.0766	2.81959			Kdm6a	2.14461	2.7401			Ctdspl2	0.775111	1.13171
	Mdga2	1.41702	2.09931			Rpn1	0.719879	1.10974													Hnmt	0.656433	2.1877			Hsp90ab1	5.38627	3.64641			AABR07064873.1	15.5221	10.7482			Cask	1.62247	2.19571			Usp9x	4.66706	6.18337			Gpcpd1	0.379138	0.672328
	Prkch	12.3873	18.999			Prickle2	1.52999	2.02185													Ttf1	0.811613	0.514058			Tnfrsf21	3.27203	4.56453			Gphn	4.23657	6.11532			Tmsb4x	0.331575	0.585086			Shroom4	4.5317	7.09919			Xrn2	1.06236	1.56063
	Snapc1	0.663155	0.979498			Adamts9	2.59011	5.15181													Usp20	1.25446	1.74535			Mgat4a	0.659873	0.987425			Synj2bp	0.929495	1.40865			Rps6ka3	2.31366	3.0069			Shroom2	3.8154	5.3151			Gins1	0.24663	0.820268
	Dpf3	0.937833	1.38118			Itpr1	9.65977	12.7833													Slc25a25	0.289058	1.26455			Gls	13.9391	19.5136			Aldh6a1	1.01014	1.50679			Sat1	3.80744	5.54773			Tbl1x	2.45479	3.29598			Asxl1	1.48825	2.66875
	Elmsan1	0.99787	1.5928			Setd5	2.86262	4.08982													Fam102a	0.523099	0.824356			Ndufb3	0.544744	0.890539			Sptlc2	2.4993	3.2716			Gk	0.734699	1.13989			Gk	0.92688	1.29728			Itch	1.1052	1.63754
[truncated: 458 more rows]
[truncated: 12 more columns]
