# Supplementary material for: Single-cell transcriptomics and chromatin accessibility profiling elucidate the kidney-protective mechanism of mineralocorticoid receptor antagonists
Source: J Clin Invest. 2024 Jan 2;134(1):e157165. doi: 10.1172/JCI157165 (PMC10760974; doi:10.1172/JCI157165)
Supplement: Supplemental table 10 [file jci-134-157165-s011.xlsx]

## Sheet: Supplementary Table 10
Supplementary Table 10. Common and specific genes affected by different medications in the DOCA-treated rats.

## Sheet: Common
Common genes affected by different medications in the DOCA-treated rats in different clusters.
Endo	Fibroblast	MyoFib	Podo	PT	LOH	DCT	PC	IC_A	IC_B	Lymphocyte	Mono	Mac
AABR07001519.1	Spp1	Mt-co2	Mt-nd2	Chd1l	Grik2	Spp1	Grik2	Dmxl1	Mt-cyb	AY172581.23	Spp1	Zeb2
AABR07026125.1	AY172581.9	Mt-nd2	Mt-nd1	Akr1c13	Col4a4	Sat1	Trabd2b	Slc26a7	Dmxl1	Mt-atp8	AY172581.23	AY172581.23
AABR07027581.1	AY172581.24	Mt-cyb	Mt-cyb	Akr1c19	Col4a3	Kcnab1	Pde7b	Cystm1	Mt-atp8	Dhrs7l1	Gba3	Dhrs7l1
AABR07049085.1	Ccdc80	Mt-co3	Mt-co2	Fam214a	Slc16a7	Col4a4	Mdh1	Atp1b1	Mt-co2	Arhgap15	Cntnap5c	Pid1
Acsm2	Mt-co2	Mt-nd1	Mt-atp6	Npnt	Caln1	Col4a3	Slc25a3	Fkbp5	AY172581.23	AABR07068161.1	Rcan2	Cers6
Adgrl4	Mt-cyb	Mt-atp6	Mt-co1	Cmbl	Ifitm10	AY172581.23	Dst	Nr3c2	Mt-atp6	Lrig1		Fchsd2
Aldh6a1	Mt-atp6	Mt-co1	Mt-co3	Hgd	Slc9a3	Dst	AABR07059258.1	Bmpr1b	Mt-co3	Cyp4a3		Cux1
Apoe	Mt-co3		Mt-nd3	Aass	Cyfip2	Caln1	Cobll1	Npc1l1	Mt-nd3	Slc7a13		Mt-atp8
Arhgap23	Mt-atp8		Adamts1	Ipmk	Cp	Ghr	Cnot6l	Edn3	Cobll1	Aadat		Dock8
Atp1a1	Mgp		Mt-atp8	Bhmt2	Plpp1	Sbspon	AY172581.23	Tpd52l1	Col18a1	Pck1		Mbnl1
Atp5f1b	AY172581.23		Cdh6	Mipol1	Niban1	Bcar3	AC134204.1	Grb10	Slc16a7	Ptprc		Cfh
AY172581.23	Mt-nd3		Slc34a2	Mt-nd2	Cobll1	Foxo3	Col4a4	Arih1	Mdga2	Mbnl1		Mme
AY172581.24	Srgap1		Atp6v0a4	Mtus1	Slc2a13	Raver2	Slc34a1	Epb41l4b	Capn13	Inpp4b		Gab2
AY172581.9	Pck1		Ank3	AABR07040864.1	Slc12a1	AC134204.1	Srgap3	Lypd6b	Col4a3			AABR07068161.1
B2m	Igfbp5		Plce1	Acsm3	AABR07068161.1	AC134224.2	Ifitm10	Rb1	AABR07000398.1			AABR07035470.1
Calcrl	Col4a3		Aldob	Hormad2	Foxo3	Pdzrn3	Ctsd	Mat2a	Stag1			Akap10
Cald1	Col4a1		AY172581.23	Atp2a2	Acsl1	Ppat	Dcdc2	Ctsc	Caln1			Col4a4
Camta1	Atp5f1b		Cald1	Satb2	Agbl1	Cobll1	Hcn1	Mme	Stk39			Glyat
Ccdc85a	Tmbim6		Srgap1	Sema6a	Anxa1	Stk32a	Xkr4	Fam13a	Sox6			Mef2c
Cemip2	Gclc		Cyp4a2	Wls	AY172581.23	Osbp2	Adamtsl4	Rapgef5	AABR07026125.1			Far1
Cgnl1	Umod			Ccdc141	Pde1a	Sorbs2	Cp	Zbtb20	Kcnma1			Bmp2k
Clec14a	Atp1a1			Slc17a3	Gcgr	Slc25a13	Sh3bp2	Timp3	Niban1			Skap2
Clec2g	Selenop			Ube2d3	Bcl2	Papss2	Eda	Lcor	Mt-nd1			Ptprc
Cmahp	Aldob			Dach1	Fhod3	Caprin1	Nfkbiz	Bcar3	Mt-co1			Cd63
Cntnap5c	Alcam			Osbpl8	Map1b	Hibadh	Maml2	Gnai1	Nebl			Tmcc3
Cobll1	Mdga2			Anxa1	Capn13	LOC102553190	Stat3	Wac	Igfbp7			Rcan2
Col4a1	Aldh6a1			Clu	Sgpp2	Pank1	Sh2d4a	Epb41	Plekhd1			Cntnap5c
Col4a3	Slc27a2			LOC688389	Kcnq1	Mt-nd3	Cadps	Kcnma1	Sema4a			Camk2d
Col4a4	Cat			Mt-atp8	Epb41l5	Chst9	Glis3	Stat3	Slfn5			Tbxas1
Cped1	Mt-nd2			AY172581.23	Plxdc2	Slit2	Igfbp5	Rerg	A2ml1			Nr3c2
Crim1	Mt-nd1			Kap	Mt-nd2	Dnase1	Kif26b	Cntnap5c	Atp5f1a			Specc1
Ctsl	C7			Slc22a6	Ppp1cb	AABR07000398.1	Ivns1abp	Atp5f1a	Dst			Srgap2
Dock9	Abca8a			Slc8a1	Mt-nd1	Grik2	Pde4d	Abca1	Atp5f1b			Itgam
Ehd4	Dkk2			Slc22a2	Mpc1	Glis3	Rnf152	Ndrg1	Klhl29			Caln1
Elk3	Mt-co1			AABR07026125.1	Sox5	Stk39	Stk39	Pde4d	Tbk1			Cgnl1
Elmo1	Dennd2b			Ppp1r16b	Phldb2	LOC108348190	Kcnab1	Col18a1	Tmem82			Lpcat2
Ets1	Itga1			AABR07000398.1	Gls	Dcdc2	Acsl1	Mab21l3	Rcan2			Spint2
Etv6	Col8a1			Mdga2	Mt-nd4	Ctsd	Mark1	Ldhb	Lrig1			Arhgap15
Fbxw4	Tns3			Galnt18	Nfat5	AY172581.24	Plxna2	Glis3	Sytl5			Hdac9
Fli1	Rftn1			Slc22a25	Mt-co1	Arl15	Btbd11	AABR07060620.1	Plcg2			Aadat
Flt4	Pdzrn3			Pck1	Gba3	Trpc5	Caln1	Pter	Map1b			Elmo1
Fth1	Bicc1			Cyp4a3	Mt-nd3	Xkr4	Mt-atp8	Mpdz	Phldb2			Gclc
Gba3	Gucy1a1			Col4a4	Mgat4a	Rgs3	Hsd11b2	Pdzd2	Akr1c1			Cyp4a2
Gclc	AABR07049085.1			Veph1	Mt-atp6	Tmem72	Col4a3	Akr1c1	Gba3			Clu
Ghr	AABR07028902.1			Acy3	Tenm3	Pkp4	AABR07027306.1	Tsc22d1	Ankrd44			Mef2a
Glyat	Fbln1			Akr1c1	Mt-co2	Ank2	Magi2	Slc4a4	Kl			Itga1
Gnb1	Zeb2			RGD1309534	Sh3gl2	Ifitm10	Kl	Slc8a1	Igsf11			Kcnt2
Gpx3	Syndig1			Gclm	Mrps6	Klhl3	AY172581.9	Slc4a9	Fnip2			Ssh2
Grk5	Plxdc2			Atp5f1a	Mt-co3	Cd24	AY172581.24	Rapgef4	Glyat			Pck1
Hsp90ab1	Rcan2			Selenop	Nnt	Eva1a	Scube3	Apcdd1l	Anxa4			Ppp3ca
Il1r1	Mt-nd4			Cep164	Mt-cyb	Egf	Dnm1	Tmem117	Ppp2r2c			Celf2
Irf2	Gda			Nme7	Mdh1	Kl	Ptpn9	Fhod3	Pde7b			Lyn
Itga8	Map1b			Pdgfa	Pde10a	Rerg	Tsc22d2	Arhgap18	Atp6v1g3			Grb2
Lama4	Mtmr3			Hus1	Pde1c	AABR07008439.1	Samd12	Camta1	Pbx3
Lamc1	Adam23			Man2a1	Spp1	Slc2a13	Pde8a	Slc16a7	Spp1
Ldb2	Gba3			Cpeb4	Cgnl1	Fxyd2	Dock3	Srrm2	Unc13c
Lima1	Tmem207			LOC679894	Rerg	Gpc6	Nr3c2	Lamb1	AABR07067767.1
LOC108348175	Gpc6			Ctbp2	Clu	Bcl2	Srrm2	Ca12	Lmbrd1
Lrig1	Adamts2			Atp6v1h	Srgap3	Mt-atp8	Unc13c	AABR07000398.1	Hsp90ab1
Lrp2	Gucy1b1			Cyp4a1	Ctsd	Thrb	Dlg2	Trpm6	Atp6v1h
Ly6e	Fblim1			Lmbr1l	Tmem72	Kcnj10	Kitlg	Cobll1	Phf3
Map4k4	Sdk2			Caprin1	Ctsl	Vav3	Camta1		Psd3
Mcam	Lrig1			Kynu	Ank3	Lhx1	AABR07000398.1		Bmpr1b
Mid1	Acsm2			Pde7b	Lrguk	AABR07027306.1	Mpped2		Hecw1
Mt-atp6	Stk39			Ca12	Kcnt1	Etnk1	Capn13		Usp53
Mt-atp8	Adgrf5			LOC100361087	Adamts1	LOC102549506	AABR07026125.1		AABR07069816.1
Mt-co1	Col4a4			Megf11	Tpm1	Sh3bp2			Dyrk1a
Mt-co2	Oca2			Eps8	Stk39	Samd4a			Fbxo7
Mt-co3	Cyfip2			Ak4	Paqr5	Samd5			Arhgap31
Mt-cyb	Myo9b			Srsf11	Adra1d	AABR07004241.1			Mthfd1
Mt-nd1	Cyp4a2			Abcd3	Dcdc2	Fam107b			Ppip5k2
Mt-nd2	Akr1c1			Hs6st1	Rcan2	Rsrp1			Alcam
Mt-nd3	Mt-nd5			Mapt	Acacb	Clmn			Enox2
Mt-nd4	Rrbp1			Cubn	Mab21l3	Pde8a			Cdkal1
Mt-nd5	Zbtb16			AC099449.1	Ghr	Adcy1
Ndrg1	Col1a1			Ggct	Fxyd2	AABR07010777.1
Nectin2	Dcn			Efcab5	Umod	Mpdz
Nfat5	Igfbp7			Rrbp1	Fa2h	Adhfe1
Nfia	Olr1			Samd12	AC134224.3	Pak1
Nrp2	Col3a1			Sbno2	Thrb	Tln2
Nuak1	Fn1			AABR07041096.1	Dap	Plekha7
Pcdh19	AC134224.1			Arhgef17	Slc34a2	Cadps
Pck1	Cyp7b1			Acsm2	Eva1a	Tns1
Pdia5	Zfpm2			Mt-cyb	Tns1	Sh2d4a
Pdlim1	Nav3			Acer3	Fat3	Rnf152
Peak1	Ntf3			Prlr	Nfkbiz	Tex14
Plac8	Serpine1			LOC499643	Cald1	Ankrd10
Ppargc1a	Cacna2d1			Hoga1	AABR07029596.1	Enox1
Prex2	Fign			Sorcs2	Mturn	Cntnap5c
Prtfdc1	Robo2			Cyp4a2	Pkp4	Itgb8
Ptn	Fbn1			Foxn3	Il34	Srsf5
Ptpre	Pdgfra			Snx29	Nckap5	Sgms1
Ptprm	AABR07025295.1			Tgfb2	Cd24	Arhgef18
Pvr	Peak1			Akt3	Bzw2	AABR07029596.1
Rai14	Arhgap15			Rnf213	Sorbs1	Sil1
Ramp3	Runx2			Galnt13	Rassf6	St6galnac3
Rbfox2	Fli1			Fchsd2	Map3k5	Mturn
Rbms1	Dpyd			Adgrg6	Cpq	AABR07068161.1
Rcan2	Rbms3			Rnf144b	Osbpl1a	Cald1
RGD1308428	Cdh11			Mt-nd1	Glis3	Mt-cyb
Rhoj				Anxa5	Vmp1	Macrod1
Rpl18a				Rnls	Stk32b	Lima1
RT1-T24-4				St6galnac3	Fnip2	Sec14l1
Schip1				RGD1305807	Sh3bp2	Akap8l
Serpinh1				Ttc3	Agxt2	Fam149a
Slc12a1				Gja1	Tspan8	Mt-nd1
Slc16a7				Sema5a	Creb5	Itm2b
Slc1a1				Cenpp	Fam214a	Jun
Slc27a2				Tnfsf10	Ppat	Tgfbr3
Slc9a1				Itpr1	Dmtn	AABR07028615.1
Slfn4				Cadps2	Sgms1	Mt-co2
Slit2				Tgif1	Pvr	Mt-atp6
Spp1				Birc3	Jdp2	Mt-nd2
Srgap1				Casp12	Slfn13	Mt-co1
St6galnac3				Cfap69	Nrxn3	Srgap1
Tcf4				Hdac9	Pid1	Mt-co3
Tcf7l1				Pid1	Casr	Igfbp5
Tgfbr2				Trps1	Frem1	Srrm2
Tmbim6				Snap91	Bnc2	Camta1
Tnfrsf26				Ntf3	Kcnj1	AABR07071697.1
Ubash3b				Adra1d	Kl	Itgav
Upp1				Rbpms	Ugt1a6	Tsc22d1
Utrn				Ppm1h	Dlgap1	Ddx17
Vim				Map1b	Myo10	AABR07026125.1
Yes1				Filip1l	Tead1	Atp5f1b
Zbtb16				Ankib1	Ppp1r1a	Dpp4
Zfp521				Prtfdc1	Papss2	Fth1
Zfp629				Plce1	Kif26b	RGD1565117
				Pcsk5	Gp2	Capn13
				Fermt1	Lrba	Cdkl1
				AABR07027750.1	Sh3bp5	Cd63
				Oxr1	Arl15	Slc25a3
				Mob3b	Kif12	LOC108348175
				Sh3bp2	Hibadh
				Rell1	Pclo
				Sgms1	Sec14l1
				Runx1	Slc8b1
				Mt-co1	Prkce
				Plppr1	Inpp5j
				Xkr4	Hecw2
				Mt-atp6	Pde8a
				Lurap1l	AABR07067499.1
				Trak2	Scly
				Nfia	Dclk3
				Slfn13	Fbxl17
				Lims2	Cntnap5c
				Mt-nd3	Dapk1
				Pvr	Pyroxd2
				Tenm4	Stard8
				Dlgap1	Cpm
				Arih1	Il17rd
				Col6a6	Anks1b
				Parp14	Mt-atp8
				Creb5	Sbno2
				AABR07004221.2	Ocln
				Sh3rf1	Limch1
				Nrg1	Klf6
				Nfkbiz	Sipa1l2
				Col24a1	Pacsin2
				Thada	Trpc5
				Ephb1	Fosl2
				Tpm1	AABR07059258.1
				Met	Hao2
				Mt-co2	Anapc5
				Zfp385d	Cnnm2
				AABR07035916.1	Plekha6
				Picalm	St6galnac2
				Mt-co3	Arap2
				Cdh6	Frmd4b
				Bnc2	Mmd
				Slc5a12	Phyh
				Ptprk	Map3k20
				Mab21l3	Tln2
				Cald1	Ddah1
				Il34	Mcf2l
				Adamts1	Wnk1
				Dnm3	Akap13
				Syn3	Plec
				Itga1	Slc16a5
				Cp	Taf15
				AABR07068161.1	AABR07026125.1
				Niban1	Bicdl1
				AY172581.24	F5
				AY172581.9	AABR07071697.1
				Srgap1	Camta1
				Mt-nd5	AABR07000398.1
				Mt-nd4l	Atp5f1b
				Slc12a1	Atp5f1a
				Cntnap5c	Slc25a3
				Lrig1	Cemip
				Ccdc88a	Slc8a1
				Tmem207	Srrm2
				Tmbim6	Frmd6
				Slc16a7	Aldob
				Gsta5	Slc12a3
				Dcxr	Fam227b
				Umod	Shroom3
				Adgrf5	Slc13a1
				Cyfip2	Wls
				Dst	Myh9l1
				Rcan2
				Atp6v1b1
				Aif1l
				Slc5a10
				Stk39
				Tmem52b
				Nr3c2
				Calb1
				Igfbp5
				Hspa8
				Pde1c
				Appl1
				AABR07015057.1
				Itpr2
				Nudt4
				Cd59
				Kcnq1
				Sorbs2
				Acadm
				Iffo1
				Dpp9
				Zfat
				Tmem82
				LOC688553
				Idh1
				Pbx3
				Sergef
				Ralgps2
				LOC103694902
				Ssh1
				Elp5
				Rif1
				Plekha7
				Foxp4
				Smurf1
				Rab11fip3
				Polr2a
				Ptpn14
				Lrba
				Plekha6
				Dtymk
				Ubc
				Pam
				Phkg2
				Mapk1ip1l
				Tp53i3
				Gkap1
				Irf3
				Rap1gap2
				Epb41
				Dstyk
				Dapk1
				Rpl41
				Zbtb11
				Cpeb2
				Plpp3
				Aplf
				Ldhb
				Fam126a
				Arhgef9
				Nnt
				Trpm7
				Pappa1
				Kctd1
				Rffl
				Slc6a6
				Cpped1
				Grik2
				Jade3
				Etv6
				Rps2
				Robo3
				Tsc22d2
				Brwd1
				Rab2b
				LOC100909750
				Ap2a2
				Slain2
				Inpp5b
				Coro1c
				Lnx2
				Wwc1
				Irf2
				Sf3b1
				Rsbn1l
				Ppargc1a
				LOC300308
				Spsb4
				Pstpip2
				Tnks2
				Anxa4
				AABR07051515.1
				Tnfrsf14
				Prr3
				Shb
				Ctsd
				Chdh
				Spin1
				AABR07016572.1
				Xpnpep3
				Eps15l1
				Ank3
				Arl13b
				Rnd3
				Etnk1
				Tet2
				Sat1
				Acss3
				Hecw1
				Wasf2
				Acsm5
				Swt1
				Usp22
				Zbtb7c
				Srsf2
				Ccdc62
				Rin3
				Nln
				Dpp7
				Cd63
				Zmym5
				Poln
				Gabbr1
				Banp
				Coq8b
				Ddx52
				Plekhh1
				Zfp84
				Ahr
				Alkbh1
				Hdac8
				Dcakd
				Nav2
				Crtc3
				Ttc7a
				Abcb4
				Cdh16
				Ccdc30
				Grik5
				Mau2
				AABR07032622.1
				Plac8
				Uxs1
				Rexo5
				Slit2
				Arhgap39
				Map3k14
				Myo9a
				Ncor1
				Tmem243
				Xkr6
				Lman2l
				Map3k21
				Mtap
				Rps6kc1
				Tmem140
				Pah
				Egfr
				AC125248.1
				RGD1562392
				Chd2
				Cep57l1
				AABR07034767.1
				Poc1b
				Fancc
				Togaram1
				Unc5cl
				Mitf
				Agpat4
				Lrig2
				Acvr1
				Jun
				Igsf5
				Sp3
				Slc38a2
				Pex14
				Foxp1
				Htt
				Prickle2
				Taf15
				Epb41l3
				Arap2
				Flnb
				Dym
				Iqcg
				Slc28a2
				Ube3d
				Rora
				Il1rap
				Nup210l
				Zc3hav1
				Rhbdl3
				Sfmbt1
				Syncrip
				Slc22a15
				Ammecr1l
				Ankrd33b
				Fgf1
				Sqstm1
				Parp9
				Crcp
				Celf2
				Fam193a
				Grb2
				Fbxw4
				Phc2
				Rc3h1
				Rdh10
				Sertad2
				Txndc11
				Fosl2
				AABR07067023.1
				Col18a1
				N4bp1
				Nmt2
				Gipc2
				Zfyve1
				Ankrd27
				Igtp
				Osbpl3
				Ate1
				Scn8a
				Mplkip
				Cacul1
				Adamtsl4
				Crb1
				Fsd1l
				Zfp451
				Cpox
				Mcu
				Akap13
				Rfx7
				Baiap2l1
				Tbcd
				Mxi1
				Arel1
				Qser1
				Rock2
				Cdk19
				Abhd6
				Sult1c2
				Klhl29
				Prkaa2
				Mark3
				Ikbkb
				Eda
				Pkp4
				Rbm26
				Fndc3b
				Kif1b
				Arl3
				Litaf
				Sema4a
				Cpne8
				LOC100909712
				Dis3l2
				Cflar
				Stk38l
				Ptcd3
				Asxl1
				Nap1l1
				Dcaf5
				Ube2r2
				Afap1l2
				Prss12
				Add1
				Tnpo3
				Tfdp2
				Large1
				Epha7
				Adgrg3
				Styx
				Fggy
				Smtnl2
				Phldb1
				Mgmt
				Adgrg1
				Npc1l1
				Ccdc57
				Med15
				Lyrm4
				Bbs7
				Ip6k2
				Pdcd6ip
				Rap1gds1
				Abca1
				Irak2
				Dcbld1
				Map2k5
				Swap70
				Pde7a
				Mapk14
				B4galt6
				Spag9
				Lrrcc1
				Rasal2
				R3hcc1l
				Ankfy1
				Rapgef2
				Stradb
				Snx4
				Sae1
				Chst9
				Exoc6
				Armc9
				AC241873.1
				Epc1
				Cdyl
				Abtb2
				Rnf111
				Mgat5
				RGD1563680
				Csnk1d
				Smad3
				Myo5b
				Vav3
				Wdpcp
				Aox2
				Kpna4
				Yap1
				Acbd6
				Flot2
				Susd6
				Ptpn13
				Cep112
				Gnb1
				AABR07031399.1
				Ppp2r2a
				Adamts9
				NEWGENE-1310139
				Oxsr1
				Uvrag
				Dcbld2
				Hnf4g
				LOC500948
				Sik2
				Arih2
				Bcl2l1
				Eif2ak3
				Suclg2
				Shtn1
				Pola1
				St3gal3
				Pcdha13
				Srsf7
				Enah
				Dtnbp1
				Ablim3
				Ptpn2
				Tanc2
				Znrf1
				St3gal6
				Map4
				Disp1
				LOC108348175
				Pik3r1
				Pde11a
				Myh9l1
				Nfkb1
				Tjp2
				Otud7b
				Zfp277
				Abl2
				St3gal5
				Ptpn12
				P4ha1
				Uhrf2
				Zfp644
				Pdgfc
				Map3k2
				LOC100910057
				Lamc1
				Sdcbp
				Chka
				Gsap
				Slc16a12
				Gatad2b
				Nf1
				Atf7
				Ythdf3
				Smg6
				Prpsap2
				AABR07058158.1
				Enpp6
				Npepps
				Map4k4
				Dock3
				Igf1r
				AABR07060133.1
				Gucy1a2
				Csnk1g1
				Gpatch2
				Prkca
				Map3k13
				Slc4a4
				Cnksr3
				Cdk17
				Gtdc1
				P3h2
				Ncoa7
				Sbf2
				Bach2
				Slc34a2
				Ano6
				Gigyf2
				Zbtb20
				Man1a1
				Fars2
				Ext1
				Arhgef12
				Tcf4
				Msi2
				Actn1
				Fgf13
				Ldlrad4
				Eri3
				Cttnbp2
				Gng12
				Pik3ap1
				Cdh2
				Adgrl2
				Gna14
				RGD1310951
				Pard3
				Tox
				Timd2
				Atxn1
				Marchf3
				Abhd17c
				Nfat5
				Lcor
				Trabd2b
				Lifr
				Pax8
				Pawr
				Nbeal1
				Arid1b
				Klf6
				Arhgap42
				Clmp
				Kcnk5
				Arsb
				Ildr2
				Dap
				Exoc6b
				Tcf12
				Itgb8
				Rasa2
				Col4a1
				Plscr1
				Cux1
				AABR07025295.1
				Zeb2
				Mbnl1
				Ppp3ca
				Bicc1
				Plekha5
				Pdzrn3
				Slc7a7
				Erbb4
				Rims2
				Plcb1
				Nedd4l
				Zfp629
				Clic4
				Slc16a10
				Ulk2
				Frmd4b
				Zfand3
				Nt5c2
				Stk3
				Nrip1
				Prrg4
				Sntb2
				Sh3d19
				AC134224.3
				Slc2a2
				Vmp1
				Rbfox2
				Samd4a
				Fat3
				Myof
				Cdk6
				Ypel2
				Sorbs1
				Cd2ap
				Lgmn
				Snx24
				Rps6ka3
				Klf12
				Sash1
				Ptprj
				Arl15
				Farp1
				Agxt2
				Arid5b
				Ppp2r3a
				Lhfpl2
				Gls
				Gpc6
				Itga6
				Slc13a1
				Glis3
				Havcr1
				Kansl1l
				Spp1

## Sheet: Finerenone_Specific
Finerenone-specific genes affected by different medications in the DOCA-treated rats in different clusters.
Endo	Fibroblast	MyoFib	Podo	PT	LOH	DCT	PC	IC_A	IC_B	Lymphocyte	Mono	Mac
Dhrs7l1	Adcy5	Mt-nd4	AY172581.24	AY172581.5	Mtss1	Wnk1	Tnik	Zbtb16	AY172581.24	AY172581.24	AY172581.5	Slc7a13
Chst11	Emid1	Fn1	AY172581.9	Hlf	Dst	AABR07007068.1	Trpv5	Slc12a1	AY172581.9	Cntnap5c	Slc7a13	AY172581.9
AABR07021704.1	Sptbn4	AY172581.9	Robo2	LOC108348190	LOC108348190	AABR07010040.2	Nox4	Pard3b	Atp1a1	Gclm		Trps1
Sh3rf1	Dhrs7l1		Il34	Cycs	Idh2	AABR07001382.1	Vav3	Plekhd1	Glis3	Cp		Arhgap24
Wwtr1	Plec		Havcr1	Hspa5	Wbp1l	Nckap5	Atp10b	Rhbg	Runx1			Tbc1d5
Mt-nd4l	Mt-nd4l		Mt-nd6	Nxf1	Tsc22d1	Adamts16	Ubash3b	Ctsl	Tshr			Plxna4
Myl6	Cntnap5c		Fat3	Rab40c	Cdk14	Igfbp7	Rims2	Ivns1abp	Kcnq1			Itgav
Hip1	Aspa		Ivns1abp	Ccdc88c	Esrrb	Klf15	Adamts16	Cd63	Ctsl			Rps6ka3
RGD1565616	Mycbp2		Lhfpl2	Cnbp	Plekha7	Ror2	Atp8a1	Myef2	Lypd6b			Havcr1
Eng	Slfn13		Cat	Macrod1	Cpt1a	Glb1l2	Myef2	Agxt2	Mme			LOC100364435
Rgcc			Slc2a2	AABR07008287.2	Esrrg	Tpm1	Samd5	Runx1	Agxt2			Ski
Cmip			Iqgap2	Kcnj12	Ppara	Npnt	Tpm1	Dpp4	Parp14			St8sia4
Ubc			Cox4i1	AABR07047789.1	LOC100359583	Itpkb	Glb1l2	Ctsb	LOC688389			Hdac4
Sntb2			LOC501233	Myo9b	Col18a1	Ctsl	Gas6	Zfp629	Psap			Lgals3
Spint2			LOC688389	Rapgef1	Ninl	Fbxl17	Farp1	Atp6v0a4	Ctsb			Dap
Sult1c2a			Pard3b	Trpv4	Tbc1d14	Tnik	Arl15	Zmiz1	Ptms			Cstf3
AABR07073181.1			Timd2	Cabin1	Tnik	Svil	Tmem47	Ints10	Insrr			Sh3bgrl2
Entpd1			Sulf1	Rbbp7	Gpc6	Mark1	Ttc7a	AABR07040412.1	Itgb6
Mef2c			Cdh16	Acmsd	Slc38a1	AC134224.1	Klhl14	Eml4	Dpp4
Septin4			Gpc6	Rab11fip5	Ndrg1	Lypd6b	Mtus1	AABR07066870.1	Stat3
Tspan12			Niban1	Dhx57	Col4a1	Cpt1a	Nceh1	Umod	Aldoa
Hnf4a			Rplp1	Pcgf5	Runx1	AABR07010040.3	Esrrg	Igfbp7	Gsap
Grik2			Prune2	Pdcd11	AY172581.9	Cadm2	Col18a1	Clcnkb	Wwc1
Dnm3			Ldb3	Wdr60	Egf	Ubc	Parp14	Dstn	Sh3bp2
Esr1			Mab21l3	Slc9a8	Sh3d19	Fam81a	RGD1565616	Per3	Carmil1
Etl4			Rpl41	Bmp7	Calr	Atp10b	Ctsl	Alpk1	Shroom3
Bmpr2			Ptms	Ugp2	Nudt4	Galnt18	Stxbp6	Naca	Eci3
Znrf1			Fn1	Rps8	AY172581.24	Megf11	Gpc6	Gcnt4	Uba52
Rbpms			Pid1	Rpsa	Itpr3	Ank3	Sbno2	Sbno2	Naca
Arhgap29			AABR07058158.1	Plcg1	Sbspon	Ubash3b	Dpp4	Calr	Cdh1
Foxn3			Bsg	Ctif	H3f3a	Pth1r	Ptprm		Bsg
Marcks			Clmp	Ift140	Parp14	Peli2	Foxn3		Zmiz1
Zmynd8			Cdkl1	Sfswap	Nav2	Wbp1l	Clec2dl1		Krt7
Bsg			Tnik	Atxn2l	Map4k4	Itpr3	Bzw2		Cdh16
Rnf144a			Nfkbiz	Trak1	Rps8	Brf1	Ppl		St14
Npr1			Col24a1	Epcam	Mavs	Ctsb	Gclm		Ube2h
Dock6			Rplp0	Sil1	Man1c1	Arnt2	Nav2		Esrrg
Agxt2			Cp	Sucla2	Atp8a1	Rab17	Slc1a1		Slc9a9
Srgap2			Rpl35	Zranb1	Actb	Epcam	Ctsb		Rnf152
RGD1306556			Plcb4	Kmt2c	Pptc7	Msi2	Ldhb		Cabp4
Smurf2			Cisd1	Glod5	Eef2	Psd3	Atp5f1a		Mdh1
Rasgrp3			Mpp5	Prpsap1	Mat2a	Hpcal1	Snx24		Plxnb2
Gab2			Slfn13	Cryzl1	Syne3	Acadsb	Kif13b		Zfhx3
Plekho1			Plppr1	Tax1bp1	Ephb2	Ralgps1	Itgb4		Mapk14
Cd34			Pvr	Zranb2	Arpc1b	Prkcq	Ddah1		Plec
Ash1l			Med12l	Zbtb10	Rpl3	Oplah	Lhfpl2
Lrrc8c			Rbms3	Ift81	Stxbp6	Col4a1	Usp24
Luzp1			Zfp521	Cct5	Mfap3l	Kif26b	Nat8f5
Filip1l			Grk5	Arhgef26	B3gnt2	Arglu1	Timp3
Cdc42bpa			Parp14	Tp53	Flot2	Arhgap28	Sult1c2a
Tspan9			Kcnk5	Sdccag8	Dnm3	Atp1a1	Lpl
Stard9			Cblb	Pttg1ip	Cldn10	Slc12a1	Snx10
Rgs3			AABR07068161.1	Ergic1	Pkdcc	Calr	Ttll3
Exoc3l2			Npl	Aldh7a1	Ncoa3	Stim1	Itpr2
Map3k3			Tgfb2	Lama5	Lifr	Cox7b	Fras1
Stxbp1				Mindy4	Cmahp	Sdk2
Lmcd1				Mga	Ltbp1	Sptbn1
Cd200				Cltc	Txnip	Cldn8
Uvrag				RGD1304622	Ppm1k	Dclk3
Vgll4				Rnf41	Prelid2	Sorcs1
Tcim				Zfyve26	Ror2	Dock8
				Slc47a1	Pappa1	Parp14
				Otud5	Ralgps1	AABR07067499.1
				Chd7	Kank1	Zc3h15
				Ccdc9	Ablim3	Dap
				Iqce	Arfgef2	Aldoa
				Baz2b	AABR07015057.1	Cux1
				Cwf19l2	Sema6d	Cacna1d
				Entr1	Adamts9	Ptger3
				Maf	Zhx3	Nr2f2
				Rassf8	Slc26a7	Stxbp6
				Ttc14	Fam168a	Ivns1abp
				Acad10	Ppargc1b	Slco3a1
				Pcmtd1	Phldb1	Myef2
				Zfp780b-ps1	Smad7	Zfp641
				Setdb1	Efhd1	Ldah
				RGD1559600	Tmem116	Pde10a
				Dnm2	Ppl	Kif12
				Rnpc3	Lrp5	Ppm1h
				Canx	AABR07018504.1	Add1
				Mllt6	Socs5
				Xpa	Pknox2
				Pacs2	Amd1
				Baz1a	Ugp2
				Gdi2	Eif4a1
				AABR07064719.2	Cfap69
				Zfp507	Tmcc1
				Msh3	Trim16
				Sema4d	Agrn
				Rpn2	Ptpn13
				Ptprg	Pttg1ip
				Prkag2
				Slc22a5
				Agap3
				Vav2
				Tmem59
				Smarca4
				Slc19a1
				Zmym6
				Pnpla7
				Ccdc191
				Pnkd
				Vps9d1
				Shld1
				2022-03-01
				Cc2d2a
				Atad1
				Vapa
				Zmynd8
				Mysm1
				Mical3
				Etfa
				Tcerg1
				Hspbap1
				Lamp1
				Cog4
				Prpf3
				Ccdc91
				Nacc2
				Akap11
				Rmnd1
				Hsf2
				Rpl3
				Srek1
				Zfp61
				Ccdc66
				Dpf3
				Bcr
				Cnot6l
				Rab11fip2
				Gdi1
				Gon4l
				Slc6a19
				Lrig3
				Zfp236
				Eif1
				Psmb7
				Ift74
				Vdac2
				Tp53bp1
				Dot1l
				Dzip3
				Luzp1
				Dock4
				Mylk
				Esco1
				Folr1
				Decr1
				Snrnp48
				Gbe1
				Stx7
				Zfp444
				Ermard
				Trim25
				Apmap
				Tasor
				Trim3
				Fnbp4
				Ipp
				Megf8
				Myo7b
				Mid1
				Dync2h1
				Cys1
				Mtx2
				Tbc1d8
				AABR07064873.1
				Sestd1
				Eif4a2
				Clk4
				Map2k6
				Mtmr11
				Hexd
				Kdm4a
				Micos10
				Glb1
				Mvb12b
				Pus10
				Cyp4f6
				Pym1
				Wdtc1
				Exoc1
				Atp6v0c
				Mov10
				Acin1
				Foxo3
				Snta1
				Plcl1
				Klc1
				Rps18
				Pclo
				Dhx32
				Fam184a
				Slc1a1
				Ylpm1
				Evc2
				Zc3h7a
				Hbp1
				Cdk12
				Adam22
				Trrap
				Magi3
				Rplp0
				Fut8
				RGD1304624
				Rab23
				Rab14
				Prdx1
				Dnmt3a
				Kif11
				Lmtk2
				Slf2
				Ubr2
				Sun1
				Ttc39c
				Git2
				Sesn1
				Ttc7b
				Traf3ip2
				Jmy
				Snx2
				Nfrkb
				Kdm3a
				Prr14l
				Ric8b
				Naa16
				Septin4
				Atxn7l1
				Smc5
				Adar
				Bicral
				Xrcc4
				Fubp1
				Agtpbp1
				Sdc4
				Cep120
				Zfp592
				Zcchc8
				Slc6a20
				Mtss1
				Zscan26
				Ndufs4
				Zfc3h1
				Dnajc6
				Agap1
				Igf2r
				Luc7l
				Ktn1
				Dram2
				Pi4kb
				Glyatl2
				Laptm4a
				Phip
				Ube4a
				Cachd1
				Dhx40
				Agfg2
				Fam126b
				Fth1
				Ino80
				Bin1
				Pxn
				Tecpr2
				Tmem67
				Wdfy1
				Snrnp70
				Specc1l
				Ttc23
				Ep400
				Ldlrad3
				Zfp326
				Cdk5rap1
				Ift43
				Dock5
				Pdpr
				Ndel1
				Crls1
				Ubl3
				Nisch
				Rab3ip
				Sf3b3
				Crebrf
				Ezr
				Styxl1
				Rtn3
				Pik3cb
				Bbx
				Rpgrip1l
				Clec16a
				Mark2
				Hnrnph3
				Fgfr1
				Arhgap17
				Tm9sf4
				Kdm5a
				Nbr1
				Micu3
				Uimc1
				Spata7
				Morc3
				Nsmaf
				Fam107b
				Nop58
				Eml6
				Lrif1
				Sall1
				Ttc26
				Qrich1
				Sec24a
				Vps13c
				Ctsc
				Lpin2
				Atxn2
				Adnp
				Trim8
				Nsd3
				Abcc2
				Tet3
				Prpf39
				Srsf6
				Ift88
				AABR07062583.1
				Pcgf3
				Zfp710
				AABR07008287.1
				Gxylt1
				Traf3
				Kdm3b
				Ncoa5
				Htra1
				Bptf
				Lama1
				Invs
				Cpsf7
				Orc2
				Ski
				Larp1
				Epb41l4a
				Gpbp1l1
				Utrn
				Mtr
				Snx1
				Lamp2
				LOC103693780
				Tspan14
				Mapk8ip3
				RGD1562608
				Kdm5b
				Rprd1a
				Scaper
				Mast2
				Rptor
				Stx3
				Zzz3
				Prpf6
				Plekhm2
				Tbcel
				Snx30
				Zfp292
				Ccser2
				Lrrk2
				Tbca
				Wdfy3
				Bmp2k
				Zmym2
				Helz
				Eml5
				Slc30a9
				Sap130
				Med13
				Cwc27
				Trit1
				Wdr70
				B2m
				Tmem51
				Fxr1
				Fxr2
				Chd6
				Ubap2
				Ccdc6
				Mtmr12
				Nhsl1
				Pdia3
				Tango6
				Brd4
				Zeb1
				Dennd5a
				Eif4ebp3
				Sord
				Nr2c1
				Xrn1
				Oga
				Eya3
				Xrcc5
				Cpq
				Vps8
				RGD1311595
				Senp7
				Mgrn1
				Gtf3c2
				Cmip
				Prkacb
				Herc3
				Ash1l
				Pkd2
				Hdac4
				Rbks
				Birc6
				Stk38
				Usp33
				Slc12a8
				Washc4
				Ttc17
				Rapgef6
				Abcg3l3
				AC105531.1
				Atf6
				RGD1560883
				Slc25a36
				RGD1306556
				Dnajc13
				Kmt2e
				Nipsnap1
				Itgb1
				Cspp1
				Pcm1
				Snx3
				Rasa3
				Ahdc1
				Lrrc1
				Kat6b
				Phf20
				LOC691083
				Setd2
				Zfp462
				Tbce
				Map3k5
				Trio
				Tns3
				Ctsb
				Sh3pxd2b
				Zfp142
				Tmem260
				Setbp1
				Rprd2
				Impa2
				Insr
				Ptbp3
				Eif4g3
				Spns2
				Ercc6l2
				Snx6
				Slc7a8
				Plcxd2
				Sipa1l3
				Zbtb44
				Khdc4
				Cops4
				Mafg
				Erc1
				Dcaf8
				Pibf1
				Ndfip1
				Etv1
				Aak1
				Fam135a
				Spidr
				Sclt1
				Aftph
				Slc7a9
				Fndc3a
				Rbm5
				AABR07037451.2
				Cdkal1
				Zhx2
				Marchf8
				Kif12
				Atp5f1c
				Ctps2
				Atxn7
				Cert1
				Itch
				Tgfbr2
				Fam193b
				Rnf217
				Slc22a1
				Supt20h
				Cabcoco1
				Crebbp
				Rev3l
				Ccdc148
				Slc12a6
				Abcc4
				Nsd1
				Arhgap35
				Clk1
				AC096301.1
				Usp6nl
				Rhot1
				Arid2
				Marchf6
				Papola
				Rsu1
				Slc16a2
				Sufu
				Btbd9
				Kdm2a
				Zfp407
				Fam13b
				Dab2ip
				Smg1
				Wdfy2
				Tlk2
				App
				Ccnt2
				Zfp622
				Pdss2
				Abcg3l1
				Hnrnph1
				Afdn
				Vps35l
				Dock1
				Nabp1
				Arhgef10l
				Clasp1
				Slc11a2
				Tnfaip8
				Mib1
				Ctsl
				Zfp609
				Phactr4
				Nmnat3
				Mbtd1
				Eps15
				Pkig
				Arhgef28
				Stxbp5
				Fbxl20
				Arhgef11
				Stx8
				Manba
				Usp32
				Pde3b
				Cdk14
				Mbd2
				Tanc1
				Gab1
				Akap10
				Srgap2
				Rabgap1
				Epb41l5
				Arhgap26
				Kalrn
				Igsf11
				Ptk2
				Nhs
				Ptpn9
				Kif13a
				Pikfyve
				Rreb1
				Fto
				Myef2
				Spint2
				Zmym4
				Evi5
				Rras2
				Zfp608
				Rbm6
				Ehmt1
				Wwtr1
				Limch1
				C5
				Med13l
				Tacc2
				Ptprd
				Rabgap1l
				Ccser1
				Ppp1r12a
				R3hdm2
				Dab2
				Tbc1d5
				Slc5a2
				Ogt
				Peli2
				Gpatch8
				Hnf1b
				Tnik
				Fcho2
				Pip5k1b
				Tbl1xr1
				Gphn
				Nsmce2
				Dennd1a
				Carmil1
				Atp8a1
				Rere
				Zcchc7
				RGD1565616
				Fhod3
				Zfp385b
				Pter
				Rb1
				Lpp
				Pde4d
				Ndrg1

## Sheet: Spironolactone_Specific
Spironolactone-specific genes affected by different medications in the DOCA-treated rats in different clusters.
Endo	Fibroblast	MyoFib	Podo	PT	LOH	DCT	IC_A	IC_B	Lymphocyte	Mono	Mac
Clu	Clu		Car2	LOC361914	Slc4a7	Fkbp5	Dmxl1	Clu	Mme	AY172581.9	Zbtb16
Ctsd	Ctsd			Fkbp5	Ipmk	Sgpp2	Slc26a7	Cd24		Slfn4	Picalm
Pde4d	Gpx3			Slc7a12	Neto2	Cpeb2	Cystm1	H3f3a		Itga1	Ppp2r3a
Fkbp5	Ctsl			Gramd1b	Hsp90ab1	Dnm1	Atp1b1	AABR07001519.1			Hsp90ab1
Arih1	Ubc			LOC360919	Nrp1	Ryr2	Fkbp5	Fkbp5			Srrm2
Plpp1	Tpm1			Etnppl	Mgll	Cdc42bpa	Nr3c2	Fam214a			Exoc4
Rpl41	LOC100361457			Prom1	Slc4a4	AC134224.3	Bmpr1b	Asxl1			Pde3b
Itm2b	Timp3			Folh1	Per2	Piga	Npc1l1	Kctd1			Dnm3
Cdk17	Mrvi1			Mindy3	Itgav	Gcnt2	Edn3	Hnrnph1			Atg7
Ptprk	Apoe			Ncbp1	Snhg11	Clu	Tpd52l1	Mcts1			Fcho2
Arl15	Rplp0			Hsd17b12	Gfod1	Gpm6a	Grb10	Npc1l1			Rnf13
Sh3d19	Ctsb			Mia2	Igfbp7	Scube3	Arih1	Pnpla8			Wac
Bcl2l1	Tpt1			Mfn1	Vav3	Cdc37l1	Epb41l4b				Kansl1
Tmtc1	Adamtsl2			Ubap1	Ern1	Shroom4	Lypd6b				Ctsl
Ctsb	Cd63			A1cf	Cadps2	Slc25a30	Rb1				Fam49b
Plxna2	App			Tbck	Rap1gap	Spred2	Mat2a				Tmcc1
Nfib	Aff3			Ghr	Sim2	Sycp2	Ctsc
Vav3	Frem1			St13	Aco2	Atp5f1a	Mme
Sh3bp5	Zfp36l1			Tmem33	LOC103693780	Ern1	Fam13a
Sort1	Rbms1			Dock8	Fam13a	Sphkap	Rapgef5
Ppp1r16b	Adamts9			Hmox2	Slc4a10	Med12l	Zbtb20
Ldlrad4	Strn3			Ppfibp2	Sema3c	Ctsc	Timp3
Mbnl2	Myl6			Glud1	Magi1	Acsm5	Lcor
Ptbp3	Rplp1			Dut	Ankrd12	Galnt13	Bcar3
Tcf12	Bsg			Pcyt1a	AABR07035916.1	AABR07032622.1	Gnai1
Sptlc2	Calr			Ankrd13c	Myo19	Zfp629	Wac
B4galt6	Clic5			Snx5	Tmem164	Tsc22d2
Mef2a	Arih1			Pcca	Rtn4	Rb1
Tanc2	Myo1b			Lonp2	Zfp629	Eif2s3y
Gnaq	Sdc2			Smap1	Npc1l1	Vmp1
Pde3b	B2m			Sdc2	Pik3r3
Hipk2	Nfat5			Fam13a	Epcam
Rps6ka3				Taf4b	Car2
Strn3				Mapkap1	Baiap2
Gls				Adcy9	Ssh2
Samd12				Tbc1d14	Igfbp5
Zcchc7				Cldn10	Pdlim5
Btbd1				Ifrd1	Arih1
Galnt18				Abcg2	Hdac9
Vcl				Stx18	Exoc4
Magi3				Wsb1	Klhl14
Esam				Tead1	Mef2c
Dlg1				AABR07001519.1	Slc34a1
				Jarid2
				Phkb
				Plekhg1
				Clock
				Pdlim5
				Gbf1
				Ppp2r5a
				Sacm1l
				Hipk2
				Gpc4
				Dpyd
				Ehbp1
				Cacna1d
				Itgav
				Hbs1l
				Relch
				Erp44
				Tle4
				Clpx
				Xpo7
				Dcaf6
				Rmdn1
				Exoc4
				Luc7l2
				Faf1
				Hibadh
				Plekha1
				Atp6v1b2
				Wac
				Gatm
				Mtmr3
				Dlg1
				Slco3a1
				Chchd3
				Car2
				Dcdc2

## Sheet: Amiloride_Specific
Amiloride-specific genes affected by different medications in the DOCA-treated rats in different clusters.
Endo	Fibroblast	MyoFib	Podo	PT	LOH	DCT	PC	IC_A	IC_B	Lymphocyte	Mono	Mac
Cp	Fmo2		Mt-nd4	Scly	Pde4d	Prkd1	Spp1	Atp6v1c2	Mt-nd2	Spp1	Mt-co1	Spp1
Rpsa	Cp		Ndrg1	Vill	Pdgfa	Dbp	Itm2b	Itpr2	Mt-nd4	Srgap1	Mt-cyb	AABR07026125.1
Tmsb4x	AC134224.3		Sgip1	Smarca2	Nat8f5	Tef	Cd24	Asb15	Neb	Gsta5	Mt-nd1	AC134224.1
AABR07001382.1	Runx1		Pah	Csf2rb	Tshr	Per3	Pde1c	Dst	Pth1r	Mt-co2	Mt-atp6	Slco1a6
Rplp0	Ext1			AABR07032520.1	Cd63	Cgnl1	AABR07068161.1	AABR07001382.1	Fhod3	Mt-co1	Mt-co3	Abca1
Plvap	Cpne8			Dao	Arid5b	Aldh1l1	Igfbp7	Neb	Herc2	Mt-atp6	Mt-co2	Lyz2
Sparc	Rai14			Spout1	Adhfe1	Rap1gap2	Actb	Sbspon	Hspa5	Mt-co3		Capn13
Abca1	Plod2			Esr1	Tmem207	Pc	Dlg5	Cgnl1	Cp	Mt-nd2		Camta1
Clic5	Colec12			Chd3	AABR07001233.1	B2m	Cald1	Emid1	Nr3c2	Mt-nd1		Npc2
Tpt1	Ccn2			Prodh1	Smtnl2	Mccc1	Hsp90ab1	Rpap3	Thrb	Mt-nd3		Tgfbr1
Akr1c1	Dclk1			Slc22a8	Dnase1	Kcnt1	Sorbs2	Mt-nd2	Slc38a3	Gba3		Lcp1
Mctp1	Spon1			Aldh1l1	Slc22a5	Sipa1l2	Dmd	Hecw1	Ripor2	Mt-cyb		Abhd12
Smad1	Il1r1			Shank2	Megf11	Dapk1	Tsc22d1	Mt-nd4	Vps13a	Pde1c		Tmem207
AABR07068161.1	Nrp1			Gstt2	Fth1	Kctd1	Stk32a	Asic1	AABR07068161.1	Errfi1		Ywhah
AC134224.1	Ankh			Pex1	Erbb4	Akr1c1	Slc16a7	Dhrs3	Srsf5			Abcc5
Rps8	Map4k4			Tbc1d1	Dapl1	Acacb	Tox3	Pappa1	7SK.235			Gpnmb
Zfp36l1	Lsamp			Mapkapk2	Itgb8	Pacsin2	Oprm1	Zfhx3	Mapkapk2			Veph1
Slc12a2	Hsp90ab1			Dtnb	Nuak1	Sgcd	Mat2a	Ppargc1b	Ryk			Slc8a1
Tgm2	Pmepa1			Basp1	Gna14	Casr	AABR07015057.1	Bnc2	Phlpp1			Hk2
Tns1	AABR07058158.1			Krcc1	Pter	Itpr2	Fhod3	Itpkb	Rhcg			Cbl
Rtn4	Ank3			Fcf1	Ppp2r3a	Fam214a	Ank3	AABR07068046.1	Jun			Abr
Mapt	Serpinh1			Tgfbr1	Anxa5	Fras1	Pter	Prkag2	Itgb1			Clec7a
Vcam1	Prtfdc1			Gspt1	Mccc1	Ppara	Calr	Frmd4b	Map7			Cp
Nectin3	Fosl2			Sdf2	Xkr4	Stat3	Rassf6		Apcdd1l			Tanc2
Cpne8	Fnbp1			Pde8a	Cox7b	Vegfa	Sptb		Nr1d2			Grik2
Ehd3	Prrx1			Slc43a2	Zfp36l1	Cyfip2	Zfp618		Aldh1l1			Map4
Bst2	Ptpn1			Chd9	Anxa2	Rbm25l1	A4galt		Ppp1r9a			Mylip
Il6st	Ednra			Glb1l2	Dpp4	Pdzd2	Rsrp1		Dock7			Peak1
Rasa4	Nipal2			Rnf115	Npepo	AABR07001233.1	Akr1c19		Lpin1			Usp3
Cyp7b1	Nrxn1			Spg7	Aldh1l1	Pclo	Paqr5		Ppargc1a			Tmem176b
Klf6	Rgma			Tulp4	Nap1l1	Vps13a	Stard8					Dock4
Septin11	Etv6			Arl5a	Rbpms2	Fa2h	Inpp1					Ndrg1
Sgk1	Nuak1			Plxdc2	Sim1	Srsf6	Fam81a					Otulinl
Ccser1	Ugcg			Plekhf2	Pdgfd	Slc22a5	Tln2					Lrch1
Sbno2	Egr1			Zfp91	Cpne8	Ints6	Cdh16					Ivns1abp
Map1b	Nfia			Kif16b	Atp6v0e1	Pter	Tanc1					Abcg1
RT1-CE10	Ust5r			Lman2	LOC102549506	Rev1	Whrn					Alcam
P4ha1	Ksr1			Rnf145	Itpr2	Atp23	Epb41l4b					Rbms3
Chn1	AABR07068316.1			RGD1305110	Kansl1l	Dync2h1	Thrb
Pard3b	Efemp2			Arhgap24	Lhfpl2	Actb	Sh3bp4
Wbp1l				Serpinh1	Stard13	Sbno2	Akap8l
Plekhg1				Arf4	Dach1	Tmcc3	Tle2
Ece1				Pde6d	Jun	Ddx46	Pigq
Fstl1				Ppp4r2	Maml2	Mt-nd4	Rap1gap
Inpp5a				Prxl2c	Lyn		Kcnj10
Flnb				Spopl	As3mt		Per2
Tll1				Itgb6	Stk32a		Peli2
Hs3st1				Epn2	Ldhb		Ror2
				Add3	Vcan		Msra
				Wbp1l	Rbfox2		Kcnip4
				Prkci	Stat3		Tef
				Atp6v0b	Psap		Itpkb
				Esrrg	Sh2d4a		Scnn1g
				Ube2j2	Myof		Rhcg
				Fkbp11	Boc		Per3
				Gpbp1	Cwh43		Ninl
				Ap2b1	Sned1		Kif1a
				Arhgef3	Clip2		Dbp
				Tlk1	Dixdc1		Slc6a17
				Cldn2	Map3k14
				Sypl1	Trps1
				Vcl	Rhobtb1
				AABR07044900.1	Anp32a
				Csnk2a1	Robo2
				Septin2	Prss23
				Ywhah
				Hnrnpm
				Pfdn2
				Dusp16
				Magi1
				Gpr137b
				Wdr26
				Cxadr
				Stxbp4
				Clint1
				Pank2
				Cfdp1
				Rnf13
				Rab6a
				Nfatc3
				Ddx6
				Mapk1
				Synj2bp
				Ddx39b
				Ca5b
				Cpeb3
				Parva
				Gmds
				Sppl3
				Rab10
				Pafah1b1
				Pum2
				Zfp36l1
				Abi1
				AC134224.2
				Sema3c
				Stat3
				Rtn4
				Ptger3
				Sptlc2
				Rbms1
				Tmem123
				Tsc22d1
