# Supplementary material for: Single-cell transcriptomics and chromatin accessibility profiling elucidate the kidney-protective mechanism of mineralocorticoid receptor antagonists
Source: J Clin Invest. 2024 Jan 2;134(1):e157165. doi: 10.1172/JCI157165 (PMC10760974; doi:10.1172/JCI157165)
Supplement: Supplemental table 11 [file jci-134-157165-s012.xlsx]

## Sheet: Supplementary Table 11
Supplementary Table 11. TPM of DEGs in bulk RNA-seq between DOCA and control groups.

## Sheet: TPM
TPM of DEGs in bulk RNA-seq between DOCA and control groups.
gene_name	Control_1	Control_2	Control_3	Control_4	DOCA_1	DOCA_2	DOCA_3
Havcr1	3.03	2.68	0.29	0.35	98.85	78.24	75.16
Spp1	344.8	257.56	127.11	156.77	7520.45	8206.64	8274.16
Tnc	0.5	0.2	0.4	0.28	8.21	10.39	10.95
Lcn2	8.64	6.83	3.34	2.03	96.55	127.6	170.79
C4b	2.58	1.33	0.84	0.8	31.19	32.77	37.79
Adra1d	0.62	0.42	0.73	0.48	11.9	11.63	17.74
Cfi	2.03	1.44	1.08	2.18	23.25	24.84	35.42
Kif20a	0.57	0.66	0.49	0.48	8.86	7.16	5.59
Slc34a2	3.66	4.33	2.56	3.18	53.81	42.23	36.45
Ephb6	0.76	0.26	0.35	0.54	5.04	5.7	7.43
Tpbg	1.4	0.73	0.57	0.56	10.66	8.8	10.57
Cdk1	2.19	1.82	1.06	1.66	22.32	22.64	18.45
Cd44	4.31	1.48	2.27	1.76	33.96	18.75	31.27
Lamc2	0.51	0.49	0.56	1.04	6.51	5.93	7.48
Ltbp2	1.22	0.51	0.93	0.5	8.74	6.61	11.34
Adamts1	6.35	8.27	7.12	6.66	84.61	83.28	74.2
Top2a	0.93	0.45	0.81	0.65	9.73	8.39	6.01
Serpine1	5.37	3.85	3.38	1.56	38.69	38.51	43.16
Niban1	2.06	0.82	0.67	1.84	21.28	8.55	13.9
Timp1	13.23	9.64	12.86	5.58	96	114.32	121.11
Mcm5	0.65	1.21	0.57	0.88	10.02	8.93	7.8
Angptl4	0.93	0.84	1.05	1.03	10.4	12.08	7.76
Gpnmb	4.18	2.33	1.8	2.64	23.39	22.52	38.18
Fbln1	3.76	1.06	2.33	2.34	22.04	21.26	29.19
Osmr	1.21	1.1	1.25	0.39	8.86	11.27	8.43
Lox	1.51	0.53	1.14	0.85	9.81	8.93	10.21
Fn1	6.26	4.26	4.19	5.21	47.55	38.66	52.77
F2rl1	0.66	0.83	0.44	1.23	7.3	6.86	8.02
Mrc1	0.86	0.33	0.74	0.44	3.89	3.33	9.3
Atf3	5.16	3.38	1.7	1.74	33.41	29.4	18.64
Col15a1	2.41	2.58	2.59	3.05	21.75	20.71	29.64
Tubb6	2.31	2.93	2.03	1.46	19.78	20.38	18.77
Cldn4	10.12	16.18	9.76	11.54	128.55	106.94	81.65
Pvr	1.95	1.97	1.38	0.81	17.16	12.33	11.19
Bcl3	1.44	2	1.94	1.74	16.51	13.1	15.46
Fga	4.03	4.83	2.4	3.08	32.66	40.58	16.42
C4a	79.55	59.37	76.94	49.82	500.49	494.28	645.96
Rprm	3.32	2.04	1.82	2.11	20.14	13.45	23.39
Tmem119	1.3	1.12	1.03	1.08	7.4	8.08	12.25
Col1a1	14.43	6.81	7.97	6.34	74.87	65.29	75.53
Mki67	0.55	0.46	0.57	0.59	4.95	4.58	3.51
Pla1a	1.69	1.96	1.79	1.75	12.29	14.2	16.35
Stab1	0.39	0.37	0.35	0.42	2.9	2.44	3.68
Olr1	4.21	1.57	1.08	1.5	14.86	17.47	16.36
Cxcl10	5.47	5.52	4.36	6.01	45.43	45.09	34.31
Birc3	1.73	1.51	1.39	0.84	9.33	11.22	10.73
Clu	119.96	172.85	72.67	160.26	894.18	1034.17	1090.76
Ccnb1	1.02	0.93	1.76	1.14	10.93	8.4	8.55
Slc66a3	1.76	1.83	2.16	1.57	14.33	14.39	12.96
Col3a1	26.96	15.9	23.21	16.72	160.36	132.49	178.85
Kif22	0.79	1.02	1.32	1.04	10.87	7.28	5.58
Fblim1	3.01	1.81	1.92	3.29	15.72	15.9	24.21
Dclk1	0.72	0.28	0.71	0.3	3.21	2.75	3.72
Adcy7	0.39	0.32	0.4	0.43	3.05	2.93	2.69
Prc1	1.35	1.27	1.13	1.88	14.81	9.67	6.97
Olfm4	1.28	1.17	0.59	1.04	8.13	4.57	10.14
Gpx2	11.13	3.3	14.43	5.83	52.24	73.47	63.15
Smoc2	3.78	0.72	0.76	0.74	11.68	7.24	12.47
Racgap1	1.85	0.94	1.23	0.53	11.55	6.78	5.8
Tifa	2.7	1.54	1.63	2.15	13.93	12.17	14.95
Gja1	5.4	3.94	5.18	4.8	35.41	23.48	40.85
Dcdc2	2.52	1.76	2.18	1.91	14.46	12.39	16
Col14a1	0.24	0.32	0.23	0.38	2.07	1.94	2.02
Trpv5	2.98	1.56	2.53	1.35	11.05	16.22	17.12
Nipsnap3b	3.06	3.88	1.91	1.86	15.92	13.98	24.71
Mcm3	1.19	1.27	1.13	1.54	9.64	8.62	7.73
Cd276	1.3	1.34	1.79	1.84	12.56	8.37	10.83
Mnda	0.93	0.93	0.79	0.77	5.03	5.61	6.57
Clec10a	8.83	2.56	6.77	1.84	26.82	30.22	41.2
Ephb1	0.57	0.46	0.54	0.44	3.57	2.99	3.38
Dcn	30.58	16.61	24.87	31.6	206.36	153.84	142.24
Mcm6	1.82	1.37	1.93	2.37	12.31	12.09	11.82
Mmrn1	0.35	0.29	0.33	0.5	2.51	1.72	2.86
Fbn1	2.52	1.91	2.17	2.05	14.79	12.72	13.44
Mgp	496.68	350.4	377.17	321.66	2125.83	2305.99	2655.2
Dpysl3	1.06	0.92	1.87	0.83	7.74	5.61	7.75
Egr1	4.57	1.62	1.33	0.81	23.92	8.58	6.05
Nlrc4	0.35	0.39	0.33	0.4	2.5	2.39	1.9
C2	5.9	2.33	1.46	1.75	14.1	15.21	21.79
Cks2	4.52	2.71	8.87	7.16	37.1	36.66	28.15
Numbl	0.45	0.56	0.48	0.63	2.95	2.59	3.91
Myc	3.4	4.93	3.86	3.77	24.47	22.91	23.35
Adam19	0.78	0.36	0.68	0.45	3.36	3.36	3.14
C1qtnf6	1.28	0.56	1.56	0.38	4.71	4.99	6.82
Ptprcap	4.48	3.62	2.06	2.67	16.31	19.73	19.75
Sh2b2	0.76	0.59	0.57	0.66	3.12	3.63	4.44
Ubd	2.92	58.48	24.42	35.55	332.77	17.65	179.59
Slc25a24	2.19	1.72	2.04	1.88	9.5	12.77	11.38
Enc1	1.37	0.98	0.96	1.12	5.34	5.97	7.73
Capg	2.93	3.79	3.14	7.28	24.71	21.62	26.57
Tnfaip3	0.69	1.32	1.02	1.71	8.25	6.51	5.67
Lmnb1	1.39	1.59	1.53	2.25	12.58	8.63	7.72
Arhgap11a	0.81	0.84	0.77	0.99	6.17	4.5	3.88
Necab3	0.75	1	0.94	0.86	6.24	4.42	4.69
Col5a2	4.59	2.47	3.15	3.87	20.29	16.74	22.16
Cp	17.01	9.1	15.43	16.78	81.02	64	91.63
Tgif1	7.68	9.4	6.31	7.07	44.08	43.75	39.27
Tpx2	0.91	1.13	1.22	1.34	7.17	6.27	5.7
Slfn13	2.44	2.71	2.37	1.94	12.52	11.37	17.63
Nfkbiz	1.46	1.01	1.16	1.13	6.2	7.1	6.72
Lgals3	25.33	16.64	18.34	17.85	95.57	75.1	148.54
Plekhd1	0.58	0.81	0.68	0.58	3.09	2.74	5.11
Pxdn	3.35	1.36	1.67	2.3	13.47	11.12	11.59
Ulbp1	0.28	0.34	0.25	0.24	1.75	1.3	1.49
Col5a1	4.74	2.2	3.22	2.78	19.1	16.02	16.39
Htra3	6.2	1.78	3.08	2.71	20.71	14.6	19.44
Fgr	1.54	1.43	1	1.33	6.26	7.14	6.89
Fkbp10	1.68	2.13	1.54	2.13	8.23	10.27	11.14
S100a11	149.44	160.69	106.14	147.67	656.28	557.11	833.56
Gvin1	0.6	0.17	0.43	0.45	2.01	2.12	2.34
Adamts12	0.48	0.23	0.36	0.31	1.79	2.04	1.57
Cx3cr1	2.96	1.4	1.11	3.37	14.5	13.1	6.67
A3galt2	9.77	3.79	4.78	3.97	32.03	25.81	28.64
Myo1g	1.44	0.69	0.64	1	4.62	4.15	5.74
Gas2l3	0.2	0.22	0.17	0.23	1.3	1.19	0.66
Vcan	0.48	0.51	0.27	1.06	2.82	2.87	3.24
Gem	1.71	0.82	2.69	2.26	10.04	10.32	8.13
Clec3b	16.86	6.74	15.17	5.67	60.2	42.93	66
Uchl1	2.55	2	1.47	4.46	13.96	13.54	12.19
Nlgn2	1.12	0.65	1.03	0.83	5.16	3.79	5.36
Rasd1	2.25	1.51	2.33	2.83	12.49	11.58	9.64
Tlr4	0.45	0.37	0.73	0.88	3.53	2.38	3.31
Tagln	88.46	58.01	43.59	41.34	286.92	292.11	287.67
Cpz	5.64	3.94	4.28	3.44	17.89	19.7	27.18
Lck	2.05	0.83	1.81	1.13	5.94	7.6	8.03
Pole	0.24	0.15	0.33	0.21	1.17	1.31	0.95
Mmp14	7.73	4.14	7.55	6.97	40.03	29.18	28
Anxa5	53.42	36.03	34.43	40.53	192.44	170.78	241.93
Frem1	0.86	0.49	0.63	1.04	3.78	3.96	3.51
Adamts2	1.01	0.72	0.9	0.54	4.36	2.51	4.63
Kif15	0.46	0.42	0.44	0.4	2.38	2.2	1.71
Tifab	1.38	1.25	1.69	1.29	7.16	6.74	6.65
Tmed6	13.65	12.13	9.09	12.21	66.11	49.02	55.31
Ppl	1.84	1.57	1.22	1.93	7.68	6.47	9.73
Anxa2	55.42	48.69	36.87	47.37	239.42	204.84	238.84
Nlrp3	0.54	0.77	0.48	0.32	2.83	2.16	2.76
Fcgr2a	7.37	2.96	3.81	1.99	22.79	17.18	18.13
Cd38	0.55	0.82	1.06	0.58	2.97	3.4	4.64
S100a4	9.23	6.76	8.35	16.51	51.58	39.47	53.42
Krt18	9.52	9.42	8.53	14.93	41.36	41.33	69.3
Col6a1	15.88	8.64	12.55	10.41	60.18	50.74	59.85
Rin1	0.47	0.38	0.56	0.58	2.98	2.15	2
Zfp367	1.03	0.97	0.85	1.51	6.19	5.26	4.14
Wdfy4	0.83	0.28	0.5	0.54	2.28	2.33	2.98
Btg2	9.59	7.35	6.8	6.76	51.12	30.4	27.14
C3	4.46	3.09	3.66	3.32	16.46	19.78	14.85
Unc5b	1.14	1.62	0.98	1.32	6.06	5.31	6.57
Slc7a6	1.39	0.78	0.47	0.83	3.98	3.76	4.39
Rnasel	0.58	0.5	0.93	1.14	4.04	3.23	3.74
Loxl2	4.73	2.23	2.32	3.18	18.7	11.86	12.63
Dnah1	0.09	0.08	0.11	0.13	0.28	0.59	0.57
Adamts7	1.12	0.78	0.66	0.67	4.05	2.95	4.09
Plod2	5.48	4.54	4.7	6.3	21.36	23.62	26.93
Msr1	0.44	0.2	0.33	0.41	1.71	1.38	1.7
Cep295	0.26	0.2	0.28	0.44	1.43	1.29	1.36
Hmgb2	12.58	6.81	10.31	10.35	44.25	48.99	43.56
Cpne8	1.51	1.41	1.35	1.9	6.78	7.14	7.33
Cfp	5.97	2.86	5.83	4.11	22.92	17	24.62
Cdc20	2.77	3.78	2.96	4.21	20.96	15.8	9.86
Gabrp	3.55	1.11	2.93	2.86	9.12	12.71	13.54
Tacc3	1.62	2.09	2.85	1.19	10.14	8.46	8.26
Sh3bp2	2.76	2.37	1.52	2.62	10.13	10.21	11.29
Tubb5	53.37	44.79	35.97	42.39	198.17	190.75	193.62
Map1b	0.92	0.77	0.7	1	3.93	3.4	4.27
Kif26b	0.48	0.28	0.51	0.38	2.04	1.41	2.22
Tnfrsf1b	2.25	1	1.65	1.81	9.12	6.29	7.37
Fxyd5	16.5	13.03	10	8.51	48.24	54.85	61.4
Pik3r5	0.56	0.25	0.47	0.43	2.19	1.64	2.01
Cebpd	14.93	9.58	11.06	8.02	50.63	43.83	53.03
Atad2	0.36	0.49	1.16	1.33	3.99	3.76	3.54
Ccdc80	17.59	28.61	27.24	22.23	62.92	71.54	116.09
Timeless	0.39	0.68	0.5	0.41	2.36	2.21	2.21
Rgs16	1.13	0.46	0.96	0.76	2.23	4.66	4.12
Ptprc	3.21	2.29	2.39	2.29	11.24	10.95	11.87
Aurka	0.92	0.72	0.88	0.8	4.33	3.5	3.34
Klf6	11.91	6.41	7.77	9.28	47.12	37.32	30.37
Elf3	19.42	16.39	13.85	13.69	71	69.53	71.3
Ccr5	1.21	0.61	0.94	0.92	4.62	4.25	4.3
Crtac1	0.8	0.59	1.03	1.23	3.75	4.73	3.61
P3h4	1.69	0.94	1.27	1.29	5.04	4.6	7.06
Il17rb	0.7	0.5	0.44	0.91	3.02	3.18	2.49
Mmp19	1.5	1	1.13	1.84	7.08	5.05	6.06
Septin6	1.82	1.25	1.5	1.72	5.25	7.31	9.98
Tlr2	1.06	0.91	0.51	1.27	3.78	5.09	3.54
Col4a2	30.73	18	23.2	22.68	119.29	89.24	105.03
Ppp1r13l	1.99	1.53	1.42	1.74	7.09	8.6	6.33
Tubb2b	6.05	4.85	7.13	4.92	25.57	21.41	28.8
Vav1	1.46	1.16	0.58	0.68	4.83	4.2	3.82
G2e3	0.32	0.43	0.22	0.44	2.3	1.19	1.27
Vim	54.29	53.75	47.34	50.29	196.3	190.08	291.21
Rbl1	0.66	0.78	0.72	0.89	4.12	3.64	2.31
Galnt6	0.54	0.48	0.59	0.61	3.89	1.57	1.96
Tagap	0.83	0.45	1.21	0.55	3.5	2.66	3.87
Cep128	1.79	2.27	3.3	1.54	9.22	10.19	9.52
Map3k1	2.71	1.56	1.8	1.6	9.13	8.77	7.12
Dok2	2.11	1.08	0.72	0.76	5.67	3.62	6.05
Dkk3	1.17	1.06	1.02	1.08	5.3	3.86	5.09
Filip1l	2.39	1.29	1.85	2.75	9.47	7.93	9.55
Col16a1	1.39	0.88	1.14	1.03	4.91	4.68	4.91
Grem1	7.91	6.73	6.08	8.27	35.84	28.88	29.5
Dusp4	0.37	0.41	0.53	0.9	2.85	2.29	2.08
Mthfd1l	0.48	0.98	0.53	0.85	2.3	2.95	4.01
Abi3bp	1.25	0.6	0.87	0.56	2.75	3.29	3.98
Cd14	2.2	2.6	2.56	1.97	8.56	10.82	10.68
Arhgap30	2.19	1.18	1.97	1.32	7.49	6.57	7.32
Clip2	3.97	2.35	2.48	2.27	11.74	10.41	13.42
Mcm4	1.48	1.75	1.75	2.76	10.74	7.86	6.27
Slfn4	2.14	1.37	1.63	1.34	8.2	10.99	9.45
Dtx4	2.81	1.27	2.12	2.12	8.99	7.73	7.23
Cmklr1	1.52	1.27	0.64	1.3	5.09	5.75	4.24
Abca8a	6.45	4.56	5.21	4.84	21.49	19.15	26.16
Kif20b	0.38	0.52	0.31	0.58	2.63	2.16	0.95
Ucp2	23.65	21.64	23.98	22.38	96.42	80.58	114.59
Tes	5.9	5.48	3.88	5.51	24.01	21.57	20.42
Cdh11	1.89	1.64	1.82	1.99	8.98	6.8	7.53
Ptprs	2.43	2	2.51	1.6	8.32	6.6	10.27
Smim3	3.43	1.73	2.37	1.07	9.63	7.54	9.99
Cacnb3	1.46	1.05	0.7	1.08	3.51	4.8	5.17
Slc16a3	1.82	0.9	0.94	1.27	4.99	3.72	6.73
Cdc25b	0.76	0.69	0.42	1.02	3.71	2.26	3.15
Sacs	0.23	0.22	0.14	0.39	0.95	0.92	1.2
Sting1	2.71	1.55	0.96	1.52	8.16	5.52	7.41
Cit	0.43	0.33	0.4	0.57	2.07	1.66	1.5
Irgm	2.13	1.75	2.36	1.67	8.2	7.84	8.72
Col4a1	63.04	39.14	42.49	39.02	205.16	171.32	198.79
Mical2	2	1.2	2.5	1.99	8.18	7.34	8.68
Gpr37	0.94	0.51	0.49	1.1	3.46	2.5	3.53
S100a10	119.14	122.85	95.58	92.36	452.08	414.87	456.57
Ccl21	30.62	24.03	18.7	29.28	97	73.41	146
Nckap1l	1.74	1.67	3.16	2.09	9.3	8.75	9.21
MGC105649	2.3	1.25	2.51	1.87	8.22	5.45	10.86
Alpk1	0.39	0.49	0.26	0.51	2.26	1.17	1.75
Sh3pxd2b	0.58	2.18	1.46	1.07	5.17	5.3	4.8
Tnfrsf12a	25.77	38.02	22.06	33.49	120.41	119.97	127.28
Fam114a1	3.14	2.07	2.55	1.6	10.49	10.17	8.17
Bcl2a1	4.25	3.2	4.35	3.12	13.46	16.43	15.78
Axl	11.82	10.02	9.5	9.47	38.15	38.67	48.67
PCOLCE2	2.57	3.11	3.18	3.71	14.25	13.64	10.8
Il1r1	1.67	1.35	1.98	1.81	7	6.46	8.13
Pcdh18	0.73	0.38	0.24	0.34	1.6	2.09	1.49
Ctsd	404.4	283.15	282.39	300.7	1316.4	1224.02	1344.96
Gbp2	7.02	3.61	3.61	3.53	18.58	20.81	14.62
Gata6	1.08	0.64	0.92	0.74	3.75	3.05	3.56
Cd53	5.35	6.07	5.3	5.45	20.98	21.12	25.54
Cdkn1a	15.85	8.89	3.44	4.57	37.34	34.29	32.91
Pstpip1	2.54	0.79	0.92	0.98	4.74	5.42	5.59
Ap1s2	2.63	3	1.44	1.82	11.59	6.15	9.5
Cxcl11	7.63	6.44	3.35	4.66	21.14	27.31	18.29
Tbc1d10c	1.22	0.68	1.26	0.7	3.33	3.41	4.97
Pdlim4	8.96	5.28	4.45	4.48	19.1	18.62	32.31
Hbegf	2.22	1.22	0.84	1.13	7.19	3.08	6.25
Loxl1	25.39	15.8	20.61	15.29	75.98	71.74	85.74
Lrrc25	3.7	1.44	1.58	2.4	9.54	9.07	8.7
S100a6	87.53	68.61	47.59	113.32	243.21	262.49	425.86
Cd93	2.28	0.67	1.43	1.6	7.02	5.54	4.73
Grik2	0.45	0.44	0.99	0.36	3.44	2.22	1.28
Pkia	2.09	2.19	2.38	1.58	10.07	9.18	5.7
Opn3	1.48	0.75	1.15	0.69	4.32	3.94	3.96
Pid1	2.23	2.41	3.36	2.96	9.97	10	13.03
Myo1f	2.72	1.45	2	1.66	7.96	7.3	8.22
Emp3	13.24	15.04	12.88	9.79	51.08	44.67	56.49
Sphk1	3.62	2.3	2.12	2.92	10.02	9.97	11.97
Adamts5	1.28	0.95	1.44	1.32	4.42	5.62	4.81
Scube3	2.53	2.3	2.36	2.36	8.98	9.36	10.21
Adamts16	0.89	0.48	1.24	1.44	3.67	3.19	5.19
Ly86	4.6	2.98	3.48	2.62	14.2	14.16	11.96
Rcn1	17.09	17.29	17.23	18.95	72.5	60.11	75.7
Irf1	10.56	7.56	6.48	7.48	30.81	31.95	31.75
Ccn4	1.19	1.08	0.98	0.87	3.72	3.72	4.75
Lsp1	11.67	10.32	11.74	11.32	47.76	36.52	48.22
Abcg1	3.59	2.77	4.75	4.25	14.4	14.13	17.29
Thbs2	0.69	0.49	0.47	0.89	2.36	2.9	2.19
Acap1	1.19	1.76	1.07	1.05	4.51	4.65	5.86
Lgals3bp	37.19	23.77	29.65	20.9	99.92	101.83	126.06
Apaf1	0.9	0.95	0.81	0.93	3.84	3.09	3.64
Igfbp1	49.93	35.27	27.06	31.69	134.15	177.91	106.18
Ankh	3.77	1.54	4.67	2.81	13.6	11.89	11.78
Nfkbie	5.43	5.2	5	5.07	19.9	23.85	16.54
Ikzf1	1.86	0.77	1.48	1.3	5.08	4.38	6.26
Irf8	6.81	5.47	5.98	5.01	20.98	20.25	26.72
Cd37	6.26	4.73	4.51	3.79	18.63	16.93	20.43
Map4k1	1.36	2.07	1.86	0.71	5.98	4.33	7.48
Lrrc8c	0.99	0.83	1.12	1.1	3.24	3.88	4.59
Col11a1	1.31	0.77	1.05	1.01	4.53	3.68	3.78
Col6a6	1.1	1.06	1.41	1.18	6.16	3.77	4
Cpe	7.47	6.44	3.96	5.42	23.25	17.93	26.66
Fibin	1.58	0.62	0.72	1.34	1.86	3.65	6.7
Pdlim7	8.93	8.45	5.23	6.19	28.87	26.35	28.25
Setd7	2.09	0.8	1.3	1.5	5.69	4.96	5.68
Flna	15.53	8.55	10.36	10.45	44.93	35.81	49.24
Tor3a	2.84	1.94	2.72	2.24	8.42	9.67	9.92
Cd24	69.76	63.96	54.97	74.05	290.49	239.06	226.14
Olfml2b	2.51	1.93	2.16	2.43	10.32	7.74	7.99
Lyl1	2.75	2.28	1.21	1.5	6.77	8.21	7.31
Selplg	2.45	1.97	2.74	4.72	10.13	10.81	13.03
Csf1r	10.67	8.49	10.78	9.65	40.05	33.56	43.05
Nav1	1.12	0.6	0.54	0.68	2.5	2.46	2.85
Tmem229b	1.73	1.04	1.5	1.43	6.87	3.8	5.78
Slfn2	18.83	6.77	8.35	8.24	38.98	42.09	40.56
Synj2	0.77	0.22	0.7	0.6	2.14	1.86	2.55
Vopp1	3.58	2.44	3.36	3.63	12.85	8.89	15.49
Bmp1	2.77	2.56	3.22	3.23	9.9	10.3	13.48
C1qb	36.18	18.63	28.27	22.88	92.51	88.1	119.29
Dkk2	9.21	5.72	6.63	6.37	24.04	26.04	29.04
RT1-DMa	25.36	5.7	11.62	20.63	65.71	50.82	60.02
Abca1	1.8	1.4	1.24	1.34	5.08	5.31	6.01
Thbs1	12.76	11.87	10.99	15.91	47.62	45.14	52.86
Hck	3.52	2.22	2.7	2.5	11.66	8.31	10.91
C7	65.64	27.9	49.47	47.26	197.99	133.49	204.81
Cdk6	1.78	0.81	1.28	1.56	5.07	4.52	5.54
Slc43a3	2.56	2.98	2.6	3.53	9.79	10.58	12.38
Gpr176	1.47	0.71	1.51	0.87	4.32	4.07	4.37
Tapbpl	6.77	6.07	7.12	5.61	22.59	23.2	25.84
S1pr2	2.56	1.21	2.23	1.24	7.23	6.09	6.94
Epsti1	1.95	1.21	1.47	1.82	4.89	5.58	7.45
Cdcp1	1.17	0.86	0.66	0.8	3.49	2.77	3.53
Pik3c2b	0.46	0.18	0.28	0.29	1.14	1.37	1.02
Cerk	3.48	2.79	2.56	2.25	11	9.97	10.03
Cyp7b1	2.31	1.08	2.86	1.3	7.53	6.57	4.96
Kdelr3	3.89	4.54	4.05	2.88	11.33	12.89	18.56
Dtx3l	1.72	1.57	1.75	1.66	6.65	5.35	6.64
Ccl19	6.73	9.47	12.82	4.83	26.43	24.68	42.94
Brca1	0.22	0.38	0.29	0.31	0.89	1.59	0.98
Epha7	0.55	0.46	0.53	0.66	2.54	1.77	1.81
Rac2	16.42	9.7	9.3	9.9	41.62	40.26	42.31
Eln	5.53	2.43	4.78	3.61	19.88	14.53	11.18
Selenon	7.83	3.98	7.05	7.99	23.5	24.65	24.97
Cd68	8.79	5.69	7.24	6.8	26.53	25.92	25.47
Parp10	3.39	2.94	3.98	2.91	12.65	11.92	11.78
Ciita	1.61	1.21	1.8	1.78	5.83	4.69	6.78
Cbarp	1.22	1.47	1.49	1.13	4.79	4.99	4.85
Plxna3	0.51	0.34	0.46	0.38	1.33	1.77	1.5
Dctpp1	7.32	11.6	6.48	12.22	33.07	38.38	30.89
Matk	1.5	1.37	1.44	0.94	4.48	3.32	6.6
Nuak1	2.28	1.37	1.48	1.98	6.05	6.6	6.65
Parvg	1.64	1.21	1.73	0.57	5.39	3.87	4.9
Plp2	22.16	20.98	21.33	17.62	77.39	71.27	74.55
Itpr3	3.47	3.14	3.7	3.76	14	11.06	13.37
Akr1c14	0.8	0.91	0.7	1.55	5.5	1.27	4.12
Ncf1	7.4	4.77	4.42	5.1	20.6	17.94	21.06
Rftn1	5.11	3.33	3.13	2.91	12.29	12.63	14.33
Dop1b	0.79	0.76	0.87	0.77	2.59	2.77	3.32
Parp14	7.28	4.08	4.52	4.72	18.67	18.66	18.32
Loxl3	0.8	0.38	0.45	1.1	3.06	2.05	2.25
Mmp2	8.55	5.85	8.09	6.87	22.2	23.48	33.53
Medag	2.46	1.92	1.27	1.31	7.2	4.86	6.8
Eno2	1.39	1.39	1.13	1.49	3.85	4	6.73
Samd9	1.46	0.9	1.23	1.28	3.82	3.91	5.36
Elf4	1.13	0.86	1.08	1	4.09	3.69	3.21
Smtnl2	15.56	9.94	12.42	12.38	41.01	43.45	50.09
Colec12	4.52	2.2	2.1	1.86	9.86	7.82	11.01
Ccdc102a	2.23	1.97	1.68	3.09	6.29	7.12	10.52
Impdh1	2.79	3.45	3.38	2.13	10.4	10.37	10.87
Dsc2	0.36	0.59	0.43	0.82	1.85	1.99	2.08
Piezo2	0.26	0.23	0.15	0.42	1.16	0.93	0.75
Itgb2	3.77	3.13	3.05	3.34	12.58	11.26	11.73
Il16	1.49	0.77	0.58	0.84	3.45	3.13	3.27
Mfsd12	3.94	2.46	4.27	4.42	17.52	10.75	12.06
Cxadr	3.35	1.75	2.91	4.65	14.77	8.57	10.32
Arid5a	1.16	1.46	0.74	1.19	3.92	4.65	3.78
Slc38a1	1.71	0.72	0.64	1.8	5.9	2.61	4.3
Herc6	1.25	0.91	0.87	1.35	3.14	4.1	4.35
Kcnn4	2.33	0.79	0.95	1.56	3.26	4.18	6.67
Ccl6	5.54	3.79	7.43	5.76	24.61	18.6	16.45
Itgal	2.15	2.52	2.17	1.51	8.18	7.03	7.14
Cnp	6.15	2.82	3.67	4.47	13.06	15.89	15.97
Crip1	27.61	22.85	14.84	21.04	75.34	76.28	72.75
Adgrg6	1.07	0.92	0.88	1.37	3.49	3.58	4.13
Sash3	2.24	1.66	2.08	1.7	6.97	5.95	7.34
Aplnr	4	2.9	1.98	3.92	13.68	8.97	11.12
Gbp5	1.5	1.01	1.15	0.81	3.76	4.33	3.73
Rasgrp1	0.62	0.97	1.25	1.18	4.27	2.92	3.52
Nlrc5	0.51	0.23	0.34	0.47	0.9	1.87	1.24
Mthfd2	1.3	1.46	0.73	1	4.15	5.05	2.67
Lgals1	59.67	72.49	64.75	74.7	191.78	247.9	264.15
MGC108823	3.3	2.06	1.68	1.54	5.35	9.02	8.01
P2ry6	2.44	1.42	1.31	1.46	5.82	6.39	5.12
Ncapg2	0.47	0.78	0.69	0.73	2.74	1.88	2.46
Cnn2	13.11	7.09	13.33	12.11	40.24	37.92	39.49
Fgl2	7.83	3.45	3.15	3.91	17.67	12.41	17.95
Antxr1	0.86	0.45	0.69	1.39	2.84	3.2	2.74
Icam1	8.34	9.05	7.73	9.23	31.04	29.05	29.92
Slamf9	6.16	2.63	3.01	2.37	9.64	10.48	16.75
C5ar1	3.75	2.07	2.1	1.52	7.99	9.03	7.56
Myh9l1	53.87	31.9	55.26	37.63	154.99	151.97	160.41
Fhl3	3.02	2.65	2.88	1.64	8.2	7.9	10.58
Tmem176a	89.27	59.25	61.06	55.61	191.14	201.61	296.55
Pkmyt1	2.15	1	0.95	0.44	3.9	3.95	3.97
Lxn	6.56	4.72	4.21	4.89	17.81	16.67	18.27
Tmem169	0.69	1.54	1.16	0.89	3.67	3.1	4.55
Rgma	2.67	1.09	1.59	1.61	6.03	4.82	6.05
Tspan8	12.24	10.13	15.69	12.75	52.51	33.47	45.81
Ctse	1.58	0.87	1.67	2.15	6.87	4.92	4.73
Psmb10	27.97	20.11	17.85	21.91	75.96	72.98	77.55
Samd5	1.05	0.96	0.94	1.5	4.72	3.16	3.7
Ltbp4	21.91	16.97	19.62	21.65	71.47	65.15	71.4
Zdhhc18	3.55	4.9	2.7	4.38	15.12	13.1	12.1
Scara3	0.67	0.36	1.01	0.62	2.38	1.84	2.7
Ncapd2	1.41	1.32	1.11	1.81	6.06	4.12	4.52
Spi1	5.05	4.29	3.6	3.74	14.05	13.75	15.35
Col6a2	21.85	13.72	17.15	13.75	56.71	49.51	66.04
Tyrobp	45.59	28.34	34.05	35.91	102.44	114.72	147.81
Coro1a	26.78	17.88	21.11	20.91	69.85	69.75	82.49
Nfam1	1.62	1.39	1.17	1.02	4.18	3.95	5.29
Gstm1	30.49	20.53	62.03	47.9	198.55	102.73	109.51
Ednra	1.22	0.76	1.09	0.77	3.59	2.98	2.61
Apln	0.64	0.67	1.17	0.73	3.45	2.45	2.4
Evi2b	2.53	1.01	0.97	1.23	3.89	4.32	6.35
Soga1	0.76	0.6	1.11	1.52	3.77	2.67	3.77
Marcksl1	10.38	14.09	13.3	10.64	39.53	39.09	45.5
Pik3r1	13.7	10.33	11.78	13.33	53.63	59.86	34.48
Lcp1	20.15	12.82	13.25	14.56	52.21	47.95	54.36
Dcbld2	1.98	1.02	1.14	1.97	5.39	5.07	5.01
Il2rg	7.31	5.43	5.66	5.91	18.15	20.61	21.86
Hmox1	12.2	6.01	7.15	5.31	32.89	23.16	21.82
Laptm5	20.07	13.12	13.06	10.71	47.69	39.44	57.94
Des	10.93	9.67	8.3	7.99	27.95	29.25	36.3
Mcm2	3.45	3.98	4.43	5.36	13.52	15.44	14.51
Lmnb2	2.9	1.45	2.18	2.63	8.35	7.31	7.38
Rnf213	1.54	1.09	1.39	1.45	3.99	4.68	5.11
Ripk3	3	2.08	1.96	1.99	8.08	7.92	6.78
Ncaph	0.64	0.78	1.37	1.74	4.92	3.51	3.03
Msantd3	1.23	1.6	1.72	1.12	7.84	4.75	4.09
Kif3c	0.74	0.52	0.37	0.81	2.11	1.76	2.31
Fscn1	3.27	1.63	1.51	2.74	8.06	6.99	7.86
Il6r	1.56	1.16	2.03	1.75	5.97	4.7	5.76
Lpxn	4.3	4.16	3.39	2.53	10.21	13.17	12.86
Ankrd13b	1.44	0.77	0.89	0.71	3.04	2.54	3.96
Emilin1	17.2	10.69	13.02	11.81	42.19	41.74	48.52
Tgif2	0.99	0.96	1	0.74	3.69	2.91	2.73
Psmb8	30.72	21.34	24.03	23.98	71.39	84.17	93.27
Lpcat2	1.82	0.66	1.3	1.19	5.26	3.43	3.77
Cfh	15.55	11.18	12.97	16.08	41.87	42.33	50.6
Cd4	11.73	7.63	9.45	11.65	37.41	30.96	32.34
Timd2	12.82	18.32	17.23	15.66	55.95	44.21	60.92
Lims1	4.86	2.58	3.04	4.1	12.58	9.93	13.62
Gda	7.46	3.6	5	4.16	16.23	15.31	18.75
Pdgfb	13.74	8.91	8.33	9.35	35.9	33.84	30.57
Pde5a	0.88	0.68	0.71	0.98	2.77	2.85	2.5
Itk	0.83	0.6	0.36	0.39	2.43	1.54	1.48
Micall2	0.94	0.73	1.3	0.61	2.36	3.34	3.19
Cmtm3	5.4	3.05	5.46	3.52	14.19	13.06	15.95
Acsl5	12.52	5.31	8.22	8.09	30.59	25.42	28.42
Sfrp1	13.82	10.84	10.1	9.96	33.23	34.15	43.79
Dok1	2.06	1.19	1.25	1.05	3.71	3.7	6.35
Itgax	2.7	1.63	2.03	2.31	7.91	7.77	5.69
Clcnka	5.52	4.56	3.83	9.19	18.51	15.42	22.91
Lrg1	5.96	4.5	3.33	4.18	9.64	12.5	22.28
Tgfb1	13.49	12.98	10.63	13.61	39.65	40.67	45.04
Ndrg4	3.68	2.34	2.4	5.85	11.24	10.82	12.78
Prim1	3.39	2.61	2.46	4.71	14	10.44	8
Cd300lf	1.37	0.94	1.8	0.96	3.03	3.29	5.38
Tap2	8.72	7.12	7.94	7.19	23.05	25.83	27.41
Apbb1ip	1.69	1.49	1.61	1.22	5.22	3.59	6.07
RT1-M3-1	9.61	3.9	1.98	4.83	14.16	17.19	15.22
Cmtm7	2.71	1.91	1.25	1.65	5.91	5.63	6.93
Kcnk1	6.62	9.65	6.05	7.77	29.23	20.51	23.22
Trpc1	0.87	0.6	0.96	1.11	3.02	2.84	2.78
Spon1	16.65	6.92	11.2	16.54	41.32	37.98	44.91
Naaa	1.95	2.14	3.88	2.73	7.8	10.66	7.63
Gpx7	2.72	3.29	4.5	3.68	7.17	15.92	11.3
Snx20	1.98	1.91	2.61	2.78	8.72	8.09	5.8
Mical1	0.76	0.58	0.84	1.61	2.35	3.58	3.2
Hivep3	0.33	0.33	0.51	0.37	1.35	1.27	1.19
Zbtb42	2.19	1.9	2.46	3.65	8.04	8.86	7.8
Pik3cd	1.68	1.86	1.89	1.79	6.4	5.34	5.88
Itga8	1.38	1.17	1.62	2.09	3.67	5.97	5.38
Irak3	1.38	1.38	1.18	1.95	4.89	4.34	5.03
Atp8b2	2.66	1.78	2.42	2.85	6.75	7.58	8.99
C3ar1	1.17	1.06	0.6	1.46	2.53	2.75	5.07
Bak1	12.11	6.81	13.23	8.23	29.55	22.75	36.08
Scd2	15.84	17.6	14.79	32.5	62.81	71.17	58.04
Layn	0.99	0.56	0.69	1.11	2.66	2.53	2.87
Actn1	18.06	10.67	14.04	12.57	44.67	41.02	48.85
Hcls1	8.07	5.47	4.12	5.48	22.01	14.76	18.93
Rims2	0.72	0.25	0.19	0.76	1.55	2.35	0.76
Syk	1.78	1.1	1.48	1.45	4.4	3.68	5.84
Twist1	1.02	1.11	1.46	0.95	4.34	3.7	2.95
Foxm1	1.05	1.54	1.1	1.07	4.12	3.86	3.7
Tpm1	81.13	70.35	74.36	73.99	234.04	217.86	266.88
Ctla2a	5.17	3.18	5.92	5.31	15.3	9.7	21.56
Fes	1.58	2.17	1.24	1.93	4.73	5.43	6.51
Itgb4	2.53	1.22	0.59	1.17	5.62	3.15	4.48
Atp10b	0.36	0.27	0.34	0.8	1.14	1.67	1.4
Sez6l2	0.67	0.41	0.5	0.39	1.66	1.19	1.89
Il10ra	2.31	1.66	1.29	2.89	6.8	5.59	7.06
Zfp182	0.92	0.51	1.15	0.66	1.55	2.79	3.39
Map3k8	0.42	0.76	0.65	0.83	2.31	1.73	2.41
Pcdh19	0.39	0.26	0.3	0.56	1.57	0.98	1.1
Lama4	2.24	1.22	1.92	1.74	6.05	5.67	5.27
Cdh13	0.57	0.42	0.54	1.25	2.41	2.2	2.11
Themis2	0.66	0.33	0.94	0.78	2.62	1.9	1.97
Itga1	7.35	4.34	5.08	7.67	23.26	17.69	17.07
Sparcl1	6.69	6.33	5.79	7.22	24.4	18.13	19.57
Ctsz	22.41	17.03	18.13	20.86	63.53	53.27	68.93
Tnfrsf1a	20.05	19.88	17.24	17	56.37	57.65	62.5
Ctsk	7.83	7.53	8.53	6.66	25.34	21.98	25.33
Il2rb	1.97	1.32	1.73	1.46	3.23	4.63	7.49
Dctd	1.48	1.93	1.82	2.02	7.64	4.22	6.54
Adgra2	2.87	2.38	3.3	3.47	8.75	8.68	11.07
Klf5	0.74	0.85	0.58	0.72	2.35	1.58	2.92
Lcp2	2.04	0.97	2.15	0.95	4.97	3.95	5.61
Sectm1b	12.76	13.35	11.1	12.96	44.64	34.14	40.15
Cep170	0.89	0.59	0.8	1.16	3.01	2.34	2.79
Afap1	2	1.34	1.84	1.91	6.48	5.14	6.36
Jak3	8.76	7.06	5.02	5.87	21.02	19.51	22.78
Psmb9	30.85	22.27	20.2	20.25	65.15	72.16	82.35
Tlr7	1.13	0.66	0.78	0.93	2.57	2.33	3.36
Fancd2	0.47	0.31	0.45	0.44	1.45	1.22	1.28
Ckb	204.46	144.65	115.61	141.3	501.22	428.76	498.19
Dnm3	3.26	4.68	4.4	7	12.21	17.28	15.51
Itga5	2.81	2.19	1.62	2.34	8.19	6.35	6.61
Plekho2	3.61	3.2	2.94	2.02	10.53	7.42	9.91
Efemp2	22.13	15	16.88	16.63	54.01	49.86	58.06
Myof	5.35	6.41	6.38	7.19	19.73	20.07	20.15
Dusp14	3.37	2.49	3.6	2.11	9.72	7.96	9.58
Klf7	0.64	0.72	0.89	0.77	2.48	1.84	2.85
Serinc2	4.36	2.74	3.4	3.07	10.84	8.73	12.24
Pgap1	1.02	0.71	0.62	0.99	3.54	2.21	2.12
Ssbp4	12.58	6.89	11.07	10.39	35.63	25.47	34.48
Rgs10	8.87	10.12	10.63	7.48	30.17	23.84	32.82
Smc2	2.49	1.77	2.14	3.12	9.2	6.05	7.08
Cep41	0.56	0.63	0.62	0.85	2.45	1.61	2.2
Pld4	13.06	9.55	9.43	8.1	33.15	25.63	35.35
Gls	43.59	38.27	32.84	40.31	128.8	102.94	132.26
Ube2l6	2.98	2.27	3.2	2.79	8.04	7.93	10.24
Rhbdf2	2.5	3.24	2.71	2.41	8.56	8.83	8.13
Unc93b1	10.32	6.78	8.96	11.24	30.37	24.55	31.58
Rgs19	3.06	2.29	1.4	2.49	8.94	5.28	7.3
Ifi47	11.85	5.26	5.13	7.56	20.53	23.1	25.09
Hsd3b7	3.14	3.01	4.28	3.85	13.91	7.84	11.62
Pgm2l1	0.61	0.49	0.65	0.67	2.19	1.52	1.93
Fli1	2.82	2.32	5.48	2.72	11.94	8.85	10.29
Dse	4.27	2.95	3.93	3.53	9.36	10.36	14.34
C1qc	58.09	35.61	43.23	37.04	128.33	124.57	148
Dsg2	1.75	1.76	1.84	2.69	6.89	5.87	5.86
Snai1	2.37	2.43	2.86	1.93	7.92	6.94	7.4
Clec11a	5.35	3.38	4.39	4.61	14.9	9.73	16.45
Lyz2	284.98	177.25	188.77	189.18	560.51	559.46	816.73
Map4k4	6.94	7.1	8.18	9.71	26.03	25.2	22.2
Svep1	1.93	1.26	1.57	1.35	4.97	4.09	5.11
Rab27a	2.63	1.92	2.18	1.97	6.28	6.44	7.35
Neurl1b	2.99	3.43	2.48	3.16	9.21	9.46	9.23
Sh3bgrl	20.2	10	35.6	30.44	78.97	68.56	54.17
Anxa1	73.05	49.55	58.16	55.11	164.11	149.58	229.45
Vwa5a	9.8	7.25	12.64	13.11	35.97	30.45	32.01
Ssc5d	0.42	0.27	0.34	0.58	1.06	0.76	1.89
Ptk7	2.46	1.45	2.47	1.73	5.76	5.72	7.15
Slc37a2	1.66	0.61	0.58	0.92	2.94	3.37	3.19
Tpm4	77.43	73.95	75.81	91.02	258.99	234.3	238.19
Stard9	0.31	0.3	0.6	0.38	1.24	1.1	1.34
Plec	4.34	4.33	3.17	5.29	12.15	11.22	15.94
Bmf	4	2.33	4.54	6.13	15.45	9.41	14.01
Cxcr3	1.37	1.42	1.41	1.19	3.67	3.45	5.28
Casp3	3.57	2.34	3.59	6.49	12.53	11.54	12.2
Vsir	7.95	4.81	6.94	9.5	24.77	18.42	23.36
Mpp7	0.99	0.58	1.22	1.46	3.49	3.33	2.9
Brca2	0.21	0.11	0.18	0.34	0.58	0.61	0.74
Cybb	7.61	6.39	6.55	7.15	22.94	20	20.44
C1s	24.83	16.61	20.03	21.87	62.15	52.96	75.26
Clmp	1.78	0.97	1.3	1.48	4.35	3.83	4.43
Cldn7	20.86	17.06	20.84	17.62	58.06	51.23	58.92
Anxa3	6.94	5.75	6.44	5.81	18.42	17.74	20.82
Rasal3	1.6	1.29	1.24	1.08	4.31	4.07	3.53
Pou2f2	0.72	0.22	0.96	0.52	2.5	2.8	0.88
Fgd2	2.47	1.8	2.46	2.56	7.2	6.14	7.85
Cald1	32.26	27.89	27.42	29.51	97.3	83.48	94.49
Pld2	2.39	1.29	2.54	2.33	7.36	6.3	5.76
Fas	1.08	0.82	1.2	0.73	2.71	3.33	2.7
Prex1	3.91	2.21	2.73	3.06	9.04	8.98	8.96
Arrdc4	2.38	2.83	1.63	1.3	5.63	6.57	6.39
Sntb1	0.38	0.47	0.36	0.48	1.18	1.4	1.27
Zfp36l1	38.42	28.67	24.14	30.39	100.04	92.18	82.35
Capn5	3.66	3.51	3.86	4.72	14.18	11.76	11.46
Asns	4.41	2.7	2.54	4.05	11.68	11.51	7.52
Slc35d2	1.44	1.09	1.9	1.64	4.66	4.17	4.85
Tgfb3	2.4	1.65	1.84	1.64	6.37	5.35	5.25
Ptbp3	7.73	4.01	6.94	7.98	20.94	19.68	16.12
Ncf4	4.22	1.11	2.66	2.8	7.95	7.96	8.09
Tmem176b	113.17	72.58	83.14	81.63	264.62	241.43	271.96
Lmln	0.54	0.31	0.29	0.44	1.23	0.82	1.47
Pla2g7	3.86	1.92	3.07	2.23	9.66	7.74	7.42
Dbn1	7.56	5.39	5.92	6.74	19.73	16.71	23.37
Ifih1	1.71	1.35	2.06	3.04	6.67	6.05	5.54
Hpgd	8.14	7.39	5.1	8.06	22.49	20.4	21.37
Ezh2	1.14	1.98	1.61	2.13	6.39	4.63	4.51
Cand2	1.54	0.85	1.31	1.48	4.09	3.87	3.53
Unc13d	1.4	0.91	1.29	0.86	2.46	3.3	3.81
Psd4	2.72	1.58	2.06	1.31	5.2	6.17	5.75
Tril	4.31	2.58	3.5	3.76	10.82	10.23	10.51
Rc3h2	1.68	1.03	1.3	1.01	4.21	3.96	3.03
Mad2l1	3.3	1.39	1.92	2.54	10.63	3.91	5.88
Pla2g4a	2.42	2.25	2.56	3.06	9.41	6.57	7.08
Hace1	1.09	1.66	1.65	2.18	5.56	5.3	3.86
Lrrfip1	9.85	6.19	7.3	10.7	27.4	23.16	24.98
Cacna1c	0.17	0.23	0.22	0.3	0.75	0.75	0.59
Pik3r3	4.4	2.8	3.9	3.38	11.75	11.34	9.08
Fam115c	3.02	2.56	1.38	3.78	6.6	6.98	10.19
Dennd1c	1.05	1.31	0.94	1.9	4.32	2.79	4.52
Celsr1	1.31	1.43	1.48	1.85	5.07	3.98	4.51
Gna15	1.23	0.72	1.07	0.98	2.28	2.65	3.93
Dnm1	4.32	3.5	0.72	4.82	10.4	8.98	10.13
Ccnd2	2.97	1.83	4.67	3.89	11.58	9.67	8.3
Clec7a	4.8	3.5	6.77	4	18.59	10.45	13.1
Ccne2	0.9	0.95	1	0.93	2.35	3.55	2.49
Map1a	0.39	0.23	0.15	0.18	0.8	0.76	0.65
Plek	4.6	3.13	3.48	3.86	10.85	10.51	12.37
Ubtd2	1.14	1.25	1.31	1.54	3.23	3.89	4.5
Acta2	29.35	19.35	15.58	20.2	67.35	62.35	56.48
Rab30	1.62	1.8	1.54	1.46	5.21	4.28	5.22
Tmem200b	6.39	1.65	3.75	2.36	13.24	10.15	7.5
Tsc22d1	351.92	279.47	290.86	248.57	920.28	874.47	859.91
Parp9	9.69	4.99	6.18	7.21	19.13	18.41	24.21
Col18a1	36.52	33.36	31.2	36.08	100.8	97.7	104.27
Igtp	11.16	8.39	11.44	7.8	22.8	30.94	27.99
Kcnma1	0.58	0.3	0.29	0.41	1.12	1.29	0.95
Tcf19	6.81	2.97	7.05	3.76	15.99	15.04	13.8
Gucy1b1	4.77	3.4	5.03	4.66	12.81	13.11	13.35
Tfap2a	1.18	1.2	0.65	1.01	2.48	3.08	3.35
Gng2	2.13	1.58	2.4	1.7	6.76	4.43	6.12
Ptger3	10.9	15.65	17.63	29.13	69.09	52.44	44.07
Slc7a1	0.94	0.81	0.67	1.02	3	1.86	2.76
Brsk1	1.02	0.76	1.03	0.5	2.51	2.1	2.69
Clec5a	0.79	0.34	0.44	0.39	2.24	2.58	1.6
Rap2a	2.4	1.69	1.94	3.12	7.13	6.78	6.1
Lfng	3.74	2.4	4.9	4.52	10.12	12.82	10.98
Reln	0.37	0.21	0.26	0.15	0.88	0.58	0.73
Sh3pxd2a	3.05	2.05	2.09	2.67	7.01	7.51	7.14
Gucy1a1	7.03	4.04	6.6	5.98	17.58	17.01	17.16
Tmsb4x	1249.64	905.58	918.26	796.15	2545.28	2674.95	3179.84
Pik3cg	1.09	0.93	0.87	1.06	3.02	3.37	2.24
Rhob	63.25	42.62	48.55	46.19	178.9	132.56	128.71
Tmem47	6.11	7.25	6.29	9.38	21.78	22.69	18.9
Aldh1a2	4.49	2.88	3.75	2.83	8.94	7.86	13.77
Iqgap1	16.07	12.95	14.22	18.58	46.33	42.35	46.27
Eif4e3	1.16	1.11	0.93	0.97	2.76	2.93	3.48
Adamts14	0.66	0.71	0.6	0.25	1.56	1.58	1.81
Ccdc120	1.03	1.98	1.49	2.34	4.6	4.38	6.14
Stat3	28.84	21.37	21.74	26.44	76.72	65.03	73.24
Tap1	7.3	5.56	5	5.37	16.71	15.32	17.81
Pfkp	6.79	4.4	5.88	7.5	17.73	14.38	21.35
Scg5	2.65	1.2	2.12	1.93	4.71	6.96	5.43
Tagln2	220.25	161.31	162.64	165.63	525.96	509.17	508.85
Ccn1	13.26	11.97	6.33	6.56	26.33	22.56	34.98
C1qa	59.23	30.09	38.03	38.19	108.89	109.4	139.86
Nynrin	1.41	0.71	0.87	1.26	2.88	2.9	3.44
Frk	3.44	2.19	3.36	3.41	8.58	8.2	10.19
Cdh6	4.18	2.73	4.36	4.81	13.51	8.75	12.76
B3galnt1	8.37	7.6	8.56	10.34	23.62	26.69	25.38
Hmcn1	0.79	0.69	0.49	0.52	1.59	1.01	2.26
Epb41l2	5.3	4.46	4.6	4.79	15.62	12.75	13.1
Lypd1	4.64	3.07	2.1	2.13	8.21	6.96	10.91
Nlrp1a	1.31	0.52	0.89	1.09	3.15	2.38	2.86
Ksr1	1.17	0.9	1.01	1.61	2.97	3.07	4.13
Sla	3.65	1.9	4.33	2.26	7.4	10.04	10.93
Heyl	2.89	2.26	2.96	1.93	8.67	7.07	6.25
Abca8	0.54	0.22	0.37	0.31	1.45	0.67	1.02
Lbp	3.43	3.58	3.7	3.03	10.58	11.64	7.68
Lpcat1	1.86	2.82	1.93	1.77	6.85	4.73	6.84
Adamts15	0.83	0.52	0.57	0.73	1.88	1.36	2.52
Lrch1	1.53	1.26	1.78	1.96	4.72	5.23	4.2
Nmi	7.06	7.34	5.8	5.89	24.15	13.33	18.93
Nckap5l	1.31	1.08	1.13	0.76	3.3	2.62	3.43
Klra2	2.52	1.55	1.07	1.24	5.23	5.48	3.42
Fanca	0.55	0.41	0.46	0.64	1.64	1.55	1.3
Spn	3.26	2.27	2.95	2.86	9.54	8.09	6.92
Arhgap45	3.99	3.42	4.33	4.21	10.04	11.38	13.07
Tk1	6.33	7.8	5.98	6.83	22.58	18.66	17.34
Tnik	0.65	0.63	0.34	1.13	1.97	2.25	1.69
Esyt1	7.3	5.3	6.2	6.46	19.16	15.98	19.37
Ccdc88b	1.28	1.28	1.76	0.97	3.58	3.7	4.2
Myadm	14.07	10.71	11.17	10.13	32.62	28.99	38.02
Zeb2	2.52	2.22	3.45	4.06	9.87	8.22	8.28
Fyb1	2.35	1.26	1.13	1.13	4.29	4.05	4.29
Map3k20	2.89	1.59	1.58	2.41	6.11	5.73	6.28
Rgs1	1.36	1.01	1.9	1.97	5.52	3.32	4.57
Setbp1	0.7	0.47	0.56	0.89	2.21	1.53	1.92
Inpp5d	2.7	2.59	2.37	3.23	7.8	6.5	9.11
Klhl13	1.74	2.14	1.3	1.36	5.58	3.5	5.12
Fermt1	2.33	3.15	3.68	4.52	10.98	8.99	9.4
Vasp	16.13	12.25	12.08	11.81	37.84	36.28	38.09
Mlxip	2.21	1.8	2.04	2.6	5.91	5.57	7.03
Ifi44	6.08	2.54	4.58	2.53	8.37	13.69	10.11
Efhd2	18.35	17.68	18.8	17.19	50	50.13	54.17
Csgalnact1	1.15	0.88	2.02	1.2	3.05	4.84	3.31
Limd2	21.47	12.17	22.28	15.21	45.21	49.51	56.53
Klhl14	2.13	1.04	1.63	2.81	5.33	5.79	4.97
Junb	33.78	24.52	21.32	28.26	81.93	85.59	61.53
Dcp2	0.63	1.19	0.88	1.78	3.69	3.25	2.32
Mypop	1.3	1.1	1.31	0.55	2.85	1.48	2.89
Cldn1	6.72	4.01	3.29	2.84	9.68	10.51	15.86
Il18bp	8.48	3.83	3.9	4.75	12.8	17.26	14.09
Rgs5	7.16	4.07	8.61	10.23	25.99	17.18	17.71
Tmem52	3.15	1.26	3.39	2.95	6.53	7.7	8.43
Fgd6	0.32	0.24	0.75	0.71	1.19	1.03	2.07
Pcolce	36.3	23.08	30.01	22.14	67.59	69.05	100.11
Unc79	0.19	0.4	0.2	0.35	0.92	0.72	0.81
Tnfaip8l2	6.95	4.2	3.86	4.68	12.76	13.06	15.81
Helz2	1.07	0.87	0.73	0.95	2.86	2.4	2.47
Zfp710	1.98	1.49	2.1	2.42	4.44	6.79	5.64
Dmd	1.78	1.07	1.66	1.37	4.88	3.34	6.34
Fstl1	26.67	17.85	22.22	21.28	66.55	55.04	65.41
Cd2	2.29	1.82	1.38	1.61	5.62	4.16	5.29
Mcm10	0.46	0.32	0.47	0.73	1.4	1.29	1.5
Cd86	2.54	2.01	2.47	2.01	7.61	5.04	7.36
Rcn3	13.12	8.38	13.85	12.3	30.86	31.03	38.81
Bgn	83.79	61.09	70.37	66.86	214.52	181.04	203.2
Bace2	3.28	3.31	3.66	3.32	10.35	8.46	10
Nrp2	3.88	1.84	3.17	2.3	8.64	6.45	8.64
Otulinl	2.09	1.39	2.52	2.16	7.3	4.7	5.26
Jun	29.58	31.47	32.17	25.61	109.45	69.25	75.4
Slc9a4	1.47	1.42	1.4	1.77	3.83	4.53	4.44
Gltp	11.18	11.05	10.79	10.54	30.97	27.38	33.75
Tacc1	6.22	4.84	5.73	5.87	14.73	13.38	19.76
Csf2ra	4.52	3.88	5.85	4.8	12.02	11.76	17.97
Nrep	26.55	16.35	30.65	20.01	64.5	57.12	68.12
Serping1	39.37	43.11	40.36	42.13	121.63	104.61	121.95
Sirpa	13.74	8.43	7.62	9.9	26.72	27.36	28.85
Poglut3	7.41	6.06	5.51	6.09	15.74	17.79	19.18
Tmem229a	0.59	0.32	0.42	0.41	1.21	1.25	1.2
Rgs12	1.13	0.81	1.43	0.78	2.54	2.14	3.14
Casp8	4.8	4.58	4.8	6.17	13.74	11.68	14.49
Trim21	7.99	2.86	5.02	3.34	20.64	11.92	8.13
Shc2	0.57	0.62	0.54	0.64	1.55	1.37	2.08
Rgs2	5.58	5.04	9.94	3.99	14.34	18.41	18.7
Mmd	10.59	12.65	11.03	13.93	33.62	33.38	33.46
Cblc	1.38	0.89	1.69	1.29	3.17	4.1	3.73
Tspan17	1.99	1.69	1.09	1.64	5.66	2.43	5.91
Rasl11b	5.68	4.12	2.67	4	11.11	9.6	13.86
Kmt2a	1.66	1.42	1.46	1.73	4.49	4.25	4.43
Arhgap25	1.4	0.68	0.92	1.67	3.82	2.42	3.54
Itpripl2	3.06	2.03	1.66	2.95	6.56	6.86	6.81
Cdc42ep5	7.98	8.48	10.89	9.06	29.19	20.71	24.82
Pold1	1.42	1.46	0.98	1.33	4.04	3.55	3.34
Chst11	0.98	0.72	1.41	1.81	3.16	4.95	2.22
Slc7a5	1.6	1.41	1.85	1.37	4.26	3.71	5.13
Was	3.94	3.28	3.71	3	8.79	7.95	12.4
Dnal1	1.24	1.27	1.24	2.01	3.79	4.71	3.56
Pygb	4.84	3.14	5.48	5.13	14.17	11.47	13.28
Thy1	4.24	6.4	4.18	7.33	17.66	11.42	17.41
Nt5dc3	1.48	1.65	1.18	2.46	4.64	3.95	5.59
Kcnj8	2.56	2.82	3.77	4.54	11.02	8.41	9.23
Csdc2	2	1.36	2.15	1.46	5.43	3.86	5.3
Tf	29.78	36.53	27.22	42.88	124.39	96.59	85.08
Zfp521	0.43	0.25	0.68	0.58	1.14	1.51	1.31
Gins3	0.84	0.59	0.86	0.6	1.76	1.52	2.78
Stc1	6.09	3.35	4.13	3.57	10.67	14.31	10.56
Cyth4	10.07	9.7	8.03	8.51	26.57	25.17	25.76
Gdpd5	1.11	1.13	0.97	0.75	2.99	2.27	3.06
Mfsd10	6.3	4.66	5.29	5.89	15.43	13.46	17.02
Eif5a2	0.9	1.09	1.06	1.26	2.78	3.12	3.08
Ier5	18.12	12.33	12.82	10.15	43.8	32.52	35.46
Tnfrsf9	4.64	4.03	4.22	3.51	11.15	12.92	10.5
Ifi44l	2.05	1.97	2.82	1.44	6.75	5.89	4.59
Chaf1a	1.35	1.23	1.19	2.2	4.1	4.42	3.85
Aig1	3.08	4.29	2.61	2.66	8.83	9.62	7.9
Pigr	94.5	65.44	45.58	71.15	229.74	179.84	165.33
Lhfpl6	6.65	3.84	5.48	5	12.93	13.76	16.57
Casp4	5.54	3.99	7.37	5.59	18.64	14.2	13.61
Nectin2	17.41	15.43	14.13	15.62	36.64	41.14	44.51
Ccdc9b	1.84	0.88	1.93	2.05	5.39	4.21	4.2
Rarres2	88.51	72.13	103.66	87.42	248.22	212.67	257.43
Rerg	3.88	3.52	4.25	3.62	11.85	9.94	9.81
Ctps1	3.92	5.06	4	3.81	11.41	11.22	12.23
Nek6	6.1	8.71	7.55	8.63	20.26	20.19	23.77
Gulp1	3.4	2.55	3.24	2.42	7.86	7.46	8.67
P2ry2	1.58	1.77	0.89	1.56	4.34	4.06	3.61
Zfp606	0.52	0.62	0.83	1.28	2.16	1.67	2.42
Sema3c	2.44	2.43	2.48	3.47	8.39	6.78	7.19
Map3k2	0.93	0.66	1.57	0.82	2.54	2.63	3.03
Kcns3	1.07	0.85	1.02	1.25	3.36	2.64	2.67
Farp1	7.04	7.19	8.07	8.47	22.44	19.69	21.45
Ifit1bl	0.76	0.76	0.79	0.84	0.94	2.29	3.26
Mbp	4.98	2.04	3.92	4.2	10.49	11.09	10.8
Mcoln3	4.32	5.53	4.7	5.78	16.76	14.06	11.07
Slc39a14	2.36	2.37	3.92	3.26	8.21	6.67	9.68
Itgav	7.95	7.31	5.24	10.17	22.24	18.3	22.36
Anxa7	27.28	20.55	23.68	27	69.42	68.02	63.87
Tbxas1	3.08	3.09	4.02	2.72	10.38	6.73	9.53
Hspa2	2.81	5.37	3.21	8.37	16.46	11.84	12.13
Cybrd1	1.14	0.66	0.87	0.85	2.43	2.29	2.46
Casc4	2.32	1.4	2.01	1.04	4.88	4.22	4.84
Lhfpl2	4.72	5.12	7.37	7.15	19.21	17.57	13.21
Ssh2	2.37	1.78	1.62	2.39	6.66	4.07	6.06
Tm6sf1	2.69	1.83	3.33	2.76	10.07	8.79	7.87
Rrm1	11.58	11.53	11.39	12.31	33.6	34.33	27.94
Spsb1	4.38	5.16	3.76	5.92	13.31	12.22	14.67
Atp10d	1.43	0.76	0.89	0.96	2.73	3.11	2.4
Tspan1	9.59	33.41	25.37	27.26	91.5	37.91	69.3
Agps	3.37	1.57	3.14	3.61	8.91	6.48	8.36
Il6st	12.49	7.97	13.93	17.06	34.38	32.55	37.49
Rab31	6.81	4.56	5.29	4.17	14	13.02	15.59
RT1-CE10	29.4	12.15	14.45	15.85	45.16	39.88	62.18
Upp1	8.29	5.91	4.44	3.98	11.72	15.35	19.01
Blnk	12.71	9.34	8.71	11.79	29.12	25.95	31.36
Arse	3.58	3.65	4.92	4.57	11.83	9.87	12.37
Krt8	113.56	113	110.38	130.36	298.75	266.26	386.94
Fam83f	0.99	0.9	0.99	1.15	2.07	3.09	3
Prrg4	5.82	4.81	5.88	7.83	18.1	15.96	15.27
Dennd2b	4.66	3.56	3.72	4.15	10.82	10.18	11.7
Slc9a9	1.55	1.13	1.27	0.96	3.47	3.47	3.04
Dennd2a	1.03	1.49	1.46	1.4	3.88	2.68	4.47
F2r	11.4	7.31	8.61	8.79	24.17	22.77	26.2
Arpc1b	115.99	87.17	89.91	85.56	244.01	239.36	283.17
Rest	3.41	2.4	2.28	3.62	9.97	7.66	6.07
Map1s	3.2	2.78	1.42	2.95	6.03	7.01	7.88
Ldlr	5.89	5.24	6.98	8.13	22.09	16.41	14.72
Ptgs1	1.79	1.38	1.86	3.09	5.74	4.21	6.44
Twf2	7.69	5.37	5.07	5.83	13.17	18.33	16.69
Vcam1	7.91	5.48	6.78	6.79	17.91	16.08	20.44
Cd7	2.35	2.95	3.14	2.38	7.05	5.46	9.38
Phldb3	2.74	1.51	2.86	1.55	6.32	4.25	6.96
Tgfb1i1	3.88	3.52	3.78	3.25	9.87	8.62	10.73
Fermt3	5.47	3.08	5.69	5.74	11.44	14.3	14.29
Tmem171	13.4	8.76	5.16	7.42	23.17	17.93	29.9
Cadm1	1.9	1.18	1.63	1.39	3.91	3.78	3.81
Cd34	13.81	7.64	9.19	9.19	32.75	26.2	20.68
Pus7	0.82	0.91	1.2	1.64	2.69	3.61	2.88
Cldn8	26.42	19.46	22.29	25.16	56.88	64.36	65.64
Gfpt2	1.26	0.5	0.63	0.99	1.96	2.47	2.32
Rrad	2.97	2.92	1.26	4.6	8.29	9.33	5.82
Nupr1	17.3	17.45	21.07	31.12	52.48	59.12	60.11
Gypc	3.71	3.43	3.61	2.26	8.57	8.35	9.32
Cers4	1.39	1.79	1.83	2.04	5.77	4.32	4.15
Trim34	2.99	2.01	2.57	3.07	7.33	6.42	7.52
Nipa1	2.44	1.5	2.66	1.95	5.9	6.41	4.78
Ptgfrn	5.41	4.92	4.57	5.38	15.09	13.44	12.19
Lrrc32	6.78	4.08	5.07	4.38	13.9	15.16	11.5
Rfx5	4.1	3.86	4.64	4.08	11.95	10.33	11.17
C1r	38.27	27.19	38.67	33.11	98.21	78.95	97.82
Alox5ap	5.42	3.55	4.51	5.62	9.96	13.12	14.72
Sertad4	0.93	0.97	0.64	0.92	1.63	2.58	1.86
Sfxn3	9.41	8.09	8.86	9.72	25.97	22.04	24.12
Relt	0.64	1	0.68	0.88	1.37	1.42	2.4
Trim47	15.43	12.53	10.79	10.48	29.2	30.28	38.95
Pdgfrb	10.18	8.97	12.27	11.38	28.17	28.47	28.75
Iqcd	6.89	9.04	6.73	11.4	18.49	24.27	24.8
Rps6ka6	0.51	1.57	0.8	1.06	2.05	3.22	2.1
Cygb	50.54	50.43	63.51	49.03	139.65	132.39	153.77
Mab21l3	12.52	9.73	16.3	11.75	36.75	33.21	30.21
Gpr183	6.46	3.32	2.47	4.13	9.5	11.16	11.59
Cd48	22.55	19.7	22.51	28.5	67.56	61.82	54.87
Akna	3.18	2.15	2.35	2.43	7.78	4.69	7.73
Rexo5	0.88	0.65	1.16	0.86	2.79	1.43	2.88
Tnfaip8l3	1.25	1.14	0.63	1.31	2.7	2.75	3.17
Arhgef6	1.91	0.99	1.46	2.04	4.92	3.54	4.2
Armcx2	2.37	0.95	0.87	1.78	4.35	4.01	3.36
Ttc28	1.36	0.81	0.7	0.79	2.49	1.83	2.97
Scarf1	3.62	2.71	3.47	3.5	9.95	9.22	7.09
Fam49a	1.52	1.06	1.11	1.42	2.95	3.61	3.51
Eya2	1.54	1.22	1.87	2.31	4.61	4.99	3.99
Rtp4	3.8	1.5	2.44	2.54	3.7	6.78	9.63
Mdc1	1.95	5.36	5.25	2.1	9.65	7.55	12.65
Hhex	2.47	1.75	1.4	1.37	3.34	5.57	4.84
Pea15	35.75	28.62	28.24	27.62	89.54	73.5	74.89
Sytl2	7.18	5.4	5.16	5.7	16.1	18.27	11.71
Skap1	1.41	2.07	2.4	2.34	6.21	4.89	5.21
Abcc5	1.82	1.4	1.19	1.53	4.45	3.08	4.29
Adipoq	4.54	4.18	5.34	5.06	11.68	11.45	14.75
Lurap1l	6.64	6.99	4.6	7.23	16.06	14.94	19.08
Wdr90	0.92	1.05	0.9	1.38	2.61	3	2.75
Rab15	1.46	1.64	2.23	2.13	6.03	3.68	5.11
Rundc3a	1.4	1.26	1.78	1.59	3.29	3.36	5.28
Aacs	2.17	1.93	1.93	2.2	5.93	5.3	4.98
Evi2a	3.01	2.85	3.85	2.58	8.45	8.75	7.01
Ikbip	8.7	5.92	5.81	10	18.5	21.48	18.22
Prex2	1.22	0.53	1.36	1.31	2.5	3.02	3.07
Mob3a	8.23	7.48	7.02	6.05	19.38	16.72	20.72
Col12a1	12.28	7.16	7.28	7.37	23.37	20.07	23.71
Wls	18.05	37.24	39.72	54.16	95.03	90.05	107.13
Afap1l2	7.61	3.27	4.35	4.75	13.99	11.77	13.36
Ccdc8	1.05	1.16	1.26	1.06	2.96	2.36	3.58
Dpysl2	14.26	10.12	8.25	11.34	27.89	27.55	30.41
Ckap4	13.39	12.22	13.45	14.9	35.84	31.61	38.2
Crybg3	0.8	1.12	1.29	1.82	3.22	3.68	2.94
Adgre5	3.93	2.51	3.46	2.98	9.4	7.88	7.93
St3gal1	4.76	3.59	4.23	3.95	9.58	10.29	12.49
Kansl1l	3.46	5.09	5.14	6.07	15.64	12.01	11.18
Ch25h	2.98	4.47	4.36	3.16	11.01	8.21	10.22
AC134224.2	5.4	5.41	4.68	4.26	9.67	13.81	14.96
Clec9a	1.58	1.26	1.19	0.95	3.06	2.8	3.88
Atp8a1	2.72	2.17	3.74	4.45	8.79	9.05	7.57
Abr	2.9	2.48	2.26	2.65	7.24	6.46	6.34
Btg1	31.74	31.79	34.01	29.47	86.94	80.41	80.51
Dnhd1	0.1	0.12	0.19	0.19	0.39	0.33	0.45
Lamc1	16.26	10.23	15.59	16.12	29.55	29.11	25.51
Slc39a6	3.66	2.73	2.65	2.59	7.08	7.7	8.11
Igsf10	0.69	0.63	0.94	0.57	1.6	1.44	2.53
Slc44a1	13.07	10.81	13.21	15.4	36.77	32.42	33.93
Tmem164	5.15	5.09	4.77	4.69	13.77	12.94	11.75
Synpo2	0.46	0.42	0.41	0.6	1.35	1.17	1.17
Calu	26.49	23.13	25.14	25.48	67.49	59.75	67.85
Klhl6	2.13	0.52	1.09	1.11	3.18	2.83	3.35
Dennd2c	0.53	0.21	0.28	0.52	1.08	1	0.91
Peak1	1.44	0.73	1.13	0.93	2.98	2.71	2.52
Arhgdib	30.26	26.6	20.01	25.41	60.41	52.98	85.3
Nrip3	0.31	0.45	0.48	1.43	1.86	1.87	1.42
Schip1	1.96	3.05	2.03	2.07	6.17	5.83	5.25
Arhgef25	1.42	1.36	1.85	1.12	3.98	3.5	3.73
Tpst1	3.33	1.48	1.87	1.8	5.51	4.31	6.89
Prag1	0.83	1.06	0.61	1.17	2.39	2.8	1.96
Itgae	1.18	1.08	0.65	0.75	2.42	2.14	2.78
Tmc4	7.5	4.89	8.74	8.23	19.16	17.8	19.8
Lamb1	21.54	15.39	16.49	18.85	45.51	43.06	51.58
Nhlrc3	5.65	4.06	4.42	5.28	14.26	10.29	13.08
Boc	2.13	1.39	2.5	2.55	6.95	4.94	4.76
Ehbp1l1	5.14	3.56	3.65	3.96	11.13	10.72	9.12
Cntf	3.11	2.82	1.58	2.77	5.39	5.64	8.82
Pdgfra	12.4	9.27	10.2	11.39	25.25	25.12	33.36
Heph	3.53	4.11	3.06	2.75	8.44	9.47	8.47
B4galt5	18.26	14.41	14.33	14.02	35.07	36.67	47.41
Nfkb2	10.81	9.65	8.71	10.26	27.21	25	24.12
Il13ra1	11.46	7.56	10.57	11.81	28.47	27.59	23.41
Sall2	0.23	0.8	0.94	0.87	1.69	2.04	1.79
RT1-CE4	107.41	44.15	46.43	41.65	140.9	108.95	217.41
Slc8a1	12.87	5.3	9.92	7.39	24.96	26.55	16.77
Efna4	1.75	4.45	5.18	1.91	8.27	8.77	9.3
Pim1	3.43	1.67	2.15	1.36	5.32	4.53	6.71
Senp1	1.23	1.58	1.89	2.73	5.7	5.03	3.75
Jade3	0.72	0.54	0.88	0.92	2.41	1.68	1.84
Pcdhgc3	4.01	3.16	4.03	4.65	10.63	9.97	9.9
Wfdc2	203.9	159.69	170.17	133.07	455.96	435.51	417.84
Samhd1	2	2.61	1.59	3.79	6.07	6.74	6.39
Arrdc3	9.99	8.89	7.79	13.22	24.41	24.44	27.56
Prnp	23.06	15.89	15.51	14.41	42.97	39.22	50.61
RT1-Da	232.79	129.49	138.14	122.28	402.37	301.1	497.57
Adamtsl4	5.44	4.17	3.75	4.1	9.83	9.04	14.83
Arhgap9	5.52	4.3	4.19	2.93	11.21	9.93	12.17
Prcp	3.74	3.7	3.69	5.38	9.26	11.87	10.47
Chrnb1	1.3	1.12	1.3	1.79	3.07	4.15	3.34
Matn4	1.09	1.54	1.68	0.82	3.19	3.18	3.59
Arid5b	7.73	2.18	2.85	3.9	8.69	11.91	8.18
Gm2a	47.56	33.94	32.51	30.19	92.98	87.69	96.65
Ralgds	3.23	1.98	1.77	2.03	4.62	5.91	6.7
Vrk2	2.18	1.08	2.61	1.11	5.36	3.77	5.31
Tmtc4	3.68	3.34	4.69	3.82	10.87	9.52	9.47
Flt4	2.79	2.03	1.61	2.27	4.94	5.08	6.66
Plch1	0.23	0.34	0.5	0.47	1.38	0.56	1.06
Pald1	1.36	1.47	1.71	1.79	3.34	2.64	4.76
Entpd2	14.33	13.01	17.59	15.95	37.1	42.91	36.24
Ephb2	0.74	0.75	1.17	2.37	3.89	3.19	2.68
Hdac7	6.9	4.36	5.18	4.9	13.48	12.32	15.05
Specc1	3.2	2.2	2.3	3.64	7.67	5.29	7.64
Nap1l1	47.49	45.85	48.96	48.77	126.46	112.22	127.3
Srpx	3.69	2.55	3.19	1.64	6.23	6.57	8.42
Myo1b	3.38	2.1	3.3	3.61	8.1	6.79	8.77
Fhdc1	2.01	1.7	1.03	1.37	3.4	4.88	3.37
Nrros	3.37	1.7	2.5	2.04	6.13	5.57	6.59
Adgre1	3.58	2.71	2.93	3.38	8.96	7.7	7.42
Relb	7.03	5.85	4.82	4.83	16.25	14.49	12.37
C1qtnf2	4.01	4.02	3.3	4.16	10.2	10.46	8.85
Arhgap4	2.53	1.75	1.7	2.14	4.67	4.23	6.55
Cdca4	3.03	4.16	4.18	4.21	9.8	8.68	11.37
Plk2	1.48	1.64	1.3	1.48	3.9	3.9	3.49
Tmed3	13.91	10.68	12.38	10.44	30.49	23.64	36.12
Zfp874b	1.34	1.31	1.18	1.06	2.88	4.06	2.36
Vsig10	3.64	3.64	3.06	5.21	9.29	8.91	9.79
Scarb2	11.91	7.96	11.43	13.5	33.11	26.22	25.51
Tenm3	0.62	0.38	0.39	0.72	1.35	1.27	1.37
Sned1	0.54	0.52	0.91	1.28	2.62	1.73	1.84
Klf12	0.76	1.2	2	1.37	5.75	2.92	3.21
Irf4	0.4	0.78	0.9	0.62	1.67	1	2.52
Grhl2	1.03	1.04	1.13	1.11	2.57	2.45	3.3
Serpinb8	3.13	4.81	3.77	5	12.08	10.17	10.32
Tuba1b	182.24	138.71	158.79	146.21	420.73	407.9	354.51
Cd3eap	3.02	2.18	3.1	3.25	7.83	6.6	7.41
Fbxo32	2.32	1.85	2.39	2.95	6.9	5.73	5.38
Il12rb2	0.84	0.43	0.85	1.13	2.65	1.54	1.96
Phc3	1.73	1.46	1.78	2.58	5.72	4.17	4.64
Ano9	1.39	0.57	1.06	1.04	2.98	2.37	2.29
Gpr88	0.78	0.74	1.38	0.96	2.65	1.73	2.98
Scarb1	5.03	5.69	4.02	6.31	13.5	13.2	13.06
Hfe	1.79	1.3	1.83	1.44	3.68	3.66	3.44
Map7d1	11.37	11.05	10.26	10.47	24.73	26.52	30.26
Akip1	1.17	0.98	1.47	1.18	3.48	1.83	3.78
Tax1bp3	47.41	52.6	39.4	43.56	112.12	103.5	130.99
Rab3d	1.85	2.54	2.62	2.97	6.04	5.89	6.96
Cdca8	2.62	3.57	2.82	3.78	11	7.01	6.21
Rab12	4.8	5.09	6.59	9.34	18.82	11.73	17.45
Tnfsf10	9.49	5.86	6.24	7.07	17.34	18.36	18.01
Shfl	7.59	3.26	3.63	6.8	7.99	11.07	20.45
Irak4	2.41	1.89	2.25	1.93	4.55	5.46	5.91
Pdgfd	1.57	0.99	1.38	1.93	3.9	3.52	3.84
Gimap4	7.24	4.47	5.08	5.9	14.05	13.98	14.99
Prss23	58.54	46.39	52.21	55.8	141.05	114.18	144.36
Ppp1r18	12.61	11.95	8.15	9.6	27.16	22.02	36.57
Sh3bgrl3	99.4	83.47	93.66	67.78	210.05	175.79	257.12
Parp8	5.49	4.52	3.63	6.24	10.87	13.35	11.92
Tshz3	0.32	0.32	0.25	0.27	0.74	0.46	0.99
Irf6	9.61	9.97	8.2	13.74	23.34	23.98	30.22
Srd5a3	9.59	7.61	7.69	8.17	21.32	18.98	20.8
Gls2	1.04	1.7	1.31	1.18	2.7	3.85	3.29
Tlcd5	2.12	1.31	1.25	2.02	5.02	3.11	4.41
Bin2	8.69	9.92	6.56	10.43	23.55	21.52	21.54
Zcchc24	4.55	3.26	3.03	2.94	6.64	8.13	11.01
Tet3	0.6	0.46	1.02	1.22	2.36	1.82	1.97
Zfp184	0.8	1.39	3.43	1.89	2.05	3.17	2.03
Lrfn4	2.62	1.66	1.62	1.28	4.04	5.22	4.11
Lpar6	6.75	3.71	3.73	4.06	11.19	10.33	12.4
Tbc1d12	2.02	1.27	2.1	2.56	4.64	5.69	3.84
Six4	0.61	0.42	0.44	0.54	1.38	1.16	1.21
St3gal4	4.9	3.48	5.12	3.29	9.19	13.38	8.55
Zfp526	1.53	1.28	1.2	1.76	3.44	3.47	3.83
Slc4a3	0.79	1.01	1.38	1.5	2.86	3.22	2.65
Gmds	2.28	3.83	3.93	4.05	7.8	9.15	9.32
Nsmf	2.13	3.27	1.85	2.74	6.54	5.47	8.37
Slco2b1	5.61	4.99	6.98	4.85	16.34	11.5	15.74
Paqr4	1.51	1.15	0.82	0.8	2.27	2.44	3.27
Hip1	4.77	3.51	4.55	4.15	11.26	10.09	10.25
Tpm2	34.03	32.94	23.53	25.03	75.18	61.07	78.8
Plcd4	0.79	1.34	1.03	1.69	3.38	2.61	3.11
Pced1b	1.98	1.58	1.67	2.29	3.39	4.98	5.54
Spire2	2.06	1.5	1.31	1.92	4.45	4.24	3.9
Hk2	1.98	1.61	0.86	1.32	3.63	3.12	4.01
Nras	7.94	8.99	7.49	13.62	29.54	19.72	21.1
Necab1	0.6	0.52	0.7	0.53	0.95	1.67	1.73
Tcirg1	6.54	2.83	3.05	4.73	10.3	10.74	10.81
Ptpn18	7.6	4.51	4.77	5.01	14.39	10.93	14.52
Usp22	10.61	11.29	11.64	12.77	29.38	29.43	26.95
Fat4	0.13	0.11	0.09	0.22	0.32	0.29	0.41
Krt7	134.33	131.96	124.82	123.23	295.3	270.35	378.25
Nek2	1.79	1.99	1.59	1.8	6.48	3.23	3.66
Atp10a	1.06	0.65	1.01	1.04	1.99	2.45	2.48
Dzip1	2.74	0.94	1.49	0.83	2.71	2.77	5.33
Tpd52l1	2.75	2.19	3.79	3.87	6.05	9.58	8.89
Mcc	0.83	0.67	1.39	1.86	2.5	3.15	2.77
Rtn4	70.91	58	66.81	75.34	166.2	166.33	149.98
Zc3hav1	6.83	6.82	6	6.7	17.06	15.08	16.75
Agpat2	8.55	5.99	7.76	6.2	17.43	18.23	16.73
Dlg4	2.17	1.83	1.92	1.52	3.6	3.76	6.43
Cd83	5.19	3.9	3.89	3.04	10.6	9.24	9.83
Ifitm1	44.51	40.29	45.58	36.22	96.67	88.47	118.28
Cep57l1	2.73	3.15	1.97	3.48	6.34	7.51	7.04
Pappa1	1.07	1	0.6	1.26	3.46	2.32	1.5
Rab38	3.12	1.99	1.22	1.3	4.56	5.33	4.15
Wdr44	0.85	1.4	1.68	1.88	3.14	3.57	3.47
Mef2c	1.15	1.4	1.7	1.79	4.39	3.58	3.64
Fndc1	1.97	1.02	1.59	1.37	4.22	2.83	3.72
Clec4a1	8.46	5.66	6.07	6.3	15.07	13.77	19.78
Acsm3	48.45	64.46	87.44	71.85	185.66	95.24	226.15
Slc37a1	4.19	2.87	2.95	4.05	8.4	8.13	9.23
Etfbkmt	4.7	4.63	6.35	4.68	11.57	10.04	15.9
Hlcs	1.08	0.93	1.33	1.46	3.56	2.98	2.31
Irf9	7.8	5.31	6.29	6.53	15.69	11.52	20.38
Plekhg6	1.85	1.08	1.01	0.74	2.56	1.97	4.09
Hdac4	1.55	1.48	1.44	1.58	4.7	3.06	3.43
Kctd1	7.8	6.82	6.39	7.91	17.61	17.25	18.17
B4galt1	6.38	5.3	6.02	6.39	14.76	12.14	17.33
Zfp608	1.31	1	1.13	1.37	3.51	2.72	2.61
Baz1a	1.96	1.84	2.14	2.66	5.37	5.58	4.81
Parp3	7.52	10.65	10.48	14.45	23.55	29.32	25.8
Arhgap15	2.45	1.34	2.35	0.92	5.41	3.25	4.31
Eml5	0.22	0.28	0.27	0.45	0.86	0.7	0.7
Slc11a1	9.89	4.03	4.66	10.88	14.69	17.25	22.32
Cldn19	5.53	6.89	5.64	6.83	16.48	14	15.23
Kif2a	3.72	2.77	2.84	5.28	9.86	8.08	8.68
Apol9a	4.07	1.57	2.14	2	4.97	4.89	7.91
Uck2	1.88	4.41	2.9	4.99	9.32	7.99	6.81
Nup205	2.37	1.5	1.92	2.55	5.62	5.03	4.54
Dhx58	2.15	1.75	3.33	2.39	4.63	5.94	6.97
Yes1	3.99	2.86	4.96	5.41	13.25	8.67	8.48
Sparc	233.47	179.02	174.38	178.59	503.9	430.07	467.16
Abhd2	7.59	5.55	6.19	9.55	22.42	18.31	10.68
Klhl5	4.43	3.59	4.26	3.96	11.39	8.71	9.66
Casz1	3.03	2.24	2.27	2.17	6.51	5.79	5.45
Ecscr	1.42	1.41	1.12	1.33	3.34	3.74	2.58
Pfas	4.45	3	3.92	3.15	9.56	9.47	8.54
Bzw2	8.29	7.53	11.67	7.98	19.46	22.99	22.19
Mrc2	9.91	6.24	6.97	6.53	18.2	14.45	21.63
Zfhx3	0.37	0.38	0.39	0.6	1.47	0.83	0.89
Slc38a9	2.03	1.4	1.34	2.17	4.72	3.86	4.06
Pros1	7.6	8.47	8.12	9.75	22.69	18.78	20.47
Erap1	14.57	8.08	14.38	13.77	27.4	31.38	32.6
Ehd2	8.65	6.16	7.89	7.42	19.11	15.78	19.83
Fhl2	27.44	14.65	20.35	15.03	42.56	42.97	54.54
Crtc3	1.49	0.92	1.96	1.91	4.59	3.41	4.14
Sh2d4a	8.21	4.91	5.45	5.77	13.54	14.01	16.54
Hdgfl3	1.94	2.38	2.78	3.41	6.11	6.49	5.87
Hltf	3.84	3.84	5.77	4.41	11.52	11.39	9.42
St14	12.2	13.4	12.78	14.44	31.02	31.1	33.88
Nfat5	4.99	4.24	4.05	5.8	13.07	10.83	10.53
Chsy1	3.59	2.98	2.48	2.28	7.76	7.29	5.6
Ano1	1.15	0.51	0.5	0.89	2.11	1.53	1.84
Trpm2	1	0.97	0.89	1.23	2.54	2.29	2.6
Phip	1.05	0.75	0.89	1.72	3.22	2.45	2.31
Eri2	8.62	16.7	20.28	14.28	41.09	19.99	49.6
Tnks1bp1	6.79	6.34	6.12	7.16	17.21	14.54	16.27
Sectm1a	13.5	8.16	9	7.55	20.72	21.41	26.92
Dnmt1	3.65	3.96	3.56	4.14	10.02	8.37	9.47
Msantd2	1.76	2.57	2.53	3.47	5.8	5.43	7.51
Pkm	128.64	103.13	104.75	115.65	280.34	255.84	280.51
Meis3	1.6	1.3	1.8	1.24	4.48	2.49	4.03
Atp2b4	4.09	3.43	4.66	5	12.03	12.13	9.75
Steap1	16.52	11.68	12.89	17.73	31.8	28.82	45
Csf1	4.27	4.22	4.1	5.6	11.51	9.96	11.92
Vav3	7.64	14.47	5.76	5.52	19.35	21.94	19.94
Tmem138	2.12	1.35	4.05	1.98	7.26	5.77	4.12
Igsf3	1.57	1.11	1.19	1.6	3.93	3.18	2.51
Pmepa1	23.02	14.64	19.11	16.36	45.95	42.88	42.79
P3h3	9.37	9.36	9.69	12.31	24.85	22.3	26.25
Serpinb9	12.96	10.05	12.56	12.61	30.19	27.48	29.01
Armcx4	1.02	0.45	0.64	0.89	2.18	1.51	1.71
Fam53c	3.23	4.37	4.18	3.82	9.99	7.65	10.68
Plxnd1	6.23	4.4	4.16	5.97	15.59	11.66	10.16
Bcl2l11	1.88	1.25	1.92	1.73	2.56	3.16	4.64
Ldha	147.4	135.71	148.44	150.94	371.85	330.77	344.62
Sprtn	2.38	1.02	3.23	3.27	6.24	4.07	7.06
Pdk4	4.6	2.56	1	2.74	6.41	6.71	6.37
Fut4	2.32	2.04	1.99	1.77	4	4.83	5.78
Rdh10	16.29	15.84	13.66	16.38	38.42	35.49	38.05
Csrp1	131.97	96.93	91.02	92.91	220.68	225.5	295.98
RT1-Bb	140.8	79.63	93.56	76.46	272.27	189.68	282.9
C1qtnf5	15.3	9.59	13.33	13.01	28.11	28.43	34.97
Zbtb38	3.51	3.46	3.83	4.78	10.16	8.49	9.36
Elk3	5.91	5.09	4.84	5.43	13.96	11.54	12.75
Atat1	10.81	9.34	3.35	7.3	23.18	21.53	17.74
Mrtfa	3.31	3.26	3.36	3.26	8.89	7.03	7.83
Marcks	4.02	3.4	4.06	3.19	9.75	7.7	8.98
Myo9b	5.9	4.39	4.54	6.46	13.17	11.73	13.21
Arhgef40	4.7	3.85	3.35	4.77	11.25	8.48	10.21
Cd47	23.66	26.41	33.21	31.1	60.47	62.9	68.59
Atm	1.39	1.57	1.5	1.69	3.87	3.4	3.82
Ros1	1.87	1.53	0.86	0.72	2.37	2.93	3.67
Amigo2	0.97	0.93	0.65	0.54	2.2	1.45	1.94
Septin1	4.15	5.7	4.77	4.77	12.41	9.78	12.65
Tapbp	45.03	29.89	29.58	32.16	78.93	82.46	75.74
Zfhx2	0.45	0.36	0.46	0.48	0.96	1.23	0.65
Aida	7.49	7.59	7.3	9.33	18.32	17.02	21.34
Angptl2	17.78	14.01	15.5	17.97	41.23	31.99	43.36
Gca	11.6	7.63	8.85	12.45	25	21.71	25.31
Ppwd1	2.89	1.94	2.7	3.28	6.25	6.22	6.78
Xrcc2	0.46	0.5	1.04	0.79	1.99	1.39	1.64
Tcaf1	3.5	3.75	3.08	4.17	10.18	7.52	8.31
Gdf15	16.48	21.12	8.87	13.93	40.48	36.58	30.98
Akt3	2.16	1.63	1.87	2.96	4.2	5.02	5.92
Cldn15	2.2	2	1.88	2.64	4.6	5.45	5.49
Mansc1	2.52	1.36	2.02	3.63	5.28	6.68	4.83
Lyn	9.59	6.18	8.09	6.01	17.75	16.19	19.44
Septin9	13.55	12.73	14.51	16.31	40.81	26.59	34.55
Kank4	1.2	0.87	1.23	0.95	2.3	2.71	2.55
Klhl29	0.81	0.93	1.03	1.1	3.28	1.59	2.46
Btg3	7.61	5.62	7.3	5.92	16.29	15.36	15.31
Pycard	8.16	7.93	8.67	13.04	22.52	21.41	22.78
Ier5l	11.74	9.04	10.74	10.78	24.62	22.53	27.93
Ophn1	1.51	1.75	1.52	2.1	5.45	2.69	4.2
Lratd1	4.38	2.8	2.35	4.8	10	7.85	7.76
Cep97	0.84	0.97	1.15	0.65	2.64	1.63	2.23
Ppp2r2c	2.15	1.82	4.2	3.73	7.9	5.61	10.16
Smpdl3a	20.52	15.34	22.2	19.16	47.81	46.01	43
Pde3a	0.92	0.56	0.66	0.65	2.02	1.85	1.09
Ppp1r9b	10.87	7.97	9.19	9.15	21.91	20.22	23.97
Ier3	34.05	24.1	19.02	19.92	55.13	63	52.4
Als2cl	0.8	0.77	0.86	1.73	2.39	2.6	2.38
Rbpj	4.44	4.29	4.81	6.57	12.66	12.19	10.78
Hnrnpa1	63.3	69.79	72.41	82.13	173.4	161.89	165.21
Cd2ap	17.81	14.2	17.83	25.78	52.1	41.89	39.53
Cavin1	19.41	23.62	23.66	23.63	47.07	45.25	68.72
Mettl15	0.36	0.78	0.53	0.85	1.34	1.55	1.6
Parm1	3.91	4.35	3.77	5.47	10.55	9.9	10.63
Dock11	1.52	1.32	1.42	1.25	3.56	3.07	3.17
Notch3	2.53	1.52	2.18	2.16	5.48	4.34	5.06
Lig1	7.17	7.06	7.68	8.02	16.38	16.85	19.78
Ptafr	6.02	3.75	5.99	3.92	12.5	10.57	11.88
Dot1l	2.5	2.54	3.27	3.07	7.34	6.42	6.46
Terf1	2.66	1.7	3.06	3.43	5.87	6.66	6.55
Ampd3	7.25	6.22	5.5	8.16	14.96	14.74	18.21
L1cam	3.07	2.19	3.14	4.53	8.28	5.84	8.73
Eef2k	2.63	3.07	2.61	3.38	6.61	5.66	8.46
Gpm6b	2.94	2.05	3.81	3.87	6.53	9.01	7.29
Smchd1	1.85	1.38	2.24	2.46	5.41	3.89	4.72
Shroom3	3.19	3.07	3.43	3.14	7.16	6.4	9.24
Wdyhv1	2.15	1.62	1.49	1.56	2.85	5.11	4.05
Plekhh1	1.38	1.41	1.45	2.45	4.72	3.54	3.57
Cnrip1	2.56	1.49	2.55	1.63	4.36	4.37	5.71
Tasor	1.93	2.52	3.23	4.12	7.44	6.6	6.79
Notch2	2.71	2.05	1.6	3.32	5.09	3.88	6.02
Ifi27l2b	90.41	48.92	67.18	49.91	122.51	145.9	173.59
Mtss2	4.6	4.65	4.09	6.02	10.51	11.92	11.64
Mybpc2	3.25	3.77	2.9	2.73	9.23	5.31	8.08
Syde1	5.21	2.37	3.21	3.91	9.78	7.3	8.75
Pigw	2.97	2.09	3.16	3.29	5.71	5.29	9.21
Sash1	9.26	6.94	6.27	7.69	20.8	16.37	16.14
Igsf8	6.55	5.62	6.11	5.64	15.48	12.34	14.43
Cd6	2.34	1.45	1.54	0.76	3.64	4	3.47
Tcte1	0.54	0.46	0.93	0.67	1.28	1.17	2.14
Cpne3	10.52	7.9	9.29	11.15	23.55	23.31	21.38
Hoxd10	6.57	5.27	5.47	4.43	13.8	13.99	10.53
Card6	2.08	1.36	1.58	2.49	4.22	4.66	4.09
Lmo2	6.26	7.51	4.72	6.6	16.89	10.89	16.24
Smc4	6.08	4.49	5.62	5.56	14.75	12.12	11.44
Zkscan8	0.44	0.44	0.52	0.81	1.13	1.53	1.23
Tbc1d9	2.62	2.17	2.7	2.41	6.39	5.1	5.67
Cmpk2	2.01	1.12	1.1	1.55	3.45	3.4	3.27
Exo5	3.69	1.64	2.85	3.22	5.24	6.6	7.98
Strn	2.55	2.46	4.07	2.88	8.14	6.83	6.13
Mapk13	2.23	2.18	2.94	5.19	7.4	7.85	6.57
Guca2a	8.6	11.38	9.33	11.45	24	21.81	25.52
Plxna1	3.16	2.08	2.6	2.98	6.23	6.03	6.67
Zyx	26.23	21.33	20.43	21.44	51.34	49.85	55.64
Bcl6b	1.34	1.38	0.81	1.33	3.29	2.61	2.68
Tmem184b	10.15	7.79	8.33	8.86	21.63	18.19	21.77
Inava	1.47	3.1	2.66	3.03	6.55	5.78	5.78
Sulf2	11.17	9.71	13.11	12.47	25.48	24.55	31.32
Qtrt2	0.66	1.46	1.57	1.19	2.67	3.37	4.73
Slx4	2.53	1.51	1.76	2.11	5.54	3.75	4.57
Irf5	6.34	5.94	6.37	5.9	15.7	11.43	16.2
Kif13b	3.5	2.31	4.25	4	8.89	6.39	9.32
Tshz2	2.52	1.39	1.69	2.53	5.08	4.09	4.98
Ywhah	70.72	65.14	52.17	64.09	152.1	136.97	152.12
Ifngr2	8.51	7.42	7.5	6.46	18.75	15.42	18.16
Casp1	6.27	3.72	5.59	6.46	14.02	12.94	11.21
Arrb2	7.32	8.88	7.72	5.42	18.19	16.34	16.97
Plekhg2	2.22	2.01	3.59	2.59	5.69	4.91	5.93
Nol3	1.31	1.49	1.15	2.05	3.3	2.81	4.37
Cav2	10.03	10.02	12.34	13.4	28.13	25.82	25.83
Tmem39a	3.42	3.17	4.2	3.75	8.16	9.14	8.03
Gng10	28.75	28.01	30.91	27.76	65.01	58.51	77.12
RT1-CE7	20.29	10	10.77	11.61	27.4	29.74	29.77
Lsr	26.23	20.66	16.65	25.42	53.41	47.56	53.36
Rab8b	4.62	3.08	3.95	3.9	8.7	9.37	8.92
Hgfac	6.11	4.21	3.17	3.54	7.59	11.04	10.88
Marchf3	3.12	3.49	3.16	3.59	6.38	8.49	8.3
Shc1	15.73	15.53	16.5	17.26	35.81	33.49	39.74
Eif4ebp1	9.5	16.73	12.19	11.41	26.32	28.13	32.43
Epha2	4.77	3.99	3.13	5.07	11.41	8.79	9.33
Adcy3	1.1	1.32	2.06	1.26	3.27	3.32	3.43
F8	1.18	1.03	0.99	1.47	2.42	2.72	2.96
Myl12a	209.33	178.45	166.01	181.4	430.22	393.7	447.98
L3mbtl3	1.61	1.21	1.75	1.86	4.36	3.66	3.16
Fam110b	1.7	2.63	1.44	1.59	3.74	5.02	4.09
Ypel2	9.33	4.01	4.07	3.84	13.74	11.32	11.76
Tgfbr2	21.27	15.01	19.75	27.88	50.99	47.77	45.83
Grap	6.57	4.1	3.82	5.94	10.4	11.86	12.89
Rell1	7.27	9.53	7.63	8.67	22.78	17.59	18.68
Wipf1	5.17	3.99	4.89	4.97	11.04	9.13	12.85
Dact3	2.17	2.02	1.29	1.42	4.09	3.69	4.22
Lpp	1.84	0.96	1.75	2.57	4.87	3.53	3.87
Nfkbia	18.53	20.44	23.78	22.93	64.08	41.3	43.46
Mal2	14.02	11.47	15.84	16.65	35.3	28.45	36.66
Robo1	0.57	0.57	0.48	0.58	1.16	1.27	1.4
Fzd6	0.88	1.47	1.6	2.09	4.28	3.12	3.12
Trim2	4.34	3.63	4.1	5.17	11.4	8.57	9.92
Zfp516	1.51	1.41	1.09	2.23	3.73	3.1	3.44
Bmt2	2.17	2.19	4.51	4.06	7.74	6.84	7.69
Ror2	1.8	2.19	2.14	1.85	4.06	4.66	5.13
Septin10	2.31	3.02	3.67	3.86	7.88	7.62	8.91
Tmem87a	1.69	1.57	2.43	2.29	4.87	4.64	4.31
Otud4	3.68	3.34	3.68	4.11	9.31	8.7	7.61
Kif7	0.92	0.9	0.63	1.06	2.12	1.91	2.05
Alcam	5.82	3.71	4.13	6.22	11.32	10.91	11.94
Zfp354c	0.63	0.51	0.83	0.61	1.11	1.07	1.11
Pigf	8.1	9.18	8.96	10.35	22.49	23.66	16.48
Ubash3b	1.65	1.4	1.7	1.67	4.35	3.05	3.74
Lrrc31	1.07	0.97	0.67	1.34	2.7	1.41	2.9
Ptgfr	1.26	0.92	1.06	1.55	2.9	2.57	2.76
Gab2	1.92	1.42	2.1	2.65	4.97	3.78	5.17
Phlda3	12.98	12.2	13.23	9.49	28.01	21.6	33.3
Tcf12	4.78	4.31	5.69	7.52	14.42	12.34	10.39
Abo	2.74	1.87	1.5	2.1	5.4	4.81	3.91
Arhgap23	1.82	1.59	1.34	1.53	3.85	3.63	3.35
Coil	1.47	1.55	0.9	1.48	2.77	3.25	3.29
Nrp1	9.92	9.27	12.84	12.92	24.94	23.8	28.51
Atp2b2	0.9	0.38	0.78	0.78	1.4	1.64	1.6
Ebf1	1.31	0.73	1.65	1.28	2.04	4.98	3.91
Ier2	16.56	10.91	11.73	10.82	32.48	29.38	23.87
Sipa1	8.92	9.17	7.79	9.16	20.95	17.78	21.65
Elf1	6.65	7.08	7.11	8.72	15.97	17.72	15.32
Plcd1	1.89	2.57	1.48	2.48	4.36	4.66	5.49
Ccl28	3.01	2.88	3.03	2.73	6.09	7.14	5.77
Ets1	10.93	7.76	9.01	10.61	23.59	20.18	21.93
Limk1	3.02	2.07	3.53	2.55	6.29	5.88	7.02
Pot1	2.41	2.73	2.31	2.58	6.32	4.37	6.88
Shisa5	43.56	48.45	39.35	47.25	106.73	94.28	114.22
Ctsc	138.31	81.29	108.35	100.4	234.45	252.46	243.6
RT1-Ba	128.12	81.52	95.64	89.58	232.8	170.83	272.75
Dnmt3a	2.62	1.53	3.36	2.57	6.61	4.68	6.03
Mefv	0.67	0.71	0.99	1.09	2.6	1.81	1.53
Sp3	7.04	5.25	6.68	6.26	12.97	15.65	14.41
Sesn3	9.13	5.99	10.68	9.48	23.76	19.79	16.77
Tmem132a	11.71	10.33	12.03	12.75	26.06	23.75	30.43
Mcm7	9.12	9.02	9.11	10.06	20.05	23.22	20.48
Fam217b	0.89	0.75	0.82	1.14	2.4	2.24	1.52
Pdlim1	10.54	13.67	10.75	11.98	25.05	24.62	30.86
Ptpn9	11.47	8.78	9.18	10.38	23.38	22.32	23.32
Pml	6.16	3.05	4.77	5.09	10.77	10.16	11.55
Heg1	3.85	2.75	4.1	4.9	9.07	8.97	8.55
Rnf38	2.67	4.47	3.97	5.97	10.95	9.44	8.28
Cd180	1.26	0.82	0.86	1.9	2.76	2.99	2.45
Glrx	7.64	9.72	9.52	8.91	20.51	20.85	19.78
Crtc1	2.19	2.76	2.9	1.97	7.12	5.48	4.29
Emp1	23.84	12.37	14.07	18.97	48.61	32.61	47.03
Hic1	2.43	2.13	1.61	0.89	3.36	4.06	4.69
Ext1	9.5	8.01	7.92	9.62	20.49	16.74	22.61
Bcl9	1.62	1.87	2.05	1.98	4.78	3.38	4.76
Cenpj	1.09	1.24	1.18	2.07	2.74	3.44	3.31
Parp12	5.48	6.79	7.42	8.29	14.22	16.56	16.84
Gins4	2.92	1.55	2.64	3.06	6.53	5.37	5.31
Plagl1	1.55	1.21	0.81	1.44	3.65	2.11	2.8
Adar	6.89	5.14	6.21	7.34	14.65	14.01	14.79
Traf1	2.08	1.44	1.59	1.17	4.43	3.2	3.08
Slco3a1	7.8	6.88	4.42	10.92	16.87	14.56	18.1
Ddit4	15.63	21.71	25.58	22.79	64.4	29.26	53.45
Rp2	1.92	2.68	3.34	2.77	7.48	4.87	6.06
Prickle2	1.1	1.14	1.63	1.08	2.97	2.63	2.85
Zfpm1	4.69	3.69	3.39	3.32	6.91	10.06	8.53
Fcgr1a	9.14	8.28	5.45	5.32	17.66	14.71	15.46
Tp53bp1	3.65	2.63	3.14	3.56	7.03	6.97	7.96
Scarf2	3.94	3.25	4.35	3.04	8.02	7.83	8.89
Dhrs7	6.51	5.06	11.6	4.85	16.22	15.25	16.03
Caprin2	1.54	1.38	0.91	1.32	2.87	2.54	3.11
Ttc9	3.05	3.59	2.92	4.24	7.16	7.06	9.14
Olfml3	16.8	12.83	16.5	13.12	34.13	29.89	36.27
Bmp6	5.23	5.63	5.11	5.4	12.21	12.11	11.84
Maged2	13.37	13.15	16.56	16.68	32.88	31.72	36.37
Nup93	4.49	3.46	5.36	4.82	11.6	9.36	9.69
Sp140	4.76	4.05	3.66	4.15	9.64	9.01	9.43
Elmsan1	2.55	2.69	2.06	2.57	6.1	5.06	5.94
Zdhhc8	5.07	3.52	3.94	4.43	9.1	8.87	10.6
Tspo	93.5	75.75	83.5	67.3	161.12	174.05	202.48
Ctss	23.15	13	25.02	18.94	43.83	32.46	58.07
Mettl2	1.02	1.02	1.16	1.32	2.96	2.07	2.62
Ythdc2	1.18	1.11	1.18	0.79	2.63	2.48	2.11
Ptgir	1.91	0.99	1.16	1.09	3.78	2.44	2.47
Dusp18	2.34	1.29	1.91	2.22	4.86	3.28	4.91
Traf5	2.43	2.82	2.69	1.99	4.84	6.22	5.71
Fbxo44	6.61	7.64	5.1	7.77	16.5	11.54	17.71
Tmem123	47.85	50.42	51.69	55.01	107.04	107.15	131.4
Zfp319	1.94	1.01	1.59	2.65	3.98	4.94	3.04
Cyb5r1	8.75	12.71	11.62	12.42	24.88	24.17	27.75
Adcy4	1.66	1.55	1.62	2.23	4.49	3.89	3.52
Pak6	2.51	2.87	2.77	2.16	6.22	4.31	6.92
Nfxl1	1.99	1.38	1.46	1.21	3.58	2.58	4.2
Serpinh1	172.47	115.11	78.88	87.43	236.82	230.49	292.36
Slk	6.01	4.86	5.79	8.97	15.78	13.47	13.72
Resf1	4.29	4.15	5.24	5.96	11.66	9.31	12.13
Trpm4	2.13	1.31	1.57	1.68	3.95	3.02	4.28
Dysf	4.34	3.66	3.85	4.09	10.52	7.07	9.11
Bnip2	6.45	5.13	8.24	10.84	19.02	17.61	14.6
Jam2	6.31	6.29	5.29	7.25	15.29	14.79	12.18
Slc2a2	37.94	37.52	32.7	39.03	85.37	73	89.63
Colgalt1	14.15	14.37	12.52	14.68	35.14	25.53	33.44
Mylip	7.47	5.9	7.07	9.71	17.37	15.66	17.46
Rictor	1.08	0.72	0.86	2.19	2.81	2.41	2.85
Itpkb	4.67	3.35	5.58	7.18	13.99	9.7	11.15
Cbfb	7.79	9.79	9.71	10.62	23.17	20.21	20.44
Cldn3	6.8	10.27	9.22	12.92	29.73	15.63	20.67
Mfap3	3.27	1.98	4	4.3	9.61	5.81	7.27
Tnfaip2	6.06	4.59	5.21	5.75	10.39	11.56	14.19
Zc3h12a	2.49	2.18	2.58	3.39	5.39	6.33	6.05
Tyms	6.92	5.49	6.41	6.67	16.49	12.71	13.47
Pear1	6.11	5.02	7	6.15	12.74	12.15	15.86
AC241873.1	1.66	1.84	1.88	2.14	5.49	3.54	3.67
Trib1	10.29	7.38	7.45	6.98	20.89	17.06	15.89
Akap12	6.51	4.78	5.94	5.94	11.29	9.76	17.88
Bag2	7.85	6.84	7.62	4.86	15.44	15.55	14.61
Gse1	1.59	1.99	1.95	3.27	5.32	4.45	4.95
Stk36	0.84	1.03	0.63	0.94	2.04	2	1.77
Mfsd4a	7.57	4.24	7.47	8.57	16.96	18.18	11.16
Wasf2	9.08	4.83	7.14	10.62	20.35	14.11	17.89
Adgrv1	16.07	16.38	17.88	27.57	56.52	51.29	21.07
Tnks	2.47	1.78	3.11	4.42	7.62	5.81	6.17
Ehd4	13.83	9.8	11.5	12.51	30.49	23.61	25.59
Ugcg	7.14	5.52	5.36	5.47	13.33	12.37	13.57
Plcg2	2.77	2.74	2.04	2.15	4.8	4.39	7.09
Exoc3l4	2.27	1.6	2.07	2.2	3.45	4.77	5.32
Slf1	1.67	1.08	1.17	1.74	3.79	2.61	3.05
Gpsm3	6.07	3.94	4.43	3.33	9.96	9.76	9.86
Rrp1b	3.71	3.77	4.48	5.31	9.27	9.45	10.09
Tmbim1	10.72	11.42	9.85	16.65	32.23	26.86	26.31
Nt5dc2	6.98	4.31	5.56	5.85	15.1	12.13	10.54
Llgl1	6.53	6.06	5.47	7.41	15.39	13.45	13.68
Cfap300	2.6	3.65	4.85	3.16	7.65	9.18	6.99
Slfn5	23.07	15.6	20.89	20.81	45.7	39.66	56.47
Trip10	8.65	7.45	6.99	9.41	19.6	14.37	20.19
Chst14	2.76	1.25	2.41	2.5	4.88	5.22	4.66
Abi2	2.55	1.58	1.76	3.34	5.63	4.26	5.4
Armcx3	8.55	8.36	8.24	12.43	25	18.05	19.43
Ddr1	30.21	32.95	34.43	40.44	88.23	74.83	70.44
Cd9	55.69	58.46	54.85	59.24	131.03	115.18	133.22
Cyp4v3	5.79	5.15	5.2	5.5	8.54	12.88	14.46
Atxn1	1.88	1.18	1.88	1.94	3.74	3.33	4.36
Mtap	2.47	2.8	2.55	3.24	6.45	5.98	6.67
Timp2	40.62	27.6	32.56	28.69	72.96	59.21	83.28
Mfng	2	4.3	3.83	2.55	7.49	7	6.81
Degs2	191.04	114.58	150.96	116.24	270.7	361.66	312.98
Plekhh2	1.15	0.63	0.66	1.01	2.13	1.63	1.96
Smarcd3	3.31	3.62	3.82	3.64	7.19	8.52	8.15
Pola1	3.25	2.88	3.93	3.17	7.13	6.95	9.02
Sbno2	11.19	11.14	8.73	8.51	24.38	22.16	26.77
Foxk1	1.98	2.2	2.15	3.15	5.65	5.02	5.07
Ap1m2	9.75	10.18	9.48	10.01	26.16	18.15	21.06
Creb3l2	6.75	6.02	7.05	9.39	17.84	14.79	15.7
Ro60	1.4	1.24	1.75	2.16	4.41	2.76	3.71
Amotl1	1.51	1.38	1.24	2	3.39	3.16	3.59
Syt17	7.45	5.19	8.79	6.74	13.56	17.61	16.79
Scin	6.42	3.12	4.25	7.01	12.58	8.86	12.74
B3glct	4.31	2.44	3.12	3.85	7.08	7.99	7.46
Slc25a51	3.3	1.22	2.08	2.41	4.83	4.86	5.07
Aqp4	2.45	2.27	2.76	4.92	8.43	6.02	4.46
Gimap6	4.01	3.28	4.51	3.8	8.45	10.14	7.15
Nup133	3.33	3.74	3.17	3.79	7.72	6.93	8.61
Raph1	1.05	1.14	1	1.56	2.95	2.44	2.49
Fem1b	4.94	2.79	4.2	6.1	9.76	9.58	10.18
C2cd3	1.63	1.35	0.94	2.02	3.2	2.87	3.71
Mx1	3.71	2.34	3.1	4.51	4.93	8.32	9.02
Gpc3	22.27	15.03	14.66	13.11	38.74	36.42	32.15
Slc39a1	31.99	29.88	31	35.16	71.95	68.34	70.74
RT1-A1	144.86	60.51	70.01	62.88	136.12	148.44	270.59
Maff	3.19	4.69	3.83	5.96	9.48	10.65	8.99
Atp7a	1.63	0.88	1.24	2.11	4.07	2.79	5.4
Creb1	3.67	3.49	2.87	4.92	7.72	9.17	6.94
Lrp1	4.08	3.24	3.69	3.28	7.49	7.2	8.94
Abcg3l3	5.52	3.48	6.3	4.94	10.41	11.12	11.71
Fam171a2	4	2.72	2.08	4.13	7.97	5.58	7.72
Met	6.71	7.83	6.97	11.7	23.02	17.45	14.22
Ankrd10	6.24	2.76	4.52	5.45	9.59	10.26	11.06
Txndc5	24.5	24.92	23.13	24.53	49.89	52.89	57.28
Prrc2b	11.41	7.88	11.2	14.84	26.93	20.04	23.48
Orai2	1.93	2.29	1.37	2.67	4.97	3.9	4.79
AC239701.1	0.88	0.84	1.72	1.07	2.68	2.1	2.68
Cchcr1	8.13	6.17	6.23	9.89	15.57	14.15	16.31
Satb1	1.53	0.79	1.23	1.14	3.09	2.61	2.03
Gpx8	14.98	9.55	10.16	12.62	24.84	25.68	26.64
Homer3	12.24	8.9	9.21	12.8	22.31	21.52	26.91
Rbfox2	3.42	2.75	2.68	2.53	6.08	5.2	7.27
Dchs1	1.82	0.92	1.02	1.18	2.94	2.3	2.9
Camk2d	5.65	5.73	5.57	6.13	13.83	11.08	13.67
Klf4	4.12	3.39	2.87	4.09	9.24	7.11	7.45
Tmem237	3.28	2.99	3.61	3.41	7.88	6.54	5.9
Tmem43	12.54	10	8.56	10.9	23.23	21.74	23.92
Chst12	2.74	2.67	2.43	2.56	5.91	4.99	6.17
Syt11	2.21	1.73	1.87	2.35	4.87	4.22	4.31
Btbd3	1.93	1.64	2.03	3.49	5.94	4.87	4.05
Nid1	21.55	34.55	23.92	32.73	69.95	55.24	60.97
Mdm1	1.77	1.63	1.94	1.72	3.92	3.81	3.83
Rasa3	5.04	7.17	5.28	7.28	13.74	14.79	13.87
Mex3d	3.68	3.4	4.01	3.98	8.44	7.41	8.84
Rab32	4.88	7.14	6.11	7.54	13.56	12.68	15.96
Uba7	2.86	1.53	2.37	2.2	5.06	4.88	5.8
Tox3	1.66	1.08	1.13	1.54	2.88	2.91	3.02
Maz	15.23	11.93	13.08	13.36	32.38	24.23	31.02
Slc24a5	3.2	5.08	3.54	2.99	10.29	6.94	7.28
Slc1a5	6.86	5.62	8.38	7.93	15.74	17.12	14.09
Phactr2	3.99	2.59	2.34	3.57	7.04	6.33	6.82
Rfc3	4.62	5.86	5.45	6.43	13.38	11.75	11.45
Arl5b	1.49	1.48	1.52	2.36	4.03	3.3	4.45
Dusp16	3.71	3.96	4.22	5.09	10.33	8.58	8.89
Stk17b	6.79	4.41	5.58	5.25	11.43	12.89	11.56
Lix1l	5.38	4.43	3.52	4.93	9.75	9.28	10.82
Ttll1	2.58	2.04	1.19	2.95	4.6	5.41	4.23
Slc6a6	8.2	8.44	10.24	14.5	26.59	23.73	17.17
Vat1	45.95	54.4	53.98	54.6	125.03	103.2	114.58
Pbdc1	4.72	5.92	5.57	4.5	11.48	10.08	12.42
Cnksr3	6.36	4.68	5.67	5.85	11.73	15.19	10.26
Prkar2b	1.05	1.47	1.54	1.68	3.54	1.97	3.94
Hid1	3.27	2.86	3.07	3.65	6.92	6.49	7.56
Nceh1	5.92	5.59	4.55	5.24	11.46	13.43	9.55
Rassf5	4.53	3.82	3.68	4.57	11.48	10.33	9.4
Fat3	0.35	0.14	0.32	0.26	0.57	0.59	0.59
Tbc1d24	0.99	1.08	0.86	1.14	2.82	2.13	1.77
Mxra8	28.77	16.05	22.98	18.29	45.22	47.44	47.09
Zswim6	1.69	2.42	1.98	2.12	5.3	4.98	3.18
Zfp445	3.05	2.49	3.44	4.76	9.2	5.48	7.68
Gmip	2.73	2.48	1.98	2.61	5.09	5.42	5.41
Sqle	4.87	5.09	5.17	7.56	16	9.64	11.33
Cemip2	2.97	2.14	2.45	2.66	5.02	5.94	5.64
Ckmt1	62.57	63.64	56.1	64.28	129.73	125.54	145.22
Piezo1	3.14	2.19	2.15	2.45	4.96	5.42	5.71
Cdc42ep1	17.12	15.4	16.15	12.26	31.69	27.71	40.09
Fut11	4.4	4.39	4.11	2.78	9.14	8.72	7.69
Zdhhc14	2.99	2.31	1.33	2.56	4.6	4.61	5.68
Plcb4	1.5	1.97	1.95	1.92	4.72	4.01	3.71
Ppm1l	1.82	1.56	1.36	1.9	3.5	3.58	3.68
Pgm2	9.09	9.83	8.92	9.21	20.37	19.11	20.08
Tlr3	7.26	4.91	5.75	7.7	15.04	13.48	13.32
Ybx3	37.68	35.93	33.03	39.63	72.26	71.89	88.95
Gsdmd	8.31	6.81	6.38	4.72	10.97	13.64	17.97
Nup107	1.9	2.3	2.46	3.09	5.31	4.45	6.07
Bicdl1	5.34	5.72	4.34	8.98	13.83	12.33	12.88
Pcdha13	1	0.81	1.63	1.18	2.83	1.92	2.77
Fam49b	14.73	15.89	12.9	16.29	30.66	31.37	33.31
Dock6	2.72	2.5	3.28	2.43	6.73	5.53	5.61
Cplx2	2.6	3.11	2.61	2.87	8.01	6.12	4.09
Plekho1	17.16	14.71	14.55	12.5	30.62	27.54	36.99
Hinfp	3.09	2.32	2.7	1.73	4.96	5.55	5.37
Zmiz1	9.48	8.04	7.99	8.11	19.26	15.99	19.32
Ttll12	6.54	5.3	4.64	5.74	12.4	10.7	12.79
Slc8b1	5.57	4.8	4.87	5.56	10.09	10.73	12.71
Tlk1	3.08	1.76	2.22	4.04	8.47	4.38	5.03
Cblb	2.53	2.71	3.39	3.04	5.87	5.11	6.7
Exog	1.27	1.15	1.27	0.81	1.83	2.8	2.64
Prdm10	0.45	0.53	0.51	0.58	1.31	0.98	1.07
Snapc3	6.47	4.31	5.03	5.1	10.82	10.15	12.6
Anxa4	72.99	70.83	70.52	76.83	159.87	138.6	176.48
St6galnac2	9.57	8.27	10.04	11.21	18.5	20.24	24.03
Notch1	3.48	2.31	2.44	2.61	5.31	5.9	6.24
Glis3	4.77	3.84	5.99	4.85	12.2	8.86	10.32
Cacna1d	0.51	0.47	0.48	0.38	0.96	0.97	1.09
Sinhcaf	4.79	4.87	2.99	6.59	8.47	11.34	12.26
Pan3	2.61	2.76	3.02	3.88	7.6	5.68	6.5
Ahnak	7.18	7.38	7.66	8.5	13.83	13.91	21.82
Kcnq1	12.32	12.93	12.78	11.62	19.95	31.78	28.92
Spred1	3.8	3.63	2.68	4.48	9.46	6.73	7.28
Hps3	2.74	1.59	2.39	2.8	4.72	4.48	6.04
Pabpc1	104.3	98.29	98.36	122.68	231.95	222.32	222.99
Nxn	6.81	6.63	6.77	6.14	13.32	13.25	15.72
Kank2	9.39	7.6	6.63	8.64	15.83	17.52	17.74
Nup160	1.25	1.32	1.73	1.81	3.91	3.13	2.82
Zfp687	2.91	2.92	3.27	3.2	7.26	5.93	6.64
Me3	10.14	8.47	7.69	11.45	21.99	16.6	21.31
Chek2	1.46	1.74	2.33	2.17	4.11	2.94	4.82
Tspan9	16.9	12.65	13.98	13.82	32.57	25.9	33.84
Fhod1	7.57	4.81	5.37	4.51	11.73	10.19	13.86
Ifit2	2.81	2.47	2.51	3.11	4.84	6.15	6.44
Midn	22.66	16.82	18.84	19.82	42.57	39.69	42.98
Mapk8ip3	2.8	1.86	2.52	3.23	5.17	5.34	6.1
Ap1g2	3.78	2.62	2.4	2.57	6.72	5.87	5.63
Clic1	160.33	141.69	134.61	139.57	315.04	293.56	312.4
Fer	3.37	2.02	2.24	1.87	4.68	5.29	5.14
Ptpn1	8.34	9.29	8.34	9.47	20.22	16.49	20.13
Pdpn	12.79	11.54	10.82	9.93	24.41	19.45	28.54
Plscr3	17.17	18.35	9.56	12.36	32.19	24.02	29.17
Sp110	9.99	8.07	9.72	6.85	17.17	18.97	19.19
Arhgef2	7.67	7.9	7.38	10.43	19.46	14.3	15.64
Sec14l2	1.66	1.88	1.92	1.27	4.65	3.02	3.19
RT1-Db1	305.2	162.35	158.86	147.17	389.15	298.46	544.26
RT1-CE1	34.44	19.31	14.09	22.86	43.83	39.6	60.35
Ptprj	21.51	17.4	18.35	22.41	46.77	40.35	40.41
Mbtps2	1.38	1.63	1.39	1.88	3.65	4.54	2.84
Mllt6	5.67	5.76	6.3	7.04	13.51	11.92	14.19
Slc15a3	7.06	5.6	7.33	6.33	14.47	14.3	13.19
Sh3kbp1	5.03	3.44	3.22	3.95	7.45	8.11	9.94
Inf2	2.3	2.06	2.8	2.51	5.63	4.89	4.95
Dip2b	2.37	1.59	2.23	2.5	5.41	4.4	4.05
Myl9	55.52	32.98	38.93	36.89	85.47	90.96	83.77
Ppp1r15a	9.65	7.79	9.57	7.2	21.47	15.78	17.57
Map2	2.51	1.03	1.07	1.86	3.29	5.12	4.31
Zfp280c	1.33	0.76	1.01	1.07	2.32	2.11	2.21
Marveld2	2.57	3.49	3.63	4.91	5.84	9.95	6.74
Pip4k2b	3.2	3.48	4.04	3.95	7.75	8.09	7.57
Ddx39a	11.32	10.87	11.98	7.52	21.62	22.87	22.09
Rgs3	6.91	5.71	4.82	5.29	11.91	10.33	11.76
Zfp579	3.44	2.92	2.72	2.94	5.66	5.53	7.96
Igsf9	3.62	2.05	3	2.34	5.65	5.47	6.35
Zmynd15	3.64	3.83	4.67	4.03	9.61	8.34	7.89
Capn2	19.76	19.9	19.05	25.17	48.22	39.5	46
Irgq	3.36	2.56	3.59	4.15	7.95	6.86	6.89
Cemip	2.6	1.58	1.84	1.75	3.54	3.8	5
Dsp	4.73	6.14	5.1	9.91	14.49	11.73	14.9
Trim59	3.19	3.15	3.19	3.28	7.6	6.48	6.36
Entpd1	6.26	5.61	5.48	5.86	14.35	11.86	10.86
Kirrel1	7.82	4.67	5.44	5.15	12.66	12.56	11.82
Nsd1	4.88	4.3	4.84	6.72	11.89	10.27	10.75
H1f10	7.94	11.62	9.87	15.11	25.17	25.99	18.72
Plin3	23.21	15.51	20.77	16.02	39.98	32.39	47.45
Pdlim5	7.11	5.75	6.63	9.36	16.24	12.51	16.91
Plcb3	6.26	5.73	5.51	6.92	12.95	12.45	13.39
Rai1	2.32	2.11	2.13	2.41	4.46	4.52	5.3
Disp1	1.42	1.24	2.4	1.89	3.87	3.53	3.65
Cnpy4	7.78	6.96	5.04	6.86	14.67	13.25	14.32
Lyve1	2.59	3.42	3.21	4.19	5.33	6.49	9.47
Sgpl1	12.65	10.42	10.54	11.02	25.89	23.53	22.88
Atf7	2.32	2.55	2.14	2.29	5.28	4.56	4.97
Psip1	6.43	7.4	8.08	9.1	19.86	16.13	14.88
Trmt10b	3.56	6.45	5.56	6.04	12.67	10.46	11.3
Septin2	41.61	39.72	41.19	44.21	86.06	85.05	93.43
Atp9a	16.95	13.2	17.26	20.33	38.13	34.98	33.82
Atl3	6.41	5.11	7.39	7.15	15.42	14.17	11.62
Arl15	11.96	8.19	10.44	12.42	24.92	21.27	20.43
Zfp41	2.34	4.21	1.76	1.85	4.13	3.86	5.17
Egfr	1.56	1.36	0.94	1.78	3.43	2.9	2.62
Cyp4f17	2.58	2.55	3.76	4.28	8.64	6.9	6.72
Matn2	4.8	2.02	4.16	3.63	8.5	6.13	8.46
Emb	11.29	15.17	12.02	14.61	28.3	27.65	27.97
Limd1	6.44	5.46	6.68	6.21	14.02	11.2	14.14
Stra6	20.73	6.71	9.18	10.82	32.11	22.7	22.18
Dnase2	11.52	8.21	10.03	10.34	22.06	15.99	25.21
Asxl1	4	3.84	4.49	4.73	10.06	7.5	9.51
Ipo11	1.6	1.79	1.72	2.94	4.55	4.34	3.82
Etv3	3.64	3.82	3.93	4	8.61	6.96	9.25
Ccp110	1.29	1.31	1.28	1.06	2.93	2.7	2.21
Soat1	11.55	12.64	17.25	14.89	33.27	28.36	27.43
Krt80	13.79	10.08	9.48	10.15	20.66	19.31	28.76
Trim5	10.07	8.52	6.31	9.78	18.35	18.31	18.11
Epn2	7.21	4.46	5.15	6.54	12.41	12.09	12.13
Nup155	2.33	2.03	2.98	3.6	6.38	6.04	4.79
Cntrl	1.43	1.74	1.72	2.87	3.63	4.15	5
Zfp322a	1.58	1.05	2.24	2.55	4.13	3.82	3.69
Snx33	5.51	4.84	4.6	5.27	10.63	9.34	11.93
Heatr5a	2.25	1.51	2.28	2.37	3.94	4.41	4.84
Tnfsf13b	3.79	2.93	3.94	3.08	6.37	6.92	9.82
Ski	17	11.91	11.51	16.34	30.47	29	29.52
Vps13c	3.47	2.75	3.81	4.69	8.13	7.81	7.16
Zbtb46	1.36	1.22	1.63	1.85	3.17	3.5	3.27
Rnf2	11.4	9.11	9.17	12.01	21.14	22.02	24.44
Ptprm	2.17	2.78	2.67	2.97	6.54	5.33	4.93
Akap13	4.75	4.71	4.79	5.93	11.27	10.16	10.38
Tspan13	9.34	5.88	8.76	9.25	17.42	16.68	17.89
Extl3	7.4	4.59	5.7	7.33	14.39	12.36	12.46
Eri1	5.24	6.39	6.9	7.49	14.13	13.26	13.61
S100pbp	3.28	2.52	3.08	3.25	6.45	6.04	6.55
Ifi27	121.86	100.42	139.66	110.59	166.75	263.3	305.83
Ddx17	46.3	41.46	47.68	64.27	100.49	93.14	93.99
Prkx	4.7	4.4	4.26	3.97	9.18	7.45	10.68
Dlg5	5.86	4.39	5.24	5.57	12.11	9.27	11.72
Stxbp1	3.46	4.24	3.65	6.28	9.23	8.75	9.58
Tm4sf1	7.82	6.36	9.8	10.27	18.18	19.97	15.2
Fen1	4.11	3.34	2.75	5.58	10.09	7.98	6.54
Mfhas1	2.84	2.02	2.62	1.63	5.76	4.37	4.2
Stk10	4.77	2.14	3.59	3.49	6.15	6.05	7.62
Btbd7	3.56	3.33	3.37	5.22	8.22	7.26	8.61
E2f2	1.83	1.5	1.15	1.3	3.23	2.86	2.97
Ddr2	1.23	1.12	2.08	1.33	2.92	2.91	3.21
Aif1	58.86	42.11	37.94	45.58	94.34	92.43	97.34
Pprc1	3.09	2.27	2.6	2.67	5.76	5.22	5.65
Gdf11	2.28	2.04	1.79	3.43	5.07	4.8	5
Tbc1d2b	4.5	5.23	5.39	5.84	10.38	9.96	12.5
Capza1	17.81	17.46	20.09	18.67	41.31	37.03	37.63
Phldb1	13.02	13.49	12.95	14.02	30.67	24.61	26.16
Ccdc50	6.9	3.53	4.32	5.9	12.53	10.32	9.12
Jcad	3.13	2.19	2.2	3.07	6.51	5.32	4.69
Lmf2	16.14	13.95	16.13	15.88	33.4	29.88	33.61
Pola2	3.17	2.01	2.31	3.8	5.9	4.7	6.94
Crip2	40.99	34.08	39.99	48.17	82.92	73.19	96.54
Cdkn2c	8.08	9.87	6.95	6.79	14.32	17.3	17.86
Rbms1	6.8	4.79	8.96	8.61	15.87	13.56	16.05
Srgap2	5.5	3.33	4.75	4.76	9.91	7.46	10.93
Gins2	2.36	2.37	2.37	3.31	6.36	4.18	5.72
Itgb6	13.04	12.49	14.61	17.62	25.82	29.28	35.33
Hcn2	6.83	3.57	4.96	5.24	10.06	9	12.85
Trim33	2.7	1.92	3.57	3.38	5.93	5.87	6.14
Sdc1	4.03	4.65	5.67	6.23	8.77	14.84	8.1
Pkd1	3.32	3.02	2.51	3.38	6.35	6.12	6.56
Lama5	5.44	5.66	5.95	7.38	12.93	11.5	13.58
Ca8	11.18	8.94	6.68	12.07	19.68	21.24	19.21
Arid3a	2.3	1.75	2.01	2.77	4.49	7.36	5.41
Plxnb1	2.63	2.47	2.83	2.93	5.98	5.05	5.9
Ep300	3.15	2.7	3.11	3.93	8.2	6.19	5.63
Suv39h1l1	3.28	2.78	2.82	4.27	6.45	6.53	7.35
Cdk2	2.85	3.82	3.54	4.19	7.67	6.98	7.75
Sh2b3	6.64	6.26	7.58	8.75	15.14	13.86	16.31
Kmt2b	3.55	3.89	3.67	4.45	7.82	7.38	8.98
Rev3l	1.7	1.68	1.91	2.44	4.31	3.91	3.76
Gabbr1	8.13	6.98	5.36	6.3	13.13	13.09	12.97
Col4a5	8.48	7.42	9.41	10.19	18.9	17.98	18.08
Efemp1	4.05	4.86	3.94	8.63	9.18	11.73	12.05
Tut4	1.58	1.41	1.53	1.41	3.18	3.06	2.95
Tmem151a	1.8	1.41	2.72	2.08	4.28	3.96	4.14
Mal	77.83	64.55	71.24	83.59	133.33	146.5	177.84
Bahcc1	1.08	0.8	1.05	1.4	2.98	2.06	1.67
Cish	4.89	6.13	10.99	9.33	16.48	17.54	14.31
Klhl20	2.97	2.16	1.73	3.29	4.05	4.68	4.7
Mid2	1.75	1.46	1.33	1.96	3.64	2.93	3.47
Rlf	2.31	2.06	2.81	2.93	6.05	4.26	5.35
Vcl	8.34	7.94	8.15	9.13	16.79	16.31	18.63
Mdfic	4.88	3.36	3.27	2.62	9.09	6.77	6.06
Pmf1	7.6	9.32	11.33	9.44	19.74	21.96	18.23
Klf10	7.02	7.44	4.09	6.12	12.76	12.88	12.5
Adap1	3.81	3.1	2	3.92	5.49	6.91	7.27
Ctdspl2	3.44	2.36	3.76	3.44	7.2	4.7	6.59
Dynll1	221.61	183.3	128.27	142.8	296.15	309.06	431.52
Cnnm4	5.73	4.76	3.94	4.72	10.59	9.12	9.86
Zcchc2	3.57	3.14	2.42	3.46	6.82	6.47	6.36
Tank	2.25	2.87	2.72	2.93	5.95	5.58	5.38
Apol3	9.46	7.52	6.78	7.7	17.87	13.48	17.89
Vsig10l	6.72	6.48	6.8	8.15	16.38	13.38	13.62
Cnih4	11.45	14.56	11.42	14.72	28.29	28.01	24.01
Unc119	6.58	4.63	8.76	6.16	14.44	13.69	11.92
Asap1	3.27	3.36	5.53	5.53	9.21	8.05	9.73
Nr2c2	3.42	3.05	3.32	4.27	7.47	7.92	6.15
Id3	65.62	48.28	32.24	36.9	98.8	91.32	90.2
Irf2bpl	23.89	12.95	14.73	19.58	39.89	34.69	33.98
Gpsm1	2.3	3.42	3.85	4.08	7.2	5.29	6.21
Sema4d	8.81	5.65	4.96	7.65	13.3	17.91	14.09
Marveld1	4.89	4.89	5.24	6.56	10.82	9.23	13.05
Tubgcp4	3.3	2.53	4.81	3.62	8.11	6.47	7.29
Shtn1	9.91	8.51	8.87	9.69	21.65	18.85	16.17
Ppp2r3a	6	3.8	4.56	6.41	10.48	11.26	9.31
Fcer1g	103.68	64.94	81.38	56.88	142.93	144.23	178.06
Zfp260	6.67	6.03	5.61	7	11.48	13.89	13.26
Hgf	1.84	1.43	1.7	2	4.36	2.49	3.89
Prpf39	4.04	4.21	3.92	4.93	8.25	8.46	9.43
Psme2	44.76	40.35	40.61	43.8	79.37	92.14	86.61
Rhoj	5.08	2.85	3.21	3.99	7.17	5.94	9.96
Micall1	6.2	6.07	5.91	6.88	12.58	12.05	13.75
H2az1	130.3	132.19	159.42	149.09	314.17	270.35	247.31
Cytip	9.01	7.64	6.93	11.8	22.61	14.64	16.7
Rbm3	24.01	27.79	48.44	45.8	75	68.13	79.33
Usp28	2.83	2.86	2.55	2.27	5.12	4.94	6.06
Cd1d1	4.63	4.76	8.01	5.3	12.83	12.4	9.5
Pcdh1	4.35	3.7	4.08	5.17	10.89	8.35	7.23
Sptbn2	5.63	4.27	5.45	8.38	14.05	11.2	10.82
Ptpn6	17.29	15.91	16.51	20.06	33.58	31.07	41.64
Tmx3	5.76	4.22	6.1	5.61	12.56	11.02	9.4
Tyk2	5.51	5.9	4.8	5.83	12.65	10.73	10.39
Zc3h11a	14.25	12.9	15.69	18.68	34.12	28.42	31.21
Tgfb2	5.91	2.49	3.71	2.51	5	8.6	8.64
Rai14	8.29	7.65	6.93	7.88	14.3	14.51	18.54
Nfatc1	2.32	1.51	1.42	3.04	4.63	3.81	4.69
Zdhhc21	1.68	1.9	2.42	2.93	7.14	3.93	4.29
Gas1	14.1	7.5	12.08	12.79	22.91	22.25	24.91
Zc2hc1a	3.54	2.81	3.48	3.34	7.24	8.23	9.16
Vwa1	12.85	10.91	10.67	10.73	23.3	19.77	25.85
Ids	7.38	5.47	4.98	7.87	15.45	13.12	10.37
Eif2ak2	7.01	5.18	7.49	9.13	13.39	15.95	14.19
Klhdc8a	4.23	3.55	4.83	4.42	9.81	6.29	9.94
Tfcp2l1	27.15	17.13	24.07	26.79	54.2	44.58	45.81
Ocrl	1.25	1.46	1.87	1.82	3.28	2.96	3.74
Itgb1	96.6	81.64	78.26	92.77	177.67	169.06	184.53
Aff1	4.38	2.32	4.01	5.18	8.01	7.56	7.97
Zfp275	1.02	1.36	1.26	1.45	3.11	2.37	2.32
Slc39a10	3.46	4.33	4.38	5.24	10.27	7.38	8.03
Cxcl16	95.34	89.04	86.08	83.21	187.34	178.21	172.36
Tmem165	10.34	8.92	10.94	11.81	22.97	20.86	19.85
Clec2g	46.22	57.61	86.99	65.1	114.83	130.21	143.9
Pik3ap1	9.3	8.99	7.82	8.89	19.29	15.62	19.08
Dctn4	8.31	7.18	10.63	11.13	20.29	16.04	20.14
Gadd45b	10.28	10.27	9.23	9	17.99	17.1	23.78
Nbeal1	0.82	0.5	0.51	0.73	1.48	1.22	1.17
Gpatch2l	2.12	2.34	2.69	2.68	5.12	5.03	4.77
Cttnbp2nl	10.07	8.99	8.61	9.68	20.98	18	17.78
Adnp2	2.47	2.65	2.42	2.81	6	5.82	3.9
Mecom	9.09	8.43	10.98	10.28	21.08	20.02	17.74
Tbc1d1	9.68	9.15	10.57	11.49	21.88	17.76	22.52
Ptprf	20.79	20.44	23.19	26	50.48	44.48	42.98
Akr1b1	22.38	17.52	21.83	37.61	40.8	49.48	58.08
Plekhg1	1.54	1.25	1.37	1.78	3.54	3.08	2.39
Ago1	2.63	2.49	3.46	3.92	7.16	6.14	5.61
Tuba1c	180.79	167.65	160.6	154.88	379.99	329.28	297.33
Snrpa	11.43	10.91	10.25	10.43	27.54	19.11	18.48
Obsl1	1.99	2.2	1.99	3.02	4.77	4.55	4.6
Ndst1	8.07	5.78	8.93	14.35	21.91	16.57	17.31
Asap2	3.36	2.02	4.39	4.29	7.11	7.15	6.92
Prkdc	1.15	0.9	1.24	1.59	2.7	2.4	2.27
Rcc2	21.54	18.79	15.4	26.05	51.18	36.17	35.75
Hip1r	10.71	7.71	8.51	8.8	17.78	18.83	17.32
Bmpr2	5.71	4.04	5.36	6.85	13.4	9.38	10.4
Isyna1	24.26	21.17	14	24.71	40.61	41.91	44.13
Fmnl3	8.87	4.3	6.4	7.06	13.69	12.11	14.27
Mcam	11.78	9.86	10.67	13.09	22.8	20.46	25.43
Zeb1	2.71	2.38	2.88	3.46	5.87	5.6	5.77
Rab25	18.67	14.16	12.46	9.94	25.93	28.26	29
Bdp1	1.35	1.63	1.53	2.05	5.02	2.66	4.29
Hmgcr	6.87	6	6.57	9.71	16.75	12.43	14.81
Serinc5	6.07	4.09	5.57	6.44	11.64	11.71	9.98
Glce	3.57	3.3	3.36	4.24	8.25	6.64	6.99
Ssh3	6.43	5.95	6.46	6.69	12.28	11.44	14.82
Cdh1	18.76	18.34	17.81	22.23	42.22	35.73	38.57
St3gal2	11.43	11.75	11.42	12.17	24.13	20.6	26.02
Ipo5	18.35	18.78	21.54	24.22	44.09	40.55	39.89
Hsd11b2	231.76	174.54	196.01	177.29	385.91	341.4	446.04
Rapgef6	1.4	1.08	1.63	1.68	2.87	2.79	3.06
Hk1	12.53	14.55	12.87	18.48	31.92	27.37	28.71
Tmcc1	3.5	3.18	3.73	4.26	7.56	7.29	7.64
Reck	4.73	4.24	4.5	5.48	10.19	9.91	8.35
Niban2	12.86	13.17	12.43	14.5	25.43	24.19	30.1
Tspan14	25.35	20.53	22.43	24.02	50.48	38.02	50.11
H2ax	14.22	14.52	9.09	15.71	29.17	20.6	30.66
Itpkc	5.47	4.1	3.43	2.84	7.46	8.37	8
Helb	2.72	2.6	2.53	3.22	6.61	4.99	5.09
Stat1	27.17	20.43	21.69	25.49	48.45	44.11	50.35
Msh2	7.12	5.8	5.42	6.98	11.77	11.26	14.94
Ctsf	15.97	25.18	16.08	32.79	49.3	44.23	41.02
Smarcc1	10.25	7.53	9.72	12.94	23.31	19.11	18.2
Pbx1	13.08	9.77	10.59	13.12	21.23	24.26	20.19
Rab3gap2	5.77	5.37	5.56	6.24	13.35	10.62	10.26
Islr	24.13	21.48	20.46	19.18	35.06	39.89	52.75
Ppp1r12b	1.55	1.06	1.5	1.55	2.86	2.69	2.92
Gprasp2	4.22	3.37	3.63	2.82	6.56	6.31	8.17
Sgcb	4.14	5.12	4.19	8.57	8.8	10.26	9.05
Mycbp2	7.31	6.32	8.58	13.99	14.37	17.57	13.46
Maml1	2.34	2.75	3.33	2.96	6.45	5.93	4.71
Nedd4	58.74	53.99	60.82	68.18	123.95	114.57	122.97
Zfyve27	6.63	5.08	7.23	7.72	13.23	11.29	13.75
Baz2a	4.67	3.6	4.83	6.37	10.2	8.59	10.22
Cers5	17.11	11.64	14.92	13.89	31.92	26.04	27.12
Parvb	3.31	3.07	3.29	3.44	6.2	6.82	6.42
Cnot6	9.68	6.93	10.28	12.31	19.87	17.76	19.29
H3f3a	180.31	148.97	150.99	168.39	364.91	310.18	291.79
Mex3c	8.75	8.72	7.88	8.93	19.43	14.25	17.73
Spata6	3.82	3.36	5.26	5.5	10.98	7.79	8.02
Prr13	67	48.06	43.12	41.05	88.1	93.99	89.35
Cav1	7.02	6	8.13	8.4	15.08	14.43	14.49
Zbtb1	3.83	3.48	2.54	4.65	7.29	7.13	7.16
Mob1a	12.91	11.2	13.71	15.03	28.87	24.05	25.97
Mitf	3.24	3.17	2.55	3.42	7.8	5.52	7.16
Sorbs2	4.3	2.83	3.43	4.23	7.01	7.14	7.83
Slbp	12.6	13.67	15.54	14.44	26.32	32.08	25.24
Tuba1a	53.7	38.16	33.99	26.84	79.88	71.14	77.24
Ice1	3.32	2.7	3.34	3.56	6.83	6.22	6.22
Hivep1	1.92	1.73	1.8	2.62	3.83	3.95	4.21
Heatr6	3.23	1.65	2.18	2.98	4.77	5.24	4.82
Qsox1	4.25	3.32	2.69	5.1	6.43	6.95	9.19
Fzd2	6	4.24	5.1	6.54	8.78	11.29	12.23
Setd1b	2.9	2.13	2.59	3.46	6.05	4.43	6
Zmym1	2.31	1.65	1.87	2.76	4.21	4.21	4.31
Zfc3h1	10.58	11.55	6.13	14.03	22.26	15.79	16.04
Bbx	2.87	1.99	2.7	3.62	6.64	4.68	5.18
Map4k5	6.32	4.47	5.28	7.21	12.22	11.3	10.94
Nucb2	4.84	4.62	5.17	5.42	8	11.31	10.37
Rif1	1.11	1.1	1.15	1.25	2.38	2.16	2.33
Car15	11.8	14.98	9.14	10.63	22.82	16.53	30.4
Elk4	5.68	3.16	4.65	5.53	9.96	9.57	8.3
Dip2a	3.5	2.22	3.15	3.89	7.09	5.86	5.95
Dnajc27	3.14	2.9	2.12	3.25	5.29	5.89	5.32
Flot2	30.68	29.88	35.93	31.85	69.86	58.92	62.6
Hebp1	15.32	10.48	8.69	15.81	22.22	22.01	29.7
Sod3	226.6	181.36	213.7	212.38	412.43	420.73	399.72
Frmd6	7.1	5.08	6.18	6.55	11.1	12.8	12.91
Trpm7	8.49	7.14	9.45	12.47	20.26	20.6	14.46
Map3k14	2.73	3.25	2.6	2.81	6.92	5.2	4.9
Cramp1	1.37	1.03	1.46	1.52	3.2	2.74	2.06
Map9	1.53	1.71	1.55	1.62	2.86	2.86	3.83
Trim16	1.58	2.24	1.58	2.23	3.68	3.79	3.9
Tmem189	17.89	17.48	17.13	18.71	36.63	30.28	38.63
Ptpn3	7.63	7.46	7.31	8.23	15.55	14.32	17.5
Dennd4b	2.75	2.79	4.15	3.31	6.28	6	7.04
Kdm4a	8.71	7.02	8.76	9.29	17.45	15.48	17.12
Cpm	6.37	4.12	4.84	5.48	11.45	10.39	8.94
Septin11	19.26	14.76	18.48	18.97	37.58	32.07	36.35
Cap1	79.77	64.92	72.33	78.01	149.61	133.93	153.07
Phf13	3.83	3.83	3.92	3.17	8.14	6.23	7.6
Abcc1	2.59	1.47	2.03	3.36	4.66	4.86	4.34
Topbp1	1.83	2.31	2.16	2.37	3.92	4.64	4.3
Arap1	11.39	8.89	9.35	9.9	19.51	19.49	19.45
Arhgef17	7.66	6.14	7.03	7.74	13.89	13.46	14.86
Bicc1	21.52	17.1	21.7	25.51	46.47	39.67	42.25
Abi3	5.02	4.65	4.62	4.87	9.85	9.29	9.15
Cybc1	14.08	12.21	12.87	11.69	23.03	25.91	26.1
Agrn	5.81	7.34	6.44	8.14	14.08	12.51	14.49
Tcf7l1	2.15	1.66	1.93	1.93	4.13	2.99	4.21
Cdv3	18.9	19.5	19.7	24.37	45.2	40.57	34.99
Nup210	1.66	1.92	2.17	2.18	3.97	3.73	4.03
Zbtb11	2.84	3.49	3.3	3.9	6.3	6.18	7.53
Il34	25	25.12	28.4	27.31	52.91	49.92	53.09
Tmem67	1.71	2.35	2.25	2.41	5.17	3.87	3.93
Utrn	3.9	2.96	4.27	4.99	8.81	7.22	7.82
Kansl1	4.32	5.17	5	5.07	10.55	9.13	9.26
Rgl3	8.38	7.04	5.86	7.57	14.31	12.8	15.96
Elf2	5.85	5.36	5.04	4.38	9.2	9.51	11.91
Plin2	40.34	23.97	23.09	25.38	59.88	49.54	56.37
Nol11	4.95	3.57	5.55	4.75	9.8	8.21	9.65
Ldlrad4	2.82	4.46	3.87	3.06	8.95	5.82	5.23
Mbd5	1.84	1.09	1.27	1.52	2.67	2.59	3.22
Il17rc	6.1	6.8	5.18	5.01	11.57	10.01	12.56
Tubgcp2	6.46	5.62	4.77	6.57	12.85	11.37	10.2
Cwh43	6.94	5.61	8.02	7.19	13.49	13.26	14.03
Rc3h1	3.73	2.34	4.05	4.63	8.36	7.19	8.34
Lrrk1	3.63	2.5	3.51	3.51	6.71	5.94	6.67
Ckap5	6.88	6.15	5.98	6.52	13.98	11.18	12.5
Gnb1	63.99	50.08	54.86	66.4	117.01	105.55	121.62
Csnk1e	8.82	6.62	7.16	8.55	15.11	14.07	18.92
Kdm2b	3.31	2.86	3.5	4.42	7.42	6.47	6.78
Dusp1	17.33	13.65	12.71	13.42	34.52	21.28	28.35
Ifngr1	34.11	31.43	40.24	37.67	62.87	56.32	91.5
Trrap	4.31	4.71	3.84	5.58	8.65	8.67	9.31
Cdh5	5.99	6.82	5.63	7.31	13.86	12.49	11.8
Pnrc1	41.43	25.68	18.5	24.16	61.15	52.54	46.9
Abcd1	2.96	2.52	3.18	2.61	6.57	4.16	5.91
Fnbp4	5.49	5.05	6.97	6.52	12.88	11.35	10.78
Stat6	17.16	16.4	13.41	14.38	29.11	29.57	33.67
Ero1a	5.79	4.71	6.09	6.76	11.75	10.33	12.08
Mak16	7.34	7.98	5.15	5.47	11.74	13.49	11.24
Tor4a	5.27	3.79	4.26	3.98	8.53	8.91	7.87
Stmn1	129.37	176.79	140.22	151.04	288.52	287.88	296.41
Arl13b	2.14	2.18	2.29	3.08	5.58	4.23	4.29
Pck2	10.16	12.3	9.39	12.57	24.64	17.27	23.41
Rasa1	6.37	4.64	5.57	7.46	12.62	11.68	10.74
Bhlhb9	3.73	5.4	4.79	5.43	9	10.4	8.97
Cep120	2.97	3.37	3.41	3.3	6.12	6.1	6.96
Tmem168	6.16	4.43	6.67	6.66	13.1	10.96	10.86
Bptf	6.15	5.22	4.86	7.26	13.28	8.97	10.43
Slc12a9	8.71	9.55	11.22	11.16	23.28	18.09	17.75
Nsd2	3.44	3.96	3.63	5.52	8.33	6.98	8.89
Zfp46	3.69	2.88	2.48	3.4	5.69	5.6	6.87
Cep85	4.14	4.05	3.77	4.12	7.79	7.01	8.46
Pcna	39.96	38.12	36.8	47.85	79.73	78.74	77.88
Snn	24.48	31.7	35.15	41.35	72.97	47.96	73.74
Cdk5rap2	2.79	1.64	2.97	2.22	5.26	4.19	4.43
Sdf2	99.09	79.52	71.23	85.63	83.62	66.15	94.73
Bcl7b	41.21	40.16	39.92	45.14	40.42	38.41	42.42
Atp5f1a	1651.94	1383.49	1536.25	1659.64	1645.85	1499.74	1391.97
Ubxn8	6.71	8.07	10.42	9.06	8.33	8.78	7.92
Lrp4	5.01	3.08	2.83	3.94	4.11	3.8	2.9
Med11	22.52	23.4	19.32	25.93	22.35	22.34	21.4
Clpp	66.21	60.86	66.98	71.52	61.09	68.54	62.36
Tmem42	23.96	24.22	30.44	24.91	26.97	27.52	21.01
Htra1	67.49	66.45	60.4	72.14	70.92	63.41	59.98
Trib2	15.07	19.81	17.19	22.03	18.94	14.98	20.27
Akap8l	15.01	12.68	10.36	10.97	12.08	13.05	10.77
Glmp	174.48	142.83	144.29	150.53	150.06	143.66	154.42
Ndufa12	417.34	356.23	343.21	337.07	363.2	341.14	341.89
Mtfmt	12.86	15.55	18.37	20.83	17.4	15.56	16.15
Cfap298	70.38	60.62	60.52	63.77	62.79	57.43	65.13
Got1	112.11	96.63	95.78	104.87	103.25	86.55	108.68
ST7	15.83	16.07	12.74	15.01	15.68	13.68	14.13
Get3	103.7	91.16	94.24	83.84	86.49	89.81	95
Scamp5	17.87	15.16	20.98	17.95	19.3	15.98	15.11
Fn3krp	21.36	22.85	21.47	26.07	21.97	22.78	21.92
Dhcr24	56.33	44.5	45.82	54.88	59.78	42.38	44.84
Sesn1	20.41	11.57	15.39	13.96	10.73	16.65	15.75
Tmem192	12.16	13.11	13.31	13.4	11.2	12.87	13.71
Gtf2h5	17.44	23.34	20.26	18.97	18.34	17.26	22.8
Ndufb11	316.4	272	296.88	293.32	292.69	283.14	274.68
Ino80e	23.17	21.33	21.46	22.13	22.33	17.53	24.27
Lrrc45	18.36	16.96	21.51	19.01	18.97	18.25	17.96
Abhd3	19.83	20.96	18.86	16.26	20.16	16.35	18.95
Apex1	63.76	70.78	74.76	67.81	70.06	65.71	65.44
Sepsecs	11.8	14.66	14.79	15.05	16.93	12.03	12.23
Sc5d	19.21	18.27	20.68	23.15	22.57	19.43	17.13
Phospho2	12.4	11.13	12.05	12.48	12.71	9.63	12.6
Rnaseh2b	35.13	42.15	43.52	42.37	35.8	39.89	42.7
Eif1b	84.26	83.23	76.22	79.99	78.13	70.06	86.04
Parg	16.12	15.91	19.51	20.62	18.73	16.5	17.23
Gpx4	769.11	791.06	706.95	778.16	739.53	691.92	766.31
Surf2	14.7	15.86	15	18.34	13.81	15.55	16.78
Tmem8a	54.41	55.62	61.94	73.34	66.79	53.2	58.18
Cox7b	1308.84	1227.69	1235.23	1174.99	1183.37	1260.16	1075.04
Clcn2	7.76	11.82	10.74	12.62	11.38	11.15	9.08
Bckdk	118.34	102.09	107.89	113.23	106.09	119.63	93.48
Lhpp	69.91	59.11	62.12	67.19	68.87	64.8	53.05
Rufy1	36.59	25.59	31.54	31.28	32.67	27.31	30.61
Glyatl2	108.18	94.71	117.25	123.68	107.94	118.86	92.88
Mrps16	140.26	135.29	144.49	134.32	115.15	143.65	138.11
Sub1	135.73	124.6	113.86	116.51	111.85	119.53	121.38
Acbd4	34.8	44.76	36.79	49.67	32.2	45.79	41.54
Lrrc20	6.77	9.81	8.73	7.95	7.47	7.7	8.39
Nr2f6	126.75	101	110.24	99.45	107.87	98.69	110.06
Aars	84	69.14	73.37	80.76	82.48	68.74	69.87
Cluap1	23.55	24.3	26.18	32.34	23.16	26.38	28.16
Wdr91	23.64	20.35	23.49	22.37	23.19	22.29	19.43
Mlh3	5.19	4.65	5.19	6.38	4.91	4.75	5.79
Med28	29.45	30.1	31.63	35.07	31.77	28.72	30.65
Hsbp1	230.94	251.17	235.21	242.64	238.56	225.18	228.48
Ipmk	29.9	29.12	37.93	36.63	31.95	30.72	33.79
Mlycd	50.95	52.41	49.74	50.99	48.22	47.17	51.97
Ptpro	17.2	13.99	16.4	12.96	13.53	15.29	14.92
Uqcc3	128.7	116.72	95.89	122.63	105.04	108.49	117.59
Ecsit	60.26	59.22	63.38	64.29	64.73	60.64	52.51
Fggy	31.65	28.58	27.46	30.11	28.44	27.73	28.67
Atp6v1c1	62.37	66.2	69.73	84.14	67.34	65.59	70.07
Dgat2	11.32	13.49	12.54	18.14	15.59	13.85	10.48
Esd	181.47	167.93	147.79	170.19	162.66	166.31	162.75
Chmp4c	16.41	18.64	19.06	18.91	15.02	18.65	18.84
Kcnj12	15.59	14.1	21.65	19.82	17.75	17.99	16.79
Ppm1b	45.7	41.08	40.86	48.76	45.47	40.45	44.33
Ccdc126	6.68	5.89	7.15	7.68	6.56	6.25	6.87
Cgnl1	140.29	103.85	119.98	136.09	138.85	112.44	109.15
Dnttip1	30.45	34.21	34.78	38.49	30.84	32.21	35.68
Lyrm7	11.14	10.93	10.31	11.41	9.64	12.27	9.5
Rchy1	30.86	28.19	33.71	31.56	28.36	28.28	32.63
Daglb	19.07	19.66	19.07	24.88	23.19	20.05	20.84
Fam107b	99.34	100.61	118.5	130.19	111.15	96.12	112.24
Htatip2	8.18	12.17	12.63	13.01	12.64	10.46	9.98
Adi1	89.53	91.85	84.77	88.36	87.68	80.84	86.17
Mrps11	70.33	77.93	67.56	63.12	64.08	69.2	66.67
Phyh	252.29	257.39	275.52	301.69	264.61	254.54	259.88
Atp6v0b	253.12	231.8	211.32	209.99	210.24	199.88	239.74
Cd99l2	6.86	9.93	6.64	9.65	9.82	6.04	6.8
Nudt19	24.74	26.45	20.57	26.08	18.15	31.35	20.25
Mlf2	198.41	194.56	182.02	210.78	192.81	178.25	192.21
Ndufb4	734.21	686.49	714.8	679.17	649.11	642.78	681.68
Bnc2	12.13	8.08	10.3	9.54	9.97	11.54	7.45
Rnf167	55.86	47.2	49.34	56.9	51.12	50.58	47.99
Emc4	49.08	44.4	41.03	40.61	42.68	39.16	43.77
Uqcc2	130.73	98.89	92.13	107.05	84.56	108.45	108.81
Ccs	72.51	85.34	83.69	84.16	77.62	74.92	80.65
Arhgef15	8.71	6.29	6.54	8.21	6.33	8.06	6.86
Pih1d1	12.19	12.5	11.05	12.66	13.85	12.5	8.28
U2af1l4	29.7	21.36	23.21	23.46	23.89	22.83	22.93
Gabarap	707.87	683.89	653.33	613.65	606.41	636.12	653.49
Fahd2a	121.92	89.86	95.46	95.31	87.94	97.05	102.64
Rmdn2	6.43	4.19	5.77	5.86	5.13	4.83	5.88
Gorasp1	23.19	18.89	17.99	22.09	18.19	18.81	21.66
Antkmt	30.67	28.62	30.69	26.13	23.9	30.82	28.1
Samm50	136.8	138.83	140.28	150.26	145.03	128.92	131.13
Pycr3	29.79	29.29	28.54	27.54	26.42	26.41	29.49
Srp9	43.51	45.26	41.6	41.92	43.56	40.45	39.16
Atp5mc3	1436.76	1223.48	1282.56	1215.24	1226.17	1146.17	1287.97
Marchf5	42.08	44.34	46.08	56.34	48.85	39.94	45.97
Dqx1	5.26	7.58	7.6	8.11	7	7.26	6.19
Prxl2a	20.4	25.44	24.43	22.98	22.28	24.16	20.24
Trabd	45.94	43.21	37.05	40.62	42.45	37.07	39.98
Tollip	32.37	31.46	31.69	36.45	33.51	29.21	31.71
Taf11	30.37	24.57	29.6	25.14	26.62	24.87	26.61
Mt1	2493.69	2040.28	2246.66	1876.66	1628.98	2452.41	1958.36
N6amt1	24.53	29.18	36.34	26.72	30.18	27.15	26.08
Alg11	14.13	18.09	21.11	18.7	16.16	14.28	21.09
Tmem53	14.72	13.21	14.45	15.65	11.38	15.11	13.81
Ocel1	38.14	29.05	27.82	25.11	31.13	28.32	25.76
Fmo5	20.26	15.75	25.64	19.16	20	20.97	16.6
Fbxw5	55.11	49.7	54.99	55.71	51.59	51.8	50.23
Dnlz	85.51	99	72.03	80.26	82.17	64.78	92.28
Mgst1	173.46	211.62	201.29	225.49	184.56	190.93	200.84
Imp4	55.05	49.04	45.89	51.25	49.59	46.5	47.33
Acsl3	25.27	28.32	31.99	34.21	26.94	23.18	35.52
Ndufb10	328.03	296.15	303.58	269.44	306.18	234.22	307.41
Papss2	17.09	17.34	18.57	22.47	18.68	17.57	17.19
[truncated: 1,221 more rows]

## Sheet: DEGs
Differentially expressed genes in bulk RNA-seq between DOCA and control groups.
gene_name	logFC	logCPM	PValue	FDR
Havcr1	5.23602	6.8209	3.24e-19	2.32e-17
Spp1	4.71021	11.8208	4.68e-59	6.96e-56
Tnc	4.38816	4.73522	1.03e-83	4.1e-80
Lcn2	4.18937	5.04051	3.87e-41	2.55e-38
C4b	4.15014	6.0454	1.48e-50	1.47e-47
Adra1d	4.14045	3.89107	1.28e-56	1.69e-53
Cfi	3.59087	4.38388	2.44e-55	2.63e-52
Kif20a	3.2249	3.06157	2.89e-31	6.6e-29
Slc34a2	3.21255	6.17361	7.17e-70	1.71e-66
Ephb6	3.2072	3.31901	8.43e-31	1.86e-28
Tpbg	3.15615	3.17861	2.38e-33	7.08e-31
Cdk1	3.13265	3.12652	2.04e-34	6.91e-32
Cd44	3.0836	4.555	1.97e-37	9.02e-35
Lamc2	3.05235	3.76398	2.82e-47	2.23e-44
Ltbp2	3.04703	4.56596	1.21e-31	2.87e-29
Adamts1	3.03799	7.10869	5.39e-92	3.21e-88
Top2a	3.03531	4.19263	4.84e-38	2.47e-35
Serpine1	3.0299	5.55743	3.51e-33	1.02e-30
Niban1	2.97298	4.37789	1.95e-20	1.6e-18
Timp1	2.96593	4.54169	1.26e-41	8.85e-39
Mcm5	2.94628	3.44812	4.76e-33	1.35e-30
Angptl4	2.92149	2.89345	4.78e-25	6.31e-23
Gpnmb	2.89787	4.62584	8.11e-32	1.97e-29
Fbln1	2.86219	4.61216	8.68e-31	1.88e-28
Osmr	2.80138	3.48733	1.86e-23	2.21e-21
Lox	2.7904	4.15241	1.55e-35	5.6e-33
Fn1	2.76178	7.28405	5.19e-72	1.54e-68
F2rl1	2.7532	3.18558	1.4e-28	2.64e-26
Mrc1	2.74592	3.61198	6.84e-14	2.12e-12
Atf3	2.72193	4.29528	4.74e-18	2.74e-16
Col15a1	2.71066	5.67453	1.31e-68	2.6e-65
Tubb6	2.69795	3.72337	7.27e-34	2.27e-31
Cldn4	2.67924	6.13776	4.11e-42	3.05e-39
Pvr	2.67004	3.54499	1.6e-23	1.95e-21
Bcl3	2.60251	3.4819	5.43e-34	1.75e-31
Fga	2.59695	5.03246	1.65e-19	1.23e-17
C4a	2.59312	6.65414	3.17e-50	2.9e-47
Rprm	2.56997	3.34855	6.5e-23	7.16e-21
Tmem119	2.56231	3.04306	4.51e-21	3.94e-19
Col1a1	2.55096	7.4399	5.16e-30	1.06e-27
Mki67	2.53723	4.23182	8.27e-39	4.47e-36
Pla1a	2.52389	3.29003	6.97e-28	1.26e-25
Stab1	2.50742	3.24264	2.07e-26	3.12e-24
Olr1	2.50492	4.6817	8.92e-16	3.91e-14
Cxcl10	2.5029	4.06545	3.82e-36	1.51e-33
Birc3	2.49344	3.27087	1.18e-24	1.54e-22
Clu	2.4783	9.26483	9.68e-27	1.55e-24
Ccnb1	2.46749	2.59173	1.34e-19	1.01e-17
Slc66a3	2.45866	3.41484	2.18e-30	4.63e-28
Col3a1	2.45698	8.2779	5.3e-41	3.32e-38
Kif22	2.44581	2.96912	5.1e-17	2.56e-15
Fblim1	2.44025	4.41015	6.99e-26	9.67e-24
Dclk1	2.43107	2.76965	3.47e-17	1.77e-15
Adcy7	2.43056	2.44897	4.08e-20	3.28e-18
Prc1	2.42821	3.68993	6.51e-20	5.06e-18
Olfm4	2.4233	3.14675	1.07e-15	4.6e-14
Gpx2	2.4143	4.44779	5.14e-14	1.66e-12
Smoc2	2.34969	3.58743	1.26e-07	1.34e-06
Racgap1	2.34924	3.34356	9.35e-13	2.42e-11
Tifa	2.3144	3.1768	2.49e-24	3.22e-22
Gja1	2.31428	5.43437	1.17e-40	6.98e-38
Dcdc2	2.30578	5.40532	1.19e-55	1.41e-52
Col14a1	2.30285	2.35006	1.83e-17	9.67e-16
Trpv5	2.28956	4.70584	3.01e-19	2.18e-17
Nipsnap3b	2.28791	2.99204	4.82e-14	1.57e-12
Mcm3	2.28739	3.45896	8.5e-28	1.51e-25
Cd276	2.28316	4.51688	5.32e-36	2.04e-33
Mnda	2.27413	1.97102	1.32e-13	3.88e-12
Clec10a	2.25235	4.16204	2.84e-09	4.2e-08
Ephb1	2.24575	2.81786	1.65e-21	1.56e-19
Dcn	2.24003	6.93699	1.36e-35	5.07e-33
Mcm6	2.22847	3.9251	1.17e-32	3.17e-30
Mmrn1	2.20394	2.36166	2.77e-14	9.37e-13
Fbn1	2.19283	5.91733	2.58e-64	4.38e-61
Mgp	2.16226	8.86169	4.31e-39	2.44e-36
Dpysl3	2.15664	2.91007	3.09e-14	1.04e-12
Egr1	2.14156	4.11885	9.2e-06	6.41e-05
Nlrc4	2.13933	1.9056	4.13e-12	9.61e-11
C2	2.11621	4.2565	1.14e-09	1.8e-08
Cks2	2.1129	2.65019	6.98e-13	1.83e-11
Numbl	2.09907	2.01628	9.54e-12	2.1e-10
Myc	2.09342	4.24891	1.25e-31	2.91e-29
Adam19	2.0798	3.2834	4.44e-18	2.58e-16
C1qtnf6	2.07953	2.89702	3e-09	4.4e-08
Ptprcap	2.07679	2.47387	8.44e-14	2.56e-12
Sh2b2	2.06868	2.29068	3.41e-13	9.36e-12
Ubd	2.06276	5.16471	0.00386501	0.0127806
Slc25a24	2.06057	4.15817	2.36e-26	3.51e-24
Enc1	2.05998	3.71845	8.46e-22	8.14e-20
Capg	2.04763	3.85739	9.4e-18	5.13e-16
Tnfaip3	2.04633	2.89992	2.34e-14	8.03e-13
Lmnb1	2.04235	3.17704	2.67e-16	1.24e-14
Arhgap11a	2.03492	3.22951	5.4e-18	3.07e-16
Necab3	2.02962	2.61487	6.33e-15	2.44e-13
Col5a2	2.02807	5.30697	6.3e-35	2.2e-32
Cp	2.01091	6.93294	3.54e-31	7.94e-29
Tgif1	2.01089	4.53946	2.85e-30	5.96e-28
Tpx2	2.00391	3.07976	1.36e-18	8.72e-17
Slfn13	2.00254	4.31284	1.32e-22	1.4e-20
Nfkbiz	1.99826	3.15085	3.51e-19	2.49e-17
Lgals3	1.98839	5.15914	3.21e-21	2.87e-19
Plekhd1	1.98195	2.54217	5.84e-11	1.14e-09
Pxdn	1.97742	4.54712	8.41e-20	6.49e-18
Ulbp1	1.95365	2.20904	2.59e-12	6.2e-11
Col5a1	1.95071	5.49401	1.11e-26	1.72e-24
Htra3	1.94867	4.28537	4.2e-12	9.74e-11
Fgr	1.94561	2.95004	2.04e-16	9.54e-15
Fkbp10	1.93689	3.5128	8.4e-19	5.52e-17
S100a11	1.93529	4.27361	9.33e-15	3.51e-13
Gvin1	1.93262	3.01715	9.89e-13	2.54e-11
Adamts12	1.92608	2.93608	7.7e-14	2.35e-12
Cx3cr1	1.92525	2.66384	6.34e-08	7.29e-07
A3galt2	1.91157	4.55014	3.37e-14	1.12e-12
Myo1g	1.89875	2.93211	6.29e-13	1.66e-11
Gas2l3	1.89077	1.8304	3.8e-08	4.54e-07
Vcan	1.89067	2.72642	2.25e-10	4.02e-09
Gem	1.88983	2.75557	3.37e-11	6.88e-10
Clec3b	1.88898	4.01399	4.07e-10	6.98e-09
Uchl1	1.88282	2.4975	3.11e-11	6.36e-10
Nlgn2	1.88168	3.12371	7.53e-16	3.37e-14
Rasd1	1.87628	3.02907	1.51e-15	6.29e-14
Tlr4	1.87409	2.32136	1.33e-10	2.45e-09
Tagln	1.86053	6.8139	3.28e-18	1.98e-16
Cpz	1.85919	4.36293	3.63e-19	2.56e-17
Lck	1.85189	2.77193	8.67e-11	1.65e-09
Pole	1.83949	2.07168	3.28e-09	4.77e-08
Mmp14	1.83654	5.12226	1.14e-23	1.4e-21
Anxa5	1.8365	6.98721	9.2e-30	1.79e-27
Frem1	1.82873	3.66101	2.43e-17	1.26e-15
Adamts2	1.82578	3.32806	1.75e-11	3.73e-10
Kif15	1.82197	2.33476	2.36e-11	4.98e-10
Tifab	1.81882	2.03047	2.09e-10	3.76e-09
Tmed6	1.8163	4.14647	2.3e-22	2.4e-20
Ppl	1.81505	4.57629	2.71e-23	3.19e-21
Anxa2	1.81326	6.97041	3.18e-36	1.3e-33
Nlrp3	1.81118	2.31035	5.1e-10	8.59e-09
Fcgr2a	1.80849	3.40511	8.95e-09	1.21e-07
Cd38	1.80673	1.99645	1.75e-08	2.21e-07
S100a4	1.80393	3.33418	3.3e-13	9.12e-12
Krt18	1.80381	4.82122	1.67e-17	8.84e-16
Col6a1	1.79936	6.30252	1.89e-27	3.16e-25
Rin1	1.78815	2.55828	1.04e-11	2.27e-10
Zfp367	1.78637	3.12339	1.05e-13	3.14e-12
Wdfy4	1.7827	3.6659	2.59e-12	6.2e-11
Btg2	1.77663	5.37141	5.65e-19	3.8e-17
C3	1.7725	5.39051	1.55e-27	2.63e-25
Unc5b	1.76658	4.02481	9.56e-20	7.29e-18
Slc7a6	1.76452	2.85289	8.56e-11	1.64e-09
Rnasel	1.75902	3.11675	5.67e-13	1.51e-11
Loxl2	1.75697	3.85004	2.93e-12	6.95e-11
Dnah1	1.74716	1.76215	1.64e-06	1.36e-05
Adamts7	1.74383	3.28523	6.39e-14	2e-12
Plod2	1.74289	5.35061	2.8e-34	9.25e-32
Msr1	1.74216	2.27809	2.55e-10	4.49e-09
Cep295	1.7414	2.40234	8.48e-11	1.62e-09
Hmgb2	1.74034	4.38969	9.01e-22	8.57e-20
Cpne8	1.73973	3.51941	4.89e-19	3.36e-17
Cfp	1.73906	3.76321	5.58e-14	1.77e-12
Cdc20	1.73408	3.66401	4.24e-11	8.53e-10
Gabrp	1.7309	2.82608	4.33e-09	6.16e-08
Tacc3	1.73039	2.93695	1.43e-10	2.64e-09
Sh3bp2	1.72508	3.8231	3.28e-18	1.98e-16
Tubb5	1.72502	7.48332	4.98e-38	2.47e-35
Map1b	1.72315	4.50578	1.24e-26	1.89e-24
Kif26b	1.72061	2.83916	4.06e-11	8.22e-10
Tnfrsf1b	1.7193	3.38159	1.53e-13	4.43e-12
Fxyd5	1.71837	4.20735	1.67e-15	6.9e-14
Pik3r5	1.71723	2.24037	8.11e-10	1.31e-08
Cebpd	1.71569	4.47965	4.33e-19	3.01e-17
Atad2	1.71052	2.94419	6.69e-08	7.63e-07
Ccdc80	1.70796	6.97213	4.35e-24	5.51e-22
Timeless	1.70789	2.40685	4.48e-10	7.6e-09
Rgs16	1.70705	2.16027	1.08e-06	9.41e-06
Ptprc	1.70116	4.67384	3.35e-26	4.86e-24
Aurka	1.70029	2.10771	9.76e-10	1.56e-08
Klf6	1.69385	3.63535	3.91e-13	1.06e-11
Elf3	1.69367	6.00211	4.89e-33	1.35e-30
Ccr5	1.6929	2.26664	4.26e-10	7.26e-09
Crtac1	1.69096	2.30396	1.25e-09	1.96e-08
P3h4	1.68917	2.28889	2.57e-09	3.82e-08
Il17rb	1.68629	1.84672	7.44e-08	8.4e-07
Mmp19	1.68445	2.52204	6.32e-11	1.23e-09
Septin6	1.68282	2.56314	2.39e-09	3.56e-08
Tlr2	1.68155	2.39983	1.33e-08	1.74e-07
Col4a2	1.67862	7.93043	7.83e-26	1.07e-23
Ppp1r13l	1.67815	3.11551	5.1e-13	1.37e-11
Tubb2b	1.6754	4.20985	2.11e-19	1.56e-17
Vav1	1.67521	2.40835	1.32e-08	1.73e-07
G2e3	1.67292	2.03556	3.9e-07	3.77e-06
Vim	1.67002	7.50783	6.5e-26	9.21e-24
Rbl1	1.66741	2.33213	1.36e-08	1.77e-07
Galnt6	1.66738	1.95565	1.49e-06	1.25e-05
Tagap	1.6665	2.36401	5.83e-08	6.75e-07
Cep128	1.66578	2.94212	7.18e-12	1.62e-10
Map3k1	1.66289	4.39968	5.22e-17	2.61e-15
Dok2	1.66243	2.80768	3.74e-07	3.63e-06
Dkk3	1.66147	3.56068	2.41e-17	1.26e-15
Filip1l	1.6608	4.1041	3.16e-17	1.62e-15
Col16a1	1.66	3.65518	7.68e-18	4.29e-16
Grem1	1.6527	5.821	4.01e-37	1.77e-34
Dusp4	1.6526	2.296	1.28e-08	1.68e-07
Mthfd1l	1.64784	2.55111	6.75e-08	7.69e-07
Abi3bp	1.63964	2.12033	3.09e-08	3.74e-07
Cd14	1.63764	2.9638	5.77e-12	1.32e-10
Arhgap30	1.63739	3.67614	2.51e-14	8.54e-13
Clip2	1.63647	4.86216	1.32e-18	8.51e-17
Mcm4	1.63194	3.74213	2.91e-12	6.93e-11
Slfn4	1.63031	4.0514	5.24e-11	1.04e-09
Dtx4	1.62916	2.80719	2.67e-10	4.68e-09
Cmklr1	1.62683	2.64037	3.45e-09	5.03e-08
Abca8a	1.62193	5.92085	2.43e-28	4.44e-26
Kif20b	1.62132	2.41587	4.6e-06	3.42e-05
Ucp2	1.62111	6.07787	1.21e-32	3.18e-30
Tes	1.62001	4.58734	1.49e-22	1.57e-20
Cdh11	1.61496	4.30967	4.09e-23	4.72e-21
Ptprs	1.6124	4.44962	7.51e-16	3.37e-14
Smim3	1.60924	2.83085	6.75e-08	7.69e-07
Cacnb3	1.60749	2.49114	1.02e-08	1.36e-07
Slc16a3	1.60276	2.37762	9.81e-08	1.08e-06
Cdc25b	1.60237	2.11061	1.11e-07	1.21e-06
Sacs	1.60132	3.08886	1.34e-09	2.08e-08
Sting1	1.6002	2.77197	1.71e-08	2.16e-07
Cit	1.59997	2.55309	5.94e-10	9.88e-09
Irgm	1.59633	3.15775	7.05e-14	2.17e-12
Col4a1	1.59496	9.26325	4.6e-21	3.99e-19
Mical2	1.59429	3.53124	8.01e-15	3.06e-13
Gpr37	1.59227	2.36272	2.08e-08	2.6e-07
S100a10	1.58848	6.21181	6.81e-26	9.53e-24
Ccl21	1.58743	5.0077	6.18e-14	1.94e-12
Nckap1l	1.58712	4.16433	1.49e-14	5.43e-13
MGC105649	1.58699	2.0606	8.89e-07	7.87e-06
Alpk1	1.58206	2.92161	1.14e-08	1.51e-07
Sh3pxd2b	1.57875	2.18464	7.13e-08	8.07e-07
Tnfrsf12a	1.57814	5.50374	3.07e-21	2.78e-19
Fam114a1	1.57586	2.92533	4.62e-10	7.81e-09
Bcl2a1	1.57572	2.31747	3.59e-09	5.21e-08
Axl	1.57426	6.3363	1.27e-27	2.23e-25
PCOLCE2	1.57255	3.16834	9.69e-13	2.49e-11
Il1r1	1.57092	3.43366	1.29e-14	4.77e-13
Pcdh18	1.56844	2.24989	1.3e-06	1.11e-05
Ctsd	1.5674	10.1958	1.05e-26	1.65e-24
Gbp2	1.56489	4.40179	3.1e-11	6.34e-10
Gata6	1.56338	1.64737	6.39e-07	5.85e-06
Cd53	1.56026	4.11173	5.65e-19	3.8e-17
Cdkn1a	1.55868	4.22457	3.84e-05	0.000230984
Pstpip1	1.55584	2.22435	3.25e-06	2.49e-05
Ap1s2	1.55503	2.9647	9.79e-08	1.08e-06
Cxcl11	1.5535	3.95298	9.31e-10	1.49e-08
Tbc1d10c	1.55338	1.73802	3.14e-06	2.42e-05
Pdlim4	1.55288	3.53858	2.23e-08	2.78e-07
Hbegf	1.55263	2.63603	3.76e-06	2.84e-05
Loxl1	1.54948	6.67273	5.69e-20	4.48e-18
Lrrc25	1.54741	3.36243	1.9e-09	2.89e-08
S100a6	1.54707	5.19404	2e-11	4.23e-10
Cd93	1.54385	3.78761	1.72e-08	2.17e-07
Grik2	1.54379	2.43655	6.02e-05	0.000343674
Pkia	1.5431	2.96543	1.27e-08	1.67e-07
Opn3	1.54267	1.81822	5.89e-07	5.43e-06
Pid1	1.54041	3.79123	2.45e-14	8.38e-13
Myo1f	1.53954	3.89307	2.51e-14	8.54e-13
Emp3	1.53595	3.71509	7.5e-14	2.3e-12
Sphk1	1.53469	3.42647	1.1e-13	3.29e-12
Adamts5	1.53149	2.99044	5.32e-11	1.05e-09
Scube3	1.53048	3.80044	1.5e-17	8.03e-16
Adamts16	1.53007	2.90909	1.48e-07	1.56e-06
Ly86	1.51958	2.65487	1.62e-09	2.49e-08
Rcn1	1.51739	5.14837	6.14e-30	1.24e-27
Irf1	1.51645	4.90049	1.65e-20	1.39e-18
Ccn4	1.51352	1.93301	3e-07	2.97e-06
Lsp1	1.51197	4.52744	2.44e-21	2.26e-19
Abcg1	1.51059	4.70464	1.62e-17	8.65e-16
Thbs2	1.50843	2.94293	2.09e-09	3.16e-08
Acap1	1.50744	2.63017	1.52e-08	1.95e-07
Lgals3bp	1.50687	6.79233	9.61e-17	4.65e-15
Apaf1	1.50386	3.4778	5.08e-15	1.98e-13
Igfbp1	1.50275	6.54843	8.28e-13	2.16e-11
Ankh	1.49974	3.87934	4.34e-09	6.17e-08
Nfkbie	1.49957	3.87385	6.3e-14	1.97e-12
Ikzf1	1.49816	2.40233	9.4e-08	1.04e-06
Irf8	1.49608	4.96118	8.64e-21	7.39e-19
Cd37	1.49289	3.43217	2.04e-12	5e-11
Map4k1	1.49253	3.05285	1.79e-06	1.46e-05
Lrrc8c	1.49178	3.79315	9.69e-14	2.91e-12
Col11a1	1.49074	3.98942	1.57e-15	6.53e-14
Col6a6	1.48969	4.01769	3.79e-13	1.03e-11
Cpe	1.48947	4.46422	2.11e-13	5.97e-12
Fibin	1.48836	2.23635	0.000309485	0.00144942
Pdlim7	1.48483	4.42225	3.27e-15	1.3e-13
Setd7	1.48394	2.40903	4.73e-08	5.58e-07
Flna	1.48374	7.52074	1.16e-17	6.29e-16
Tor3a	1.48299	3.00974	4.13e-11	8.33e-10
Cd24	1.47991	7.71323	1.53e-27	2.63e-25
Olfml2b	1.47939	3.75046	2.66e-15	1.07e-13
Lyl1	1.47902	2.35201	3.1e-07	3.06e-06
Selplg	1.47856	2.69035	3.01e-08	3.65e-07
Csf1r	1.4785	6.05465	1.32e-29	2.53e-27
Nav1	1.4752	3.1306	1.14e-10	2.13e-09
Tmem229b	1.47462	3.39018	4.26e-10	7.26e-09
Slfn2	1.47121	5.01701	7.59e-09	1.04e-07
Synj2	1.46903	2.47142	6.71e-07	6.12e-06
Vopp1	1.46844	4.13167	4.51e-13	1.21e-11
Bmp1	1.46731	4.35428	8.13e-17	3.98e-15
C1qb	1.46371	5.46759	1.36e-15	5.71e-14
Dkk2	1.45882	5.52028	9.03e-21	7.67e-19
RT1-DMa	1.45726	4.68847	1.46e-06	1.23e-05
Abca1	1.4551	4.87824	6.03e-20	4.72e-18
Thbs1	1.45377	6.42599	2.16e-28	4.01e-26
Hck	1.44992	3.35595	1.42e-11	3.07e-10
C7	1.44891	7.74082	5.25e-12	1.2e-10
Cdk6	1.44188	1.8835	1.17e-06	1e-05
Slc43a3	1.44139	3.88818	1.38e-14	5.05e-13
Gpr176	1.43954	3.07789	1.42e-08	1.83e-07
Tapbpl	1.43912	4.39946	2.34e-18	1.45e-16
S1pr2	1.43679	3.21721	1.57e-08	2e-07
Epsti1	1.43658	2.22264	4.15e-07	3.98e-06
Cdcp1	1.4345	3.16837	1.26e-10	2.33e-09
Pik3c2b	1.43352	2.19951	1.67e-06	1.38e-05
Cerk	1.43339	4.5005	6.49e-17	3.22e-15
Cyp7b1	1.42829	2.89978	1.81e-06	1.48e-05
Kdelr3	1.42676	2.78493	1.26e-07	1.35e-06
Dtx3l	1.42372	3.97908	8.26e-17	4.03e-15
Ccl19	1.42165	3.16998	4.38e-06	3.27e-05
Brca1	1.42066	2.03511	1.39e-05	9.27e-05
Epha7	1.41784	1.73149	4.74e-06	3.49e-05
Rac2	1.4147	4.64049	4.46e-14	1.45e-12
Eln	1.41301	4.60161	2.25e-09	3.36e-08
Selenon	1.41255	3.9619	1.07e-12	2.72e-11
Cd68	1.41208	3.82391	1.84e-14	6.56e-13
Parp10	1.40989	4.11256	1.09e-15	4.66e-14
Ciita	1.40786	3.95505	1.52e-13	4.42e-12
Cbarp	1.40621	2.72579	1.82e-09	2.77e-08
Plxna3	1.40486	2.63712	3.44e-08	4.13e-07
Dctpp1	1.40432	2.93691	2.65e-08	3.25e-07
Matk	1.40314	1.96625	1.45e-05	9.6e-05
Nuak1	1.40148	4.18023	2.78e-14	9.4e-13
Parvg	1.40052	2.61619	3.67e-06	2.78e-05
Plp2	1.39897	5.0419	5.46e-23	6.19e-21
Itpr3	1.39744	5.86916	7.32e-30	1.45e-27
Akr1c14	1.3956	2.13197	0.000597424	0.00258608
Ncf1	1.39542	4.73624	1.05e-15	4.53e-14
Rftn1	1.3944	4.20389	2.34e-12	5.7e-11
Dop1b	1.39351	3.48969	2.82e-12	6.73e-11
Parp14	1.39026	6.10675	3.47e-17	1.77e-15
Loxl3	1.3862	2.07799	1.24e-05	8.39e-05
Mmp2	1.38613	5.32867	7.94e-16	3.54e-14
Medag	1.3838	2.81161	2.3e-07	2.32e-06
Eno2	1.38282	2.48074	1.27e-06	1.08e-05
Samd9	1.38177	3.5764	1.13e-10	2.11e-09
Elf4	1.38019	2.22665	2.15e-07	2.18e-06
Smtnl2	1.37833	5.72808	8.49e-22	8.14e-20
Colec12	1.37698	3.79776	1.61e-07	1.69e-06
Ccdc102a	1.37575	3.2013	5.32e-08	6.19e-07
Impdh1	1.37304	3.67948	4.84e-11	9.66e-10
Dsc2	1.37268	2.29065	8.32e-07	7.44e-06
Piezo2	1.3725	1.86123	9.98e-06	6.88e-05
Itgb2	1.37237	4.2369	9.3e-18	5.1e-16
Il16	1.37228	3.12818	1.18e-07	1.28e-06
Mfsd12	1.37218	3.55986	2.14e-09	3.24e-08
Cxadr	1.37168	3.10596	4.66e-07	4.43e-06
Arid5a	1.36759	2.23365	3.16e-06	2.43e-05
Slc38a1	1.36495	2.21324	0.000126515	0.000658662
Herc6	1.36448	2.87707	2.51e-08	3.09e-07
Kcnn4	1.3635	2.38409	0.00022101	0.0010753
Ccl6	1.36252	3.63821	2.25e-09	3.36e-08
Itgal	1.36163	4.1265	2.39e-12	5.78e-11
Cnp	1.35907	4.08716	3.36e-10	5.83e-09
Crip1	1.35891	3.19858	1.79e-09	2.73e-08
Adgrg6	1.35869	3.77439	6.39e-13	1.68e-11
Sash3	1.35208	3.16546	1.24e-10	2.3e-09
Aplnr	1.35173	4.38601	6.1e-11	1.19e-09
Gbp5	1.35169	2.69293	1.02e-07	1.12e-06
Rasgrp1	1.35123	2.78065	1.23e-07	1.33e-06
Nlrc5	1.35092	2.11891	6.73e-05	0.000378879
Mthfd2	1.35002	2.08147	4.53e-05	0.000267939
Lgals1	1.34823	5.05086	6.69e-19	4.47e-17
MGC108823	1.34705	2.54202	1.26e-05	8.47e-05
P2ry6	1.34483	2.8707	1.24e-07	1.33e-06
Ncapg2	1.34408	3.23426	3.06e-09	4.48e-08
Cnn2	1.34206	3.39669	1.6e-10	2.92e-09
Fgl2	1.3419	4.90534	5.29e-08	6.17e-07
Antxr1	1.34164	2.39213	3.86e-06	2.91e-05
Icam1	1.34098	5.29102	8.41e-26	1.14e-23
Slamf9	1.33899	3.00686	2.85e-05	0.000176712
C5ar1	1.33832	2.9906	1.01e-06	8.83e-06
Myh9l1	1.33832	8.9875	1.15e-13	3.41e-12
Fhl3	1.33777	2.8593	1.68e-07	1.75e-06
Tmem176a	1.33531	6.69472	9.58e-13	2.47e-11
Pkmyt1	1.33426	2.5908	0.000153923	0.000782846
Lxn	1.33304	3.04723	9.3e-10	1.49e-08
Tmem169	1.33295	2.51629	3.56e-06	2.7e-05
Rgma	1.33183	3.25127	8.03e-08	9e-07
Tspan8	1.33065	4.47296	1.15e-12	2.92e-11
Ctse	1.33027	2.52232	5.72e-07	5.29e-06
Psmb10	1.32986	4.95691	2.66e-18	1.64e-16
Samd5	1.32699	2.33779	5.99e-07	5.51e-06
Ltbp4	1.32669	7.44368	7.08e-27	1.17e-24
Zdhhc18	1.32593	2.53701	2.29e-07	2.31e-06
Scara3	1.32581	2.09282	1.84e-05	0.000118923
Ncapd2	1.32539	3.43092	4.47e-10	7.6e-09
Spi1	1.32432	3.7995	1.3e-12	3.28e-11
Col6a2	1.32256	6.74317	2.73e-15	1.1e-13
Tyrobp	1.31953	4.58548	3.11e-13	8.61e-12
Coro1a	1.31658	5.77282	3.01e-21	2.75e-19
Nfam1	1.31589	3.01792	2.99e-08	3.62e-07
Gstm1	1.31426	6.01546	3.31e-06	2.53e-05
Ednra	1.31149	2.88591	5.93e-08	6.85e-07
Apln	1.31132	2.20347	6.08e-06	4.38e-05
Evi2b	1.30948	1.99736	0.000119976	0.000629029
Soga1	1.30878	3.09443	6.9e-07	6.27e-06
Marcksl1	1.30531	4.857	3.29e-15	1.31e-13
Pik3r1	1.3015	6.02107	1.46e-15	6.1e-14
Lcp1	1.3014	6.47166	2.99e-18	1.83e-16
Dcbld2	1.30054	2.65153	2.26e-07	2.29e-06
Il2rg	1.29811	3.77004	1.56e-11	3.35e-10
Hmox1	1.29753	4.25162	2.07e-07	2.11e-06
Laptm5	1.29715	5.59553	5.24e-12	1.2e-10
Des	1.29341	5.05445	9.52e-16	4.16e-14
Mcm2	1.29245	4.60258	9.43e-15	3.53e-13
Lmnb2	1.29042	3.00573	1.67e-08	2.12e-07
Rnf213	1.29036	5.26611	4.1e-18	2.43e-16
Ripk3	1.28902	2.94171	2.87e-08	3.5e-07
Ncaph	1.28885	2.53566	2.53e-05	0.000158681
Msantd3	1.28885	2.48324	1.97e-06	1.6e-05
Kif3c	1.28844	1.97571	1.17e-05	7.92e-05
Fscn1	1.28772	2.46622	1.42e-06	1.2e-05
Il6r	1.28605	3.74532	7.64e-11	1.47e-09
Lpxn	1.28492	3.35749	5.06e-08	5.93e-07
Ankrd13b	1.28321	1.70843	0.000105468	0.000559627
Emilin1	1.28316	6.44022	6.69e-17	3.3e-15
Tgif2	1.28212	2.27765	1.59e-06	1.32e-05
Psmb8	1.28207	5.25842	4.66e-17	2.35e-15
Lpcat2	1.28002	2.8669	3.96e-06	2.98e-05
Cfh	1.2783	6.59286	4.03e-18	2.39e-16
Cd4	1.27576	4.80784	1.55e-16	7.34e-15
Timd2	1.27476	5.51688	2.34e-16	1.09e-14
Lims1	1.27475	3.02849	1.64e-07	1.71e-06
Gda	1.27373	3.76437	1.36e-08	1.76e-07
Pdgfb	1.2715	5.16768	1.22e-14	4.53e-13
Pde5a	1.27055	2.33788	4.86e-07	4.59e-06
Itk	1.26855	2.12144	7.73e-05	0.000428079
Micall2	1.26725	2.37744	1.98e-05	0.000126346
Cmtm3	1.26724	3.48448	1.8e-08	2.27e-07
Acsl5	1.26582	5.1059	1.02e-10	1.92e-09
Sfrp1	1.26489	6.21797	1.45e-16	6.93e-15
Dok1	1.26488	2.03672	0.000114758	0.000604068
Itgax	1.26343	4.15031	1.33e-10	2.44e-09
Clcnka	1.26283	4.54869	1.98e-08	2.48e-07
Lrg1	1.26204	3.25317	1.98e-05	0.000126202
Tgfb1	1.26062	5.45586	2.92e-22	2.99e-20
Ndrg4	1.26027	4.10799	1.53e-07	1.6e-06
Prim1	1.25926	3.07346	1.56e-06	1.3e-05
Cd300lf	1.25785	1.94295	0.000281938	0.0013378
Tap2	1.2567	4.95242	1.3e-17	7.02e-16
Apbb1ip	1.25187	3.04215	2.89e-07	2.86e-06
RT1-M3-1	1.25139	3.23343	0.000197487	0.000974001
Cmtm7	1.24969	3.56948	7.79e-08	8.76e-07
Kcnk1	1.24621	4.62316	5.76e-11	1.13e-09
Trpc1	1.24377	2.69731	1.47e-07	1.56e-06
Spon1	1.24342	6.46107	1.27e-09	1.98e-08
Naaa	1.24123	3.10875	3.23e-06	2.48e-05
Gpx7	1.23847	2.639	6.63e-05	0.000374143
Snx20	1.23845	2.33389	5.35e-06	3.89e-05
Mical1	1.2362	2.5708	5.22e-05	0.000302311
Hivep3	1.2336	2.93885	1.36e-07	1.45e-06
Zbtb42	1.23321	2.81341	2.73e-07	2.71e-06
Pik3cd	1.2317	3.92254	5.71e-13	1.52e-11
Itga8	1.22711	4.00751	6.21e-08	7.16e-07
Irak3	1.22637	3.01472	1.54e-08	1.97e-07
Atp8b2	1.22488	4.50781	3.14e-12	7.43e-11
C3ar1	1.22276	1.91245	0.000373348	0.0017174
Bak1	1.22268	4.76318	4.35e-10	7.41e-09
Scd2	1.22204	7.41691	4.6e-09	6.51e-08
Layn	1.22102	1.96206	5.18e-05	0.000300007
Actn1	1.21956	6.25651	1.39e-16	6.66e-15
Hcls1	1.21894	4.1647	5.63e-09	7.84e-08
Rims2	1.21885	1.92762	0.00012015	0.000629661
Syk	1.21835	3.7496	7.74e-09	1.06e-07
Twist1	1.21815	1.63698	0.000164778	0.000831652
Foxm1	1.21811	2.64752	6.1e-07	5.6e-06
Tpm1	1.21793	7.58791	5.04e-22	5.03e-20
Ctla2a	1.21619	2.45745	6.66e-05	0.000375605
Fes	1.21586	3.0524	5e-07	4.72e-06
Itgb4	1.21397	4.02899	0.000197778	0.00097503
Atp10b	1.21367	2.53952	0.000125183	0.000652495
Sez6l2	1.21303	1.93639	7.63e-05	0.000423345
Il10ra	1.21266	2.74021	1.74e-06	1.43e-05
Zfp182	1.21212	1.66247	0.000882433	0.00362578
Map3k8	1.21114	1.81114	6.71e-05	0.000378162
Pcdh19	1.21097	1.57094	0.000278749	0.00132478
Lama4	1.21085	4.1997	9.47e-11	1.8e-09
Cdh13	1.20835	2.14359	9.46e-05	0.000507601
Themis2	1.20718	2.29959	3.57e-05	0.000215598
Itga1	1.20586	5.41034	9.67e-13	2.49e-11
Sparcl1	1.20384	4.86043	1.54e-16	7.34e-15
Ctsz	1.20244	5.27165	7.69e-19	5.08e-17
Tnfrsf1a	1.20205	5.96276	3.37e-20	2.72e-18
Ctsk	1.20191	4.02001	5.14e-12	1.18e-10
Il2rb	1.20096	2.8533	7.25e-05	0.000405168
Dctd	1.20095	2.74747	2.21e-06	1.77e-05
Adgra2	1.20047	4.34835	3.65e-12	8.58e-11
Klf5	1.20034	2.05514	7.83e-05	0.000432904
Lcp2	1.20001	3.14626	2.9e-05	0.00017948
Sectm1b	1.19922	4.36662	1.83e-13	5.22e-12
Cep170	1.19551	3.19099	3.7e-08	4.43e-07
Afap1	1.19497	4.18242	6.51e-12	1.48e-10
Jak3	1.19477	5.37919	7.59e-13	1.98e-11
Psmb9	1.19323	4.80303	1.01e-11	2.21e-10
Tlr7	1.19322	2.72213	1.75e-06	1.44e-05
Fancd2	1.1919	1.75181	5.77e-05	0.000330226
Ckb	1.19189	8.29397	1.5e-12	3.74e-11
Dnm3	1.18965	4.56053	4.84e-08	5.68e-07
Itga5	1.18948	4.0647	2.93e-10	5.12e-09
Plekho2	1.18878	3.0659	9.42e-07	8.28e-06
Efemp2	1.18852	5.33338	4.65e-19	3.21e-17
Myof	1.18837	6.25009	1.01e-19	7.68e-18
Dusp14	1.18819	2.58983	2.41e-06	1.9e-05
Klf7	1.18789	2.11073	2.36e-05	0.000148501
Serinc2	1.18449	3.27367	5.73e-08	6.64e-07
Pgap1	1.18447	2.25006	4.13e-05	0.000246083
Ssbp4	1.18253	4.47516	2.79e-10	4.88e-09
Rgs10	1.18215	3.33281	6.45e-08	7.38e-07
Smc2	1.18136	4.43895	1.31e-10	2.42e-09
Cep41	1.17886	2.03659	2.8e-05	0.000174162
Pld4	1.17877	4.9547	9.19e-12	2.03e-10
Gls	1.17859	8.15091	3.73e-18	2.24e-16
Ube2l6	1.17746	2.60636	1.06e-06	9.22e-06
Rhbdf2	1.17686	4.00308	1.92e-10	3.46e-09
Unc93b1	1.17486	5.08784	1.85e-14	6.6e-13
Rgs19	1.1721	2.1913	7.85e-05	0.000433508
Ifi47	1.17199	4.41971	5.26e-07	4.93e-06
Hsd3b7	1.17167	3.32963	4.54e-07	4.32e-06
Pgm2l1	1.16949	2.15075	1.16e-05	7.87e-05
Fli1	1.16771	3.25661	1.64e-05	0.000107268
Dse	1.16692	4.61202	1.16e-09	1.83e-08
C1qc	1.16481	5.99619	1.79e-13	5.12e-12
Dsg2	1.16477	4.26221	1.33e-11	2.89e-10
Snai1	1.16458	2.58668	1.11e-06	9.58e-06
Clec11a	1.16328	4.45488	1.42e-09	2.19e-08
Lyz2	1.16297	8.41898	1.98e-10	3.55e-09
Map4k4	1.16286	6.01352	3.86e-19	2.7e-17
Svep1	1.1621	4.9918	1.58e-13	4.55e-12
Rab27a	1.16146	3.25807	1.56e-08	1.99e-07
Neurl1b	1.16128	2.94616	8.25e-08	9.22e-07
Sh3bgrl	1.16025	2.04532	0.000506614	0.00224038
Anxa1	1.15888	6.89783	1.87e-12	4.63e-11
Vwa5a	1.1581	6.03647	3.45e-13	9.44e-12
Ssc5d	1.15764	1.73012	0.00148884	0.00566561
Ptk7	1.15738	2.94892	1.51e-06	1.27e-05
Slc37a2	1.15733	2.53481	1.97e-05	0.00012572
Tpm4	1.15634	6.73169	1.74e-21	1.63e-19
Stard9	1.15459	3.27853	2.25e-06	1.79e-05
Plec	1.15231	6.75956	1.03e-12	2.63e-11
Bmf	1.15203	3.78808	2.64e-06	2.07e-05
Cxcr3	1.15076	1.87326	0.000149587	0.000762754
Casp3	1.14954	3.95729	8.79e-07	7.79e-06
Vsir	1.14936	4.37315	6.23e-10	1.03e-08
Mpp7	1.14842	1.9738	0.000102556	0.000544903
Brca2	1.14745	2.01149	0.000219663	0.00106962
Cybb	1.14602	5.59849	4.65e-22	4.68e-20
C1s	1.14498	6.57764	8.11e-15	3.09e-13
Clmp	1.14424	3.18276	9.92e-08	1.09e-06
Cldn7	1.14408	4.94264	2.02e-15	8.3e-14
Anxa3	1.14399	5.09275	9.26e-17	4.5e-15
Rasal3	1.14352	3.13058	1.7e-07	1.77e-06
Pou2f2	1.14207	2.18659	0.000652091	0.00279223
Fgd2	1.14191	3.39023	6.7e-09	9.26e-08
Cald1	1.14117	7.6258	1.56e-20	1.31e-18
Pld2	1.13946	3.28353	5.4e-07	5.05e-06
Fas	1.13938	2.05761	8.78e-05	0.000477178
Prex1	1.13777	4.60194	3.01e-11	6.18e-10
Arrdc4	1.13168	3.8461	5.12e-06	3.74e-05
Sntb1	1.13063	1.30755	0.00111471	0.00442422
Zfp36l1	1.13029	7.01205	8.96e-14	2.71e-12
Capn5	1.12754	4.81865	1.63e-14	5.92e-13
Asns	1.12739	3.46158	3.1e-06	2.39e-05
Slc35d2	1.12715	2.28498	1.2e-05	8.13e-05
Tgfb3	1.12627	3.00188	3.65e-07	3.55e-06
Ptbp3	1.12517	4.82401	5.85e-10	9.76e-09
Ncf4	1.12426	2.60099	0.00017611	0.000882444
Tmem176b	1.12329	7.17197	5.38e-14	1.72e-12
Lmln	1.12187	1.63338	0.00083159	0.00343946
Pla2g7	1.12136	2.90611	9.79e-06	6.77e-05
Dbn1	1.12119	4.64031	2.85e-11	5.88e-10
Ifih1	1.12026	3.7053	4.21e-07	4.03e-06
Hpgd	1.11874	4.16025	2.38e-10	4.23e-09
Ezh2	1.11836	2.97843	5.35e-06	3.89e-05
Cand2	1.11826	3.20028	2.56e-07	2.56e-06
Unc13d	1.11671	2.47304	7.07e-05	0.000395582
Psd4	1.11542	3.93028	1.14e-06	9.84e-06
Tril	1.11403	4.80641	1.4e-12	3.53e-11
Rc3h2	1.11397	2.99531	5.48e-06	3.96e-05
Mad2l1	1.1137	2.29765	0.00157253	0.00594184
Pla2g4a	1.11331	3.5463	1.64e-08	2.09e-07
Hace1	1.10973	3.22347	4.93e-06	3.62e-05
Lrrfip1	1.10961	5.6109	5.4e-14	1.72e-12
Cacna1c	1.10895	1.62003	0.000461812	0.00206366
Pik3r3	1.10894	3.51422	1.14e-07	1.24e-06
Fam115c	1.10835	3.66793	2.3e-05	0.000145479
Dennd1c	1.10816	2.33413	9.76e-05	0.000521106
Celsr1	1.10734	4.50435	1.98e-12	4.89e-11
Gna15	1.10618	2.78038	3.8e-05	0.00022897
Dnm1	1.10612	4.08741	0.00191343	0.00702023
Ccnd2	1.10538	2.7979	4.99e-05	0.000290997
Clec7a	1.10525	3.72105	1.38e-05	9.18e-05
Ccne2	1.10349	2.26919	8.49e-05	0.000462983
Map1a	1.10156	2.20478	0.000261718	0.00124909
Plek	1.10097	3.24462	1.05e-07	1.15e-06
Ubtd2	1.10092	2.52756	9.75e-06	6.75e-05
Acta2	1.10025	5.35988	2.19e-10	3.92e-09
Rab30	1.10023	1.50994	0.000694937	0.00294389
Tmem200b	1.09937	1.97767	0.00306456	0.0104895
Tsc22d1	1.09874	9.56185	5.67e-14	1.79e-12
Parp9	1.09648	5.11406	1.29e-09	2.02e-08
Col18a1	1.09469	8.10282	5.01e-19	3.42e-17
Igtp	1.09387	4.96955	6.09e-09	8.45e-08
Kcnma1	1.09378	1.41479	0.00133209	0.00516125
Tcf19	1.09365	2.44511	0.000161247	0.000815911
Gucy1b1	1.09252	4.50405	1.25e-11	2.72e-10
Tfap2a	1.09247	2.48231	4.84e-05	0.00028293
Gng2	1.09236	3.44864	5.59e-07	5.19e-06
Ptger3	1.09013	5.40456	2.68e-07	2.67e-06
Slc7a1	1.08963	3.22583	9.12e-07	8.05e-06
Brsk1	1.08891	1.83929	0.0004854	0.00215853
Clec5a	1.08855	1.58625	0.000870477	0.00358533
Rap2a	1.08802	3.60051	9.53e-08	1.05e-06
Lfng	1.08802	3.66851	1.25e-06	1.06e-05
Reln	1.08801	2.28694	0.000225969	0.00109539
Sh3pxd2a	1.08722	3.83626	4e-09	5.72e-08
Gucy1a1	1.08684	5.43865	1.64e-12	4.08e-11
Tmsb4x	1.08618	9.12782	7.59e-11	1.46e-09
Pik3cg	1.08477	3.42259	5.84e-07	5.38e-06
Rhob	1.08475	7.34137	4.81e-12	1.11e-10
Tmem47	1.08317	5.572	3.52e-13	9.61e-12
Aldh1a2	1.08312	3.60635	8.46e-06	5.93e-05
Iqgap1	1.08281	7.25372	2.67e-17	1.39e-15
Eif4e3	1.08267	2.11811	7.33e-05	0.000408881
Adamts14	1.08212	2.23349	0.000502352	0.00222724
Ccdc120	1.08149	3.42203	1.51e-05	9.99e-05
Stat3	1.08093	7.42601	1e-16	4.84e-15
Tap1	1.08046	4.69984	2.71e-11	5.62e-10
Pfkp	1.08025	4.38652	4.15e-09	5.9e-08
Scg5	1.0796	1.78081	0.000738156	0.00310156
Tagln2	1.07941	8.28093	1.8e-14	6.45e-13
Ccn1	1.07902	4.823	1.56e-05	0.000102551
C1qa	1.07843	5.79381	2.24e-09	3.36e-08
Nynrin	1.07843	3.29395	2.04e-06	1.65e-05
Frk	1.07833	4.50817	2.84e-10	4.97e-09
Cdh6	1.07789	3.87267	1.51e-07	1.58e-06
B3galnt1	1.07782	4.60249	2.14e-12	5.23e-11
Hmcn1	1.07693	2.31393	0.00462376	0.0148317
Epb41l2	1.0765	4.40798	2.16e-12	5.26e-11
Lypd1	1.07631	3.20439	0.000110443	0.000583161
Nlrp1a	1.07526	3.47632	5.64e-06	4.07e-05
Ksr1	1.07515	3.01108	6.63e-06	4.73e-05
Sla	1.07488	3.34443	3.54e-05	0.000214154
Heyl	1.07483	4.2472	3.98e-08	4.73e-07
Abca8	1.07357	1.63524	0.00256879	0.00903979
Lbp	1.07227	3.6958	4.81e-07	4.54e-06
Lpcat1	1.07224	3.6158	2.69e-06	2.1e-05
Adamts15	1.07186	2.76972	5.04e-05	0.000293538
Lrch1	1.0713	3.04998	1.26e-06	1.07e-05
Nmi	1.07127	2.57115	8.1e-05	0.00044508
Nckap5l	1.07034	3.06047	4.53e-06	3.37e-05
Klra2	1.06946	2.74451	0.000242043	0.00116288
Fanca	1.06924	2.00972	0.000130218	0.000676316
Spn	1.06834	4.12784	3.14e-09	4.58e-08
Arhgap45	1.0678	4.63845	2.9e-11	5.96e-10
Tk1	1.06709	4.49865	2.55e-10	4.49e-09
Tnik	1.06409	2.3778	0.000515021	0.00226987
Esyt1	1.063	5.00404	2.12e-14	7.41e-13
Ccdc88b	1.06274	3.41747	2.32e-06	1.84e-05
Myadm	1.06261	5.65158	1.28e-13	3.79e-12
Zeb2	1.06049	4.14564	3.09e-08	3.74e-07
Fyb1	1.05908	3.62448	1.39e-05	9.26e-05
Map3k20	1.05905	2.34067	5.62e-05	0.000322639
Rgs1	1.05638	1.694	0.00107033	0.00426947
Setbp1	1.05601	2.15185	0.000128587	0.000668573
Inpp5d	1.05542	4.42701	1.46e-10	2.67e-09
Klhl13	1.05422	3.07704	2.69e-05	0.000167854
Fermt1	1.05332	4.77668	5.13e-09	7.17e-08
Vasp	1.05304	5.32971	5.15e-14	1.66e-12
Mlxip	1.05279	3.97082	2.25e-09	3.37e-08
Ifi44	1.05275	3.42993	0.000346029	0.00159978
Efhd2	1.05186	5.80357	4.39e-18	2.57e-16
Csgalnact1	1.05176	2.79048	0.000500267	0.00221966
Limd2	1.05146	4.73962	6.56e-08	7.49e-07
Klhl14	1.04975	3.12354	4.2e-05	0.000249792
Junb	1.04849	6.09902	1.26e-10	2.34e-09
Dcp2	1.04838	1.81362	0.00142941	0.00548295
Mypop	1.04822	1.99369	0.00295597	0.0101617
Cldn1	1.04772	4.44027	6.82e-05	0.000383221
Il18bp	1.04569	2.64544	0.000280561	0.00133233
Rgs5	1.04544	2.80307	0.000520272	0.00228962
Tmem52	1.04416	2.37844	0.00029412	0.00138675
Fgd6	1.04411	2.24791	0.00452853	0.0145773
Pcolce	1.04373	5.88814	1.69e-08	2.14e-07
Unc79	1.04237	1.93228	0.000676716	0.00287901
Tnfaip8l2	1.04232	3.26073	4.9e-06	3.6e-05
Helz2	1.04191	3.64993	2.32e-08	2.88e-07
Zfp710	1.041	3.0776	1.76e-05	0.000114204
Dmd	1.0407	3.85866	6.38e-08	7.32e-07
Fstl1	1.04031	6.22157	3.69e-14	1.22e-12
Cd2	1.03977	1.66276	0.00079906	0.00332108
Mcm10	1.0392	2.08504	0.00022485	0.00109213
Cd86	1.03856	2.43862	3.34e-05	0.000203266
Rcn3	1.03822	4.54722	4.59e-09	6.49e-08
Bgn	1.03751	7.97989	1.46e-14	5.33e-13
Bace2	1.03666	3.15307	2.43e-07	2.44e-06
Nrp2	1.03584	4.83204	5.17e-07	4.86e-06
Otulinl	1.03412	2.19556	0.000235222	0.00113469
Jun	1.03399	7.12447	2.34e-10	4.17e-09
Slc9a4	1.03354	2.93905	1.83e-06	1.49e-05
Gltp	1.03251	4.67185	3.05e-12	7.22e-11
Tacc1	1.02978	6.1059	8.73e-13	2.27e-11
Csf2ra	1.02941	3.20973	8.17e-06	5.75e-05
Nrep	1.02779	2.89126	2.63e-05	0.000164209
Serping1	1.02765	6.79813	1.89e-16	8.92e-15
Sirpa	1.02761	5.83836	6.33e-10	1.04e-08
Poglut3	1.0275	5.18309	1.99e-12	4.89e-11
Tmem229a	1.02727	1.8857	0.000517067	0.00227805
Rgs12	1.02726	2.74881	0.000123015	0.000642692
Casp8	1.0272	3.65488	3.44e-08	4.14e-07
Trim21	1.02607	4.14245	3.89e-10	6.7e-09
Shc2	1.0257	1.96675	0.000378453	0.00173618
Rgs2	1.02562	2.72419	0.000488296	0.00217059
Mmd	1.02536	5.56065	6.5e-15	2.5e-13
Cblc	1.02438	1.74853	0.00099057	0.00400233
Tspan17	1.02424	1.90761	0.00207097	0.00750333
Rasl11b	1.02388	3.47002	1.43e-05	9.5e-05
Kmt2a	1.02346	4.87311	2.01e-14	7.06e-13
Arhgap25	1.02322	2.6738	0.000245613	0.00117765
Itpripl2	1.02153	2.52075	4.08e-05	0.000243792
Cdc42ep5	1.02149	2.15379	0.000228187	0.00110479
Pold1	1.02137	3.11614	2.07e-06	1.67e-05
Chst11	1.02116	1.74018	0.00140801	0.00540956
Slc7a5	1.02103	3.10143	3.74e-06	2.83e-05
Was	1.02083	2.896	1.54e-05	0.000101519
Dnal1	1.01991	2.68131	5.14e-05	0.000297894
Pygb	1.01932	4.9023	6.47e-10	1.06e-08
Thy1	1.0192	3.34814	2.54e-05	0.000159217
Nt5dc3	1.01865	2.32697	0.000186709	0.000930102
Kcnj8	1.01769	3.71305	6.95e-07	6.31e-06
Csdc2	1.01622	2.73948	4.1e-05	0.000244756
Tf	1.01578	7.07465	1.07e-10	2e-09
Zfp521	1.01486	1.95692	0.0010648	0.00425027
Gins3	1.01477	1.51894	0.00335667	0.0113545
Stc1	1.01453	4.66334	1.56e-06	1.3e-05
Cyth4	1.01221	5.0898	1.77e-13	5.07e-12
Gdpd5	1.01199	2.43859	0.000100389	0.000534264
Mfsd10	1.00997	3.72707	2.46e-08	3.03e-07
Eif5a2	1.00982	3.08803	1.78e-06	1.46e-05
Ier5	1.00947	5.21195	1.55e-08	1.98e-07
Tnfrsf9	1.00938	2.9399	8.18e-06	5.75e-05
Ifi44l	1.00766	1.99961	0.000853809	0.003524
Chaf1a	1.00746	2.82234	2.88e-05	0.000178211
Aig1	1.00692	2.68345	9.31e-05	0.000501589
Pigr	1.00615	8.51112	1.69e-07	1.76e-06
Lhfpl6	1.00505	3.99789	2.72e-07	2.71e-06
Casp4	1.00423	3.21112	1.36e-05	9.1e-05
Nectin2	1.00381	5.53375	6.08e-14	1.91e-12
Ccdc9b	1.00332	2.20842	0.000385847	0.00176737
Rarres2	1.00192	5.93593	7.53e-14	2.31e-12
Rerg	1.00034	3.62669	8.83e-08	9.81e-07
Ctps1	1.0002	4.09679	2.5e-08	3.08e-07
Nek6	0.999919	4.72468	1.16e-09	1.83e-08
Gulp1	0.999631	3.64189	3.25e-07	3.18e-06
P2ry2	0.999092	1.94963	0.000667644	0.0028455
Zfp606	0.999072	1.52672	0.00320864	0.0109198
Sema3c	0.997895	4.42894	6.23e-10	1.03e-08
Map3k2	0.997582	2.22772	0.000858668	0.0035416
Kcns3	0.99734	1.94806	0.000444229	0.00200088
Farp1	0.997115	5.7572	5.4e-17	2.69e-15
Ifit1bl	0.995622	1.53023	0.0107197	0.0300633
Mbp	0.995427	3.07267	2.39e-05	0.000150509
Mcoln3	0.992824	3.5855	2.12e-06	1.7e-05
Slc39a14	0.992328	4.45535	4.26e-07	4.08e-06
Itgav	0.992111	5.17384	2.12e-09	3.21e-08
Anxa7	0.991048	6.00316	5.86e-16	2.65e-14
Tbxas1	0.990568	3.22307	1.49e-05	9.86e-05
Hspa2	0.990487	4.17121	0.000359518	0.0016557
Cybrd1	0.990442	2.46496	5.87e-05	0.000335904
Casc4	0.990196	3.25364	8.62e-05	0.000469166
Lhfpl2	0.99004	5.30702	1.94e-08	2.44e-07
Ssh2	0.989049	4.35113	1.48e-07	1.57e-06
Tm6sf1	0.988408	3.35307	7.8e-06	5.5e-05
Rrm1	0.988316	5.77749	1.26e-14	4.66e-13
Spsb1	0.988077	4.31512	6.37e-09	8.83e-08
Atp10d	0.987844	2.83161	9.54e-05	0.000510822
Tspan1	0.987636	5.27631	0.0019566	0.00715655
Agps	0.985206	3.04636	6.75e-05	0.000379853
Il6st	0.984984	5.88678	8.83e-09	1.19e-07
Rab31	0.984621	4.72084	2.21e-08	2.76e-07
RT1-CE10	0.984388	4.72102	4.81e-05	0.000281438
Upp1	0.981026	4.06186	9.99e-05	0.000532581
Blnk	0.980659	4.83963	9.89e-11	1.87e-09
Arse	0.97941	3.4667	6.93e-07	6.3e-06
Krt8	0.979375	8.10151	4.34e-12	1e-10
Fam83f	0.978092	2.29056	0.000324796	0.00151042
Prrg4	0.977823	4.01522	3.2e-08	3.86e-07
Dennd2b	0.977054	4.7262	2.6e-11	5.44e-10
Slc9a9	0.975999	2.7496	4.69e-05	0.000275605
Dennd2a	0.974509	3.2007	3.01e-05	0.000185884
F2r	0.973681	5.52924	4.57e-12	1.05e-10
Arpc1b	0.972558	7.58631	8.51e-12	1.9e-10
Rest	0.972551	4.25009	1.69e-06	1.39e-05
Map1s	0.972169	4.07936	1.81e-05	0.000117243
Ldlr	0.972093	5.56231	6.04e-10	1e-08
Ptgs1	0.970998	3.11225	0.000114478	0.000602862
Twf2	0.970941	3.71708	3.63e-06	2.75e-05
Vcam1	0.970935	4.8814	1.12e-10	2.1e-09
Cd7	0.969683	1.87533	0.00199919	0.00728989
Phldb3	0.969508	2.61907	0.000736587	0.00309825
Tgfb1i1	0.96861	3.36422	7.36e-07	6.65e-06
Fermt3	0.967867	4.16395	1.91e-06	1.56e-05
Tmem171	0.965782	3.66781	0.000453238	0.00203091
Cadm1	0.965225	2.15603	0.000309917	0.00145087
Cd34	0.963988	4.49797	2.31e-06	1.84e-05
Pus7	0.962647	2.12742	0.000937799	0.00381752
Cldn8	0.962614	6.21911	3.37e-13	9.28e-12
Gfpt2	0.962392	2.00564	0.00189133	0.00694985
Rrad	0.961358	2.63999	0.00258763	0.00909598
Nupr1	0.960248	3.78904	1.51e-06	1.27e-05
Gypc	0.960219	3.39331	9.84e-06	6.79e-05
Cers4	0.958584	3.18783	9.4e-06	6.53e-05
Trim34	0.956871	3.34514	1.13e-06	9.76e-06
Nipa1	0.956175	2.52624	0.000247653	0.00118648
Ptgfrn	0.955991	5.50011	3.19e-14	1.06e-12
Lrrc32	0.955375	4.93478	1.55e-07	1.62e-06
Rfx5	0.954036	4.7248	4.5e-11	9.02e-10
C1r	0.953233	7.10327	2.04e-11	4.31e-10
Alox5ap	0.952752	2.5726	0.000168725	0.000848335
Sertad4	0.952731	1.8367	0.002372	0.00842456
Sfxn3	0.952165	5.15359	3.07e-14	1.03e-12
Relt	0.95214	1.45271	0.0101093	0.0286009
Trim47	0.951309	5.26847	9.96e-09	1.33e-07
Pdgfrb	0.950448	6.44743	4.4e-13	1.19e-11
Iqcd	0.948632	3.96159	5.24e-06	3.82e-05
Rps6ka6	0.946761	2.40134	0.00805376	0.0236054
Cygb	0.945168	7.30364	1.78e-11	3.79e-10
Mab21l3	0.944427	6.30994	3.93e-09	5.63e-08
Gpr183	0.944324	3.11614	0.000469477	0.00209319
Cd48	0.944073	5.44259	1.3e-12	3.28e-11
Akna	0.943956	4.37848	1.24e-06	1.06e-05
Rexo5	0.943643	1.88157	0.00336668	0.0113725
Tnfaip8l3	0.942224	1.83277	0.00161902	0.00609621
Arhgef6	0.941815	2.75578	0.000130183	0.000676316
Armcx2	0.939721	2.90323	0.00137393	0.00530435
Ttc28	0.939451	3.93351	5.91e-05	0.00033744
Scarf1	0.93898	2.62836	9.74e-05	0.000520453
Fam49a	0.938392	3.38574	5.62e-06	4.06e-05
Eya2	0.938306	2.0453	0.000772624	0.00322927
Rtp4	0.937607	2.83586	0.00600182	0.018389
Mdc1	0.936698	3.04882	0.000448308	0.00201544
Hhex	0.936229	2.17397	0.00242285	0.00857699
Pea15	0.935121	6.61109	8.95e-12	1.99e-10
Sytl2	0.934712	4.08346	4.77e-06	3.52e-05
Skap1	0.93428	2.16823	0.000550419	0.00240538
Abcc5	0.933948	3.65226	2.19e-05	0.000138651
Adipoq	0.933529	3.33999	4.62e-06	3.42e-05
Lurap1l	0.932435	3.23043	1.26e-05	8.47e-05
Wdr90	0.932256	3.24195	1.1e-05	7.53e-05
Rab15	0.932179	3.13137	6.53e-05	0.000369269
Rundc3a	0.931392	1.92882	0.0019429	0.00711738
Aacs	0.931357	3.30867	1.31e-06	1.11e-05
Evi2a	0.930653	2.51216	0.000206804	0.0010144
Ikbip	0.930351	3.71898	6.43e-06	4.61e-05
Prex2	0.929359	3.17925	0.000304294	0.00142905
Mob3a	0.929214	4.67974	8.38e-09	1.14e-07
Col12a1	0.928223	7.11626	1.24e-07	1.33e-06
Wls	0.927107	7.28909	0.000105184	0.000558369
Afap1l2	0.926703	4.87146	6.54e-06	4.68e-05
Ccdc8	0.92458	2.53446	0.000189362	0.000941347
Dpysl2	0.923444	5.2426	3.77e-09	5.43e-08
Ckap4	0.922898	5.61378	4.65e-15	1.82e-13
Crybg3	0.9228	2.8553	0.000315897	0.00147523
Adgre5	0.922314	3.88953	7.2e-07	6.51e-06
St3gal1	0.921558	5.14166	6.29e-10	1.04e-08
Kansl1l	0.920479	4.42835	1.19e-06	1.02e-05
Ch25h	0.920104	2.73832	0.000203664	0.00100044
AC134224.2	0.919637	1.96561	0.00165315	0.00619919
Clec9a	0.919143	2.63512	0.000315989	0.00147523
Atp8a1	0.919029	3.95357	1.54e-05	0.000101169
Abr	0.917443	3.37492	1.54e-06	1.28e-05
Btg1	0.917294	5.92548	1.56e-13	4.51e-12
Dnhd1	0.916564	1.84095	0.00234107	0.00833213
Lamc1	0.915809	6.07863	7.81e-11	1.5e-09
Slc39a6	0.914852	3.83932	1.1e-06	9.5e-06
Igsf10	0.914729	3.61221	0.000231269	0.00111744
Slc44a1	0.914712	6.2915	3.26e-14	1.09e-12
Tmem164	0.913878	5.30912	4.12e-12	9.6e-11
Synpo2	0.913617	1.6818	0.0023794	0.00844831
Calu	0.913411	6.85112	3.09e-14	1.04e-12
Klhl6	0.913251	2.74808	0.00432849	0.0140207
Dennd2c	0.913002	1.65684	0.00453521	0.014591
Peak1	0.91294	3.52657	3.4e-05	0.000206132
Arhgdib	0.91291	5.22164	2.38e-07	2.4e-06
Nrip3	0.912689	2.02883	0.0178105	0.0458427
Schip1	0.912601	2.61621	0.000328957	0.00152679
Arhgef25	0.911653	2.17705	0.000790573	0.00329041
Tpst1	0.91147	2.39452	0.00155106	0.0058719
Prag1	0.911147	2.77795	0.000451763	0.00202637
Itgae	0.910169	2.47551	0.000654394	0.00279906
Tmc4	0.910001	4.59833	1.59e-07	1.66e-06
Lamb1	0.909825	7.2476	1.75e-11	3.73e-10
Nhlrc3	0.909154	3.77886	9.45e-07	8.29e-06
Boc	0.908842	3.74318	2.46e-05	0.000154261
Ehbp1l1	0.908288	4.4456	7.32e-08	8.27e-07
Cntf	0.907797	1.89857	0.00359285	0.0120108
Pdgfra	0.906862	6.72349	1.7e-10	3.09e-09
Heph	0.906769	4.43896	1.02e-06	8.9e-06
B4galt5	0.906162	5.16928	5.16e-09	7.21e-08
Nfkb2	0.905934	5.44949	2.5e-13	7.04e-12
Il13ra1	0.905247	4.08327	4.69e-07	4.45e-06
Sall2	0.904676	2.50077	0.00561585	0.0174264
RT1-CE4	0.904254	6.9779	0.00184319	0.00678976
Slc8a1	0.904209	5.1931	0.000149068	0.000760432
Efna4	0.903516	2.43426	0.00956723	0.0273012
Pim1	0.903502	1.94356	0.00594158	0.0182279
Senp1	0.902774	2.13753	0.00323887	0.011007
Jade3	0.901552	1.50226	0.00572254	0.0176974
Pcdhgc3	0.900458	4.00932	8.38e-08	9.36e-07
Wfdc2	0.899718	6.63676	1.16e-08	1.54e-07
Samhd1	0.899666	3.07619	0.000392522	0.00179572
Arrdc3	0.899461	4.48828	1.11e-07	1.21e-06
Prnp	0.899106	5.67366	2.9e-08	3.52e-07
RT1-Da	0.898754	7.83201	2.2e-05	0.000139619
Adamtsl4	0.898199	4.7477	2.68e-06	2.09e-05
Arhgap9	0.897928	3.72159	2.85e-05	0.000176802
Prcp	0.897286	3.79731	4.24e-06	3.17e-05
Chrnb1	0.896799	2.2248	0.000938087	0.00381752
Matn4	0.896794	2.15379	0.00240838	0.00853489
Arid5b	0.896161	3.82208	1.27e-05	8.52e-05
Gm2a	0.895823	6.6553	1.2e-08	1.58e-07
Ralgds	0.895813	3.62829	0.000134979	0.000697842
Vrk2	0.895057	2.51339	0.00512338	0.016164
Tmtc4	0.893968	3.85545	8e-07	7.17e-06
Flt4	0.893697	4.23307	4.21e-06	3.16e-05
Plch1	0.893256	1.98644	0.00905634	0.0261444
Pald1	0.892037	2.96245	0.00134938	0.00522144
Entpd2	0.89202	5.30665	6.6e-10	1.08e-08
Ephb2	0.891556	3.1298	0.00451905	0.0145547
Hdac7	0.891221	4.6679	1.15e-07	1.25e-06
Specc1	0.890676	4.3145	7.44e-07	6.71e-06
Nap1l1	0.889387	7.10323	1.22e-13	3.59e-12
Srpx	0.888956	2.83548	0.00124961	0.00489109
Myo1b	0.888906	4.0393	1.78e-06	1.46e-05
Fhdc1	0.888798	3.24768	0.000625806	0.00269527
Nrros	0.888781	3.10436	0.000183194	0.000914127
Adgre1	0.887802	3.91485	2.64e-07	2.64e-06
Relb	0.886539	3.67569	1.46e-05	9.69e-05
C1qtnf2	0.88481	2.62044	0.000135122	0.000698277
Arhgap4	0.88443	3.26755	9.17e-05	0.00049465
Cdca4	0.883798	3.67962	5.97e-06	4.31e-05
Plk2	0.883256	2.62052	0.000131558	0.000681339
Tmed3	0.882738	4.3655	1.24e-06	1.06e-05
Zfp874b	0.881241	1.51769	0.00856666	0.0249366
Vsig10	0.880891	3.91697	4.34e-06	3.24e-05
Scarb2	0.880262	5.04324	2.2e-08	2.74e-07
Tenm3	0.879331	2.66021	0.000319469	0.00148957
Sned1	0.877724	2.81752	0.00233137	0.00830506
Klf12	0.877223	2.32716	0.011131	0.0310047
Irf4	0.876519	2.35984	0.00977511	0.0277877
Grhl2	0.876188	3.15077	2.8e-05	0.000174162
Serpinb8	0.87572	4.11087	2.68e-06	2.09e-05
Tuba1b	0.875395	8.35336	3.34e-10	5.81e-09
Cd3eap	0.875364	3.05502	2.98e-05	0.000183863
Fbxo32	0.874873	3.46926	1.05e-05	7.21e-05
Il12rb2	0.874196	2.00892	0.00532482	0.0166844
Phc3	0.873046	3.19939	6.36e-05	0.000360467
Ano9	0.870915	1.77334	0.00482276	0.0153788
Gpr88	0.870862	2.62803	0.00194189	0.00711586
Scarb1	0.870639	4.20635	4.86e-07	4.59e-06
Hfe	0.86961	2.13602	0.00160244	0.00604334
Map7d1	0.869489	5.66485	1.88e-11	4e-10
Akip1	0.869203	1.66256	0.00940194	0.0269394
Tax1bp3	0.869188	6.11504	1.68e-09	2.58e-08
Rab3d	0.867605	3.79844	5.03e-06	3.68e-05
Cdca8	0.866841	2.72301	0.00111548	0.00442581
Rab12	0.865707	2.37088	0.00214534	0.00773505
Tnfsf10	0.865363	5.31266	2.52e-08	3.1e-07
Shfl	0.865318	3.49758	0.00818975	0.0239509
Irak4	0.864363	3.64988	1.28e-05	8.6e-05
Pdgfd	0.863242	3.00888	8.9e-05	0.000483313
Gimap4	0.863227	3.37803	6.93e-06	4.93e-05
Prss23	0.862748	7.02651	1.24e-11	2.69e-10
Ppp1r18	0.861273	4.67488	1.78e-06	1.46e-05
Sh3bgrl3	0.859596	6.06726	1.91e-07	1.97e-06
Parp8	0.859557	3.79506	9.14e-06	6.38e-05
Tshz3	0.85926	1.28524	0.0179343	0.0460897
Irf6	0.859215	5.9155	2.73e-08	3.34e-07
Srd5a3	0.85905	3.1503	2e-05	0.000127082
Gls2	0.858632	2.44142	0.002062	0.00747996
Tlcd5	0.858541	3.03598	0.00044218	0.00199467
Bin2	0.857434	4.53438	3.49e-07	3.41e-06
Zcchc24	0.857089	4.48463	4.38e-05	0.000259539
Tet3	0.856711	2.93555	0.00209278	0.0075708
Zfp184	0.854651	1.42018	0.0167216	0.0435663
Lrfn4	0.853901	2.62106	0.00216807	0.00780519
Lpar6	0.853495	3.48591	0.000161896	0.000818497
Tbc1d12	0.853063	2.49433	0.00159733	0.00602595
Six4	0.85239	2.23526	0.00093995	0.00382248
St3gal4	0.851373	3.57912	0.000571609	0.00248701
Zfp526	0.850815	3.39544	1.15e-05	7.85e-05
Slc4a3	0.850773	3.03552	0.000408621	0.00185738
Gmds	0.850148	2.78868	0.000498064	0.00221153
Nsmf	0.849647	3.24461	0.000199932	0.000984834
Slco2b1	0.849265	4.83433	4.78e-07	4.52e-06
Paqr4	0.849142	2.73388	0.00196483	0.00718224
Hip1	0.848781	5.53528	4.33e-11	8.7e-10
Tpm2	0.848567	5.24417	2.68e-07	2.67e-06
Plcd4	0.848437	2.28822	0.00188155	0.00691608
Pced1b	0.847601	2.41805	0.00173337	0.00645117
Spire2	0.847129	2.47304	0.000554553	0.00241841
Hk2	0.846803	3.557	0.000446124	0.0020079
Nras	0.846192	3.95172	7.98e-05	0.000439416
Necab1	0.845652	2.01556	0.00765944	0.0225962
Tcirg1	0.844589	4.06839	0.000314322	0.00146974
Ptpn18	0.844351	3.23131	0.000110037	0.000581277
Usp22	0.843949	4.89768	8.65e-10	1.39e-08
Fat4	0.843932	1.86483	0.00762544	0.0225165
Krt7	0.843682	8.10083	2.88e-09	4.26e-08
Nek2	0.843518	1.71873	0.0108744	0.0304183
Atp10a	0.84321	2.85841	0.000316379	0.00147648
Dzip1	0.842647	2.47842	0.00285097	0.00986924
Tpd52l1	0.841623	2.27107	0.0032974	0.0111779
Mcc	0.840984	2.21749	0.00578683	0.0178406
Rtn4	0.840681	7.45101	3.71e-12	8.69e-11
Zc3hav1	0.840221	5.607	1.45e-12	3.63e-11
Agpat2	0.8402	3.26735	5.19e-05	0.000300434
Dlg4	0.840126	3.05197	0.00174149	0.00647531
Cd83	0.839914	3.5559	5.71e-05	0.000327446
Ifitm1	0.838366	4.3572	1.36e-06	1.15e-05
Cep57l1	0.838065	3.21943	0.000168423	0.000847173
Pappa1	0.837042	2.90829	0.00544184	0.0169974
Rab38	0.836038	1.92062	0.0106696	0.0299369
Wdr44	0.834722	2.95355	0.000513843	0.0022672
Mef2c	0.834704	3.67265	1.69e-05	0.000109947
Fndc1	0.834215	3.77954	0.000161634	0.000817521
Clec4a1	0.833956	3.82276	3.23e-05	0.00019763
Acsm3	0.833921	7.89567	0.00038186	0.00175046
Slc37a1	0.832565	3.8665	4.35e-06	3.24e-05
Etfbkmt	0.832366	3.43923	0.000210106	0.00102941
Hlcs	0.832051	2.32523	0.00173044	0.00644631
Irf9	0.831837	3.76361	9.76e-05	0.000521106
Plekhg6	0.831554	2.01797	0.0164125	0.0429493
Hdac4	0.829537	3.16433	9.47e-05	0.000507704
Kctd1	0.829411	5.13331	1.03e-10	1.93e-09
B4galt1	0.829199	4.24451	8.36e-07	7.46e-06
Zfp608	0.829192	3.45173	2.42e-05	0.000152136
Baz1a	0.828963	3.8467	4.71e-06	3.48e-05
Parp3	0.828891	4.92305	6.52e-06	4.67e-05
Arhgap15	0.82797	2.03378	0.0130404	0.0354268
Eml5	0.827588	1.69876	0.00765151	0.0225823
Slc11a1	0.827477	3.12585	0.0002707	0.00128962
Cldn19	0.827064	3.83871	3.22e-06	2.47e-05
Kif2a	0.826902	3.40371	0.00014504	0.000741753
Apol9a	0.826654	2.41734	0.00981643	0.0278918
Uck2	0.825159	2.06873	0.00523405	0.0164477
Nup205	0.824823	4.253	4.11e-06	3.08e-05
Dhx58	0.824	3.17018	0.001004	0.00404833
Yes1	0.823975	3.29299	0.000661827	0.00282375
Sparc	0.823963	9.03041	3.76e-09	5.42e-08
Abhd2	0.823432	4.26168	0.000481471	0.00214185
Klhl5	0.823013	4.31674	3.13e-07	3.09e-06
Casz1	0.82228	4.27138	1.76e-06	1.45e-05
Ecscr	0.821871	1.29058	0.0171994	0.0446058
Pfas	0.821751	5.1142	5.76e-07	5.33e-06
Bzw2	0.821331	4.43483	9.63e-06	6.68e-05
Mrc2	0.820445	5.89841	1.03e-06	8.99e-06
Zfhx3	0.820208	2.90773	0.00176226	0.00654845
Slc38a9	0.819694	3.50818	5.11e-05	0.000297112
Pros1	0.818106	5.2696	2.27e-10	4.05e-09
Erap1	0.818028	5.69065	8.7e-07	7.71e-06
Ehd2	0.816559	4.35562	5.66e-07	5.25e-06
Fhl2	0.816191	4.58287	8.58e-05	0.000467231
Crtc3	0.815785	2.2899	0.0027719	0.00962918
Sh2d4a	0.815348	4.6	5.41e-06	3.92e-05
Hdgfl3	0.815022	3.30842	0.000109859	0.00058073
Hltf	0.814761	4.90149	1.33e-06	1.13e-05
St14	0.814185	5.87711	2.73e-11	5.65e-10
Nfat5	0.813948	6.55736	1.2e-09	1.88e-08
Chsy1	0.813901	3.94058	9.17e-05	0.00049465
Ano1	0.813863	2.36042	0.00543296	0.0169785
Trpm2	0.813859	2.79943	0.000177133	0.000886483
Phip	0.813775	3.1113	0.00129545	0.00504723
Eri2	0.813201	6.18735	0.00289289	0.00998422
Tnks1bp1	0.812099	5.7805	1.92e-12	4.73e-11
Sectm1a	0.81113	4.30604	8.52e-05	0.000464343
Dnmt1	0.810952	5.04291	5.36e-10	8.99e-09
Msantd2	0.810797	2.54939	0.00189728	0.00696528
Pkm	0.810191	8.01133	9.34e-11	1.78e-09
Meis3	0.809548	1.9428	0.00717381	0.0213674
Atp2b4	0.808748	5.65026	1.6e-10	2.92e-09
Steap1	0.807792	4.52173	1.34e-05	8.98e-05
Csf1	0.807223	4.66924	3.61e-08	4.32e-07
Vav3	0.807219	5.81183	0.00311919	0.0106489
Tmem138	0.806279	2.31731	0.0174835	0.0452019
Igsf3	0.80601	3.76959	7.75e-05	0.000428897
Pmepa1	0.805533	5.27923	1.01e-07	1.1e-06
P3h3	0.804767	4.77503	2.14e-08	2.68e-07
Serpinb9	0.804086	4.81037	7.74e-09	1.06e-07
Armcx4	0.803842	2.9869	0.00166972	0.00625344
Fam53c	0.80309	3.54708	8.21e-05	0.000450403
Plxnd1	0.802826	5.51136	7.45e-07	6.72e-06
Bcl2l11	0.802139	3.27925	0.000784871	0.00327011
Ldha	0.801436	8.19821	2.62e-11	5.45e-10
Sprtn	0.801431	2.44435	0.0115843	0.0320362
Pdk4	0.800937	2.51353	0.0169845	0.044116
Fut4	0.800843	3.54264	0.000134621	0.000696294
Rdh10	0.800369	5.97675	1.69e-11	3.62e-10
Csrp1	0.800196	7.8498	7.81e-07	7.02e-06
RT1-Bb	0.800159	7.04839	0.00044923	0.00201806
C1qtnf5	0.799804	4.39703	3.82e-06	2.88e-05
Zbtb38	0.798783	4.47131	2.59e-07	2.59e-06
Elk3	0.797376	4.84193	6.89e-09	9.48e-08
Atat1	0.796485	3.24007	0.0016729	0.00626302
Mrtfa	0.796304	3.94852	2.21e-06	1.77e-05
Marcks	0.796059	4.45414	9.65e-07	8.46e-06
Myo9b	0.795975	5.7299	1.36e-09	2.12e-08
Arhgef40	0.795485	5.19936	1.96e-08	2.46e-07
Cd47	0.795006	5.54316	1.66e-09	2.55e-08
Atm	0.794603	4.78987	1.32e-08	1.73e-07
Ros1	0.793407	3.8752	0.00683143	0.0205133
Amigo2	0.793348	1.8584	0.0112009	0.0311516
Septin1	0.792956	3.14414	0.000201808	0.000992199
Tapbp	0.792083	6.19846	8.44e-08	9.42e-07
Zfhx2	0.791854	2.08812	0.00328343	0.0111393
Aida	0.791518	4.85582	3.5e-08	4.2e-07
Angptl2	0.79126	5.51834	1.37e-09	2.12e-08
Gca	0.790872	4.60668	1.38e-06	1.17e-05
Ppwd1	0.790657	3.20173	0.000122201	0.000639002
Xrcc2	0.790097	1.90842	0.012709	0.0346691
Tcaf1	0.790016	4.29282	2.04e-06	1.65e-05
Gdf15	0.790003	3.94171	0.00152824	0.00579475
Akt3	0.789913	2.23913	0.00484133	0.0154215
Cldn15	0.789379	2.5992	0.000762326	0.00319071
Mansc1	0.78857	2.90362	0.00419804	0.0136801
Lyn	0.788399	5.15817	2.41e-06	1.9e-05
Septin9	0.788321	4.96037	2.05e-07	2.1e-06
Kank4	0.787224	2.89847	0.000649196	0.00278284
Klhl29	0.786957	3.34675	0.000216973	0.00105782
Btg3	0.786879	3.44594	5.67e-05	0.000325678
Pycard	0.785627	3.29851	0.000124583	0.000649743
Ier5l	0.785483	4.39818	5.52e-07	5.14e-06
Ophn1	0.785286	3.17561	0.00144068	0.00551727
Lratd1	0.784855	4.03596	0.000214167	0.00104586
Cep97	0.784001	2.12292	0.00828187	0.0241905
Ppp2r2c	0.783451	2.17968	0.0090691	0.0261686
Smpdl3a	0.783012	5.46578	8.45e-09	1.15e-07
Pde3a	0.782782	1.84733	0.0143795	0.0384932
Ppp1r9b	0.782634	5.88307	1.33e-09	2.07e-08
Ier3	0.782566	4.92146	2.83e-05	0.000175638
Als2cl	0.782461	2.12186	0.0085487	0.0248904
Rbpj	0.782184	4.92224	3.71e-07	3.61e-06
Hnrnpa1	0.782058	7.01926	7.02e-10	1.14e-08
Cd2ap	0.781906	5.73866	5.44e-07	5.07e-06
Cavin1	0.781528	6.6369	1e-06	8.77e-06
Mettl15	0.781305	2.33536	0.00720786	0.021454
Parm1	0.781007	4.93	6.79e-08	7.72e-07
Dock11	0.780928	3.75073	1.17e-05	7.95e-05
Notch3	0.779489	4.4764	4.69e-06	3.46e-05
Lig1	0.778777	4.97485	1.4e-08	1.81e-07
Ptafr	0.778554	4.50469	4.55e-05	0.000268593
Dot1l	0.778407	4.62568	4.28e-07	4.09e-06
Terf1	0.777538	2.8954	0.00103676	0.00415789
Ampd3	0.776988	5.21355	7.52e-08	8.47e-07
L1cam	0.77672	4.55273	7.21e-05	0.000403082
Eef2k	0.776144	4.41816	8.61e-06	6.03e-05
Gpm6b	0.775867	3.16088	0.0010593	0.00423543
Smchd1	0.775541	4.10752	4.8e-05	0.000281238
Shroom3	0.775363	5.17525	1.62e-07	1.69e-06
Wdyhv1	0.774583	1.6968	0.0186516	0.0477267
Plekhh1	0.774254	3.39251	0.000522346	0.00229705
Cnrip1	0.77424	2.14894	0.00772451	0.0227751
Tasor	0.773673	4.35246	0.000127081	0.000661322
Notch2	0.773552	4.82993	9.2e-06	6.41e-05
Ifi27l2b	0.773383	4.27477	0.00032181	0.00149771
Mtss2	0.773381	4.53652	1.78e-06	1.46e-05
Mybpc2	0.772605	4.03669	0.000225923	0.00109539
Syde1	0.772415	3.60116	0.000658944	0.00281447
Pigw	0.772392	2.50829	0.00526986	0.0165471
Sash1	0.771814	6.12781	5.44e-08	6.32e-07
Igsf8	0.771754	4.12083	2.69e-06	2.1e-05
Cd6	0.771652	2.71657	0.0115153	0.0318958
Tcte1	0.771506	2.26764	0.0135679	0.0366422
Cpne3	0.771114	5.1762	1.01e-08	1.35e-07
Hoxd10	0.770668	4.02778	9.27e-05	0.000499844
Card6	0.769515	4.13717	4.92e-05	0.000287571
Lmo2	0.769261	3.6816	0.000461564	0.00206333
Smc4	0.768744	5.01523	9.28e-08	1.03e-06
Zkscan8	0.768435	2.87465	0.00258781	0.00909598
Tbc1d9	0.768211	4.2564	1.49e-06	1.25e-05
Cmpk2	0.768022	2.99479	0.000995928	0.00402262
Exo5	0.767004	2.94864	0.00362603	0.0121013
Strn	0.766413	3.68224	0.000342856	0.00158635
Mapk13	0.765653	2.96071	0.00469976	0.0150269
Guca2a	0.764793	3.36134	0.000109885	0.00058073
Plxna1	0.763895	5.11058	6.96e-08	7.9e-07
Zyx	0.763654	6.25415	3.84e-09	5.52e-08
Bcl6b	0.763578	2.56305	0.00221063	0.00793437
Tmem184b	0.762341	5.32361	3.74e-09	5.41e-08
Inava	0.762046	3.42351	0.00121406	0.00478184
Sulf2	0.760751	6.07228	2.72e-08	3.33e-07
Qtrt2	0.758989	2.18491	0.0128452	0.0349605
Slx4	0.758806	4.0913	7.39e-05	0.000412085
Irf5	0.758772	3.97908	2.32e-05	0.000146636
Kif13b	0.758569	4.86335	3.99e-05	0.000238775
Tshz2	0.757232	3.11998	0.000757355	0.00317103
Ywhah	0.756704	7.05795	1.43e-08	1.84e-07
Ifngr2	0.756199	4.71841	1.08e-06	9.41e-06
Casp1	0.755738	3.41588	0.000276919	0.00131661
Arrb2	0.755596	4.01641	0.000145041	0.000741753
Plekhg2	0.755517	4.01986	1.67e-05	0.000109126
Nol3	0.755469	1.63891	0.0160727	0.0421898
Cav2	0.755424	5.24473	1.21e-08	1.6e-07
Tmem39a	0.755413	3.33752	0.000159139	0.000806615
Gng10	0.754374	5.1384	6.37e-08	7.32e-07
RT1-CE7	0.753966	4.53692	0.000896922	0.0036815
Lsr	0.753057	5.86823	1.03e-07	1.12e-06
Rab8b	0.753034	4.59159	2.65e-06	2.07e-05
Hgfac	0.752743	3.52921	0.00262382	0.00919535
Marchf3	0.752635	2.95802	0.000823026	0.00341115
Shc1	0.752442	6.12761	3.5e-10	6.07e-09
Eif4ebp1	0.752243	3.46961	0.00104307	0.00417895
Epha2	0.751815	4.52915	9.32e-06	6.48e-05
Adcy3	0.751095	3.56773	0.00108438	0.00432263
F8	0.750981	3.8267	5.26e-05	0.000304104
Myl12a	0.750632	7.60806	4.92e-09	6.9e-08
L3mbtl3	0.750466	2.63551	0.00164913	0.00618995
Fam110b	0.749493	2.03152	0.0139542	0.0375066
Ypel2	0.749427	3.92838	0.00548733	0.0171035
Tgfbr2	0.749228	6.27724	7.49e-07	6.75e-06
Grap	0.748297	3.31078	0.000677439	0.00288084
Rell1	0.748125	4.54544	7.42e-06	5.25e-05
Wipf1	0.748076	4.62994	2.27e-06	1.8e-05
Dact3	0.746961	2.76875	0.00259925	0.00912446
Lpp	0.746391	2.43709	0.00691226	0.0207089
Nfkbia	0.746327	5.37829	2.74e-06	2.14e-05
Mal2	0.745965	5.74809	2.89e-08	3.52e-07
Robo1	0.745878	2.02846	0.00666886	0.0201114
Fzd6	0.745845	3.18597	0.00291474	0.0100432
Trim2	0.744992	5.23648	2.74e-08	3.35e-07
Zfp516	0.744495	3.14186	0.000492154	0.00218692
Bmt2	0.743962	2.52517	0.00725054	0.0215648
Ror2	0.743421	3.48335	0.000241171	0.00115916
Septin10	0.743374	3.26978	0.00053318	0.00233605
Tmem87a	0.743333	3.70253	0.000143691	0.000736476
Otud4	0.743173	4.30322	2.75e-06	2.14e-05
Kif7	0.743038	2.37315	0.00278881	0.00967378
Alcam	0.742983	4.26812	2.82e-05	0.000174862
Zfp354c	0.742566	2.06316	0.00638231	0.01938
Pigf	0.742502	2.47684	0.00313863	0.0107092
Ubash3b	0.741758	3.82201	4.09e-05	0.000244172
Lrrc31	0.741529	2.69532	0.00934871	0.0268192
Ptgfr	0.740048	2.35703	0.00309425	0.0105734
Gab2	0.739888	2.60511	0.00259336	0.00910794
Phlda3	0.739655	4.389	0.000101846	0.000541372
Tcf12	0.738598	4.1541	0.000120241	0.000629859
Abo	0.738421	2.18698	0.00773422	0.0227925
Arhgap23	0.737938	3.29419	0.000206164	0.00101176
Coil	0.737837	2.31663	0.00578924	0.0178434
Nrp1	0.73723	6.42779	1.39e-07	1.47e-06
Atp2b2	0.736845	3.0183	0.00530273	0.016624
Ebf1	0.735103	2.15112	0.0134085	0.0362696
Ier2	0.735037	4.4965	8.41e-05	0.000459924
Sipa1	0.733789	5.36543	8.63e-09	1.17e-07
Elf1	0.733573	4.97941	8.41e-07	7.49e-06
Plcd1	0.732952	3.00638	0.00215576	0.00776321
Ccl28	0.732762	2.46373	0.00338497	0.0114177
Ets1	0.732759	6.06027	7.87e-09	1.07e-07
Limk1	0.732392	3.66517	0.000331101	0.0015348
Pot1	0.732363	3.11033	0.000917725	0.00375264
Shisa5	0.731142	6.1882	2.42e-08	2.99e-07
Ctsc	0.730739	7.97903	4.22e-06	3.16e-05
RT1-Ba	0.730703	6.9426	2.82e-05	0.000175114
Dnmt3a	0.7306	3.8704	0.00137744	0.00531272
Mefv	0.730045	2.067	0.0141463	0.0379459
Sp3	0.730041	4.14737	2.89e-05	0.000178867
Sesn3	0.729943	5.10822	3.19e-05	0.000195362
Tmem132a	0.729677	5.75576	4.62e-09	6.52e-08
Mcm7	0.729582	4.93824	2.09e-07	2.13e-06
Fam217b	0.729462	2.45229	0.00597587	0.0183189
Pdlim1	0.729393	4.41156	1.9e-05	0.000121857
Ptpn9	0.729036	5.20018	9.86e-09	1.32e-07
Pml	0.728907	4.2801	0.000136622	0.000705017
Heg1	0.728261	5.08946	2.84e-06	2.21e-05
Rnf38	0.726801	3.61908	0.00263516	0.00923236
Cd180	0.726303	2.1242	0.0129328	0.0351666
Glrx	0.725556	3.78841	6.82e-05	0.000383221
Crtc1	0.725386	2.63842	0.00679599	0.0204378
Emp1	0.725294	5.66802	1.5e-07	1.58e-06
Hic1	0.72439	2.57628	0.019498	0.0495833
Ext1	0.723749	5.34697	4.64e-08	5.49e-07
Bcl9	0.723166	3.93733	7.69e-05	0.000426097
Cenpj	0.723129	2.95923	0.00344184	0.0115743
Parp12	0.722975	4.27499	4.12e-05	0.000245598
Gins4	0.722589	1.71003	0.0176112	0.0454855
Plagl1	0.722111	3.05349	0.00410942	0.0134245
Adar	0.721021	4.9718	1.24e-07	1.33e-06
Traf1	0.720589	2.03691	0.0138709	0.0373145
Slco3a1	0.720462	4.64366	0.000190588	0.000946577
Ddit4	0.718409	5.52623	0.000753958	0.00316237
Rp2	0.716965	1.85096	0.0164696	0.0430796
Prickle2	0.716057	3.77668	0.000330728	0.00153381
Zfpm1	0.715956	3.98663	0.000551861	0.00241079
Fcgr1a	0.715793	3.40325	0.00227041	0.00811953
Tp53bp1	0.714964	4.8399	7.85e-07	7.06e-06
Scarf2	0.714315	4.04661	0.000103956	0.000552094
Dhrs7	0.714197	3.44951	0.00956255	0.0272943
Caprin2	0.712886	2.45001	0.00392507	0.0129432
Ttc9	0.712731	3.26753	0.000687853	0.00291596
Olfml3	0.712558	5.02839	1.47e-06	1.23e-05
Bmp6	0.712443	3.34799	0.000170723	0.000857653
Maged2	0.71211	5.33606	7.28e-08	8.24e-07
Nup93	0.710865	4.02625	7.63e-05	0.000423293
Sp140	0.710546	3.80548	4.66e-05	0.000275047
Elmsan1	0.710274	4.52032	7.19e-06	5.11e-05
Zdhhc8	0.709791	4.27632	1.99e-05	0.000127022
Tspo	0.709028	6.0959	1.26e-06	1.07e-05
Ctss	0.708485	4.43719	0.00149381	0.00568049
Mettl2	0.708347	2.314	0.0055879	0.0173533
Ythdc2	0.708183	2.54745	0.00501393	0.0158861
Ptgir	0.707422	2.64129	0.0110649	0.0308711
Dusp18	0.707142	3.26087	0.00182405	0.00673801
Traf5	0.706616	2.44966	0.00631867	0.0192015
Fbxo44	0.706303	3.43364	0.00123111	0.00482978
Tmem123	0.706211	7.42501	4.72e-08	5.57e-07
Zfp319	0.705584	2.44845	0.018986	0.0484469
Cyb5r1	0.705408	4.72155	1.77e-05	0.000114761
Adcy4	0.705288	3.07337	0.000811918	0.00336981
Pak6	0.705148	3.80792	0.000873098	0.00359239
Nfxl1	0.704938	2.94852	0.00511622	0.0161457
Serpinh1	0.704782	8.18809	0.00136154	0.00526163
Slk	0.70437	5.10317	1.32e-05	8.86e-05
Resf1	0.70426	5.01323	2.11e-06	1.7e-05
Trpm4	0.70361	3.5162	0.000689135	0.00292035
Dysf	0.703447	5.16275	6.07e-07	5.58e-06
Bnip2	0.70332	3.78991	0.00139209	0.00535881
Jam2	0.703274	5.06618	1.31e-06	1.11e-05
Slc2a2	0.703028	6.99401	2.4e-08	2.97e-07
Colgalt1	0.702738	5.80017	5.25e-08	6.12e-07
Mylip	0.702413	4.94391	1.86e-06	1.51e-05
Rictor	0.70191	3.23278	0.0150701	0.0400265
Itpkb	0.701519	4.79206	0.000323586	0.00150538
Cbfb	0.700678	5.1912	3.72e-07	3.62e-06
Cldn3	0.700589	4.13723	0.00231153	0.0082492
Mfap3	0.70037	3.06338	0.00685456	0.0205671
Tnfaip2	0.700215	4.79882	1e-05	6.9e-05
Zc3h12a	0.699799	3.35787	0.000514926	0.00226987
Tyms	0.699769	3.5935	0.000172917	0.000867941
Pear1	0.699608	5.21517	2.06e-06	1.66e-05
AC241873.1	0.699586	3.59634	0.000639526	0.00274634
Trib1	0.698742	4.33734	0.00011608	0.000610218
Akap12	0.69864	5.59021	8.37e-05	0.000457981
Bag2	0.698304	3.71463	0.000752958	0.00315929
Gse1	0.697927	3.76073	0.00102931	0.00413638
Stk36	0.697371	2.65051	0.0040776	0.0133352
Mfsd4a	0.697329	4.31271	0.00180991	0.00669414
Wasf2	0.697195	3.92306	0.00095925	0.00388635
Adgrv1	0.696911	4.282	0.0126705	0.0345801
Tnks	0.695296	4.20807	0.00183545	0.0067643
Ehd4	0.69479	5.76736	1.05e-07	1.15e-06
Ugcg	0.694145	4.89626	2.07e-06	1.66e-05
Plcg2	0.694085	3.67188	0.00182517	0.00673801
Exoc3l4	0.694068	3.18031	0.0024088	0.00853489
Slf1	0.694026	2.8876	0.00287821	0.00994038
Gpsm3	0.6939	2.81111	0.00458926	0.0147449
Rrp1b	0.693716	4.70153	6.58e-06	4.7e-05
Tmbim1	0.692909	4.92004	3.45e-05	0.000209312
Nt5dc2	0.692712	3.68869	0.000634109	0.00272504
Llgl1	0.691926	4.88554	5.07e-07	4.78e-06
Cfap300	0.691908	2.53709	0.0102964	0.0290335
Slfn5	0.691571	6.9337	8.57e-08	9.54e-07
Trip10	0.691483	4.20159	6.27e-05	0.000356076
Chst14	0.690437	2.60306	0.0073938	0.0219142
Abi2	0.689712	2.25785	0.0135894	0.0366753
Armcx3	0.689629	4.52014	5.92e-05	0.000338205
Ddr1	0.689529	7.37056	1.81e-07	1.88e-06
Cd9	0.68862	6.31556	1.4e-08	1.82e-07
Cyp4v3	0.688234	4.74848	0.000230465	0.00111401
Atxn1	0.687713	3.36616	0.00101972	0.00410618
Mtap	0.687557	4.18357	3.34e-05	0.000203254
Timp2	0.687362	6.03605	7.68e-06	5.43e-05
Mfng	0.685742	2.87069	0.012723	0.0346994
Degs2	0.685429	7.72604	0.000196295	0.000969733
Plekhh2	0.684858	2.57732	0.00651952	0.0197412
Smarcd3	0.684256	2.9392	0.0014725	0.00561562
Pola1	0.683509	3.87102	8.95e-05	0.000485091
Sbno2	0.682391	6.65772	4.86e-06	3.58e-05
Foxk1	0.682116	4.19849	9.25e-05	0.000498686
Ap1m2	0.682092	3.88389	0.000174403	0.00087503
Creb3l2	0.682045	5.05266	2.18e-06	1.74e-05
Ro60	0.681755	3.07582	0.0038084	0.0126179
Amotl1	0.681358	2.61725	0.00345399	0.0116086
Syt17	0.680176	4.57749	0.000199307	0.000982162
Scin	0.680118	3.83884	0.00345054	0.0116003
B3glct	0.679895	2.88139	0.00318734	0.010866
Slc25a51	0.679455	2.67445	0.0123637	0.0338358
Aqp4	0.679425	4.27065	0.0108824	0.0304334
Gimap6	0.679288	3.59436	0.00116959	0.00462199
Nup133	0.679225	4.10888	4.69e-05	0.00027566
Raph1	0.678461	2.66924	0.00347516	0.0116699
Fem1b	0.678116	3.76442	0.00121202	0.0047754
C2cd3	0.677346	3.89552	0.00143253	0.00549136
Mx1	0.677044	3.92309	0.0054451	0.0170031
Gpc3	0.676454	5.22473	0.000100419	0.000534264
Slc39a1	0.676109	6.62438	1.24e-08	1.63e-07
RT1-A1	0.676083	7.2825	0.0168721	0.0438528
Maff	0.675791	3.45979	0.00213744	0.00771829
Atp7a	0.675777	3.82985	0.000812549	0.00337126
Creb1	0.67572	2.20625	0.0171906	0.0445927
Lrp1	0.675002	6.20731	7.16e-07	6.48e-06
Abcg3l3	0.67457	3.73679	0.000953205	0.00386581
Fam171a2	0.674557	3.39475	0.00372673	0.0123992
Met	0.674481	5.79358	0.000209517	0.00102694
Ankrd10	0.674434	2.8125	0.00682512	0.0204995
Txndc5	0.674326	6.36215	7.89e-08	8.85e-07
Prrc2b	0.674114	6.38182	8.99e-06	6.28e-05
Orai2	0.674006	3.58397	0.00168863	0.00631629
AC239701.1	0.673958	2.431	0.0165004	0.0431223
Cchcr1	0.673556	3.96362	8.94e-05	0.000484975
Satb1	0.672778	2.26954	0.0165221	0.04316
Gpx8	0.672335	3.80291	0.000332928	0.00154161
Homer3	0.671632	4.24813	0.000155224	0.000788451
Rbfox2	0.671509	2.77663	0.00434903	0.0140681
Dchs1	0.670252	4.21559	0.00130116	0.00506575
Camk2d	0.670028	4.82309	9.88e-07	8.65e-06
Klf4	0.669795	3.48772	0.000655907	0.00280352
Tmem237	0.66885	3.59427	0.000473639	0.00211096
Tmem43	0.668555	5.29155	1.21e-06	1.04e-05
Chst12	0.667853	2.42626	0.00537325	0.0168229
Syt11	0.667515	3.579	0.00025467	0.00121764
Btbd3	0.667433	2.85571	0.010675	0.0299449
Nid1	0.667168	7.77217	8.21e-05	0.000450403
Mdm1	0.666214	2.90336	0.00147062	0.00561206
Rasa3	0.665523	5.0974	1.77e-05	0.00011498
Mex3d	0.665472	3.53967	0.000257787	0.00123156
Rab32	0.66546	4.7846	7.77e-05	0.000430173
Uba7	0.665232	3.73734	0.00123503	0.00483878
Tox3	0.664694	2.56615	0.00480986	0.0153459
Maz	0.664638	4.50141	2.64e-05	0.000165079
Slc24a5	0.664411	2.9416	0.0115101	0.0318888
Slc1a5	0.664085	4.65773	6.97e-05	0.000390493
Phactr2	0.663952	2.9615	0.00336715	0.0113725
Rfc3	0.663459	3.11568	0.00123498	0.00483878
Arl5b	0.663429	3.64758	0.000651699	0.00279155
Dusp16	0.663194	3.71931	0.000220855	0.00107499
Stk17b	0.663056	4.56893	8.13e-05	0.000446557
Lix1l	0.662967	4.43749	6.05e-05	0.00034463
Ttll1	0.662449	2.45324	0.0170925	0.0443772
Slc6a6	0.662126	5.00242	0.000448951	0.00201756
Vat1	0.661774	7.45272	3.42e-07	3.34e-06
Pbdc1	0.661391	3.39509	0.00123084	0.00482978
Cnksr3	0.660534	4.80606	3.35e-05	0.000203631
Prkar2b	0.6601	2.65236	0.0157479	0.0415575
Hid1	0.659621	3.90507	7.93e-05	0.000437557
Nceh1	0.659206	4.9541	1.16e-05	7.9e-05
Rassf5	0.658744	4.03422	4.67e-05	0.000275278
Fat3	0.657249	2.4342	0.0175997	0.0454655
Tbc1d24	0.657101	2.41804	0.0132588	0.0359216
Mxra8	0.656945	5.9381	9.43e-05	0.000506585
Zswim6	0.656756	2.71276	0.0130645	0.035468
Zfp445	0.655331	3.73608	0.00306702	0.0104907
Gmip	0.653982	3.70229	0.000358919	0.00165359
Sqle	0.653916	4.33217	0.00075699	0.00317061
Cemip2	0.653897	4.50049	6.45e-05	0.000365063
Ckmt1	0.653694	6.80933	1.99e-07	2.05e-06
Piezo1	0.653037	4.8165	4.62e-05	0.000272495
Cdc42ep1	0.652486	5.73078	3.68e-05	0.000221913
Fut11	0.652418	2.87363	0.00759165	0.0224335
Zdhhc14	0.652265	3.22319	0.00775387	0.0228391
Plcb4	0.652206	3.71676	0.00046367	0.00207119
Ppm1l	0.651541	4.29318	5.13e-05	0.000297627
Pgm2	0.651513	4.60447	7.08e-06	5.03e-05
Tlr3	0.651393	4.96459	5.2e-06	3.79e-05
Ybx3	0.650963	6.12304	3.74e-07	3.63e-06
Gsdmd	0.650806	4.01165	0.00464016	0.0148763
Nup107	0.650093	3.34146	0.0018805	0.00691434
Bicdl1	0.649547	4.50305	0.000524305	0.00230396
Pcdha13	0.649523	3.08861	0.00961972	0.027418
Fam49b	0.648663	4.92762	3.75e-06	2.84e-05
Dock6	0.648591	4.65264	7.4e-05	0.000412085
Cplx2	0.64855	3.06204	0.0105434	0.0296526
Plekho1	0.646452	4.49	0.000203688	0.00100044
Hinfp	0.645998	2.52856	0.0133097	0.0360268
Zmiz1	0.645888	6.4323	2.8e-07	2.78e-06
Ttll12	0.645884	4.10815	0.00013423	0.000694573
Slc8b1	0.645645	4.17121	9.49e-05	0.000508737
Tlk1	0.645288	3.41793	0.0178189	0.0458427
Cblb	0.644064	4.47833	3.42e-05	0.000207586
Exog	0.64328	2.68147	0.0180911	0.0464325
Prdm10	0.64313	2.33288	0.00940797	0.0269437
Snapc3	0.642998	3.3774	0.0014177	0.00544329
Anxa4	0.64281	7.39754	1.44e-07	1.52e-06
St6galnac2	0.642584	4.618	4.69e-05	0.000275605
Notch1	0.641765	5.15623	3.6e-05	0.000217246
Glis3	0.64044	4.15561	0.000451226	0.00202473
Cacna1d	0.640378	2.41359	0.0102016	0.0288141
Sinhcaf	0.64011	3.90696	0.00174949	0.00650304
Pan3	0.639789	3.3162	0.00161834	0.00609555
Ahnak	0.639384	7.54794	6.62e-05	0.000374125
Kcnq1	0.639144	5.60659	0.00014791	0.000754849
Spred1	0.638963	2.89307	0.00584062	0.0179692
Hps3	0.637799	3.6394	0.0022719	0.00812243
Pabpc1	0.637694	8.19749	2.1e-07	2.14e-06
Nxn	0.637628	3.39374	0.00104238	0.00417759
Kank2	0.637363	5.75468	1.54e-06	1.28e-05
Nup160	0.63696	2.94513	0.00494646	0.0157058
Zfp687	0.636679	4.01865	0.000100107	0.000533319
Me3	0.636127	4.45577	0.00010894	0.00057676
Chek2	0.636085	2.21919	0.0191864	0.0489163
Tspan9	0.635484	6.22503	2.32e-06	1.84e-05
Fhod1	0.635426	4.77456	0.000621425	0.00268022
Ifit2	0.635228	3.63248	0.00110193	0.0043779
Midn	0.635151	6.40809	4.28e-07	4.09e-06
Mapk8ip3	0.634451	3.79201	0.000930949	0.00379367
Ap1g2	0.633857	3.25297	0.00326213	0.0110733
Clic1	0.633614	7.54221	4.32e-07	4.12e-06
Fer	0.633173	3.16753	0.00677511	0.0203861
Ptpn1	0.632848	4.21102	8.01e-05	0.000440723
Pdpn	0.63254	4.68397	0.000175131	0.000878312
Plscr3	0.631256	4.78262	0.000919352	0.00375541
Sp110	0.630845	4.22539	0.000572066	0.00248718
Arhgef2	0.630803	5.03468	1.16e-06	9.95e-06
Sec14l2	0.629905	2.55389	0.0186471	0.0477254
RT1-Db1	0.629693	7.93527	0.00900478	0.0260319
RT1-CE1	0.629403	4.76491	0.00506086	0.0160092
Ptprj	0.629353	7.49935	3.06e-07	3.03e-06
Mbtps2	0.628808	3.45063	0.00198927	0.00725854
Mllt6	0.628566	5.2153	9e-07	7.95e-06
Slc15a3	0.628053	4.22974	0.000139691	0.000719075
Sh3kbp1	0.627774	4.07596	0.001005	0.00405102
Inf2	0.627765	3.60377	0.000720031	0.0030329
Dip2b	0.627319	4.42251	0.000251607	0.00120397
Myl9	0.627271	5.62251	7.57e-05	0.000420637
Ppp1r15a	0.62725	4.43718	0.000308469	0.00144581
Map2	0.627233	3.33686	0.0035231	0.0118009
Zfp280c	0.627156	2.28586	0.0140187	0.037646
Marveld2	0.626974	3.60768	0.0172172	0.0446325
Pip4k2b	0.626773	3.20908	0.00156433	0.00591274
Ddx39a	0.626453	4.4581	0.00076698	0.00320906
Rgs3	0.626188	4.54454	0.000120715	0.000631787
Zfp579	0.625759	3.05228	0.0054633	0.0170509
Igsf9	0.625588	3.926	0.00206613	0.00749265
Zmynd15	0.625146	3.92892	0.000406567	0.00184898
Capn2	0.625125	6.57908	8.9e-07	7.87e-06
Irgq	0.624754	2.87691	0.00424878	0.013819
Cemip	0.624444	4.21298	0.00182457	0.00673801
Dsp	0.624364	6.39099	0.00109858	0.00436606
Trim59	0.624173	3.5407	0.000599235	0.00259298
Entpd1	0.623905	5.19384	4.02e-06	3.02e-05
Kirrel1	0.622485	5.6748	0.000122754	0.000641612
Nsd1	0.621869	6.02197	3.41e-06	2.6e-05
H1f10	0.62163	2.44322	0.0195054	0.0495914
Plin3	0.621464	4.83003	0.000502837	0.00222747
Pdlim5	0.621324	4.04875	0.000616334	0.00266116
Plcb3	0.621295	4.93015	2.67e-06	2.09e-05
Rai1	0.620933	4.54463	3.33e-05	0.000202812
Disp1	0.620816	3.57677	0.0052991	0.016617
Cnpy4	0.620385	3.59474	0.00132861	0.00515112
Lyve1	0.620195	3.76832	0.00689891	0.0206845
Sgpl1	0.619877	5.92706	3.78e-07	3.66e-06
Atf7	0.61955	2.75516	0.00523213	0.016446
Psip1	0.619464	4.63537	0.000165251	0.000833332
Trmt10b	0.619432	3.05245	0.0080129	0.0234973
Septin2	0.619166	7.41793	2.15e-07	2.18e-06
Atp9a	0.617858	5.68372	2.07e-06	1.66e-05
Atl3	0.617611	4.03566	0.000665768	0.00283853
Arl15	0.617241	2.50586	0.0100235	0.0284055
Zfp41	0.6171	3.12518	0.00270485	0.00943761
Egfr	0.617098	3.00041	0.00748002	0.0221311
Cyp4f17	0.617063	2.74818	0.00732084	0.0217467
Matn2	0.6159	4.06375	0.0073698	0.0218531
Emb	0.615796	3.93822	0.000590897	0.00255969
Limd1	0.615754	4.94598	9.66e-06	6.7e-05
Stra6	0.615353	5.2349	0.0181782	0.0466258
Dnase2	0.615072	4.06476	0.00103653	0.00415789
Asxl1	0.614551	4.66966	3.96e-05	0.000236972
Ipo11	0.613451	2.9688	0.00909756	0.026238
Etv3	0.613171	4.51259	6.39e-05	0.000362443
Ccp110	0.61291	3.05463	0.00567794	0.0175778
Soat1	0.612704	5.07501	8.39e-05	0.000458821
Krt80	0.61197	5.4209	0.000228989	0.00110732
Trim5	0.611544	4.71905	0.000201844	0.000992199
Epn2	0.610548	4.63375	0.000236292	0.00113893
Nup155	0.610423	4.0092	0.0023428	0.0083358
Cntrl	0.609238	4.23934	0.00158894	0.00600003
Zfp322a	0.609226	2.95173	0.0173718	0.0449551
Snx33	0.609207	4.71721	3.15e-05	0.000193619
Heatr5a	0.60917	4.46179	0.000447872	0.00201424
Tnfsf13b	0.609057	2.80053	0.00782987	0.0230458
Ski	0.608978	5.39965	1.51e-05	9.95e-05
Vps13c	0.608479	5.80876	2.39e-05	0.000150509
Zbtb46	0.608419	2.48811	0.0103734	0.029223
Rnf2	0.608363	4.57738	6.98e-05	0.000391109
Ptprm	0.607816	4.24153	0.00046643	0.00208195
Akap13	0.60778	6.39304	5.81e-07	5.37e-06
Tspan13	0.607346	4.30414	0.000351668	0.00162395
Extl3	0.607146	4.68543	0.000197037	0.000972589
Eri1	0.606913	4.58697	9.47e-05	0.000507704
S100pbp	0.606564	3.54755	0.000784125	0.00326815
Ifi27	0.60494	6.49135	0.00103589	0.00415719
Ddx17	0.603657	6.98323	2.23e-05	0.000140956
Prkx	0.60284	4.53934	0.000255589	0.00122155
Dlg5	0.602637	5.36258	4.98e-06	3.65e-05
Stxbp1	0.601926	4.31697	0.00140929	0.00541273
Tm4sf1	0.601788	4.35319	0.0011857	0.00467788
Fen1	0.600976	3.43066	0.0114051	0.0316359
Mfhas1	0.600917	3.26064	0.0116972	0.0322942
Stk10	0.600625	3.45858	0.0107792	0.0302086
Btbd7	0.600314	4.29276	0.000553901	0.00241704
E2f2	0.599903	3.2132	0.00482575	0.0153842
Ddr2	0.599373	2.8684	0.0176563	0.0455598
Aif1	0.599327	4.71436	0.000215337	0.00105114
Pprc1	0.599061	4.25836	0.000152014	0.000774466
Gdf11	0.598602	3.66811	0.00350535	0.0117547
Tbc1d2b	0.597806	5.3184	1.5e-05	9.91e-05
Capza1	0.597473	6.26397	1.02e-06	8.92e-06
Phldb1	0.59723	6.26262	7.93e-07	7.11e-06
Ccdc50	0.596916	2.77995	0.0176679	0.0455725
Jcad	0.596093	3.98624	0.00148488	0.00565557
Lmf2	0.594215	5.73164	3.29e-07	3.22e-06
Pola2	0.594005	3.02004	0.0130105	0.0353538
Crip2	0.593106	5.67346	5.2e-06	3.79e-05
Cdkn2c	0.593041	3.73913	0.0043789	0.014157
Rbms1	0.591786	4.07099	0.00286028	0.0098986
Srgap2	0.591782	4.33772	0.00131583	0.00511157
Gins2	0.591607	3.85566	0.00195609	0.00715655
Itgb6	0.591249	6.422	3.75e-05	0.000226334
Hcn2	0.590472	4.04873	0.00423093	0.0137647
Trim33	0.590409	3.68607	0.0042641	0.0138537
Sdc1	0.590181	4.34409	0.0120504	0.0331157
Pkd1	0.590153	5.84375	2.31e-06	1.84e-05
Lama5	0.589835	6.54317	4.7e-06	3.47e-05
Ca8	0.589669	3.94818	0.00243349	0.00860441
Arid3a	0.589089	3.31919	0.0108685	0.0304088
Plxnb1	0.588994	4.62021	3.79e-05	0.000228106
Ep300	0.587989	3.41677	0.00393168	0.0129578
Suv39h1l1	0.587794	3.83504	0.00126126	0.00493343
Cdk2	0.58714	3.3224	0.00329856	0.0111779
Sh2b3	0.586471	5.36489	8.21e-06	5.77e-05
Kmt2b	0.586436	5.4127	5.04e-06	3.69e-05
Rev3l	0.586361	4.802	9.94e-05	0.000530246
Gabbr1	0.585456	4.51786	0.000212404	0.0010381
Col4a5	0.585141	6.25199	3.31e-06	2.53e-05
Efemp1	0.584839	3.77204	0.0171465	0.0444881
Tut4	0.583679	3.13005	0.00327908	0.0111277
Tmem151a	0.5829	2.69504	0.0182045	0.0466832
Mal	0.582206	7.68699	1.97e-05	0.000126086
Bahcc1	0.581724	3.52848	0.0119548	0.032905
Cish	0.58152	4.98927	0.00833461	0.0243207
Klhl20	0.581052	3.37093	0.00734653	0.0218067
Mid2	0.580006	3.64367	0.00173267	0.00645059
Rlf	0.579934	4.3588	0.00065654	0.00280521
Vcl	0.579897	5.85195	6.83e-07	6.23e-06
Mdfic	0.579746	3.96849	0.00977056	0.0277814
Pmf1	0.57916	3.54978	0.0046868	0.0149975
Klf10	0.578958	4.56315	0.00242822	0.00858941
Adap1	0.578744	3.26376	0.0144251	0.0385709
Ctdspl2	0.578267	3.84613	0.00413516	0.01349
Dynll1	0.577937	6.55307	0.00287039	0.00992404
Cnnm4	0.577417	4.85389	0.000119975	0.000629029
Zcchc2	0.577309	3.98908	0.000908315	0.00372181
Tank	0.577198	2.83439	0.00794678	0.0233494
Apol3	0.57696	3.77231	0.0024757	0.00873288
Vsig10l	0.576543	4.33786	0.000193827	0.000959134
Cnih4	0.576522	4.68385	0.000376881	0.0017307
Unc119	0.576266	3.25533	0.0116741	0.0322455
Asap1	0.57586	4.25184	0.0033204	0.0112391
Nr2c2	0.57338	3.49181	0.0035983	0.0120189
Id3	0.571536	5.57948	0.00366408	0.0122181
Irf2bpl	0.571148	5.67594	0.000527259	0.00231523
Gpsm1	0.570926	3.54344	0.00960316	0.0273866
Sema4d	0.5705	3.94358	0.000813869	0.00337555
Marveld1	0.570356	4.24365	0.000958298	0.00388382
Tubgcp4	0.570335	3.4305	0.00924925	0.0265852
Shtn1	0.569301	4.6984	0.000172499	0.00086621
Ppp2r3a	0.569226	5.02668	0.000237907	0.00114533
Fcer1g	0.568828	5.33406	0.00213832	0.00771912
Zfp260	0.56824	4.89821	0.000110934	0.000585233
Hgf	0.567563	3.80556	0.0051001	0.0161077
Prpf39	0.567389	3.67373	0.00148694	0.00566162
Psme2	0.567158	5.98474	3.91e-06	2.94e-05
Rhoj	0.567036	3.68315	0.0136574	0.036839
Micall1	0.566713	5.85708	1.53e-06	1.28e-05
H2az1	0.566176	4.72185	0.000677631	0.00288084
Cytip	0.566117	4.11764	0.00408536	0.0133569
Rbm3	0.565925	5.66497	0.00375466	0.0124696
Usp28	0.565639	3.85624	0.00233057	0.00830471
Cd1d1	0.565361	3.66208	0.0136998	0.0369315
Pcdh1	0.565037	4.70407	0.000653221	0.00279606
Sptbn2	0.563759	5.99996	0.000632419	0.00271876
Ptpn6	0.563602	5.51226	1.72e-05	0.000111898
Tmx3	0.563554	3.1179	0.00829968	0.0242366
Tyk2	0.563411	5.19171	3.16e-05	0.000193995
Zc3h11a	0.562978	5.68389	9.56e-06	6.63e-05
Tgfb2	0.562662	3.88865	0.00444157	0.0143362
Rai14	0.562546	5.47697	6.31e-05	0.000358432
Nfatc1	0.562316	3.16335	0.00943492	0.0270079
Zdhhc21	0.561764	3.33763	0.0149555	0.0397755
Gas1	0.560878	3.8625	0.00445086	0.0143623
Zc2hc1a	0.560417	3.54661	0.00311236	0.0106287
Vwa1	0.560214	5.33515	3.59e-05	0.000216622
Ids	0.56003	3.57939	0.00853339	0.0248581
Eif2ak2	0.559841	5.14075	0.000531826	0.00233184
Klhdc8a	0.559617	4.12611	0.00303606	0.010407
Tfcp2l1	0.55917	7.84556	0.000141622	0.000727439
Ocrl	0.559109	3.24872	0.00699425	0.0209177
Itgb1	0.55907	8.66159	8.17e-06	5.75e-05
Aff1	0.559026	4.475	0.00401698	0.0131695
Zfp275	0.558446	3.42027	0.00563519	0.0174636
Slc39a10	0.558065	4.74753	0.00057183	0.00248706
Cxcl16	0.557887	7.45781	1.14e-05	7.73e-05
Tmem165	0.557595	4.55404	0.000177915	0.000890024
Clec2g	0.55726	7.20975	0.00260258	0.009129
Pik3ap1	0.557013	5.52552	8.2e-06	5.76e-05
Dctn4	0.556266	4.15631	0.00183177	0.00675607
Gadd45b	0.556244	3.83181	0.00352771	0.011813
Nbeal1	0.55598	2.82342	0.0172051	0.044611
Gpatch2l	0.55527	3.25402	0.00464365	0.0148835
Cttnbp2nl	0.553976	5.85937	4.2e-06	3.14e-05
Adnp2	0.553906	3.76541	0.00612362	0.0186899
Mecom	0.553868	5.93295	2.45e-05	0.000153945
Tbc1d1	0.553784	6.27961	9.47e-06	6.57e-05
Ptprf	0.553771	7.77026	1.24e-05	8.38e-05
Akr1b1	0.553426	5.19803	0.00501824	0.0158892
Plekhg1	0.552848	3.60271	0.00600087	0.018389
Ago1	0.552822	3.52517	0.00660515	0.0199497
Tuba1c	0.552755	8.18114	5.59e-05	0.000321317
Snrpa	0.552722	3.74955	0.00485877	0.0154687
Obsl1	0.55217	4.04195	0.001785	0.0066164
Ndst1	0.551497	5.5759	0.00602885	0.0184623
Asap2	0.551483	3.70866	0.0135787	0.0366547
Prkdc	0.551003	4.39229	0.00157985	0.00596759
Rcc2	0.55054	4.85528	0.00172592	0.00643353
Hip1r	0.550188	5.641	3.27e-05	0.000199934
Bmpr2	0.549918	4.7649	0.00106343	0.00424621
Isyna1	0.549806	5.64679	0.000572535	0.00248831
Fmnl3	0.549497	4.55575	0.00375785	0.0124713
Mcam	0.548555	5.35749	1.87e-05	0.0001201
Zeb1	0.54795	3.58952	0.00271973	0.00947841
Rab25	0.547874	3.98078	0.0101536	0.0287193
Bdp1	0.547841	3.93899	0.00589878	0.0181153
Hmgcr	0.547834	5.33067	0.000243585	0.00116934
Serinc5	0.547802	5.26534	0.000213841	0.00104469
Glce	0.547308	4.47682	0.000292078	0.00138021
Ssh3	0.547306	4.42139	0.000429418	0.001943
Cdh1	0.546801	6.76261	7.87e-06	5.54e-05
St3gal2	0.54633	5.56981	7.14e-06	5.07e-05
Ipo5	0.545669	6.4174	1.77e-05	0.000114862
Hsd11b2	0.54543	8.67609	0.000158286	0.000802637
Rapgef6	0.545205	3.53489	0.00493193	0.0156639
Hk1	0.544274	5.59731	6.16e-05	0.000350306
Tmcc1	0.543248	3.13409	0.00572222	0.0176974
Reck	0.542415	4.68345	0.000288219	0.00136542
Niban2	0.541952	5.9492	1.12e-05	7.64e-05
Tspan14	0.541801	5.26715	5.33e-05	0.000307665
H2ax	0.541478	4.31579	0.00617022	0.0188177
Itpkc	0.540848	4.06086	0.0127364	0.034728
Helb	0.540609	4.04786	0.00153345	0.00581265
Stat1	0.540556	6.93666	2.1e-05	0.000133805
Msh2	0.540228	4.5123	0.000941184	0.0038262
Ctsf	0.539379	5.62308	0.00695579	0.0208236
Smarcc1	0.537615	5.48829	0.000439838	0.00198562
Pbx1	0.537329	4.42751	0.00170131	0.00635494
Rab3gap2	0.537183	4.98477	7.99e-05	0.000439824
Islr	0.536039	5.65902	0.000628532	0.00270499
Ppp1r12b	0.535603	3.97614	0.00202811	0.00738178
Gprasp2	0.535258	3.69601	0.00817485	0.0239132
Sgcb	0.535064	4.12439	0.000926218	0.00377698
Mycbp2	0.534602	6.03272	1.11e-05	7.58e-05
Maml1	0.534488	4.356	0.00306554	0.0104899
Nedd4	0.53406	8.69807	1.29e-05	8.67e-05
Zfyve27	0.533612	5.04481	9.06e-05	0.000489966
Baz2a	0.53269	4.98796	0.000626534	0.00269736
Cers5	0.532406	5.06841	0.000425499	0.00192747
Parvb	0.532338	3.95433	0.00155632	0.00588639
Cnot6	0.5321	4.4328	0.00177599	0.00658713
H3f3a	0.531985	8.26278	4.32e-05	0.000256532
Mex3c	0.531921	5.11419	8.48e-05	0.000462877
Spata6	0.531875	3.72723	0.0102727	0.0289737
Prr13	0.531656	5.0307	0.00114103	0.00451963
Cav1	0.530668	4.54215	0.000513012	0.00226437
Zbtb1	0.530616	3.35391	0.0108465	0.0303686
Mob1a	0.530118	6.21311	1.85e-05	0.000118979
Mitf	0.529712	4.29167	0.00133777	0.00517818
Sorbs2	0.529685	4.92851	0.000432908	0.00195656
Slbp	0.529423	4.75739	0.00105217	0.00421115
Tuba1a	0.529125	6.14817	0.00496395	0.0157446
Ice1	0.528827	4.86687	0.000109559	0.00057952
Hivep1	0.528487	4.0732	0.00232192	0.00828134
Heatr6	0.527958	3.71726	0.0126922	0.0346312
Qsox1	0.527773	3.55997	0.0181409	0.04654
Fzd2	0.526436	3.64633	0.00943738	0.0270084
Setd1b	0.52631	4.42604	0.00205666	0.00746513
Zmym1	0.525844	3.41875	0.0085819	0.0249749
Zfc3h1	0.525574	4.50608	0.00399495	0.0131118
Bbx	0.52548	3.40641	0.0135273	0.0365491
Map4k5	0.525201	4.59049	0.0010238	0.0041184
Nucb2	0.525108	4.602	0.00212021	0.00766305
Rif1	0.524963	3.48629	0.00359638	0.0120159
Car15	0.524757	4.5825	0.0158463	0.0417338
Elk4	0.524669	5.836	0.000242223	0.00116328
Dip2a	0.524511	4.27025	0.00306063	0.0104821
Dnajc27	0.524499	3.99345	0.00330923	0.0112077
Flot2	0.524064	6.69201	4.51e-05	0.000266557
Hebp1	0.523983	3.80734	0.0152979	0.0405408
Sod3	0.522418	8.69318	4.05e-05	0.000242164
Frmd6	0.522242	5.20447	0.000228012	0.00110439
Trpm7	0.522206	6.07273	0.00220404	0.00791552
Map3k14	0.52204	3.95849	0.00524241	0.0164653
Cramp1	0.521877	3.29531	0.0170335	0.0442335
Map9	0.521643	3.72683	0.00647055	0.0196079
Trim16	0.521512	3.32567	0.0130024	0.0353398
Tmem189	0.521483	4.99329	8.6e-05	0.000468029
Ptpn3	0.521379	5.72721	8.98e-06	6.27e-05
Dennd4b	0.520957	4.31843	0.0037734	0.0125124
Kdm4a	0.520479	5.57124	1.58e-05	0.000103699
Cpm	0.520224	5.19325	0.000582721	0.00252796
Septin11	0.51971	6.29976	2.73e-05	0.000169767
Cap1	0.519644	7.83719	1.93e-05	0.000123724
Phf13	0.519234	3.89761	0.00433738	0.0140381
Abcc1	0.518784	3.80636	0.0188755	0.0482063
Topbp1	0.518678	3.61797	0.0072649	0.0215974
Arap1	0.518621	6.00591	2.31e-05	0.000146057
Arhgef17	0.517727	5.83241	1.26e-05	8.48e-05
Bicc1	0.517071	7.04395	4.24e-05	0.000252046
Abi3	0.516436	3.25551	0.00674585	0.0203281
Cybc1	0.516153	5.2084	0.000190668	0.000946577
Agrn	0.514937	6.05105	0.000113555	0.000598265
Tcf7l1	0.514832	3.2148	0.0123137	0.0337223
Cdv3	0.514822	4.71834	0.000850904	0.00351567
Nup210	0.514394	4.18231	0.00182935	0.00674922
Zbtb11	0.514272	4.41843	0.00165068	0.00619383
Il34	0.513277	5.74389	1.5e-05	9.92e-05
Tmem67	0.513128	3.52394	0.0111902	0.0311403
Utrn	0.512678	6.04217	0.000330556	0.00153361
Kansl1	0.512271	4.25438	0.00146684	0.00559941
Rgl3	0.51191	5.20233	0.000321437	0.00149714
Elf2	0.51167	4.43252	0.00346172	0.0116314
Plin2	0.511097	5.93064	0.00283143	0.00980837
Nol11	0.511058	3.62233	0.00879912	0.0255196
Ldlrad4	0.51042	3.76497	0.0177197	0.0456663
Mbd5	0.510418	3.42319	0.0124043	0.0339313
Il17rc	0.510209	4.05097	0.00581045	0.0178995
Tubgcp2	0.510199	4.35751	0.00196125	0.00717135
Cwh43	0.510091	4.47277	0.00128858	0.0050254
Rc3h1	0.509664	4.65917	0.00321352	0.0109333
Lrrk1	0.50912	5.06132	0.000326022	0.00151532
Ckap5	0.50899	5.53774	2.41e-05	0.000151769
Gnb1	0.50865	6.63221	5.05e-05	0.000293715
Csnk1e	0.508541	4.42521	0.00237055	0.00842195
Kdm2b	0.508195	4.27997	0.00187062	0.00688016
Dusp1	0.507143	5.024	0.00236062	0.00839418
Ifngr1	0.506964	6.30596	0.00148164	0.00564504
Trrap	0.506332	6.09058	0.000139327	0.000717514
Cdh5	0.506308	4.97736	0.000303265	0.00142478
Pnrc1	0.505649	5.6481	0.0136593	0.036839
Abcd1	0.505628	4.05161	0.00712134	0.0212454
Fnbp4	0.505557	5.05038	0.000409213	0.00185936
Stat6	0.505531	6.05382	0.000150714	0.000768171
Ero1a	0.505069	4.04885	0.00241513	0.00855474
Mak16	0.505	3.64184	0.0137703	0.0370961
Tor4a	0.50462	4.02418	0.00476998	0.015235
Stmn1	0.504243	7.18434	0.000548308	0.00239791
Arl13b	0.504016	3.43076	0.0104336	0.0293654
Pck2	0.50378	4.65817	0.00269368	0.00940174
Rasa1	0.503128	4.58403	0.00170163	0.00635494
Bhlhb9	0.503119	4.02031	0.00761654	0.0225015
Cep120	0.503105	4.27014	0.00167333	0.00626302
Tmem168	0.502873	3.90874	0.00548069	0.0170909
Bptf	0.501703	5.4046	0.00014323	0.000734434
Slc12a9	0.501609	3.95804	0.00552883	0.0171969
Nsd2	0.501061	4.92295	0.00180752	0.00668737
Zfp46	0.500763	4.1658	0.00449606	0.0144925
Cep85	0.500643	4.32619	0.00112526	0.00446165
Pcna	0.500563	5.63253	2.5e-05	0.000156861
Snn	0.500199	6.87752	0.00367312	0.0122438
Cdk5rap2	0.500031	4.18793	0.0106591	0.0299215
Sdf2	-0.500052	6.39269	0.000683193	0.00289931
Bcl7b	-0.50029	5.81737	1.65e-05	0.000107701
Atp5f1a	-0.500358	11.2686	8.98e-05	0.000486309
Ubxn8	-0.500568	4.8012	0.00393659	0.0129704
Lrp4	-0.500676	4.79287	0.0111287	0.0310047
Med11	-0.500983	3.90303	0.00471718	0.0150744
Clpp	-0.501119	5.22722	7.81e-05	0.000432055
Tmem42	-0.501354	5.34452	0.00122419	0.00481061
Htra1	-0.501432	6.89628	7.3e-05	0.000407343
Trib2	-0.501666	5.48064	0.000871241	0.00358723
Akap8l	-0.501785	4.48068	0.00630855	0.0191805
Glmp	-0.502036	7.63262	0.000100251	0.000533851
Ndufa12	-0.502097	6.77727	0.000289099	0.00136905
Mtfmt	-0.502756	4.29017	0.00577801	0.0178273
Cfap298	-0.503406	5.91908	3.36e-05	0.000204551
Got1	-0.503457	7.46712	7.92e-05	0.000436904
ST7	-0.503469	4.75667	0.000924263	0.00377137
Get3	-0.503902	6.66619	0.000206873	0.0010144
Scamp5	-0.504589	5.42327	0.00139357	0.00536274
Fn3krp	-0.505166	5.68904	4.52e-05	0.000267427
Dhcr24	-0.505281	7.48948	0.000305421	0.00143369
Sesn1	-0.505313	5.42932	0.0069099	0.0207071
Tmem192	-0.505485	4.70521	0.000965379	0.00390985
Gtf2h5	-0.505933	4.81073	0.00324001	0.0110077
Ndufb11	-0.506299	7.44636	4.47e-05	0.000264776
Ino80e	-0.506317	5.29177	0.000164634	0.000831279
Lrrc45	-0.506378	5.67523	7.65e-05	0.00042409
Abhd3	-0.50644	4.97504	0.00109738	0.00436421
Apex1	-0.506451	6.04907	8.16e-05	0.000448017
Sepsecs	-0.506743	5.54349	0.000674749	0.00287269
Sc5d	-0.506822	6.53781	0.000152846	0.000778367
Phospho2	-0.507043	4.46937	0.00100766	0.00406033
Rnaseh2b	-0.507249	5.5665	0.000224311	0.00109002
Eif1b	-0.507274	5.7528	6.21e-05	0.00035284
Parg	-0.507313	6.05373	8.28e-05	0.000453745
Gpx4	-0.508259	8.89308	7.7e-05	0.000426682
Surf2	-0.508621	3.85709	0.00426237	0.0138518
Tmem8a	-0.508911	7.59776	0.000140563	0.000722626
Cox7b	-0.509075	8.12231	0.000187384	0.000933076
Clcn2	-0.509142	4.9735	0.00440974	0.0142528
Bckdk	-0.509176	7.4035	0.000200394	0.000986703
Lhpp	-0.510444	6.47019	0.000123141	0.000643071
Rufy1	-0.510535	6.21949	0.000144576	0.000740379
Glyatl2	-0.511461	7.5457	0.000281206	0.00133486
Mrps16	-0.511797	5.61388	7.07e-05	0.000395658
Sub1	-0.512133	5.94169	7.84e-05	0.000433208
Acbd4	-0.512232	5.97815	0.00192618	0.00706265
Lrrc20	-0.512584	4.43555	0.00452982	0.0145776
Nr2f6	-0.513506	7.34279	0.000145304	0.000742508
Aars	-0.514185	7.91102	5.13e-05	0.000297644
Cluap1	-0.514467	5.16478	0.000287758	0.00136378
Wdr91	-0.515101	5.6955	4.69e-05	0.000275605
Mlh3	-0.515588	4.79901	0.000514331	0.00226851
Med28	-0.515804	5.84127	1.27e-05	8.51e-05
Hsbp1	-0.516513	7.87938	4.69e-05	0.00027566
Ipmk	-0.517388	7.40227	0.000140296	0.000721567
Mlycd	-0.517622	6.50849	3.33e-05	0.000202905
Ptpro	-0.517786	6.27435	0.000453288	0.00203091
Uqcc3	-0.517871	5.65496	0.000112235	0.000591573
Ecsit	-0.517943	6.23892	4.69e-05	0.000275605
Fggy	-0.517954	5.55819	1.64e-05	0.000107492
Atp6v1c1	-0.517954	6.69847	7.51e-05	0.000417815
Dgat2	-0.518058	4.80868	0.00491274	0.0156155
Esd	-0.519009	7.27208	4.68e-05	0.000275523
Chmp4c	-0.519373	4.6037	0.00150446	0.00571833
Kcnj12	-0.51963	5.12855	0.00139057	0.00535467
Ppm1b	-0.520268	6.92681	1.8e-05	0.00011678
Ccdc126	-0.520336	3.80651	0.00296409	0.0101838
Cgnl1	-0.520383	9.62291	0.000176177	0.000882444
Dnttip1	-0.521294	5.57572	5.1e-05	0.000296447
Lyrm7	-0.521307	4.06908	0.00355984	0.0119114
Rchy1	-0.521501	5.4479	4.12e-05	0.000245553
Daglb	-0.522277	4.75802	0.000480816	0.00213974
Fam107b	-0.522456	7.9307	6.71e-05	0.000378162
Htatip2	-0.522822	3.70463	0.013465	0.0364057
Adi1	-0.523011	6.6563	3.2e-05	0.000195894
Mrps11	-0.523093	5.47206	0.000215821	0.00105264
Phyh	-0.523192	8.53815	2.8e-05	0.000174162
Atp6v0b	-0.52322	7.39924	0.000142228	0.000730237
Cd99l2	-0.523825	4.63448	0.0033698	0.0113739
Nudt19	-0.523954	4.84398	0.00969422	0.0275907
Mlf2	-0.523988	7.9104	1.89e-05	0.000121056
Ndufb4	-0.524293	7.14225	4.79e-05	0.000280767
Bnc2	-0.524585	5.24483	0.00279713	0.00969982
Rnf167	-0.524855	6.3714	1.86e-05	0.000119485
Emc4	-0.525288	5.66483	5.25e-05	0.000303504
Uqcc2	-0.525387	4.70951	0.00178795	0.00662529
Ccs	-0.525546	6.10804	3.87e-05	0.000232286
Arhgef15	-0.525869	4.84529	0.0013873	0.00534554
Pih1d1	-0.527084	3.64063	0.0123603	0.0338343
U2af1l4	-0.527308	4.51946	0.00108524	0.00432461
Gabarap	-0.52734	8.55018	9.28e-05	0.000500074
Fahd2a	-0.527753	7.49276	0.000225723	0.00109509
Rmdn2	-0.528177	3.34432	0.0106389	0.0298779
Gorasp1	-0.528379	5.50053	6.46e-05	0.000365584
Antkmt	-0.528603	4.67449	0.00145088	0.00555276
Samm50	-0.528678	7.63631	1.44e-05	9.55e-05
Pycr3	-0.529552	5.11417	8.19e-05	0.00044944
Srp9	-0.529807	5.51921	3.17e-05	0.000194766
Atp5mc3	-0.529934	9.23717	7.02e-05	0.000393018
Marchf5	-0.530663	6.07214	3.87e-05	0.000232093
Dqx1	-0.530664	4.06454	0.00651549	0.019734
Prxl2a	-0.530995	4.93348	0.000755959	0.00316953
Trabd	-0.531067	6.4629	4.37e-05	0.000259231
Tollip	-0.531191	6.85006	1.12e-05	7.63e-05
Taf11	-0.531328	4.66761	0.000611565	0.00264248
Mt1	-0.531983	8.20966	0.000663501	0.00282987
N6amt1	-0.532248	4.75885	0.00236803	0.00841548
Alg11	-0.532258	4.72164	0.00374798	0.0124524
Tmem53	-0.532409	3.50376	0.00504685	0.0159734
Ocel1	-0.532418	4.78327	0.00260001	0.00912446
Fmo5	-0.532451	5.30788	0.00183571	0.0067643
Fbxw5	-0.532971	6.77553	1.54e-05	0.000101169
Dnlz	-0.533066	5.32957	0.00127171	0.00496776
Mgst1	-0.533154	7.12578	7.59e-05	0.00042188
Imp4	-0.533301	6.20782	1.59e-05	0.000104021
Acsl3	-0.533308	6.21432	0.000554622	0.00241841
Ndufb10	-0.533645	6.99518	0.000243847	0.00117013
Papss2	-0.533888	5.77808	1.82e-05	0.000117674
[truncated: 1,221 more rows]
