# Supplementary material for: Single-cell transcriptomics and chromatin accessibility profiling elucidate the kidney-protective mechanism of mineralocorticoid receptor antagonists
Source: J Clin Invest. 2024 Jan 2;134(1):e157165. doi: 10.1172/JCI157165 (PMC10760974; doi:10.1172/JCI157165)
Supplement: Supplemental table 12 [file jci-134-157165-s013.xlsx]

## Sheet: Supplementary Table 12
Supplementary Table 12. The gene lists of factors 1 and 4 correlated with main phenotypes using tensor decomposition analysis.

## Sheet: Factor 1
The gene lists of factor 1 correlated with main phenotypes using tensor decomposition analysis.
Genes
Clcnkb
Apcdd1l
Aqp2
Itpr3
Rhcg
Slc6a17
Pigq
Gata3
Rgl3
Pik3r3
Efhd1
Scnn1b
Rab20
Adgrg3
Cyfip2
Sort1
Degs2
Cdk10
Myh9l1
Scnn1a
Wsb1
Cwh43
Tle2
Hsd11b2
Ildr1
Asap3
Cdkl1
Eps8l2
Smad6
Dmtn
Ckmt1
Hs6st1
Inpp5j
Macrod1
Ptpn18
Arhgef37
Mrps6
Cmtm8
Wbp1l
Gsn
Dennd3
Boc
Shroom3
Epb41l4b
Tmprss2
Grhl2
Epn3
Ndrg2
Mfsd4a
Galnt18
Arhgap24
Tmcc3
Ampd3
Kcnq1
Susd1
Ppp2r2c
Phactr2
Tspo
AABR07049288.1
Mpzl1
Mboat1
Lrch1
Slc8a1
AABR07059258.1
Nipal1
Stk32a
Grik2
Grem1
Tox3
Adamts16
Ppp2r2b
Calb1
Mal
AABR07020983.1
AABR07027306.1
Trpv5
Alcam
Magi2
Pde1a
Klk1.2
Myo3b
Frk
Atp8b1
Pls3
Defb1
Pappa1
Thsd7a
Psd3
Slc1a3
Grem2
Kcnj1
Lypd6b
Atp10b
Sgpp2
Sh3kbp1
Ptprm
Lrrc31
Rbm20
Bmpr1b
Rnf150
Atp2b4
Tmem72
Opcml
Tacc1
Lhfpl6
Ctsc
Lnx1
Gpr160
Stc1
Iqgap1
Itpkb
Vav3
Dtna
Itpr2
Scnn1g
Fxyd2
Ca8
Slc9a4
Sphkap
Mbp
Tenm3
Mcoln3
Ipcef1
Specc1
Plod2
Mboat2
Gulp1
Gli3
Aqp4
Sgip1
Srgap3
AABR07010040.2
Sytl5
Mpp7
Ica1
LOC102556447
Ccdc80
Fmn1
Inpp4b
Map2
Ppat
Txnip
Tfcp2l1
Kcnj10
Rhobtb3
Gca
Plet1
Fut9
Kl
Samd9
Galnt13
Dcdc2
Kitlg
Parp8
AABR07070310.1
AABR07035437.1
Pde3b
Slc9a2
Mctp1
Fmnl2
Sh3gl2
Trpc3
Kif26b
AABR07013464.1
Bace2
Edaradd
Six4
Fam83b
AABR07010040.3
Frrs1l
AABR07068203.1
Tiam1
Tsc22d2
Stk32b
Wnk1
Me2
Atp1a1
Gal3st1
Atp10d
Cpeb2
Hoxd8
Cd86
Mal2
Lypd6
Emb
Pfkp
Cyp4v3
Sat1
AABR07059663.1
B3galnt1
Sybu
Cxcl11
Tspan13
Prdm16
Plpp3
Uba6
Mtmr7
Zfp503
Angpt1
Lamb1
Scin
Unc13c
Cnnm2
Plcb4
Dmd
Cdh1
Fam3c
Cnot6l
Dag1
Col1a1
Negr1
Plch1
Tpd52l1
Apba1
Pde7b
Chst11
Cyp39a1
Bend4
Dlg2
Adamts3
Adm
Sema3c
Slc26a7
Sim2
Col11a1
Atp1b1
Sntb1
Tut4
Nnt
Ppp1r9a
AABR07021544.1
Acsl3
Rnf128
Cldn4
Slc4a7
Plxna4
Eva1a
Rgs6
Ppargc1a
Arhgap29
Dach1
Zfp185
Neto2
Ca12
Trpm6
Zdhhc14
Pcp4l1
Fblim1
Wdr72
Lsamp
Slc2a4
Samd12
Col4a1
Bmpr1a
Zim1
Hbegf
Ptgs1
Slc14a1
Sema3a
Lamb3
Sox6
Fam160a1
Fras1
Npnt
Cyb5a
Zfhx3
Nckap5
Cyp4b1
Edn3
Ros1
LOC680039
Reps2
Ehf
RGD1564053
Arg2
Cpvl
Cadps
Colec12
Trpv6
Pld5
Eya1
Il12rb1
Inhbb
Fam13c
Ccdc141
Sorcs1
Ccser1
Pak1
Btc
Cdh20
Snrpd2
Hmga2
AABR07062512.1
AABR07007566.1
Col17a1
AABR07015040.1
Cfap99
Atp2b2
Epb41l5
Tom1l1
Pcsk5
Slco2a1
Mid1
Rgs9
AABR07067023.1
AABR07031399.1
Gm22714
Klk1c6
Kap
Mpped2
Rgn
Miox
Mgp
Slc3a1
Sult1b1
Iyd
Myh11
Cst3
Ccdc88a
Ctsh
Lyz2
Gpc6
Adcy9
Napepld
Slc22a8
Acer2
Dab1
AABR07065438.1
Sorcs2
Scd2
Hlf
Cndp1
Gnas.1
Pip5k1b
Wt1
Mertk
Aqp3
Nav3
Mrfap1
Pde4d
Mrpl23
Hs3st6
Ccn4
Tmem266
Smpx
Esrrg
Fbln5
Brinp1
Cpxm2
Aadat
Sparc
Mt-nd4l
Ndufa4
Txn1
Tox
Sod1
Htra1
Gsta1
AABR07013477.2
Vim
Cenpp
Nfia
Acta2
Cacnb2
Hepacam2
Stxbp6
Spink1l
Hecw2
Taldo1
Cox6a1
AABR07021433.2
Pid1
Cp
Rps13
AABR07068728.1
Satb2
Ppic
Col24a1
Car2
Slc13a2
Slc6a6
RT1-A1
Nid1
RT1-CE5
Parm1
Pknox2
Niban1
AABR07054469.1
LOC100910978.1
Ptgs2
Tnnc1
Lhfpl2
Spns2
AABR07035916.1
Dclk1
Kif1a
H4f3
Apcdd1
Mmd
Col4a4
Chst9
Sgcd
Rims2
Plscr1
Bcl2
Xkr4
Sox5
Plce1
Cemip
Efna5
Fgf9
Lipg
Cacna2d1
Col8a1
LOC300308
Igf1
Tmem71
Snap91
Nudt4
Il24
Rit2
Pparg
Shisa6
Rpl32.1
Epha4
Vwa1
Rxfp2
Glb1l2
Ninl
Prkcq
LOC102551339
AABR07010985.1
Dusp1
Ripor1
Isyna1
Evl
Cdc14a
Arfgap3
Plpp1
Lims2
Arrb1
Selenom
Samd4a
Rbms3
Ksr1
Emid1
Nuak1
Zeb1
Sh2d3c
Rapgef5
Dnm1
Stk39
Itgb6
Aif1l
LOC102549506
Igfbp1
Ubash3b
Polr2m
Slc4a1
Col18a1
Upp1
Slc4a5
Dennd2b
Vmp1
Foxi1
Fkbp5
Blnk
Fa2h
Atp6v0c
Atp6v0d2
Atp6v1b1
Pabpn1
Gse1
Shank3
Edar
Slc12a3
Tubb2a
Baiap2
Caln1
Klhl3
Tmem213
Kctd1
Kcnc3
Sptbn2
Lef1
Scn1b
Cldn19
Klhdc8a
Itm2c
Gsta3
Esrp1
Lrrfip1
Tas1r1
Rap1gap2
Gp2
Samd5
Son
Gas6
Muc1
St14
Arnt2
Tfap2b
Fxyd6
Cgnl1
Bicdl1
Slc16a5
Ppp1r1a
Ndrg4
Acacb
Pmepa1
Kcnt1
Zfp629
Fndc1
Sec14l1
Lmbr1l
Tacstd2
Nlrp4a
AABR07004891.1
Man1c1
Fyn
Akr1c12
Crcp
Nxpe5l1
Tmlhe
Adsl
Sbno2
Mt-nd4
Mt-nd2
Lpin2
Zfp704
Cnnm1
Ddah1
Cbs
Kynu
Prrg4
Gstt3
Tnfrsf14
Nt5e
Sox13
Slc22a18
Scamp3
Map3k14
Usp20
Fam20c
Irf3
Frmd4b
Acss2
Etnppl
Irak2
Gss
Igsf11
AABR07016672.1
Pm20d1
Slc7a12
Tspan12
Lmx1b
Tbc1d4
Pgam2
Tmem100
Efhc2
Bcas1
Card6
Vwa8
Gpr176
Alx1
Lif
Kcnj5
Cav2
Abcc9
Ank3
F2r
LOC100912262
Dpysl2
Efemp1
Tln2
P2ry1
Stim1
Klhl32
Cav1
Usp43
Kcnh5
Spats2l
Arhgap31
Fat3
Loxl1
Ghr
AABR07058658.1
Ednrb
Ugp2
Elovl7
Nrp1
Rgcc
Lat2
Tspan3
Gmds
Bphl
Sycp2
Il1rap
Enpp6
Crispld2
Slc11a1
Kcng1
AABR07021666.1
AC094212.1
Adgrl3
P2rx7
Zfpm2
Csgalnact1
Gabra4
Sh3bgrl
Hdgfl3
AABR07016845.1
Cacnb4
Mmrn1
Gpc3
Gucy1a2
Tex36
Resp18
Tlr3
Myocd
AABR07068046.1
Tagln
Pclo
Abcb4
C1qtnf3
Akr1c2
Timd2
Cyp1b1
Tmem163
Gimap8
Dipk2a
Dnajc22
Myom2
Rnf5
Serpine1
Clcn3
Calcr
Kcnd3
Nfib
Hook1
Antxr1
Me1
Tmem117
Itga6
Tmeff2
Pank1
Erc2
Clmp
Hoxc6
Dcxr
C6
Folh1
Plac8
AABR07010777.1
Usp26
Ebf2
Ttc21b
Itgb8
Hk3
Epm2a
Jun
AABR07007068.1
Rgs7
Acat1
Slc22a23
AABR07044388.2
SNORD22
Cstb
Ephb1
Pja1
AABR07021612.2
Mnda
Hadh
Ndufc1
AABR07071747.1
Suclg1
Tmem30b
Fgf13
LOC691807
Tnc
Col4a2
Dynlt3
Cd28
Cyp7b1
AABR07047840.1
Klf12
Nr4a3
LOC689757
AABR07025140.1
Micb
Lrrc27
Ctnnd2
Bfsp2
Smyd4
Arfgef3
RT1-S3
Clca1
Prima1
Acot9
Dusp15
Trps1
Ces1d
Atp6v1a
Oxct1
Slc1a1
Pappa2
Ugcg
AABR07032162.1
Tshr
Osr2
Paqr9
Zhx1
Gjb2
Sync
Rnf152
Sparcl1
Igfbp5
Sgca
Abi3bp
Pear1
Car10
Slit3
Ssr1
Gja1
Piwil2
Prg4
Cd55
Mturn
Mafb
AY172581.22
Rftn1
Nrn1
Cfh
Nr1h4
Ly75
Dstn
Hdac9
Cyp24a1
Tmem47
Gda
Uqcr10
Trpc5
AC132635.1
Atp9a
Snora23
Zfp385d
Coa5
Piezo2
Mei1
AABR07032155.1
Ripor2
Reln
Y-RNA.4
Prox1
AC113837.6
LOC102550375
Sult1c2
Arhgap42
Ugt8
Snap25
Col5a1
Fndc3c1
Ust
AABR07029272.1
Pbx3
Slc18a2
Dpep1
RGD1309362
Sdc2
Met
Y-RNA.5
Pcdh12
AABR07051882.2
Cacna2d4
Timp3
Errfi1
LOC103693375
Runx1t1
Ppib
Olfm1
Spata5l1
AABR07004241.1
Myrf
Gk
Mmut
Gfral
AABR07015057.1
AABR07067767.1
Fgl2
Numbl
Thbs1
Ehbp1
Ptprr
Ocln
Bst2
Tead1
Tcerg1l
Cpeb1
Tmc2
Nrg1
Adh6
Terb1
Dpp6
Svep1
Ppm1e
Akap2
AABR07044759.1
Gucy1a1
Tpm4
Nat8f3
Bmp2k
Tspan2
Lmcd1
Snx10
AABR07068161.1
Kcnq3
Efnb2
Ggh
Acsm3
Aldh9a1
Acot12
Enpp3
Erbb4
Lactb2
Hhip
Emp1
Rpl32
Slc6a11
Synpo
Astn2
Asb15
Slc22a6
Tmtc1
LOC102551695
Rpph1
AABR07052587.1
Atp1a3
Cdh6
Hmgcs2
Tmc3
Adamtsl3
Ston1
Wipf3
Bfsp1
LOC100359583
Etfa
Gclm
Pla2g7
Htr2c
LOC100361457
Nebl
Ehd3
Dnah5
Cyp4a8
Cat
Calm2.1
Shc3
Slc2a13
U6.264
Slc28a3
Arhgap28
LOC102551100
Pmfbp1
Syt1
Tmigd1
Fyb1
Ecrg4
Fgf12
Ldb2
LOC103693323
Cpne2
Myadm
AABR07062897.1
Phyhd1
Man1a1
Cyp2j16
Strip2
Sh3tc2
Psmd2
Ehhadh
Gpc4
AABR07044980.1
Ncl
Lap3
Canx
Cntnap4
Ebf1
Aox2
Plcg2
AABR07015517.3
Etfdh
Pou2f3
Akr1c13
Phgdh
AABR07028615.1
Slc41a2
Tnfrsf21
Pdgfra
Ar
Fam49a
Fh
Zap70
Chpt1
AABR07060341.3
Mapk4
Gbp2
Zbtb7c
Cd63
Ano7
Mesd
AY172581.11
Acan
Aplp2
Myl12a
Tll1
Gm22710
U6.1
Sik1
Adgre5
RGD1564865
Dcn
RGD1565355
Elfn1
Rpl4
AY172581.18
Esr1
Dock5
Lrrc8d
Kif11
Srgn
Adra1a
Itgb1
Lrrc19
Gvin1
Col6a6
Neb
Itga9
Pdgfd
Tmem189
Epas1
AABR07026623.1
Spon1
Slc24a4
Adal
Rfk
Adhfe1
Csmd1
H1f4
Col26a1
Kcnk5
Slco3a1
AY172581.12
RGD1562392
Cdh5
Pex5l
Fads2
Ptger3
Prkd1
Aoah
Msr1
Spp2
Ank1
Prkch
Ppfibp2
Enpp5
C1r
Mybl1
Epb41l3
Ntrk3
Slc2a2
Nectin3
Itga8
LOC100362027
Glra4
Adam12
Nphp4
Atp6v1g3
Cacna2d3
Cmbl
Pam
Cox7b
Fosl1
Abcc2
Slc15a1
Hs6st3
RGD1565323
AABR07033882.1
Pdgfc
Hsp90b1
SNORD14.2
Eci3
Plcb1
Spta1
Ston2
AY172581.14
Nphs1
AABR07068316.1
Arhgap15
AABR07052405.1
LOC498555
Gpr63
AC115255.1
Colgalt2
Blmh
Klhl29
Cdh11
Slco1a1
Adamts5
Pgrmc1
Shox2
Atp5mg
Gria1
Npr3
Clec18a
Jhy
C5
Ptms
AABR07057997.1
Slc28a1
Myo7a
AABR07044900.1
Fgl1
Chn2
Zfp706
Cmahp
Cldn10
Tmem63c
Slc22a22
Dapk2
Vnn1
Enpep
Acadm
Tmsb4x
Sulf1
Rapgef4
Hspe1
Dgkh
Elmo1
Gask1b
Pcdh17
Tubb5
Slc13a3
Nrxn1
Oat
Pdha1
Zfp521
Cacna1s
Sfrp1
Tceal9
Lgr5
Kcnj16
Pde3a
Filip1
Spag16
Greb1
Gramd1b
AABR07002473.1
Slc12a1
Ntf3
Zfp354a
Tmem140
Slc6a20
Ank2
Sirpa
Abcc4
RGD1559960
Sfrp2
LOC100910057
Idh1
LOC688389
Bdh2
Lama1
Tenm4
Arhgap26
Pdzk1
Tmed7
A1cf
Ankrd55
Efna4
Adgrb3
Tinag
Cd200
Disc1
Cldn2
Myl6
Ptprb
Slc25a26
Emcn
Tpmt
Erg
Slc21a4
Pde1c
Sncaip
Ankrd44
Abca15
Dpp4
AABR07066188.1
Sema3d
Ttc33
Dmgdh
Txndc17
Nell1
Dnm3
Aldh7a1
Sun5
Tlr12
Pfn4
Steap2
Aldh6a1
Plxna2
C1qtnf7
Cttnbp2
Atp5f1b
Slc5a8
Lrrc7
Fmo4
Slc13a1
AY172581.15
Il5ra
Dkk2
Selenop
Susd2
Rgl1
Slc4a4
Sfxn1
Calcrl
Stpg4
Fstl5
Cep44
Mme
Aass
Ass1
Spink13
Egf
Ptcra
Cdc25a
Kit
Fam111a
Plau
Ntn1
Dlc1
Bmp6
Malrd1
Ppp1r16b
Slc22a1
Rdh8
AABR07000523.1
Ggta1
Polr1a
Podxl
Xpnpep2
Cnpy2
Dpys
Col12a1
B2m
RGD1559578
Atad1
Pfn1
Tmem174
Lpar3
Twist2
Plat
Ust5r
Glyat
G6pc
Eps8
Ptprc
Anpep
Csf2rb
Tm9sf1
Lrrk2
Tnr
Hsd11b1
Phyhipl
Chd1l
Acmsd
LOC681458
Slc26a4
Sema3e
Cycs
AY172581.2
Ankrd13b
Prlr
Agxt2
Ltbp1
Xdh
Amacr
Mef2c
AABR07070131.1
Ctsl
Mt-nd5
Msn
Lpl
Mep1a
Topaz1
AABR07032520.1
Col3a1
Hspd1
Abcg2
Clic5
Cyp4a1
Slc28a2
Tgoln2
Actb
Ccn2
Slc9a3
AABR07060620.1
Tmem252
Dgkg
Ugt2b35
Mmp2
Slc5a12
Pik3r6
Sema3g
Hspa5
AY172581.5
AABR07056802.1
Itgbl1
LOC108348190
Slc4a9
LOC691196
AY172581.6
Spata2L
Ctbs
Slc16a4
Ervfrd-1
Nox4
Ddc
Igfbp3
Zeb2
Dock4
Meis2
Ptprt
Slco1a4
RGD1566159
Stag1
Tek
Dab2
Appl1
Fmo1
Sult1c2a
Aldob
Ces2g
Mgam
Zmat4
Pter
Acsm2
Naglt1
Gsta5
Rcan2
RGD1309534
AY172581.1
Il33
AABR07021503.1
Slc17a3
AABR07015003.1
Kmo
Cdh2
Cyp2c23
Kcnj15
Ctsb
Pigr
AABR07004221.2
AABR07070486.1
Ak4
Cped1
Prex2
Rhd
Pzp
C7
Thnsl2
Hykk
Pde6a
Glul
Fmo3
Cyp4a3
Tmem232
AY172581.3
Flrt2
Cyp2e1
Stox1
Kdr
Ptpro
Slc16a14
Cyyr1
Slc47a1
Bnc2
Slc22a25
Best3
Cacna1g
Lrp2
Dner
Il22ra1
Adgrf5
Kcnma1
Gpx3
Ccdc178
Cyp4a2
Galnt14
Prr4
AABR07060235.1
AY172581.8
Ptn
Sult2a1
Rida
Slc16a12
Sema5a
Aldh8a1
Tmem132d
Mdga1
Adgrl4
Gba3
Dao
Wnk3
Atp5f1a
Ugt2a3
AABR07021402.1
Cubn
Aox3
Hao2
Gpr149
Lgr6
Mmp24
Robo2
Slc27a2
AY172581.23
Pah
LOC501233
Gatm
Dnah2
Tmbim6
Akr1c1
Slfn4
Mdga2
Pck1
Cltrn
Fbp1
Limch1
Lrig1
Cntnap5c
Srgap1
Mt-atp8
Mt-nd6

## Sheet: Factor 4
The gene lists of factor 4 correlated with main phenotypes using tensor decomposition analysis.
Genes
Nphs2
Aadat
Enox1
Slc7a13
Rgn
Akr1c12l1
Tff3
Slc22a2
Slc3a1
Sparc
Nphs1
Podxl
LOC103691744
Rpl41
Gclc
Sod1
Gsta1
Cox7c
Tdrd5
Inmt
Ndufb11
Scd2
Mgst1
Fmo2
Txn1
Miox
Dhrs7l1
Cox8a
H3f3c
Ggt1
LOC100361854
LOC108348144
Slc21a4
AABR07058280.2
Degs1
Cst3
Tomm7
Cxcl12
Casr
Eef1b2
Slc25a4
Dmrtc1c1
Cat
Mt1
C1qbp
Cldn16
Enpep
AC095947.1
Uqcrfs1
Sod2
Ly6i
Ppic
Rps27
Gsta4
AABR07010040.3
Hypk
Mep1b
Slco1a6
Sgip1
Ddah1
Cox6b1.1
Rpl27
Hnmt
Tmem256
Rps27a
Prdx1
Rpl23a
Sec61g
Cyp2d5
Gsto1
Iyd
Ren
Gpc1
Plaat3
Mdh2
AABR07025010.1
Mrfap1
Cyp4a8
Pltp
Ptgs2
Sem1
Atp6v1g1
Rps27l
Rps29
Anxa1
Rps17
Psmb4
AABR07019061.1
Tnnc1
Ifi27
Wt1
Kcnip1
Igfbp2
Cdkn1c
Aldh2
Snrpd2
Pla2g7
Rps13
Vim
Odc1
Fah
Rps21
LOC103690120
Rpl29
Kynu
Ost4
Kirrel1
Dhtkd1
Akap12
Cox14
Plvap
Fabp5
LOC685963
Rps16
Aspa
Lrrtm3
Gng13
Spink1l
Cndp1
Acta2
Lyz2
Acy1
Map1lc3a
Zbed5
Htra1
Rps23
Slco4c1
LOC100134871
Cd302
AY172581.21
Creg1
Ndufb6
AABR07021433.2
Thbd
Hnrnpab
Pcolce
C1qtnf4
Eif3l
Rpl31
Prps2
Aqp1
LOC100360413
Gstp1
Glt1d1
AABR07025303.1
Pdpn
Fetub
Wdr83os
RT1-CE1
Tmod2
Uba52
Cela1
Hagh
Ptprn
Mpc1
Pknox2
AABR07021871.1
Tmem163
Gstk1
Akr7a3
Iscu
Crym
Rpl17
Clec14a
Atp6v1f
Rps4x.1
AABR07006120.1
AABR07013477.2
Fbln5
Fxyd6
Fut9
Tstd1
Aprt
Cldn5
Rps24
Cd81
Tuba1b
LOC102555453
Mmp23
Col1a1
Atp6ap2
Polr2j
Ndufa3
Bcar3
Mertk
Hs3st6
LOC100910528
AABR07068728.1
Tgfbi
Gucy1b2
Zfp385b
Rassf6
Napepld
Ildr2
Coa8
Gc
Jdp2
Cacnb2
Mtmr7
Jam2
Amn
Serpinb6a
Trpc3
Eln
Brinp1
Slc22a12
Smoc2
Fyn
Foxi1
Gadd45gip1
LOC100360117
Rps25
Cyp2d3
Timm8b
Cdc14a
Aplnr
Upb1
Pdlim1
Nid1
Slco2a1
Fndc1
Gtpbp4
Scnn1g
Mt-nd4
Ndufa4
Atp6v0d2
Fth1
Atp5mc3
Ecrg4
Cycs
Atp5f1e
Fam234b
Ndufa2
Aif1l
Ndufa6
AABR07032155.1
Bcam
Prss23
Uqcrb.1
Reep5
Rpl23
Ubl5
Chchd10
Atp5md
Cox7a2l2
Ptpn18
Pde10a
LOC100910944
Atp5me
Slc25a5
AC128960.1
RT1-CE4
Tfap2b
RT1-A2
S100a6
Cpm
Cox6c
Ndufb9
Ccn2
Taldo1
Clcnkb
Cd9
Cox17
LOC691807
Olfm1
Ndufb2
Cox6b1
Ppp1r1a
Psap
LOC100360449
Cldn8
Ckmt1
Rps7
LOC108348287
LOC103693430
LOC108352650
Cox5a
Nes
Grhl2
Hba-a2
Cox5b
Sec61b
Hsd17b10
Rpl15
Polr2m
Ifitm2
Blnk
Cavin2
Gpx1
Mdh1
Rpl27a
Prdx5
Cox4i1
Aldh1a1
Gabarapl2
Mboat1
Uqcr11
Atp5mc1
Cmtm8
Snrpe
Rps11
Wfdc2
Tspan7
RT1-A1
Hsp90aa1
AC141489.1
Slc25a3
Mfsd4a
Rps3
Bex3
Dapl1
LOC100359583
Dbi
Laptm4a
Susd1
Cstb
LOC108349548
LOC100911847
AABR07044711.1
S100a11
Tpt1
Rpl24
Psmb5
Eif5a
Atp5pf
Rps8
Ckb
Ndufs5
Ggh
Pgk1
Slc48a1
Exph5
Boc
Naa38
Smim22
Ndufv2
LOC100912578
Slc1a5
Tuba1a
Gp2
Gcsh
Coa3
Gchfr
Lrrfip1
Mpzl1
Rplp0
Mien1
Degs2
Rnf5
Tmem160
AABR07049288.1
Rapgef5
Sort1
RT1-CE10
Ndufc2
Bsg
LOC691427
Polr2f
Rps15
Rbp4
Epcam
Sumo4
Rpl30
Atp5if1
Itm2c
Atp5mc2
Fstl1
Tufm
Gsta3
Gsn
Slc25a39
Srp14
Ndufa11
Mrps16
Ndufb8
Ampd3
Ndufa5
Tsen34l1
Osbp2
Higd2a
Atp6v0c
Rpl18
Ldha
Gas6
Tprg1l
Rps12
Rps5
Aqp3
Tmigd1
Etfb
Btg1
Ndufaf8
Dad1
Ly6e
Rps15a
Micos13
Hint1
Cldn19
Ackr3
Rpl34
Ramp3
Psmb3
Pcsk6
Rack1
Hbb-bs
Gcat
Mrps23
Bloc1s1
Nme2
Nbl1
Dennd2b
Ndufa7
Adi1
Resp18
Rps10
Ndufa12
Ugt1a6
Emc6
Uqcrh
Gabarap
Mrps12
Tspo
LOC100364435
LOC687780
Ssr4
Ndufb7
Sec14l1
Fry
Crip2
Nop10
LOC108351137
Rpl10a
Gtf2h5
Muc1
Ech1
Aqp2
Adam15
Rps19l2
Man1c1
Gm22714
Tubb2a
Rpl6
Mrpl54
LOC108349606
Spint2
Grcc10
Atp5f1d
Eno1
Pmepa1
Nr4a1
Bola1
Ndufb10
Eps8l1
Ndufs8
Mea1
Krt8
Sh3bgrl3
Tmed6
Slc44a3
Gstm7
AABR07069913.1
Tmcc3
Cdh13
Pfkfb3
Id3
Qsox1
Gbp2
AABR07069816.1
AABR07010985.1
Fam13c
Clic3
Edn3
AABR07060620.1
Zdhhc14
Atp10d
B3galnt1
Ebf2
Numbl
Kcnma1
Adamtsl3
Neto2
Txnip
LOC689757
LOC100912262
Met
Fxyd4
Adra1a
Rpl36a
Specc1
Pax2
Syn3
AABR07010040.2
Kcnh5
AABR07021612.2
AABR07027240.1
Cntfr
Rpl32.1
Ptgs1
Rnf17
AABR07026997.1
Bst1
Nrip3
Slc4a7
Klhdc8a
Ccdc27
Prex2
Pik3r6
Parm1
Klk1c6
Asic2
AC114389.1
Pin4
Tmem30b
Lgmn
Plet1
Usp2
Hepacam2
Dag1
AABR07058658.1
Scube3
Emp1
AY172581.17
Reep6
LOC102554608
Stap1
Emb
AABR07032786.1
Myom2
Chn2
Cmahp
AABR07070310.1
Phactr2
Fhl2
Tpd52l1
Cyp39a1
Mturn
Gpr160
Tom1l1
AABR07044388.2
AC128848.1
Esrrb
AABR07068203.1
Loxl1
Abi3bp
AABR07001025.1
Paqr9
LOC100362027
Pkd2l2
Tm4sf1
Mif
AABR07062897.1
Bri3
Trpc5
Myh11
AABR07035916.1
Pappa2
Nfs1
Cox6a1
Hecw2
Tmem207
AC095947.3
Tmlhe
Fabp4
Vwa1
Rxfp2
Myl9
AABR07044759.1
Fgf1
Lpar1
AY172581.22
AABR07072356.1
Gsta6
Rgcc
Nudt8
Fam43a
Fam81a
Nqo1
Arg2
Tpm2
Slc23a3
Cacna1a
Klhl3
Irx1
Arrb1
Mrpl23
Clic5
C1qtnf3
LOC689574
Apba1
Plce1
Tll1
Etnppl
Hlf
Emx1
Lipg
Cobl
Cdo1
Acss2
Acot12
Ccn4
Slc25a48
Hspe1
Ctsh
Rps3a
Cd59
Agbl1
Slc22a8
Cd200
Rpl19
AABR07065438.1
Cldn10
Aldh9a1
Cryab
Sfxn1
Pdzk1ip1
Tox
Dlc1
Fgfr2
Rpl35
Ar
Gldc
Adgrl3
Plpp1
Iah1
Mt2A
Mpped2
LOC688389
Acy3
Arnt2
Cryz
AABR07070312.1
Cldn2
Pdzk1
Abcg2
Amacr
Slc22a22
Meis2
Agxt2
Mmd
Hsd11b1
Oat
Tmem52b
Mt-nd4l
Ptpro
Magi2
Ctsl
Fmo3
Slc12a3
Dab1
Nat8f3
Kcnj10
AC134204.1
Sult1b1
Pcp4l1
Tmem150c
Tagln
Adcy1
Dlgap1
Cd55
Nit2
Nrg1
Akr1c12
Sema3a
Cpvl
Arhgap24
Rbm20
