# Supplementary material for: Single-cell transcriptomics and chromatin accessibility profiling elucidate the kidney-protective mechanism of mineralocorticoid receptor antagonists
Source: J Clin Invest. 2024 Jan 2;134(1):e157165. doi: 10.1172/JCI157165 (PMC10760974; doi:10.1172/JCI157165)
Supplement: Supplemental table 13 [file jci-134-157165-s014.xlsx]

## Sheet: Supplementary Table 13
Supplementary Table 13. The gene lists of specific modules of principal cells, proximal straight tubule cells, and injured PT cells correlated with main phenotypes using WGCNA analysis.

## Sheet: PC_Module
The gene lists of specific module of principal cells correlated with main phenotypes using WGCNA analysis.
Genes	Scores
AC134224.3	0.502108
Clcnkb	0.458306
Glis3	0.440455
Cdk14	0.440209
Tmprss2	0.429317
Arhgef3	0.418798
Arhgap24	0.417971
Rgl3	0.407696
Wwc1	0.402228
AABR07035437.1	0.401145
Kcnq1	0.401093
Tbc1d1	0.397251
Cdkl1	0.395923
Rhcg	0.392865
Arl15	0.392404
Dtnb	0.386273
Ptpn3	0.385038
Nr3c2	0.381116
Snrnp70	0.380541
Map4k3	0.379834
Dock1	0.379296
Shroom3	0.375963
Zmynd8	0.375877
Tanc1	0.368643
Adamts16	0.363712
Ivns1abp	0.359564
P3h2	0.358573
Galnt18	0.358155
Prkcz	0.357507
Etl4	0.355698
Snx24	0.34962
Lrba	0.348091
Arid1b	0.347392
Ppm1h	0.338802
Nedd9	0.338423
Kif13b	0.336819
Tfcp2l1	0.333549
Gls	0.33328
AABR07067023.1	0.330658
Scnn1b	0.330215
Kif26b	0.329799
Mitf	0.329345
Zfp629	0.325457
Ddx5	0.320632
Cyfip2	0.31829
Pacsin2	0.318287
Cux1	0.317136
AABR07007032.1	0.317082
Pappa1	0.315163
Aff1	0.315068
Bckdhb	0.314872
Dcdc2	0.314625
Ssh2	0.314267
Hoxb4	0.314201
Mpped2	0.3133
Ogt	0.3127
Pde7b	0.311852
Tacc2	0.30993
Arhgef28	0.309903
Phactr2	0.30744
Veph1	0.305724
Maml2	0.304085
Son	0.303906
Wsb1	0.302347
Anxa4	0.300596
Epb41l4b	0.300209
Ext1	0.299458
Apcdd1l	0.294742
Tom1l2	0.294481
Bicc1	0.29445
Nedd4l	0.292516
Tbc1d5	0.292178
Npepo	0.288115
Cdh1	0.287646
Nudt4	0.287234
Rere	0.286234
Sox6	0.286001
Syt17	0.285809
Camta1	0.285363
Chst9	0.285084
Pabpn1	0.285018
Srsf2	0.284203
Sim1	0.284163
Mtmr3	0.283958
Me3	0.282329
Nfyc	0.280502
Msi2	0.278677
Nup214.1	0.278346
Ptpn13	0.277772
Fam53b	0.276334
Fbxl17	0.276286
Ube2h	0.275805
Vav3	0.275674
Zmiz1	0.273875
Carmil1	0.273791
Myo18a	0.273652
Fmn1	0.273119
Arhgef10l	0.272734
Scnn1g	0.272697
Itpkb	0.272534
Stim2	0.271874
Atp10b	0.271027
Ppp2r2b	0.270835
Stat3	0.269825
Pax2	0.269629
Prpf4b	0.269426
Asap2	0.269386
Kitlg	0.268912
Cdc42bpb	0.268879
Gata3	0.268226
Col18a1	0.267287
Fhod3	0.266883
Zfp618	0.266633
Itpr3	0.265937
Mpp7	0.26574
Tcf25	0.265553
Fam171a1	0.26509
Exoc6b	0.264648
Plekha7	0.264513
Sipa1l2	0.264468
Nedd4	0.264461
Fras1	0.264369
Eps8l2	0.264197
Atp6v0a4	0.264121
Ash1l	0.262849
Dnm1	0.261267
Itgb6	0.260878
Tpd52l1	0.260265
Fam160a1	0.260243
Tmcc3	0.259379
Grik2	0.259243
Ddx17	0.259237
Tbc1d16	0.258729
Scnn1a	0.25812
Mboat1	0.256811
Tmco4	0.256782
Magi1	0.256621
Myo3b	0.256464
Casz1	0.256246
Mbnl2	0.255914
Atp2b2	0.254813
Ano6	0.254341
Hsd11b2	0.254263
Nt5dc3	0.25404
Sox5	0.253854
Myo1d	0.25363
Pnisr	0.253394
Ap1s3	0.25285
Tox3	0.252077
Soga1	0.251926
Kansl1l	0.251859
Pax8	0.251752
Btbd9	0.251534
Atp8a1	0.251533
Paqr5	0.251512
Mark3	0.250334
Rsrp1	0.250195
Sipa1l3	0.249844
Mrtfa	0.249164
Tmtc2	0.248843
Ninl	0.247564
Rbm26	0.247286
Ttc3	0.246899
Zcchc7	0.246514
Cmtm8	0.246171
Pik3r3	0.24565
Farp1	0.245146
Rab40c	0.244648
Grhl2	0.244639
Adgrg3	0.244618
Stard13	0.244601
Tmem45b	0.24446
Rhbg	0.244259
Alcam	0.244151
Ubr2	0.243939
Med13l	0.243597
Rnf150	0.243446
Pigq	0.242608
Nav2	0.242589
Myo5b	0.242534
Sorbs2	0.242409
Wwc2	0.242359
Mob3b	0.242137
Hoxd4	0.24179
Tnrc6b	0.241506
Hnf1b	0.241449
Resf1	0.240993
AABR07064873.1	0.240746
Rbm5	0.240673
Aqp2	0.240458
Kazn	0.240354
Efhd1	0.239945
Pik3c2a	0.239839
Igfbp7	0.239763
Faf1	0.239536
Magi3	0.239158
Shb	0.238929
Ccdc141	0.237564
Gsr	0.237394
Mbp	0.237346
Dmtn	0.237231
Gpatch8	0.23714
Nfat5	0.237126
Arhgap35	0.237031
Dtna	0.236915
Ptpn18	0.236507
RGD1565616	0.236289
Boc	0.236289
Pde8a	0.236013
Glb1l2	0.235941
Sort1	0.235823
Ypel2	0.235707
Ctnna1	0.235652
Mavs	0.235639
Ptprf	0.235563
Tmem164	0.23539
Cdk6	0.235233
Srsf7	0.234883
Samd5	0.234664
Klhl14	0.234586
Kif16b	0.233888
Flnb	0.233421
Bzw2	0.23248
Igsf5	0.232217
Efna5	0.231253
Itpr1	0.231165
Tnrc18	0.231043
Scai	0.230631
Med15	0.230554
Stxbp4	0.230454
Lcorl	0.23043
Grik5	0.230398
Hoxb3	0.230389
Bcl2l1	0.229875
Sh2d4a	0.22964
Pde10a	0.229428
Tnrc6a	0.229355
Cog7	0.22933
Pan3	0.22918
LOC679894	0.228785
Tbl1xr1	0.228718
Rap1gap	0.228672
Mtus1	0.228579
Mecom	0.228561
Cobl	0.228339
Spata13	0.228299
Micu2	0.227977
Scaper	0.22792
Lmbr1l	0.227834
Lrp5	0.227624
Llgl2	0.227543
Spred2	0.227452
Strn3	0.226774
Nfe2l2	0.226674
Acvr1b	0.22654
R3hdm2	0.226485
Peli2	0.226441
Chd9	0.226357
Ppp2r3a	0.226279
Phkg2	0.226097
Mboat2	0.225975
Nxf1	0.225404
Deptor	0.224777
Mark2	0.224569
Anks1a	0.224389
Sppl3	0.224312
Ddx39b	0.224136
Iqgap1	0.224017
Lnx1	0.223634
Rnf43	0.2235
Clmn	0.222607
Zfp622	0.222124
Ntn4	0.221889
Ptprg	0.221742
Klhl3	0.221536
Nsd3	0.221206
Lypd6b	0.220254
Eri3	0.219582
Sh3rf1	0.219352
Lmo7	0.219042
Ncoa1	0.218988
Celsr1	0.218963
Lcor	0.21889
Cmip	0.218636
AABR07060133.1	0.218217
Chchd3	0.217821
Tmem50b	0.217775
AABR07027306.1	0.217511
Iqcg	0.217175
Zfp704	0.216822
Dync2h1	0.216563
Ralgps1	0.216551
Cdk12	0.216349
Ptbp3	0.215916
Atp9b	0.215885
Dnmt3a	0.215761
Pip5k1b	0.215309
Sf3b1	0.215072
Map3k2	0.215023
Tdrd3	0.214802
Ip6k2	0.214628
Kmt2e	0.214078
Rmdn1	0.214
Blnk	0.213576
Fam20c	0.213343
Myh10	0.213339
Gigyf2	0.213249
Rims2	0.21322
Tmem135	0.213078
Eml4	0.212865
Nsd1	0.212652
Frk	0.212595
Kansl1	0.212578
Myof	0.212482
Slc25a43	0.212282
Gab1	0.21204
Ndst1	0.2119
Csnk1g1	0.211733
Clk1	0.211479
Srsf11	0.211363
Fam193a	0.210826
Dlg5	0.210767
Patj	0.210503
Srpk2	0.210327
Mprip	0.210297
Ipmk	0.210224
Ubqln4	0.210175
Dis3l2	0.210101
Ppp1r9a	0.209944
Rb1	0.209887
Npc1l1	0.209805
Kctd1	0.20978
Cnot6l	0.209554
Ppfibp1	0.209093
Afdn	0.209011
Kat6b	0.209008
Slc25a12	0.208587
Vgll4	0.208572
Eif4g3	0.208404
Rapgef3	0.208212
Angpt1	0.208197
Phf21a	0.208
Macrod1	0.207913
Zfand3	0.207892
Acer2	0.207559
Ccser1	0.207529
Kmt2c	0.207468
Gulp1	0.207317
LOC100361087	0.207083
Ahnak	0.206799
Cyth1	0.206534
Degs2	0.206305
Slc44a3	0.205974
Npepps	0.205361
AABR07041096.1	0.205289
Snx2	0.205222
Sh3gl2	0.20522
Dhdds	0.20511
Sik3	0.205025
Lrch1	0.20483
Pcm1	0.204824
Fam222b	0.20479
Sesn3	0.204727
Lrrfip1	0.204713
Dennd4c	0.204706
Exoc4	0.204243
Nf1	0.204192
Vps53	0.204187
Cd2ap	0.203739
Gramd1a	0.203738
Adgrg1	0.203717
Pwwp2a	0.203216
Tpm1	0.203111
Cdk17	0.203075
Htt	0.20305
Trak1	0.202997
Ppp1r12b	0.202852
Wdr20	0.202694
Lyn	0.202329
Tmem178a	0.202114
Arih1	0.201547
Myo5c	0.201409
Chd6	0.201359
Fnbp1l	0.200874
Chst11	0.200776
Dnm2	0.200771
Fam13b	0.20071
Itgav	0.200594
Tra2a	0.200588
Ahdc1	0.20052
Dlg1	0.200356
Ppip5k1	0.200186
Phkb	0.19978
Slc9a1	0.199315
Atp6v0a1	0.198782
Tjp2	0.198731
Smad1	0.198507
Gtf2i	0.198228
Wasl	0.196909
Relch	0.196842
Crebbp	0.196767
Ccdc62	0.196621
Vps9d1	0.196326
Clasp1	0.196237
Ctnnal1	0.196128
Rbfox2	0.196128
Map4k5	0.1958
Sos2	0.195403
Gramd4	0.195301
Rph3al	0.195143
Fgfr2	0.195087
Pafah1b1	0.19505
Foxn3	0.195041
Add1	0.194844
Uba6	0.194843
Pdss2	0.194815
Rab11fip5	0.194574
Zmym4	0.194474
Rab20	0.194255
Ncor2	0.194233
Rbm6	0.193793
Thrb	0.193771
Cystm1	0.193646
Spire1	0.193349
Hlcs	0.193297
Lrch3	0.193199
Ube2k	0.193161
Fbxw11	0.193101
Top1	0.193047
Ambra1	0.192996
Hpcal1	0.192895
Arid5b	0.192881
Agap1	0.192767
Zfp292	0.192766
Epc1	0.192595
Nlk	0.192381
Lpin3	0.19207
Gas6	0.191981
Helz	0.191972
Pdcd4	0.191928
Cabcoco1	0.191924
Mroh1	0.19185
Chd2	0.191835
Irf3	0.19176
Ccdc57	0.191705
Kansl3	0.191703
Sclt1	0.191527
Dhx36	0.191146
LOC103693780	0.191038
Dip2b	0.190985
Rbpms	0.190805
Wdr78	0.190761
Luc7l3	0.190626
Arid2	0.190508
Srgap3	0.190483
Cdkal1	0.190413
Leng8	0.190214
Nuak2	0.189958
Klhl2	0.189862
Snx14	0.189773
AABR07059663.1	0.189701
Vav2	0.189663
Arhgef10	0.189646
Fbxw4	0.189601
Ptpn9	0.189366
Wnk4	0.189248
Ica1	0.189084
Klhl5	0.188893
LOC102549506	0.188847
Zfp609	0.188727
Smg6	0.188717
Pde3b	0.188693
Ppp3ca	0.188665
Etfbkmt	0.188635
Xrn1	0.188405
Acin1	0.188351
Atg10	0.188212
Plcb4	0.188029
Adcy6	0.18787
Impa2	0.187745
Rptor	0.187632
Gbf1	0.187387
Mgrn1	0.187352
Psme4	0.187148
Ampd3	0.187132
Cnnm3	0.187099
Cpeb3	0.187086
Senp7	0.186982
Flot2	0.186744
Yes1	0.186693
Ssbp2	0.186551
Nktr	0.186458
Klhl7	0.186039
Becn1	0.185988
Kank1	0.1859
Arfgef1	0.18568
Arid1a	0.185259
Ankrd17	0.184929
Dnmbp	0.184849
Fto	0.184783
Ildr1	0.184659
Ptk2	0.184622
Rabgap1	0.18456
Pnn	0.184375
Wwtr1	0.184162
Hnrnpa2b1	0.184117
Unc13b	0.184073
Nckap5	0.183955
Trpc1	0.183905
Ppp1r12a	0.183853
Cbfa2t2	0.183805
Kif1b	0.18377
Setd2	0.183755
Abcc5	0.183636
Trpv4	0.183613
Mib1	0.183491
Ikzf2	0.183448
Vti1a	0.183298
Ski	0.183265
Stk3	0.18325
Atad2b	0.183126
Fbxl20	0.18311
Ube2r2	0.183109
Mink1	0.183029
Tasor	0.182886
Ccny	0.182793
Mau2	0.182692
Stx8	0.18267
Prkab1	0.182537
Rabgap1l	0.182411
Evl	0.182018
Agfg1	0.181966
Tmem123	0.181867
Phf12	0.181853
Zfp710	0.181674
Myo19	0.181669
Rsf1	0.181599
Ppp2r5c	0.181442
Erc1	0.18141
Brwd1	0.180768
Slc10a7	0.180685
Hexd	0.180577
Clip2	0.180537
Grpel2	0.180472
Fermt2	0.180372
Gsk3b	0.180286
Sae1	0.180264
Prkaa2	0.180233
Kdm5b	0.180195
Clk4	0.180181
Brd1	0.180148
Arhgef11	0.180012
Akap17b	0.179921
Arih2	0.179916
Kmt2d	0.179829
Reep3	0.179805
Strn	0.179712
Znrf1	0.179705
Bptf	0.17951
Pde9a	0.179476
Arhgap5	0.179426
Abi1	0.179246
Armc9	0.178996
Etv6	0.178833
Isoc2b	0.17844
Gatad2b	0.178432
Arhgef18	0.178349
Trrap	0.178264
Brd4	0.177809
Rab10	0.177631
Ptpn4	0.177596
Sfswap	0.177582
Zfyve9	0.17746
Nbeal1	0.177423
Gca	0.177312
Parva	0.177298
Prr14l	0.177186
Tmem65	0.177141
Mrps6	0.177016
Ssbp3	0.176885
Mta3	0.176837
Cyth3	0.176639
Styx	0.176587
Slc43a2	0.176519
Usp32	0.176446
Chka	0.176356
Cd82	0.176188
Fam193b	0.176181
Pcnx1	0.176147
Wdfy2	0.175964
Fnbp4	0.175899
Cep162	0.175882
Ehmt1	0.175869
Trim35	0.175837
Gnaq	0.175813
Mllt10	0.175793
Ep300	0.175631
Cog4	0.175464
Rtn4	0.175431
Sh3bp2	0.175402
Cdk10	0.17531
Zfr	0.175218
Clasp2	0.175208
Pi4kb	0.17515
Ric1	0.175102
Rab3gap2	0.175044
Agbl3	0.174909
Dock7	0.17482
Tom1l1	0.174709
Nckap1	0.174651
Asxl1	0.174555
Ppp6r3	0.174536
Tlk2	0.174492
Akap10	0.174464
Atp2c1	0.1743
Pard3	0.174254
Map2k5	0.173969
Med13	0.17395
Plekhm2	0.17385
Cpped1	0.173733
Capn1	0.173593
Tmem213	0.173515
Rogdi	0.173506
Tmcc1	0.17346
Kdm3b	0.173416
Golga4	0.173341
Susd1	0.173313
Eml5	0.173298
Vps13d	0.173262
Phc3	0.173251
Swt1	0.173244
Rragd	0.173237
Nufip2	0.173234
Tbck	0.17311
Specc1	0.172994
Hmg20b	0.172977
Rps6kc1	0.172884
Kifc3	0.172765
Csnk2a1	0.172746
Cop1	0.172726
Fndc3a	0.172703
Chd4	0.172605
RGD1560883	0.172549
Ube4b	0.172528
Zzef1	0.172497
Pacs1	0.17241
Peli1	0.172342
Sbno2	0.172144
R3hdm1	0.171994
Rnf216	0.171887
Phf20	0.171814
Nceh1	0.171526
Ccdc138	0.171486
Cdc14b	0.171388
Dcaf8	0.171344
Ubn2	0.171317
Nxn	0.171108
Nisch	0.170985
Zc3h14	0.170687
AABR07028902.1	0.170628
Esco1	0.170614
Alms1	0.170406
Supt20h	0.170371
Dcaf5	0.170322
AC105531.1	0.17027
Heg1	0.170257
Phf14	0.170092
Fmnl2	0.170072
Susd6	0.169987
Cds1	0.169984
Pogz	0.169933
Grb2	0.169884
Kdm5a	0.16978
Kat14	0.169731
Mid1	0.169646
Cnot4	0.169641
Slc38a1	0.169636
Plekhg3	0.169586
Atp6v1b1	0.169582
Cep350	0.16948
Sec22a	0.16941
Akap9	0.169377
Pank2	0.169368
AABR07066522.1	0.169265
Yap1	0.169181
Dennd1b	0.169142
Sh3yl1	0.169132
Fars2	0.169078
Flywch1	0.168856
Gpr160	0.168824
Snrnp48	0.168689
Zmym2	0.168637
Tecpr2	0.168444
Cwc27	0.168412
AABR07018038.1	0.168257
Smg1	0.168133
Smad7	0.168053
Clybl	0.16802
Hormad2	0.167984
Gng12	0.167962
Trio	0.167954
Mb21d2	0.167919
RGD1309540	0.167891
Sesn1	0.167833
Otud7b	0.167808
Baiap2l1	0.16776
Adam10	0.167742
Ints8	0.167723
Stxbp6	0.167638
Stk38	0.167461
Myh9l1	0.167442
Ubap2	0.167266
Agfg2	0.167246
Arhgef12	0.16722
Wdr33	0.167189
Hk1	0.167172
Tuft1	0.167169
Rbbp8	0.167059
Cep70	0.166878
Pds5a	0.166807
AABR07032622.1	0.166734
Ranbp9	0.166651
Nt5dc1	0.166635
Sdccag8	0.166433
Reps2	0.166379
Lnx2	0.166373
Nf2	0.16635
Stx16	0.166331
Egfr	0.166324
Ctnnd1	0.166297
Myo9b	0.166206
Plcl1	0.16612
Ccdc50	0.166108
Bdp1	0.166068
Kdm5d	0.166049
Kcnj1	0.165949
Zfp61	0.165934
Ccnt2	0.165834
Tbc1d9	0.165794
Srbd1	0.165728
Cdh16	0.16562
Ap3b1	0.16554
Mfsd6	0.165505
AC241873.1	0.165473
Phip	0.165349
Pum1	0.165228
Cecr2	0.165182
Parp8	0.165036
Ptpn14	0.164915
Yeats2	0.164877
Slc44a1	0.164791
Pkn1	0.164771
Rasa1	0.164697
Usp33	0.164686
Jazf1	0.164666
Lman2l	0.164597
Arhgap12	0.164502
Uhrf1bp1l	0.164465
Wdr70	0.164243
Ankrd27	0.16424
Hdac8	0.164182
Bmpr1a	0.164182
Ppm1b	0.164141
Sgsm1	0.163966
LOC100909712	0.16374
Arhgap17	0.163673
Cog5	0.163655
Gon4l	0.163413
Klc1	0.163289
Lrrk1	0.163278
Mon1a	0.16309
Bcar1	0.163073
Amd1	0.163056
Afg3l2	0.162887
Dync1i2	0.162808
Rcor1	0.162752
Slc38a9	0.162645
Fsd1l	0.162378
Pi4ka	0.162283
Herc1	0.162248
Snrnp27	0.162243
AABR07044570.1	0.162229
Wdr72	0.162054
Inpp1	0.162042
Pls1	0.161957
Pitpna	0.161885
Ankrd12	0.161759
Rai1	0.161729
Lrrfip2	0.161717
Lrif1	0.16171
Txndc11	0.161658
Scarf1	0.161401
Ints6	0.161397
Rnf14	0.161347
Pex14	0.161282
Arl13b	0.161169
Lrig2	0.160787
Rngtt	0.160622
Atg4d	0.160588
Wbp1l	0.160545
Cask	0.160528
Cyhr1	0.16045
Rnf111	0.16035
Ncor1	0.160268
Nfatc3	0.160261
Ube2f	0.160249
Dzip3	0.160189
Akap8l	0.160173
Zswim5	0.160108
Upf2	0.16001
Atp8b1	0.159983
Fbh1	0.159976
Gnb1	0.159948
Crppa	0.159904
Gpbp1l1	0.159774
AABR07049060.1	0.159765
Tbcel	0.159582
Eps15l1	0.15955
Rc3h1	0.159532
Pid1	0.15946
Trpc4ap	0.159436
Whrn	0.159309
Rab3ip	0.159284
Miga2	0.159197
Nr2c1	0.159155
Ankfy1	0.159006
Rb1cc1	0.159001
Arnt	0.158995
Mnat1	0.15882
Abhd6	0.158752
Nacc2	0.158728
Cmtm4	0.158548
Pcf11	0.158446
RGD1562608	0.158272
Csnk1d	0.158266
Git2	0.158111
Cep83	0.158094
Sntb1	0.158005
Mapk14	0.157965
Tfdp2	0.15777
Usp54	0.157729
Srrm1	0.157649
Prdm2	0.157603
Arhgef17	0.157521
Sirt5	0.157494
Smad3	0.157482
Cabin1	0.157402
Zfp451	0.157397
Exph5	0.157392
Slc38a2	0.157292
Tbcd	0.15729
Lamb2	0.157281
Pkm	0.157236
Tmem161b	0.157221
Atf7	0.157212
Papola	0.157113
Epc2	0.157081
Mfsd4a	0.157038
Slc8b1	0.157026
Ahi1	0.156989
Zmynd11	0.156938
Acbd6	0.156918
Kdm4a	0.156917
Stox2	0.156883
Schip1	0.156826
Map3k20	0.156596
Arglu1	0.156499
Sec24b	0.156421
Atp6v0d1	0.156373
Mical3	0.156372
Cwf19l2	0.156331
Ylpm1	0.156294
Hif1a	0.156219
Tmem241	0.156158
Foxo3	0.15612
Xpo7	0.156069
Rapgef2	0.155999
Itsn2	0.155853
Sptbn2	0.155818
Rfx7	0.155744
Sfmbt1	0.155743
Inpp5a	0.155729
Sbf2	0.155727
Herc4	0.15564
Zcchc8	0.155557
Niban1	0.155454
Golga1	0.155401
AABR07037451.2	0.155312
Clec16a	0.155114
Rbms1	0.154991
Plch1	0.154988
Smchd1	0.154957
Ddx46	0.154931
Polr2a	0.154874
Dpp9	0.154744
Uvrag	0.154705
Zfp644	0.154607
Zbed4	0.154512
Esyt2	0.154444
Ppargc1b	0.154345
Mycbp2	0.154215
Rap1gap2	0.154193
Phactr4	0.15394
Arhgap39	0.153698
Rab17	0.153588
Cc2d1a	0.153397
Got1	0.153353
Plekhh1	0.153159
Pdpk1	0.153141
Ezh1	0.153037
Ptar1	0.153023
Elf2	0.153003
Smad2	0.152786
Rffl	0.152781
Gtf3c3	0.152698
Slc39a11	0.15259
Epb41l4a	0.152574
Rprd1a	0.152561
Macroh2a1	0.152524
Xpo1	0.152366
Gabbr1	0.152326
Tet3	0.152239
Pbrm1	0.152139
Tra2b	0.151996
Mapk1ip1l	0.151941
St14	0.151928
Gab2	0.151892
Ermard	0.151787
Ube2e3	0.151718
Wdpcp	0.151561
N4bp2	0.151546
AABR07044362.4	0.151537
Ctbp2	0.15149
Rexo5	0.151487
Casc1	0.151468
Hdac4	0.151448
Vps54	0.151358
Mga	0.151339
Dbnl	0.151335
Myo1b	0.151231
Nrdc	0.151141
Banp	0.15112
Ep400	0.151115
Plekha6	0.151102
Grk5	0.151051
Ttc7a	0.151009
Upf3b	0.15096
St7l	0.150906
Chd8	0.150899
Hp1bp3	0.150886
Capn15	0.150803
Zscan26	0.150728
Hectd4	0.150726
Elavl1	0.15055
Tm9sf4	0.150493
Ptpn2	0.150481
Luc7l	0.150413
Sltm	0.150065
Ktn1	0.150062
Snapc3	0.149941
Tex2	0.149927
Ttc37	0.149889
Fam76b	0.149871
Trim2	0.149862
Zfp827	0.149752
Slc30a9	0.14975
Smarca4	0.149658
Atg7	0.149644
Ccdc30	0.149474
Slain2	0.149432
Gse1	0.149393
Cox11	0.149361
Dym	0.149313
Fermt1	0.149266
Tyk2	0.149235
Rybp	0.149149
Scmh1	0.149077
Bbx	0.148995
Ulk2	0.148986
Spidr	0.148865
Pde6d	0.14879
Gna13	0.148709
Zmym6	0.148553
Ubac1	0.148534
Oxsr1	0.148435
Dlgap4	0.148386
Sh3tc1	0.148323
Pgap1	0.148306
Sufu	0.148262
Osbpl11	0.148241
Smarcc2	0.148127
Adamts6	0.148096
Tbc1d32	0.147928
AABR07054370.1	0.147851
Fubp1	0.147815
Rbck1	0.147725
Per2	0.147643
Tp53bp1	0.147627
Prkag2	0.147578
Pip5k1a	0.147451
AABR07035338.1	0.147396
Xpo6	0.147308
LOC100909750	0.14729
Prrc2b	0.147267
Elf1	0.147249
Rad50	0.147237
Fus	0.147201
Abca16	0.147135
Ddx6	0.146923
Suds3	0.146887
Herc2	0.146818
Cntrl	0.146802
Insr	0.1467
Ostf1	0.146598
Pcyt2	0.146561
Mark1	0.146559
Braf	0.146555
Itgb5	0.146376
Srcap	0.146246
Cep164	0.146221
Slx4ip	0.146102
Phf8	0.146035
Eya3	0.145877
Zfp236	0.145824
Aurkaip1	0.145762
Ddx24	0.14576
Usp45	0.145734
Hipk1	0.14559
Ikbkb	0.145581
Mon2	0.145506
Clec2g	0.145497
Akap11	0.145491
Dmtf1	0.145448
Cacul1	0.145349
Arsa	0.145319
Plekha1	0.145254
Orc2	0.145134
Osbpl10	0.145132
Wrn	0.145127
Papss1	0.145057
Smc3	0.144999
Kmt2a	0.144989
Soat1	0.144961
Pstk	0.14492
Ppp2r2a	0.144846
Hmg20a	0.144724
Bcr	0.144691
Ppp3cc	0.144616
LOC100909604	0.144551
Fxr2	0.14455
Tubgcp5	0.144518
U2surp	0.144457
Armh3	0.144421
Sfi1	0.144391
Cdk5rap1	0.14433
Med27	0.144316
Trip4	0.1441
Tnpo1	0.144056
Sema4a	0.14398
Spop	0.143955
Fgd4	0.143883
Otud5	0.143856
Dyrk1a	0.143832
Bod1l1	0.143829
Scaf8	0.143763
Arrb1	0.14371
Cbl	0.14354
St3gal3	0.143461
Pcmtd2	0.143436
Zfp346	0.143427
Depdc5	0.143371
LOC498154	0.143306
Lamc1	0.143271
Tnrc6c	0.143184
Dock3	0.143144
Usp48	0.143127
Slc11a2	0.143054
Anxa6	0.143048
Eif2ak1	0.143035
Pibf1	0.143017
Pdcd6ip	0.143
Abcc1	0.142942
Anxa11	0.142845
Ak3	0.142842
Smad6	0.142644
Creb1	0.142559
Ahcyl1	0.14248
Zc3h7a	0.142394
Stx7	0.142371
Lamb1	0.142243
RGD1561161	0.142213
Bbs4	0.142187
Cd47	0.142145
Rps6kb1	0.142099
Ino80	0.142022
Pcyt1a	0.141968
Cul4a	0.141902
Uggt1	0.141898
Prdm16	0.141874
Vps36	0.141844
Gatad2a	0.141792
Atf2	0.141762
Stard8	0.141524
Map3k3	0.141519
Ddx42	0.141516
Ttc26	0.141492
Iqsec2	0.14139
Cwh43	0.141362
Sqstm1	0.14129
Srsf4	0.141183
Edrf1	0.141176
Prkdc	0.141113
Polr2m	0.141091
Hs2st1	0.14105
Vmp1	0.140963
Pptc7	0.140956
Cc2d2a	0.140838
Rbm39	0.140817
Ppard	0.14081
Cab39	0.14072
Cdk19	0.140718
Ext2	0.140645
Rnpc3	0.140641
Rprd2	0.140614
Notch2	0.140612
Cfap69	0.140605
Prpf6	0.14057
Rmnd1	0.140473
Fam149b1	0.140356
Selenoo	0.140326
Gpbp1	0.140314
Rsbn1l	0.140314
Togaram1	0.140197
Armc7	0.140174
AABR07064719.2	0.140107
Rap1gds1	0.140072
Traf3	0.139912
Clip1	0.139843
Ipo9	0.13984
Zfp398	0.139756
Ero1b	0.139706
Nek7	0.139701
Glis2	0.13968
Tmem51	0.139623
Rpgrip1l	0.13946
Smtnl2	0.139406
Prpf40b	0.139322
Evc2	0.139294
Ranbp10	0.139208
Kiz	0.139164
Nbas	0.139069
Spata7	0.139023
Ncoa3	0.138972
Cpsf7	0.13896
Ap2b1	0.138942
Khdc4	0.138841
Mbtd1	0.138727
Dcp1a	0.13872
Dip2c	0.138676
Sertad2	0.138643
Mapk1	0.138591
Smc5	0.138567
Arid4a	0.138527
Sh3gl1	0.138517
Pip4p2	0.138431
Ddx50	0.138345
Elp5	0.138162
Sulf2	0.138154
Brd8	0.138106
Cyp4f6	0.138092
Prickle3	0.138065
Spen	0.138054
Cep63	0.13802
Tulp4	0.138018
Mapk8ip3	0.137973
Sirt7	0.137831
Dhrsx	0.13777
Rapgef6	0.137748
Btbd1	0.137744
Sap130	0.137703
Usp6nl	0.137693
Fbxo28	0.137585
Pigu	0.137558
Depdc7	0.13754
Tbce	0.137534
Acap2	0.137436
Map4k4	0.137404
Rnf123	0.137362
Usp22	0.137243
Gapvd1	0.137234
Ubn1	0.137184
Prkce	0.137129
Cdc42bpg	0.137121
Myo1e	0.137104
Snx4	0.136943
Rhpn2	0.136929
Farp2	0.136927
Nipal2	0.136904
Eif2ak4	0.136857
AABR07021704.1	0.136852
Evi5l	0.136815
Prorp	0.13671
Pnpla7	0.136687
Tenm3	0.136651
Alkbh1	0.136612
Gfod2	0.136574
Bicral	0.136475
Zfand4	0.136462
Rbm33	0.136435
Ndufs4	0.136429
Ints3	0.136411
Grk4	0.136287
Ankrd6	0.136186
Zfp84	0.136161
Safb	0.136156
Mfhas1	0.136038
AABR07021544.1	0.136004
Ror2	0.135993
Nipsnap2	0.135981
Vps52	0.135903
Camsap2	0.135845
Ccdc9	0.135836
Rnf169	0.135754
Ints4	0.135685
Vps35l	0.135654
Adgrl2	0.135629
Rictor	0.135601
Kmt5b	0.135573
Vipas39	0.135446
Celsr2	0.135181
Tango2	0.135172
Trappc8	0.135139
Pdpr	0.135087
Cdc23	0.135041
Foxp4	0.13504
S100pbp	0.135026
Slc25a28	0.135008
Crocc	0.134956
Aebp2	0.134857
Ccdc66	0.134849
Vps41	0.134707
Shprh	0.134631
Mbd5	0.134613
Atp6v1c1	0.134608
St6gal1	0.13451
Sfxn5	0.134466
Capn13	0.134297
RGD1308706	0.134118
Wbp4	0.13404
N4bp1	0.134031
Setdb1	0.134026
Arhgef5	0.133927
Epn2	0.133916
LOC103690166	0.133913
Dnm1l	0.13391
Trit1	0.133897
Lama5	0.133844
Tia1	0.133755
Pcgf3	0.133748
Trim24	0.133705
LOC108349594	0.133691
Ccz1b	0.133685
Arhgef2	0.133647
Rttn	0.1336
Nav1	0.133549
Pfkfb2	0.133546
Brd9	0.133536
Prr3	0.133485
Nelfb	0.133403
Ankrd11	0.133338
Tmem67	0.133225
Srebf2	0.133151
Sh3pxd2a	0.133131
Galnt7	0.133097
Dpp8	0.133055
Ubp1	0.133046
Uqcc1	0.133014
Trmt1l	0.132971
Auh	0.132942
Atf7ip	0.132917
Sh3bp5	0.132759
Aff4	0.132605
Parn	0.132558
Supt5h	0.132467
Lrp11	0.132454
Larp1	0.132437
Esrra	0.132413
LOC100360380	0.132409
Dnajb6	0.132406
Slc25a16	0.132373
Ttc17	0.132338
Zfp386	0.132326
Camk2d	0.132272
Entr1	0.132242
E2f3	0.132143
Nectin2	0.132087
Serinc5	0.132055
Cryzl1	0.131891
Gtf3c2	0.131643
Rsrc2	0.131615
Casp8	0.131611
Zfp516	0.131503
Rsbn1	0.131493
C2cd3	0.131484
Ercc6	0.131435
AABR07034767.1	0.131348
Odf2	0.131344
Kdm4b	0.131247
Lcmt1	0.131244
Anapc4	0.131195
Cbwd1	0.131119
Naa16	0.13097
Coq8b	0.130968
Ift74	0.130963
Smurf1	0.130879
Osbpl3	0.130833
Styxl1	0.130817
Emx2	0.130765
Nrde2	0.13064
Arhgap8	0.130603
St6galnac2	0.130532
Dot1l	0.130481
Map3k21	0.130476
Raf1	0.130465
Zfp142	0.130446
Herc3	0.130444
Cept1	0.130406
Gdi1	0.130379
Krit1	0.130329
Mef2d	0.130311
Klhl12	0.130266
LOC100294508	0.130237
Stard3	0.130205
Phf20l1	0.130176
Cnn3	0.13017
Numa1	0.13013
Kif12	0.130034
Zfp821	0.130011
Abi2	0.129986
Zfp277	0.129972
Ctr9	0.12989
Wtap	0.129882
Ccdc191	0.12982
Supt6h	0.129766
Ndrg1	0.129702
RGD1311595	0.129607
Spopl	0.12959
Nipa2	0.129576
Mdm2	0.129503
Slf2	0.12939
Focad	0.129332
Alpk1	0.129097
Acbd3	0.129049
Asb7	0.128975
Spaca6	0.128968
Mcu	0.12895
Dhx30	0.12894
Golga5	0.128931
Sbno1	0.128882
Snx27	0.12888
Aph1b	0.128863
Nudt3	0.128848
Limd1	0.128778
Reps1	0.12877
Acvr2a	0.128749
Nfxl1	0.128695
Rbbp6	0.128691
Tmem87a	0.12862
Ubap2l	0.128525
Fyttd1	0.1285
Cep112	0.128442
Rnf13	0.12844
Terf1	0.128422
Alkbh3	0.128407
Daam1	0.128349
Nmt2	0.128241
Taf1d	0.128233
Far1	0.127997
Vps45	0.127897
Carm1	0.127891
Chtop	0.12783
Vegfa	0.127789
LOC361646	0.12768
Kank2	0.127623
Mtap	0.127549
Tent2	0.127473
Zranb1	0.127447
Synj1	0.127436
Pkig	0.127367
Copg2	0.127285
Nsmaf	0.127201
Rif1	0.127186
Gpatch1	0.127126
Commd1	0.127096
Dop1a	0.127019
Med14	0.126971
Dennd6a	0.126964
Ckmt1	0.126921
Mrps28	0.126911
Prpf18	0.126798
Stk10	0.126712
Gripap1	0.126634
Ergic1	0.126601
Nup98	0.126588
Rhot1	0.126549
Xkr6	0.126482
Tnik	0.126434
St3gal6	0.126406
Abhd12	0.126349
Fastk	0.126319
Ppm1d	0.126276
Ptpra	0.126233
Sbf1	0.12606
Rab11fip2	0.126014
Rlf	0.125963
Rbm10	0.125766
Nsf	0.125763
Pcdha13	0.12571
Setd7	0.125664
Cdc42se2	0.125629
Atxn7l1	0.125529
Tut4	0.125511
Wdtc1	0.12534
Nfrkb	0.125275
Snx12	0.125245
Krt7	0.125185
Frs2	0.125093
Cachd1	0.125023
Rnf38	0.125004
Ino80d	0.124836
Stam2	0.12477
Anapc1	0.124756
Zdhhc17	0.124754
Fkbp11	0.12475
Brwd3	0.124616
Chfr	0.124578
Smc6	0.124555
Irs2	0.124468
Mettl15	0.124448
Lsm14a	0.124375
Ints6l	0.124269
Btaf1	0.124253
Ift43	0.124248
Slc20a2	0.124244
Wdr60	0.124147
Mtrex	0.124121
Prkacb	0.124046
Rufy1	0.123981
Prpf38b	0.123951
Mxd4	0.12394
Dcaf10	0.123927
Gtf3c1	0.123923
Hmbox1	0.123872
Lima1	0.123755
Ercc5	0.123721
Rilpl1	0.123708
Ppp6c	0.123686
Slc35b3	0.12365
Stk4	0.123645
Rab22a	0.12363
Ctnnbl1	0.123591
Arrdc3	0.123559
Mllt3	0.123548
Arap2	0.123534
Clasrp	0.123511
Trappc9	0.1235
Abhd18	0.123496
Ganc	0.123458
Rbm14	0.123199
Morc3	0.123179
Zer1	0.123059
Zfp780b-ps1	0.123006
Orc3	0.122958
Mxi1	0.122955
Pde4c	0.122923
Dhx57	0.122807
Atxn2l	0.1228
Wasf2	0.122778
Atp6v0b	0.122763
Nploc4	0.122603
RGD1359158	0.122598
Mlh1	0.122518
Man1c1	0.122506
Uimc1	0.122468
Gtf2e2	0.122459
LOC108348215	0.122403
Taok2	0.122291
Mtf2	0.12222
Vrk3	0.122158
Pitpnm2	0.12214
Shld1	0.122104
Recql5	0.122067
Slc35f5	0.121969
Fancc	0.121967
Ttf1	0.121962
Mtmr14	0.121914
Bsdc1	0.121859
Lmo4	0.121793
Srsf3	0.1217
Ttc23	0.121663
Pus10	0.121643
Rabggtb	0.12152
Zfyve1	0.121454
Zfp410	0.121394
Ythdc1	0.121298
Hibch	0.121286
Naa15	0.121196
Cnot9	0.121188
Aatf	0.121155
Wdr59	0.121134
AC123346.1	0.121052
Rbsn	0.121052
Tep1	0.120961
Dcbld1	0.120943
Ctps2	0.120902
Top3b	0.120883
Tmem245	0.120677
Spast	0.120616
Sgta	0.120557
Zmym5	0.120515
Bcl7a	0.120469
Mllt6	0.120433
Wwp1	0.1204
Vps8	0.120384
Dennd4a	0.120238
Samd12	0.120035
Ddx10	0.120003
Tbc1d10a	0.119985
Nfix	0.119934
Ift140	0.119862
Hs6st1	0.119858
Ammecr1l	0.119825
Ncoa2	0.119644
Ube2j2	0.119591
Uhrf1bp1	0.11958
Lnpk	0.119431
Septin2	0.119382
Rubcn	0.119289
Tbpl1	0.119267
Adar	0.119253
Crtc3	0.119224
Phrf1	0.119219
Ipo11	0.119181
Heatr5a	0.119159
Fig4	0.119026
Fastkd1	0.118963
Acer3	0.118959
Akap8	0.118956
Srsf10	0.118952
AABR07035428.2	0.118951
Taf15	0.11886
Dhx40	0.11883
Ncln	0.118795
Tpd52	0.118776
Aig1	0.118776
Sirt2	0.118747
Tdg	0.118717
Tnpo3	0.118659
Fgd6	0.118646
Cyb5r4	0.118619
Irak2	0.118614
Wipf2	0.118607
Megf8	0.118594
Egln1	0.118576
Cops4	0.118548
Ubl3	0.118463
P4ha1	0.118433
Prpf3	0.118403
Ppp1r36	0.118378
Iffo1	0.118327
Ric8b	0.11831
Mms19	0.118279
Secisbp2	0.118273
Ilkap	0.118043
Msantd2	0.118036
Efl1	0.118007
Adamts10	0.118006
Elp3	0.117996
Pot1b	0.117994
Nhlrc2	0.117831
Stat5b	0.117816
Smim14	0.11779
Nrf1	0.117776
Dclre1a	0.117695
Iqcb1	0.117692
Tecr	0.117662
Ift88	0.117656
Eml6	0.117539
Mtor	0.117499
Pphln1	0.117469
Kctd3	0.117393
Pdcd11	0.117351
Bicra	0.11734
Sestd1	0.117331
Btbd10	0.117205
Cep57l1	0.117193
Adsl	0.117164
Mex3c	0.117094
Upf1	0.117086
Smagp	0.117081
Sgk1	0.117078
Stat6	0.117039
Shoc2	0.117032
Kdm3a	0.117018
Hook2	0.11691
Trim44	0.11687
Dnajc5	0.116774
Pacs2	0.11666
Zfp507	0.116618
Hps3	0.116589
Ube2z	0.116561
Sec24a	0.116549
Elmsan1	0.116414
Sgsm2	0.116413
Ttc1	0.116285
Sarnp	0.11628
Gga2	0.116263
Nprl3	0.116253
Ift122	0.11624
Cdc37l1	0.116114
Parp6	0.116095
Dgkd	0.116036
Cdyl	0.116019
Zcchc9	0.116002
Cbx3	0.115919
Emsy	0.115863
Ptpn21	0.115806
Gnptab	0.115699
Spint1	0.115482
Rbm27	0.115469
Atxn10	0.115396
Rnf41	0.115393
Usp36	0.115311
Zbtb11	0.115185
Hacd3	0.115185
LOC102549817	0.115115
Ift46	0.114879
Crtc1	0.114851
AABR07026125.1	0.114837
Ube2e2	0.114814
Nr2c2	0.114785
Gxylt1	0.11476
Wars2	0.114664
RGD1304624	0.114593
Efcab7	0.114532
Tex9	0.114478
Ap2a1	0.114471
Dnttip1	0.11447
Ift80	0.114456
Nmt1	0.114425
Gga3	0.114381
Odf2l	0.11438
Tmem63b	0.114271
RGD1306556	0.114259
Fbxw2	0.114201
Mid2	0.114192
Fbf1	0.114172
Prcc	0.114168
Zfyve26	0.114146
LOC691083	0.114076
Mt-co2	0.11407
Alg9	0.113913
Stxbp1	0.113833
Ttc27	0.11382
Mtg2	0.113663
Fubp3	0.113615
Rheb	0.11361
Tjap1	0.113568
Zfp110	0.113539
Sned1	0.113312
Rbm20	0.113301
Ckap5	0.113261
Cnot3	0.11323
Slc9a8	0.113181
Cep85	0.113119
Atpaf2	0.112959
Txlng	0.112913
Dido1	0.112872
Slc16a5	0.112856
Kdm5c	0.112841
Ttc14	0.112828
Trappc10	0.112663
Ap1s1	0.112629
Ift81	0.1126
Pigv	0.112552
Gga1	0.112549
Srsf1	0.112465
Cep57	0.112419
Ube2d2	0.112351
Adck1	0.112056
Zmym1	0.112037
Ctif	0.112024
Pggt1b	0.112014
Arfgap3	0.112001
Sla2	0.111988
Septin9	0.111976
Cog3	0.111926
N4bp2l2	0.111917
Gcfc2	0.111916
RGD1304622	0.111888
Dennd10	0.111724
Rit1	0.111656
Pcdhgc3	0.11155
Pcsk7	0.111519
Nufip1	0.111511
Entpd4	0.111492
Dtymk	0.111411
Deaf1	0.111408
Pmepa1	0.111337
Nr6a1	0.111264
Pkd1	0.111197
Crcp	0.111184
Cnst	0.111079
Ints9	0.11101
Bckdha	0.110945
Hnrnph1	0.110746
Pbxip1	0.110625
Frg1	0.110444
Prpsap2	0.110415
Dock6	0.11037
RGD621098	0.110352
Pnpla6	0.110341
Dazap1	0.110271
Scyl2	0.110264
Vezt	0.110071
Dcaf1	0.110065
Psip1	0.110026
Tmem175	0.110019
Ccdc93	0.109968
Agrn	0.109934
Csnk1g2	0.109891
Faf2	0.109882
Phldb1	0.109831
Stx12	0.109709
Cluap1	0.109668
Zfp329	0.109643
Tnpo2	0.109598
NEWGENE-1582771	0.109561
Iqce	0.109501
Atg16l1	0.109483
Scfd1	0.109478
Uba5	0.109455
Pfdn1	0.109451
Adipor1	0.10944
Mtmr10	0.109392
Oxnad1	0.109351
Ldah	0.109304
Rtf1	0.109245
Tdp2	0.109222
Septin4	0.109157
Tsg101	0.10913
Ints10	0.109128
Dsp	0.109044
Dcun1d5	0.108924
Qrich1	0.108861
Ppp2r2c	0.108833
Ankrd13a	0.108787
Ufsp2	0.108782
Hmgn3	0.108749
Ncoa6	0.108682
Exosc10	0.108665
Foxk2	0.108513
Csnk2a2	0.108509
Cramp1	0.108361
Dctn4	0.108343
Nek4	0.108272
Sugp1	0.108172
Mt-co3	0.108133
Ankrd26	0.107972
Ncoa5	0.107962
Foxj2	0.107893
Skap1	0.10784
Gtf2h2	0.107794
Invs	0.107748
Tada2a	0.107728
Tbc1d15	0.107706
Mt-atp6	0.107693
Sun1	0.107638
Cdc27	0.107614
Nfkbiz	0.107579
Dstyk	0.10757
Comt	0.107537
RGD1306746	0.107531
Mbtps2	0.107438
Rab8b	0.107314
Wdr44	0.107276
Bbof1	0.107267
Zfp444	0.107261
Zc3h4	0.107238
Ago2	0.107138
Slc38a6	0.107133
Osbpl2	0.107054
Rnpep	0.107045
Fam120b	0.107045
Trappc12	0.106981
Fam133b	0.106979
Wasf3	0.106934
Zfat	0.106888
Pip4k2c	0.106863
Tbc1d2b	0.106797
Tbc1d19	0.106763
Mt-co1	0.106736
Ciz1	0.106716
Tom1	0.10665
Plcxd2	0.106518
Cep95	0.106454
Rpap3	0.106421
Snap29	0.106313
Abcb10	0.106199
Dnajc17	0.105933
Caap1	0.105767
Ist1	0.105723
Ago3	0.105706
Sf3b3	0.105672
Ino80e	0.105638
Stx5	0.105599
Gprc5c	0.105558
Luzp1	0.105527
Specc1l	0.105499
Cyld	0.105447
Nvl	0.105445
Stk25	0.105403
Acvr1	0.105373
Ranbp3	0.105371
Ppp6r2	0.105363
Man1b1	0.105259
Spg7	0.105256
Hacd2	0.105204
Ankrd42	0.10519
Lhfpl2	0.105161
Cnot10	0.105137
Mafg	0.105084
Eif4ebp2	0.104965
Gsn	0.104958
Arpc2	0.104908
Aqr	0.104894
Tbc1d22a	0.104834
Trim8	0.104748
Ubox5	0.104684
Pola1	0.10455
Cdk16	0.104547
Dclre1c	0.104368
Rars1	0.104364
Atxn3	0.104344
Clpb	0.104206
Maea	0.104033
Nab1	0.103968
Tcf3	0.103736
Zc3h3	0.103687
Tial1	0.103637
Eif2s3y	0.103456
Dis3l	0.103415
Vac14	0.103341
Usp4	0.103308
Mtmr11	0.103235
Agap3	0.10319
Rab6a	0.103184
Zup1	0.103071
Hmgxb4	0.10307
Thra	0.102801
Inpp4a	0.102782
Slf1	0.102727
Ppil2	0.102588
Casc3	0.102586
Zc3hav1	0.102498
Trim41	0.102475
Ip6k1	0.102439
Vps26c	0.102432
Strn4	0.102417
Epg5	0.102404
Edem3	0.102363
Limk2	0.102317
Arhgef26	0.102313
Mcm3ap	0.102282
Samd4b	0.102271
Vps39	0.102146
Msl1	0.102095
Nop58	0.102044
Col27a1	0.101935
Dhx35	0.101808
Taf1	0.101744
Ddit3	0.101651
Zbtb38	0.101565
Spindoc	0.101425
Dcaf13	0.101417
Nubpl	0.101398
Nono	0.101392
Mff	0.101384
Ppp4r1	0.101379
Cdkl5	0.101304
Acad10	0.101273
Nhlrc3	0.101265
Ubap1	0.101257
Hace1	0.101188
Rnf213	0.101028
Gars	0.100885
Capn7	0.100861
Ube3b	0.100816
Sptlc1	0.100708
AABR07052486.1	0.100673
Gpr107	0.100594
Fbxw8	0.10059
Camta2	0.100502
Dtnbp1	0.100389
Narf	0.100215
Hus1	0.100006
Ice1	0.0999957
Senp8	0.0998681
Stard7	0.0998612
Timm9	0.0998135
Celf1	0.0997539
Strada	0.0997529
Stt3a	0.0997521
Ngly1	0.0996976
Polk	0.0996145
Dclk3	0.0996096
Ehmt2	0.0994222
Cplane1	0.0993501
Rbks	0.0992542
Ccdc149	0.0991429
Slc23a2	0.0990788
Dhx8	0.0990184
Tbc1d8	0.098988
Brf1	0.0989735
Lrrc41	0.0989353
Lclat1	0.0988419
Mrps27	0.0988077
Golga2	0.0987327
Eda	0.0987008
Zfp131	0.098661
Ern1	0.0986535
Ddx41	0.0986065
Ccdc117	0.0985777
Ap1b1	0.0984638
RGD1306063	0.0983856
Prmt9	0.0983472
Kdm2b	0.0983093
Rnf168	0.098267
Rfx1	0.0982308
Ptpa	0.098026
Denr	0.0979547
Dpy19l4	0.0979417
Prkci	0.0979092
Usf2	0.0977819
Tmem87b	0.097709
Zfp91	0.0976868
Nosip	0.0976581
Syn3	0.0976347
Sec23a	0.0975259
Nbn	0.0974947
Ctc1	0.0974634
Sdhb	0.0974548
Dhx15	0.0974072
Coq9	0.0973225
Anxa5	0.0972092
Sema4b	0.097172
Pcmt1	0.0970968
Mtmr1	0.0970277
Vcl	0.0970085
Cep126	0.0969799
Cul2	0.0969122
Fbxo42	0.0968794
Ints7	0.0968019
LOC102555377	0.0967932
Zrsr2	0.0967849
Bend7	0.0967415
Cops3	0.0966883
RGD1311847	0.0966745
Asb8	0.0966514
Uxs1	0.0966056
Mcoln1	0.0965627
Tspan9	0.0964146
Slc30a7	0.096268
Akt2	0.0962598
Rp9	0.0961868
Phc2	0.0960536
Rpgr	0.0960039
Ccar1	0.0959974
Ddx31	0.0959674
Bin1	0.0958665
Zbtb40	0.0957697
Golga3	0.0957427
Prom1	0.0957352
Pbld1	0.0956334
Ppp1r37	0.0955843
Ripk4	0.0954747
Ythdf2	0.0954227
Purb	0.095222
Zxdc	0.0951896
Slc4a2	0.0951879
Akap17a	0.0951472
Rexo4	0.095134
Rars2	0.0950357
Cr1l	0.0949904
Eif2ak2	0.0949595
Med26	0.0948475
Mrpl48	0.0946816
Clk3	0.094668
[truncated: 354 more rows]

## Sheet: PST_Module
The gene lists of specific module of PST correlated with main phenotypes using WGCNA analysis.
Genes	Scores
Gramd1b	0.453723
Pm20d1	0.442675
Slc5a10	0.438774
RGD1562392	0.431098
Tmlhe	0.429584
Ust5r	0.42711
Etnppl	0.411971
Msra	0.410082
Sult1c2a	0.405875
Slc7a12	0.403547
AABR07057997.1	0.399438
Esr1	0.390758
Ntn1	0.385891
Hnf4a	0.381827
Pyroxd2	0.381664
Nfia	0.380192
Slc34a1	0.377177
Rab11fip3	0.375016
Oplah	0.372317
Slc17a3	0.37078
Agmat	0.366774
Sh3tc2	0.366521
Xylb	0.365295
Slco1a6	0.364735
Sgms1	0.364031
Snrnp70	0.360854
Slc22a25	0.35962
AABR07016672.1	0.357209
Etv6	0.354908
Chd1l	0.35396
Zfp629	0.353285
Trps1	0.352516
Atrnl1	0.351054
Rhobtb1	0.35102
Zbtb20	0.350522
Thada	0.350439
Frmd4b	0.3494
Igsf11	0.348084
Zeb1	0.347398
Satb2	0.347299
Pabpn1	0.34622
Gucy1b2	0.344623
Wwc1	0.343808
Atp11a	0.342997
Dpyd	0.342267
LOC102554608	0.337248
Slc6a18	0.335524
Aspa	0.335155
Dhrs7l1	0.334276
LOC360919	0.334086
Igf1r	0.334017
Trabd2b	0.333495
Acss2	0.332116
Gss	0.331721
Plekha7	0.329474
Mat2a	0.329168
Slc21a4	0.327239
Osgin1	0.327113
Pax8	0.326848
Cacnb4	0.324895
Hgd	0.32487
Prpf4b	0.324484
Ptprk	0.323931
Fchsd2	0.321303
Akr1c19	0.319652
Arhgap42	0.318852
Macrod1	0.318849
Aox2	0.3188
Nrg1	0.317488
Aoah	0.317112
AABR07027750.1	0.316299
Hoga1	0.315633
Irf3	0.315416
Ghr	0.315238
Slc38a3	0.315137
Plekha5	0.314941
Sox13	0.314247
Map3k13	0.313003
Tox	0.31152
Gclc	0.307441
Usp20	0.307268
Ncoa7	0.307052
Sorbs1	0.306888
Gpm6a	0.305984
Wdfy3	0.305269
Itgb8	0.30497
Ankib1	0.30416
Tns1	0.30341
Ddi2	0.301703
Oxr1	0.300372
Il34	0.298131
AABR07035839.1	0.297586
Rnls	0.297528
Cpq	0.29751
Clic4	0.297148
Pdzrn3	0.296892
Sh3d19	0.296851
Lrp2	0.296315
Sema6a	0.295975
Tet2	0.295482
Slco1a1	0.294283
Lifr	0.294015
Tmem106a	0.293849
Cenpp	0.293343
RGD1564865	0.293212
Kansl1l	0.293065
Myo9a	0.292787
Rimbp2	0.292761
Slc27a2	0.292227
AABR07029596.1	0.291942
St3gal3	0.291853
A1cf	0.291799
Rnf144b	0.291131
Tspan5	0.29109
Hnmt	0.290668
AABR07064873.1	0.289289
Irak2	0.289239
St6galnac3	0.289115
Thrb	0.288695
Ddah1	0.28828
Pnisr	0.288254
Mob3b	0.288079
Son	0.287634
Pign	0.286611
Large1	0.286066
Scamp3	0.285937
Agap1	0.283673
Cmip	0.283402
Zhx2	0.28213
Akr1c13	0.281756
Kynu	0.28026
Cubn	0.279643
Ccdc88c	0.278873
Rin2	0.278476
Osbpl8	0.278112
Map7	0.277752
Slc23a1	0.277436
Lclat1	0.277205
Slc3a1	0.275975
Agxt2	0.275854
Cdh2	0.27529
Pter	0.275029
Abcc6	0.274036
Taf1d	0.273989
Fmo4	0.273626
Cflar	0.273388
Kif12	0.273346
Klhl29	0.273173
Rere	0.272632
AABR07002969.1	0.272056
Hs6st1	0.271896
Nhsl1	0.271102
Myo5b	0.271016
Slc22a12	0.270167
Ak4	0.269731
Glis3	0.269476
Baiap2l2	0.269286
Bhmt2	0.268859
Wwp1	0.267847
Ggct	0.266885
Rufy3	0.26656
Adk	0.266247
Glyat	0.265855
Xpnpep1	0.265618
Dmxl2	0.265369
LOC361914	0.265253
Gclm	0.265141
Tcaim	0.264518
LOC102551695	0.264498
Mapt	0.264457
Tns3	0.264211
Enpp6	0.264146
Nt5e	0.264005
Slc6a20	0.262661
Baiap2	0.261512
Ar	0.261306
Stxbp5	0.261086
Wdr33	0.259996
Megf11	0.259286
Cldn10	0.259167
LOC688389	0.258581
Ppargc1b	0.258242
Srsf2	0.258144
Eps8	0.257726
Tnfrsf21	0.257357
Ptpn13	0.257328
Stat5b	0.257323
Tmem150a	0.256765
Arid5b	0.256542
Npc1l1	0.256451
Prkca	0.25417
Ttc21b	0.254102
Golga4	0.253826
Upb1	0.253772
Capn13	0.252884
Hnf1b	0.252657
Hpd	0.252352
RGD1306556	0.251817
Arhgap17	0.251496
Dgka	0.250939
Col6a6	0.250813
Nrdc	0.250493
Pth1r	0.250277
Ahdc1	0.249562
Dennd3	0.249537
Slc22a5	0.248083
Smarca2	0.247266
Acy1	0.247027
Lpp	0.246792
Rreb1	0.245703
Hnf4g	0.245362
Nedd4l	0.244881
Rnf19a	0.244799
Abcg2	0.244717
Prr5	0.244278
LOC100910057	0.243776
Pld1	0.24359
Dpp4	0.242746
Yeats2	0.242513
Sorcs1	0.242177
Sult1c2	0.242039
Hao2	0.241938
Ipmk	0.240776
Fggy	0.239391
Slc15a2	0.239367
Afmid	0.239358
Smad3	0.239197
AC134224.3	0.238918
Slc25a13	0.238231
Acsm2	0.237835
Map3k14	0.237221
Mcf2l	0.237092
Camta1	0.236879
Akap8l	0.236718
Cers6	0.235786
Topaz1	0.235536
Anks6	0.235273
Exoc6	0.235192
Prodh1	0.234674
Fnbp1	0.234603
Ablim3	0.234324
Bcr	0.233686
Gab1	0.233634
Srsf7	0.233551
Ccdc88a	0.233295
Rexo5	0.23319
RGD1559600	0.232669
Hexd	0.232394
Cpox	0.231864
Ppm1k	0.231796
Vps13a	0.231726
Hlf	0.231661
Cpeb4	0.231634
AABR07016572.1	0.23136
Aurkaip1	0.231029
Map3k21	0.230017
Manba	0.229603
Eps8l2	0.228847
Rsrp1	0.228386
Rhbdl3	0.22828
Exoc4	0.228215
Pxn	0.228073
Sfmbt1	0.227282
Clmn	0.227173
Mgll	0.226297
Phyhd1	0.226266
Tcf25	0.225547
Atxn2	0.22515
Glis1	0.225102
Mapk14	0.224752
Trpv4	0.224733
Cacnb2	0.224677
Mep1a	0.223667
Mtmr12	0.223478
Traf3	0.223408
Ppp2r1b	0.22303
Phf14	0.222863
H6pd	0.22267
Osbpl1a	0.222569
AABR07026125.1	0.222515
Adgrl2	0.221835
Mtr	0.221149
Atp2a2	0.220612
Khk	0.219392
AABR07060133.1	0.21923
Syn3	0.219207
Nme7	0.219149
Pard3	0.218693
Mgat3	0.218018
Wwc2	0.217086
Ammecr1l	0.217034
Slc22a15	0.215731
Ap3b1	0.215723
Itpr1	0.215716
Ash1l	0.215253
Spatc1	0.215134
Atxn7l1	0.2151
Dock3	0.214985
Snx1	0.214832
Slc13a1	0.214646
Cbs	0.214465
Fam20c	0.214408
LOC688553	0.213887
Rgl1	0.213432
Vwa8	0.213292
Ralgps2	0.212798
Slc1a1	0.212755
Prlr	0.212644
Msi2	0.212452
Csrnp3	0.211745
Pnn	0.211656
Kcnb1	0.211621
Chdh	0.21152
Adamts9	0.211496
AABR07001519.1	0.210964
Sardh	0.210963
Tpk1	0.210674
Bend7	0.210411
Gpc4	0.209955
Zeb2	0.209344
Adgra3	0.209153
Usp10	0.209113
Pcsk5	0.208949
Phactr4	0.208531
Ttc7a	0.208044
Plekhh1	0.208
Hnf1a	0.207612
Parg	0.207466
Rabgap1l	0.207432
Lonp2	0.207423
Cys1	0.207122
Tnfrsf14	0.206692
Itga9	0.206455
Farp1	0.206252
Ndel1	0.20624
Srrm2	0.206082
Bckdhb	0.205742
Nipsnap1	0.205328
Dcbld2	0.205205
Haao	0.204946
Mpp6	0.204335
Ush1c	0.204269
Mybl1	0.204259
Cux1	0.204189
Cdhr5	0.204101
AABR07032622.1	0.203998
Dock5	0.203845
Mapkap1	0.203843
Spop	0.203772
Klc1	0.203392
Nid1	0.203053
Prom1	0.203023
Hook2	0.2029
Slc11a2	0.20285
Lpin3	0.202631
Sufu	0.202589
Cryl1	0.202216
Picalm	0.202176
Trip12	0.202175
Sipa1l1	0.202098
Zcchc9	0.202055
Fto	0.201644
Afdn	0.201495
Scly	0.201377
Ggnbp2	0.20121
Rdh5	0.201149
Fat3	0.200999
Dgkh	0.200995
Kif13a	0.200456
Etl4	0.19932
Gramd4	0.199314
Dmgdh	0.199278
Zmynd8	0.199039
Galnt14	0.199019
Mep1b	0.198543
Arhgef12	0.19836
AABR07062583.1	0.198358
AABR07032520.1	0.198344
Egfr	0.198255
Tp53i3	0.198177
Rps6ka3	0.197849
Tbc1d10a	0.197391
Mme	0.197053
Inpp5f	0.196989
Pdzd2	0.196787
St3gal5	0.196558
Snx29	0.196378
Col18a1	0.195949
Slc13a2	0.195946
Shb	0.195762
Slc5a11	0.195692
Arih2	0.19558
Ldlrad4	0.195255
Trak1	0.195246
Myo7a	0.194997
Dstyk	0.194699
Tpmt	0.194407
Cpsf7	0.194152
Rab29	0.194067
Dpys	0.193842
Hormad2	0.193727
Cspp1	0.193673
Rbm26	0.193586
Vill	0.193451
Dhx36	0.193301
Mindy3	0.193141
Gpatch8	0.19297
Ubap1	0.192785
Akap13	0.192764
Homer1	0.192441
Washc4	0.192434
Slc7a9	0.192428
Sbno2	0.192363
Slc22a22	0.192337
Sfswap	0.192312
LOC499643	0.192155
Nrip1	0.192091
Eif4ebp3	0.191856
LOC679894	0.191785
Brwd1	0.191588
Herc4	0.19147
Ubr4	0.191138
Wdpcp	0.190875
Nat8f5	0.190828
Fsd1l	0.190793
Bcl2l1	0.190777
Wdfy1	0.190493
Slc19a1	0.19047
Dock8	0.19025
Arhgap26	0.190026
Mtss1	0.189564
Acvr1	0.189262
Slc25a25	0.188892
Btbd9	0.188892
Unc5cl	0.188859
Nmrk1	0.188832
Rock2	0.188802
Erbb3	0.188789
Zfand3	0.188779
Kmo	0.18836
Gng12	0.188266
Sik2	0.187986
Sltm	0.18789
Sfi1	0.187878
Kcnh3	0.187692
Lhpp	0.186914
Jarid2	0.186909
Cep63	0.186829
Erp44	0.186807
Arsb	0.186637
P4ha1	0.186257
Eml6	0.186249
Cdk10	0.186238
Dtnbp1	0.185869
Peli2	0.185496
Sema5a	0.18546
Ccdc6	0.185292
Rora	0.185251
Slc25a30	0.185249
Ankrd33b	0.185117
Pex1	0.18491
Ncor2	0.184794
Slc28a1	0.184782
Vps13d	0.18465
Rapgef2	0.184579
Timp3	0.184395
Glb1l2	0.184376
Tra2b	0.184201
Srsf5	0.183997
Polr2a	0.183871
Prrg4	0.183836
Tcf3	0.183686
Hbs1l	0.183661
Lrig3	0.182934
Smurf1	0.182738
Med15	0.182309
Gpr137b	0.182225
Nsd3	0.182181
Mxi1	0.181644
Birc6	0.181638
Pstpip2	0.181456
Iqcg	0.180955
Fnip2	0.180843
Helz	0.180815
Tmem39b	0.179894
Gbf1	0.179679
Dcaf8	0.179629
Traf3ip2	0.178837
Gkap1	0.178568
Smg1	0.178463
Tet3	0.17836
Gtf3c2	0.178275
Arhgap10	0.178213
Bend5	0.178197
Ccser2	0.178045
Golgb1	0.177954
Acy3	0.177812
Phf3	0.177739
Sec24a	0.177523
Sclt1	0.17741
Fam193a	0.177321
Luc7l3	0.17732
Nsd1	0.177176
Tinag	0.177025
Cep112	0.176988
Fbxw4	0.176982
Gcc2	0.176878
Gprc5c	0.176831
Sdc2	0.176161
Fam102a	0.175845
Tspan18	0.175828
ST7	0.17551
RGD1565616	0.175499
Cdk12	0.175248
Fam214a	0.175245
Cdc42bpb	0.175216
Pccb	0.175099
Tyw1	0.174879
Banp	0.17469
Ano6	0.174635
RGD1306271	0.174532
Rbks	0.174475
Pcgf5	0.174232
Plxdc2	0.173921
Shtn1	0.173913
Kcnk5	0.173878
Phldb1	0.173802
Glod5	0.173635
Dnajc13	0.173478
Chd7	0.173303
Myo18a	0.173225
Slc29a3	0.173217
Foxp4	0.173196
Ppfibp2	0.173122
Rbm47	0.173014
Mark3	0.172978
Arhgef28	0.172881
Pdcd7	0.172841
Adgrg1	0.172788
R3hcc1l	0.172778
Slc22a18	0.172711
Pdss2	0.172683
Gstt3	0.172476
Slc47a1	0.17242
Nr1h4	0.172254
Prkcq	0.172119
Map2k5	0.171875
Kyat1	0.171829
Arfgap3	0.171819
Adra1a	0.171817
Dis3l2	0.171467
Foxo3	0.17146
Rbm5	0.171449
Dglucy	0.171406
Kcnc3	0.17123
Nacc2	0.171222
Rpap3	0.171065
Kif1b	0.170902
Nxf1	0.170895
Ankrd11	0.170737
Cdk6	0.170729
Mlh3	0.17069
Ank3	0.170416
Snx24	0.170336
Ifrd1	0.170307
Impa1	0.170231
Entpd5	0.170212
Dot1l	0.170173
Fam126a	0.170064
Fgfr1	0.169931
Dennd1b	0.169904
Gtf2i	0.169387
Mtmr14	0.169378
AABR07044900.1	0.169197
Eps15l1	0.169149
Baz1b	0.169111
Asrgl1	0.169083
Brd1	0.169074
Galm	0.169024
Clk4	0.168827
Dnttip1	0.168816
Thnsl2	0.168404
Mib1	0.168289
Mbnl2	0.168266
Nhlrc2	0.168018
Atp6v0a4	0.167911
Btd	0.167891
Tdrp	0.167727
Add1	0.167548
Chn2	0.167101
Ube4a	0.166981
Mcoln1	0.166942
Zcchc8	0.166839
Tfdp2	0.166788
Alpl	0.166754
Pdzk1	0.166597
Abtb2	0.166389
Hsd11b1	0.16626
Spsb4	0.16622
Mafg	0.166179
Ogt	0.165485
Sorcs2	0.165483
Spred2	0.165472
Sfxn1	0.165465
Ddx17	0.165453
Catsperg	0.165308
Lhfpl2	0.165306
Lrrtm3	0.165277
Prpf39	0.16524
Ddx46	0.164779
Hus1	0.164693
Sirt7	0.164575
AABR07066522.1	0.164375
Pik3cb	0.164351
Trak2	0.164288
Pde11a	0.163829
Scoc	0.163756
Atf7	0.163741
Cert1	0.163601
Nrde2	0.163519
Ldlrad3	0.163487
Spen	0.163472
Ddx5	0.163398
Cttnbp2	0.163387
Gps2	0.163369
Ppp6r3	0.163075
Marchf6	0.163072
Sbf1	0.163054
U2surp	0.162976
Phldb2	0.162919
Ccdc91	0.162835
Qser1	0.162563
Bbs7	0.162493
Itga6	0.162375
Gpatch2	0.162348
LOC100909712	0.162027
Clcn6	0.161954
Myo7b	0.161777
Tmem131	0.161625
Clpx	0.161437
Tmem51	0.16131
Hacl1	0.161268
Rasal2	0.161144
Rassf8	0.16096
Tjp2	0.160899
Srsf11	0.160852
Nckap5	0.160846
Tcea3	0.160748
LOC691083	0.16068
Susd6	0.16048
Kmt2c	0.160334
Mplkip	0.160248
Rnd3	0.160118
Akap9	0.159605
Sh3rf1	0.159528
Kdm1b	0.159416
Snx7	0.159345
Sik3	0.159298
Ulk2	0.159292
Il4r	0.159289
Taf4b	0.158951
RGD1304622	0.15864
Zcchc14	0.158601
Eea1	0.158572
Prr3	0.158489
Cabcoco1	0.158281
Trpm3	0.158246
Cep350	0.158174
Trio	0.158053
Insr	0.158037
Fxr1	0.157869
Tbc1d19	0.15775
Mroh1	0.157718
Glis2	0.157697
Myo6	0.15733
Lrrk2	0.157107
Bdp1	0.157066
Macroh2a1	0.157019
Rmdn1	0.157004
Chd6	0.156981
NEWGENE-1310139	0.156829
Npnt	0.156701
Eri3	0.1567
Ubr2	0.156626
Pym1	0.15661
Aldh8a1	0.156537
Arid2	0.156535
Upf2	0.156502
Wrn	0.156495
Secisbp2	0.15647
Clk1	0.156444
Sf3b1	0.156333
Amn	0.156315
Ptpn14	0.156289
Cog4	0.156266
Pkig	0.156249
Nup98	0.156161
Abat	0.156135
Lmtk2	0.155999
Slc12a7	0.155981
Zfp444	0.155929
Glb1	0.155791
RGD621098	0.155608
Pgpep1	0.155528
Rab23	0.155389
Reps2	0.155378
Zfp354a	0.155173
Mras	0.155171
Csad	0.155125
Tmem131l	0.154671
Mylk	0.154511
Setd2	0.154502
Vps9d1	0.154485
Stradb	0.154417
AABR07031399.1	0.154408
Dhdds	0.154398
Myo9b	0.154355
Srcin1	0.154348
Glud1	0.154222
Brd4	0.154098
LOC100909604	0.154095
Sipa1l3	0.154042
Tbcd	0.15402
Fam107b	0.153998
Hykk	0.153848
RGD1311899	0.153761
Swt1	0.153665
Rev3l	0.153648
Dut	0.15363
Ubr5	0.153416
Sppl3	0.153414
Anpep	0.153133
Lpgat1	0.152741
Tm9sf4	0.152676
Marchf8	0.152567
Xkr6	0.152443
Jade3	0.152317
Dnmt3a	0.15223
Fam193b	0.152123
AABR07064415.1	0.152106
Nktr	0.152022
Gigyf2	0.151882
Kalrn	0.151754
AC099449.1	0.15169
Rab2b	0.151599
Cachd1	0.15149
Lactb2	0.151488
Lims2	0.151485
Mgam	0.151421
Pik3r1	0.151375
Nid2	0.15124
Dnajc6	0.15118
Dclre1a	0.151171
Rbfox2	0.151165
Tom1l2	0.151066
Spopl	0.151037
Ttc17	0.150975
Tnik	0.150834
Smndc1	0.150768
Xpo7	0.150766
Prkaa2	0.150718
Sypl1	0.150548
Arid4a	0.150461
Slc6a6	0.150447
Fam133b	0.15035
Fam171a1	0.150314
Naa16	0.149918
Baiap2l1	0.149895
Sash1	0.149758
Alg9	0.149622
Pc	0.149589
Pank1	0.149507
Kank1	0.149384
Pus10	0.149184
Gramd2b	0.148826
Phkb	0.148732
Hnrnpa2b1	0.14868
Spag9	0.148647
Mia2	0.148156
Lnx2	0.14779
Txnrd1	0.147782
Col4a3	0.147748
Dixdc1	0.147143
Grhpr	0.147
Gipc2	0.146959
Arid1b	0.146792
Yap1	0.14674
Ankrd44	0.146735
Atrx.1	0.146636
Scpep1	0.146444
Rbm6	0.146395
Prpsap2	0.146375
Ppp2r3a	0.146371
Rptor	0.146254
Mt-nd3	0.146205
Papss2	0.146153
Sord	0.146107
Txndc11	0.145993
Ccdc62	0.145975
Wdr70	0.145817
Zfp277	0.145642
Supt20h	0.145639
Chd9	0.145631
Nbr1	0.145606
Epc1	0.145503
Dazap1	0.145474
Jmy	0.145408
Cyp4a2	0.1454
Bptf	0.145377
Phf20	0.145334
Crocc	0.145215
Atad2b	0.14521
Ube4b	0.145194
Sfxn5	0.144919
Kcnj12	0.144827
Srek1	0.144785
Naprt	0.144689
Ift74	0.14462
Zhx3	0.144615
Cul4a	0.144535
Ccdc30	0.14446
Dido1	0.144377
Itsn2	0.144294
Gatad2a	0.144259
Pcyt2	0.144259
Xpnpep2	0.144074
Senp8	0.144016
Rbbp6	0.143983
Syncrip	0.143935
Mllt10	0.143811
Zc3h11a	0.143756
AABR07007032.1	0.14371
Htt	0.143618
Pacsin2	0.143492
Ehmt1	0.143479
Aco1	0.143458
Fgf13	0.143339
Armc9	0.143313
AABR07064719.2	0.143074
Dnm3	0.142973
Bicral	0.142935
Espn	0.14258
Slc20a2	0.142552
Rasa3	0.142503
Paxbp1	0.142382
Fmo3	0.142066
Slc12a6	0.14198
Nudt3	0.141751
Mau2	0.141701
Selenoo	0.141689
Gsap	0.14162
Tbce	0.141585
Grb2	0.14155
Invs	0.141513
Eefsec	0.141318
Usp34	0.141309
Atxn7	0.141082
Rras2	0.140889
Dym	0.140847
Srrm1	0.140844
Usp15	0.140753
Mapkbp1	0.140752
Erlin1	0.140604
Macf1	0.140598
Kdm5a	0.140534
Dao	0.140509
Paqr5	0.140483
Lyrm4	0.140472
Zfp61	0.140461
Shmt1	0.140397
Clk3	0.140362
Spns2	0.140316
Tpcn1	0.140315
Man1a2	0.140206
Crebbp	0.140171
Rin3	0.139934
Pcm1	0.139813
Fras1	0.139786
Rell1	0.139692
Cdk19	0.139691
Ric8b	0.139684
LOC100909750	0.139641
R3hdm2	0.139526
Agap3	0.139398
LOC103693780	0.139209
Jade1	0.138935
Ctr9	0.138912
Pcdh17	0.138844
Kmt2e	0.138765
Galnt11	0.138638
RGD1311595	0.138622
Fam126b	0.138577
Celf2	0.138491
Rnf216	0.13845
Ankrd27	0.138393
Rab11fip5	0.138336
Dcbld1	0.138253
Evc	0.138121
Agbl3	0.138081
Srcap	0.13788
Rab3ip	0.137805
Dnah7	0.137803
Zfp704	0.137797
Zfp84	0.137783
Mark2	0.13752
Xpc	0.137409
LOC294154	0.137283
Slc35b4	0.137203
Luc7l	0.137102
Nme4	0.137012
Klf15	0.136869
Togaram1	0.136812
Vps52	0.136683
AABR07044570.1	0.136398
Rnf111	0.136348
Akap11	0.136074
Xpnpep3	0.136001
Ube3a	0.135761
Zranb2	0.135683
Coq8b	0.135679
Ubac2	0.135666
Slc7a13	0.135646
Phip	0.135414
Ino80	0.135367
Pcf11	0.135271
Ddx24	0.135248
Inpp5b	0.135226
Acin1	0.135118
Rev1	0.135087
Zfp292	0.135073
Eci3	0.135069
Gsr	0.135065
Slc9a3r1	0.135045
Chd2	0.134997
Slc30a9	0.134961
Epg5	0.13496
Gucy1a2	0.134957
Cep250	0.134621
Fat1	0.134552
Mfsd11	0.134543
Neurl4	0.134524
Ythdc1	0.134491
Dkc1	0.134394
Enpep	0.134282
Upf1	0.134247
Rnpc3	0.13414
Tpp2	0.134098
AABR07037451.2	0.134091
Aldh16a1	0.134051
Csnk1d	0.13392
Rap1gds1	0.133904
Larp4b	0.133829
Zfp318	0.133738
Sh3tc1	0.133733
Zfp384	0.133671
Fgf1	0.133584
Lig4	0.133497
AC241873.1	0.1333
Niban1	0.133168
Ncbp1	0.132947
AABR07040412.1	0.132943
Hmg20b	0.132905
Ttc39c	0.13274
Styxl1	0.13272
Atxn2l	0.132711
Slc37a4	0.132647
Lama5	0.132563
Dgkd	0.132538
Prpf6	0.13249
Gga1	0.132481
Aldh6a1	0.132467
Sepsecs	0.13237
Prdm2	0.132354
Aak1	0.132331
Cabin1	0.132275
Fnbp4	0.13218
Arhgap24	0.132141
Xpa	0.132049
Gpbp1l1	0.132048
Efna5	0.132047
Mon2	0.132002
Dennd4c	0.131811
Zfp644	0.131803
Mast2	0.131775
Herc3	0.1316
Camta2	0.131566
Vmp1	0.131543
Cwf19l2	0.131518
Adcy9	0.131503
Ep400	0.13121
Irf2	0.131193
Ctif	0.130982
Fermt2	0.130805
Klhl8	0.130793
Zfp532	0.130766
Phkg2	0.130756
Ift46	0.130698
Bbs2	0.130684
Fermt1	0.130617
Ascc1	0.130544
Xrn2	0.130536
Arel1	0.130526
Rsbn1l	0.130477
Xrn1	0.130411
Dnm2	0.130386
Pdpr	0.130362
Leng8	0.13019
Adnp	0.130185
LOC684270	0.130145
Hsph1	0.12999
Fbxo9	0.129965
Eif2ak3	0.129948
Tent4b	0.129885
Zfc3h1	0.129819
Snrnp48	0.129778
Akap17a	0.129755
Cep162	0.129644
Prkar2a	0.129133
Rc3h1	0.129116
Cops4	0.12905
Pdcd6ip	0.129035
Slc38a2	0.128997
Atxn10	0.128933
Snx8	0.12891
Lgals8	0.12889
Entr1	0.128868
Nbas	0.128777
Psen1	0.128736
Pdcd11	0.128729
Zfyve1	0.128659
Kif11	0.128642
Gpc6	0.128609
Rhot1	0.128537
Jmjd1c	0.128534
Rab40c	0.128529
Lrrcc1	0.128397
Xpot	0.128311
Slc16a4	0.128209
Fxr2	0.128118
Zmym5	0.128036
AC105531.1	0.127938
Epb41l4a	0.127883
Hps5	0.12775
Rnf215	0.127717
Znrf1	0.127693
Bod1l1	0.127477
Mtrex	0.12745
Cdc14b	0.12744
Zmym6	0.12736
Cdyl	0.127322
Ahsa2	0.127027
Cdh6	0.126952
Ube2r2	0.126839
Gon4l	0.126826
Rfx1	0.126801
Efhc2	0.126701
Ppp6r2	0.126649
Zfp609	0.126576
Ero1b	0.12644
Fgd4	0.12643
Usp33	0.126283
Ass1	0.126262
Pllp	0.126229
Ercc6l2	0.126187
Cfap69	0.12615
Fancc	0.126141
AABR07008439.1	0.126097
Supt6h	0.126043
Ccar1	0.126039
Whamm	0.125963
Acox1	0.125959
Med13l	0.125949
Prpf38b	0.125901
Prpf3	0.125869
Pnpla6	0.125857
Cdk11b	0.1258
Cluh	0.125714
Rffl	0.125709
Itch	0.125697
Scaf4	0.125456
Phf20l1.1	0.125246
Ergic1	0.125217
Eif4ebp2	0.125151
Larp1	0.125013
Dzip3	0.124998
Ppp2r2a	0.124963
Tbcel	0.124924
Pi4ka	0.124886
Mga	0.124856
Sap130	0.12485
Csf2rb	0.124686
Ppa2	0.124679
Rbm45	0.124594
Dclk3	0.124578
Stard13	0.124461
Ctdp1	0.124373
Tbc1d22b	0.124215
Parm1	0.124171
Mtmr11	0.124094
Esco1	0.124068
Scaf11	0.124059
Xxylt1	0.124056
Crtc3	0.123964
Specc1l	0.123937
RGD1560883	0.123933
Sgta	0.12384
Srp68	0.123613
St6gal1	0.123591
Ift81	0.12349
Lrif1	0.123467
S100a13	0.123412
Plau	0.123383
Ube2k	0.123254
Wdr60	0.123232
Hdlbp	0.123228
Tardbp	0.123175
Adhfe1	0.123054
Aftph	0.122979
Clasrp	0.122973
Scamp2	0.122903
Csnk1g1	0.122834
Bckdha	0.122788
Kmt2a	0.122783
Zfp142	0.122778
Hnrnpa3	0.12276
Fubp1	0.122737
Rps6kb1	0.122704
Ankrd12	0.122697
Rnf14	0.122691
Cnot1	0.122644
Papola	0.122639
Kdm2a	0.122583
Thoc2	0.122577
Trim44	0.122482
Adsl	0.122277
LOC108348175	0.122269
Nufip2	0.122239
Zmiz1	0.122238
Rmnd1	0.122211
Flnb	0.122191
Ccdc57	0.122131
Trip11	0.122062
Tp53	0.122017
Dbnl	0.122012
Zfp326	0.121935
Chd1	0.121873
Acad10	0.12178
Urgcp	0.121759
Samd4a	0.121686
Dhx30	0.121617
AABR07047789.1	0.121546
Stx3	0.121214
Wdr82	0.121199
Gigyf1	0.121132
Taf15	0.121098
Abhd6	0.12102
Bicc1	0.120939
AABR07035428.2	0.120854
Elavl1	0.12082
Wapl	0.120819
Tmem87b	0.12069
Rsf1	0.120619
Ccdc9	0.120468
Dram2	0.120439
Spata7	0.120344
Supt5h	0.120342
Atp6v1c1	0.120331
Plekha6	0.120313
Smg6	0.120237
Slc39a11	0.120214
Trappc8	0.120192
Hsf2	0.120131
Sdccag8	0.120125
Ints8	0.120082
Cep104	0.120077
Erc1	0.120047
Gpbp1	0.119955
Chmp4c	0.119878
Il33	0.119857
Thrap3	0.119841
Amd1	0.119737
Gcn1	0.119658
Sestd1	0.119508
Brd8	0.119491
Ca5b	0.119436
Pkn1	0.119435
Suds3	0.119425
Zfp236	0.119414
Kif21a	0.119375
Atp6v0d1	0.119303
Nfrkb	0.119273
Dcaf5	0.119233
Hspa14	0.119204
AC123346.1	0.119174
Ino80d	0.119152
Pkn2	0.119043
Adgrl1	0.118911
AABR07044925.1	0.118881
Cnksr3	0.118877
Sbno1	0.118797
Mon1a	0.118796
AABR07035218.1	0.118761
Pcnt	0.118602
Pdpk1	0.118562
Zmym2	0.118539
Ercc5	0.118423
Ktn1	0.118402
Tnrc18	0.118322
Tmem243	0.118294
Iffo1	0.118237
Maml2	0.118175
Ubqln1	0.117952
Akr1c12l1	0.117888
Syde2	0.117853
Tecpr2	0.117816
Sult1b1	0.117759
Safb	0.117704
Dpp9	0.117613
Rps6ka1	0.117537
Nipbl	0.117496
Dnttip2	0.117408
Ski	0.117385
RGD1311345	0.117369
Ssh1	0.117341
Trit1	0.117263
Plekhf2	0.117229
Ccnt2	0.117206
Kmt2d	0.117111
Ccz1b	0.117103
Pla2g6	0.117005
Tnip1	0.116945
Ndst1	0.116886
Lamc1	0.116853
Lrp4	0.116791
Phf20l1	0.116769
Rnf185	0.11673
Rprd1a	0.116722
Pacs2	0.116645
Slc22a1	0.116598
Opa3	0.116509
G3bp1	0.116487
Btaf1	0.116475
Zfp507	0.116387
Fut8	0.116371
Mcm3ap	0.116251
Dmtf1	0.116225
Tjap1	0.116182
Amfr	0.115886
Ubash3b	0.115825
AABR07066188.1	0.115747
Evc2	0.1157
Gdi1	0.115671
Nisch	0.11557
Psmd11	0.115517
Iqsec1	0.115512
Arfgap2	0.115395
Spout1	0.115352
Trpc4ap	0.115347
Hsd17b12	0.115295
Slx4ip	0.115289
Crls1	0.115277
Morc3	0.115273
Ap2a1	0.115212
Atp2b1	0.115149
C5	0.115056
Ylpm1	0.114932
Nfx1	0.114856
Arid1a	0.114707
Wasf3	0.11469
Stk38	0.114685
Rhpn1	0.114679
Nf2	0.114641
Rarb	0.114614
Cdk5rap1	0.114523
Per2	0.114431
Ppp1r10	0.114377
Sqstm1	0.114336
Ddx6	0.114265
Msh3	0.114262
Slc9a8	0.114235
Edrf1	0.114173
Usp8	0.114172
Mllt6	0.114133
Dnajc17	0.114029
Abcc2	0.113962
Arhgap5	0.113872
Tcerg1	0.113839
Dlgap1	0.113836
Ilkap	0.113834
Myo5a	0.113824
AABR07028902.1	0.113796
Chd8	0.113659
Glg1	0.113626
Ap2a2	0.113625
Arhgef7	0.113624
Kdm4b	0.113492
Tfcp2	0.113428
Iws1	0.113396
Vps35l	0.113322
Zbtb40	0.113278
Trim3	0.113272
Gapvd1	0.113248
Stau1	0.11316
Usp16	0.113157
Ccdc148	0.113123
Atg5	0.113084
Fah	0.113065
Ahr	0.113064
Nadk	0.113058
Cnot3	0.113039
Csnk2a1	0.113023
Pde4b	0.112951
Clec16a	0.112804
Nit2	0.112777
Pi4kb	0.11273
Pank2	0.11249
Ubap2	0.112466
Ubn2	0.112427
Bmp4	0.11236
Srr	0.112227
Rb1cc1	0.112198
Pfdn2	0.112142
Zfp821	0.112121
Styx	0.112101
AABR07054400.1	0.112092
Mtg2	0.111973
AABR07008287.1	0.111907
Nsmaf	0.11189
Prkacb	0.11184
Zer1	0.111537
Zfp775	0.111288
Ezr	0.111179
Zmat1	0.11108
Ubn1	0.111074
Aldh1l1	0.111039
Snx6	0.110927
Ate1	0.110779
Hagh	0.110765
RGD1306746	0.110581
Brf1	0.110569
Xpo6	0.110463
Dcaf11	0.110412
Wdtc1	0.110393
Fam227b	0.110379
Dcaf1	0.110346
Alkbh1	0.11033
R3hdm1	0.110274
Rbm33	0.110253
Cul5	0.110228
Akap8	0.110227
Pias1	0.110174
Bcl9l	0.110159
Crcp	0.110018
Kctd9	0.109994
Gnl3	0.109894
Zscan26	0.109783
Skil	0.109759
Cdkl5	0.109641
Trmt1l	0.109639
Adgrg3	0.109603
St13	0.109602
Pcyt1a	0.109526
Git2	0.109478
Pbrm1	0.109317
Sh3gl1	0.109275
Vbp1	0.109245
Zc3h3	0.109203
Tomm70	0.108884
Nvl	0.10888
Upf3b	0.108782
Rassf3	0.108777
Megf8	0.108741
Tecpr1	0.108637
Tesk2	0.108609
Aadat	0.108587
Ggps1	0.108582
Samd8	0.108449
Klhl7	0.108356
Nr2c2	0.108246
Eif5	0.108193
Cryz	0.108116
Ctnnbl1	0.108055
Mprip	0.108011
Znf740	0.107983
Rexo1	0.107974
Krcc1	0.107913
Uimc1	0.107898
Usp7	0.107865
Mapkapk5	0.10785
Anks1a	0.10784
Dcun1d3	0.107825
Spata13	0.107648
Usp40	0.107457
Adam9	0.107364
Eya3	0.107228
Msl2	0.107213
Asxl2	0.1071
Fbxo42	0.107013
RGD1559960	0.107011
Ermard	0.106986
Hmgxb3	0.106971
Szrd1	0.106969
AABR07025295.1	0.106965
Bmp7	0.106909
Ipp	0.106896
Smc6	0.106858
AABR07032135.1	0.106856
Krit1	0.106832
Alg14	0.106805
Qrich1	0.106803
Mtif2	0.106799
Zfat	0.106677
Fgf9	0.106659
Slain2	0.106512
Taf1	0.106447
Ndufaf2	0.106447
Arl13b	0.106415
Phf8	0.106373
Fam76b	0.106373
Bclaf3	0.106307
Mylip	0.106277
Lasp1	0.106268
Ttc7b	0.106239
Zfp451	0.106219
Hnrnpll	0.106166
Recql5	0.106128
Prxl2c	0.106122
Iqce	0.106057
Trappc9	0.105995
Ift140	0.105898
N4bp2	0.105877
Aatf	0.105862
Crot	0.105684
Cnn3	0.105681
Sema4a	0.105594
Nmt1	0.105539
Trmt13	0.105445
Vrk3	0.105441
Slc2a2	0.105436
Zfp346	0.10535
Arhgef5	0.105303
Agrn	0.105189
Edc3	0.105162
Ints3	0.104916
Adamts1	0.104847
B4galt6	0.104773
Slc35e2b	0.104747
Mief1	0.104739
Fbxw2	0.104698
AABR07059041.1	0.104695
Ezh1	0.104677
Khdc4	0.104519
Eif5b	0.104464
Zc3h18	0.104427
Cmtr1	0.104374
Dpp8	0.104334
Agfg2	0.104323
Stam	0.104255
Cisd1	0.104184
Ttc27	0.104175
Acyp2	0.104144
Ephx2	0.104108
Klf9	0.104095
Rif1	0.104089
Farp2	0.104042
Sall1	0.103986
Tlk1	0.103802
Trrap	0.103793
Cep290	0.103706
Vav2	0.103686
Spg11	0.103579
Armh3	0.103546
Ddx52	0.103543
Bin1	0.103508
Rexo4	0.103505
RGD1304624	0.103354
Hdac8	0.103311
Tmem67	0.103248
As3mt	0.103247
Pyroxd1	0.103156
Trim25	0.103104
Mink1	0.103085
Irs2	0.103082
Prr14l	0.103069
Ddx3	0.103019
Exoc1	0.103007
Abcg3l1	0.102943
Rassf1	0.102939
Pbld1	0.102877
Sarnp	0.102845
Mlh1	0.102834
Cep95	0.102826
Rsph3	0.102721
Dnajc21	0.10262
Tef	0.102618
Ip6k2	0.102585
Baz2a	0.102516
Vps53	0.102513
Mgmt	0.102468
S100pbp	0.102433
Depdc7	0.102397
Esf1	0.102361
Numa1	0.102338
Srsf6	0.102288
Basp1	0.102249
Nup188	0.102246
Mical3	0.102169
Tex2	0.102086
Vps50	0.102066
Ppid	0.101992
Hspa8	0.101991
Oxsr1	0.101872
Myh9l1	0.101787
Brd9	0.101755
Zfp787	0.101737
Gmps	0.101726
Tom1	0.101703
Cep164	0.101701
Wdr20	0.101483
Ehmt2	0.101399
Ndufaf6	0.1012
Lman2l	0.101155
Capn15	0.101111
Rbm15	0.101009
Pigv	0.100963
Zbtb10	0.10084
Dtymk	0.100831
Riok3	0.100724
Kdm3b	0.100705
Ddx41	0.100657
Ube3d	0.100432
Atm	0.100424
Ttc13	0.100266
Atg2b	0.100227
Stard3	0.100187
Rlf	0.100142
Naa15	0.100129
Zfp91	0.100088
Ice1	0.100025
Phlpp2	0.0999806
Dnaja3	0.0999197
Zbtb11	0.0997684
Supt3h	0.0997427
Asb7	0.0997345
Ppip5k2	0.099725
Cpped1	0.0997164
Zfp780b-ps1	0.0995248
Txlng	0.0994959
Wbp1l	0.0994741
Bbx	0.0994735
Bdh2	0.099423
Rps6kc1	0.0994228
Amotl2	0.0993838
Cc2d2a	0.0993151
Sin3a	0.0992733
Kdm3a	0.0992528
Kdm6b	0.0990944
Cd82	0.0990383
AABR07034767.1	0.0990129
Usp36	0.0989218
Smc3	0.0989216
Ddx42	0.0988601
Wipf2	0.0988218
Atad3a	0.0988022
Fbf1	0.0986913
Sema4b	0.098644
Ccdc191	0.098527
Ift88	0.098459
Ufsp2	0.0984566
Wipi1	0.0984199
Blvrb	0.0983786
Svil	0.0983272
Ankrd26	0.0982776
Zrsr2	0.0981011
Lypla1	0.0980765
Mtdh	0.0979888
Hnrnpdl	0.0979477
Abhd14a	0.0979277
Ubox5	0.0979172
Rnf169	0.0979042
Arhgap27	0.0978796
Nfatc3	0.0977366
Litaf	0.0977324
Pax2	0.0977108
Dhrsx	0.0976299
Mad1l1	0.0975842
Prpsap1	0.097506
Wtap	0.0974255
Cyp4a8	0.0973663
Otud5	0.0973227
Tdg	0.0972779
Ildr2	0.0972651
Ttf1	0.0972247
Napsa	0.0971592
Elp5	0.0971371
Nsrp1	0.0970395
Capn7	0.0970085
Nek4	0.0969584
Cc2d1a	0.0968501
Hacd2	0.0967384
Lrig2	0.0966812
Agpat4	0.0966574
Dhx15	0.0965867
Tango6	0.0965757
Tasor2	0.0963438
Plcg1	0.0963156
Phrf1	0.0962534
Cmbl	0.0962204
E2f3	0.0961157
Rbm34	0.0959326
Ncoa5	0.0958835
Egln1	0.095883
Smarca4	0.0958442
Ubap2l	0.0958374
Fam118b	0.095764
Hoxb4	0.0957229
Rbm10	0.0956101
Sf1	0.0955919
Rapgef3	0.0955017
Mapk8ip3	0.095405
Prcc	0.0953987
Slc2a13	0.0953094
Pigk	0.0952898
Lrrc1	0.0952662
Ccdc174	0.0952258
Anapc1	0.0952218
Nmt2	0.0950901
Arrb1	0.0950876
Rfx7	0.0950302
Arhgef10l	0.0950009
Dnajb2	0.0949795
Hp1bp3	0.0949215
Cecr2	0.0948066
Mvb12b	0.094806
Pros1	0.0947818
Nhlrc3	0.0947317
Setdb1	0.0946997
Pde4c	0.0946746
Snta1	0.094538
Sf3b3	0.0945208
Tbpl1	0.0944777
Cluap1	0.0944768
Tyk2	0.0944578
Kdm5b	0.0943861
Mindy4	0.0943843
Aagab	0.0943795
Dguok	0.0943163
Parn	0.0941882
Cdc42bpg	0.0940986
Utp20	0.093978
Ncln	0.0939755
Pex14	0.0938889
Pnpla7	0.0938883
Mettl25	0.0938371
Fyttd1	0.0937829
Ythdf2	0.09372
Galnt10	0.0936867
Pard6b	0.0936767
Uba5	0.0935459
Lpcat3	0.0934765
Casc1	0.0934638
AABR07053516.1	0.09342
Ccdc138	0.0933304
Efcab7	0.09331
Bin3	0.0932522
Sephs1	0.0932036
Kmt5a	0.0931667
Rsbn1	0.0930677
Ccdc186	0.0929758
Wwp2	0.0929401
Dop1a	0.0928221
Ern1	0.0927295
Flcn	0.0927167
Rapgef1	0.0927066
Ube3b	0.0926475
Csnk1g2	0.092624
Ppig	0.0925965
Uqcc1	0.0924526
Hspa12a	0.092424
N4bp2l2	0.0923634
Naa25	0.0922724
Cdc37l1	0.0921848
Dcp1a	0.0921785
AABR07049060.1	0.0920779
Hgs	0.0920079
Jdp2	0.09192
Zfp438	0.0918046
Cmtm4	0.0917609
Prkci	0.0916362
Smarcc2	0.09157
Ssbp3	0.0915616
LOC103694902	0.0915478
Vegfa	0.0915078
Ppp1r37	0.0915028
Ube2e1	0.0914926
Akr7a3	0.0914242
Arfgef2	0.0913908
Tial1	0.0913751
Cdc27	0.0912753
Rnf149	0.0912421
Ranbp10	0.0912355
Golga1	0.0912061
Tspan14	0.0911615
Dcun1d4	0.0910836
Kat8	0.0910689
Prorp	0.0909953
Zdhhc13	0.0909839
Gxylt1	0.0909575
Usp48	0.090909
Vac14	0.0907807
Fubp3	0.0907415
Septin8	0.0906997
Rhpn2	0.0905931
Miga2	0.0905686
Cops3	0.0905619
Sema4d	0.090489
Orc2	0.0904537
Elf2	0.0903984
Trim24	0.0903203
Zbtb1	0.0902879
Map3k4	0.0902431
Slc25a40	0.0902131
Ssu72	0.090135
Gabbr1	0.0901164
Scyl2	0.09007
Med27	0.0900694
Dusp16	0.0899877
Zfp207	0.089984
Stx16	0.0899321
Tbc1d22a	0.0899319
Rassf9	0.0898733
Atr	0.0898572
Brk1	0.0898077
Atg16l1	0.0897781
RGD1562218	0.0897503
Heatr3	0.0897192
Ube2j2	0.089712
Rubcn	0.0897039
Ranbp3	0.0896885
Daam1	0.0896818
Cyp4f6	0.089588
Atpaf2	0.0895829
Nufip1	0.0895402
Traf3ip1	0.0895241
Phf12	0.0894839
Zfp592	0.0894733
Cdk16	0.08943
Hmox2	0.0894223
Fbxo28	0.0894045
Ptpn21	0.0892403
AABR07006458.1	0.0891991
Slc9a1	0.0891945
Vps26c	0.0891159
LOC102555377	0.0891095
Abcb4	0.0890455
Rbm14	0.0890315
Stard7	0.0890206
Cnnm3	0.0889756
Gpatch1	0.0889427
Ift122	0.0888599
Cryzl1	0.0888129
Tnks2	0.088756
Cfap97	0.0886547
Baz1a	0.088616
Ptk2b	0.0885865
Dicer1	0.0884836
Arhgap39	0.0884816
Sf3a1	0.0884408
Grik5	0.0883973
Ptar1	0.0883525
Trim41	0.0882395
Kansl3	0.0882162
Cog2	0.0882077
Nr2f2	0.088195
Dpf3	0.0881582
Fastkd1	0.0881527
Zfyve26	0.0881345
Rnf123	0.0880217
Mtmr1	0.0880033
Prpf18	0.0879113
Rxra	0.0878171
Washc3	0.0877459
Dhx35	0.0877416
Tti1	0.0876758
Hbp1	0.0875327
Rpgrip1l	0.0874438
Cep126	0.0872608
Tsc1	0.0872573
Lmbr1l	0.0872419
Golga3	0.0872235
Atg4d	0.0872227
Fcf1	0.0872112
Pdgfa	0.087179
Nup214.1	0.0870632
Ikbkb	0.0870123
Pitpnb	0.0870067
Pphln1	0.0869546
Prep	0.0868908
LOC102549817	0.0868013
Dnajc11	0.0867333
Arglu1	0.0867092
Nr6a1	0.0866614
Smg5	0.086645
Faf2	0.0865832
Pls1	0.0865813
Nars2	0.0864541
Zc3h7b	0.0864532
L3mbtl2	0.0864089
Lman2	0.0863985
Vgll4	0.0863299
Nploc4	0.086284
Ppp1r36	0.0861982
Ap1b1	0.0861591
Ppic	0.0861127
Jun	0.0861057
RGD1311847	0.086004
Rbpms2	0.0859917
Wdr36	0.0859326
Fktn	0.0858499
Lrrc28	0.0858115
Dgkz	0.0857506
Terf2	0.0857405
Yipf1	0.0857103
LOC361646	0.0857069
Fbxw8	0.0857046
Dpm1	0.0857028
Taok2	0.0856757
Zc3h7a	0.085665
Efl1	0.085656
Cep70	0.0856509
Sec24b	0.0856329
Gpr89b	0.085336
Sesn1	0.0853233
Osbpl2	0.0852434
Gon7	0.0852394
Rabggtb	0.0852335
Odf2	0.0851605
Klc4	0.0851563
Hnrnph3	0.0851407
Slc38a10	0.0851172
Csnk2a2	0.0850532
Nrf1	0.0850196
Crtc1	0.0848923
Top3b	0.0848682
Nomo1	0.0848421
Cep120	0.0847832
Vipas39	0.0847603
Gga3	0.0847092
Purb	0.084662
Ypel5	0.0846601
Wdr43	0.0846019
Cep170b	0.0845837
Anp32a	0.0845039
Zc3h6	0.0844486
Ddx39b	0.0844015
Ubp1	0.0843575
Acbd3	0.0843344
Eloa	0.0840845
Aldh9a1	0.0839899
Gripap1	0.0838897
AABR07052486.1	0.0837341
Ltn1	0.0837057
Gabpb1	0.0836649
Eif2s2	0.0835867
Ppard	0.0835296
Zkscan3	0.0835283
Pip5k1a	0.0834973
Nasp	0.0833963
Tmem140	0.0832694
Zbtb21	0.0832559
Mterf3	0.0832168
Ppip5k1	0.0831163
Usp38	0.083112
Usp45	0.0830709
Ncoa6	0.083008
Phf2	0.0829748
Sec16a	0.0829134
Nop58	0.0828956
Virma	0.0827856
Rab11fip2	0.0827382
Ppp2r5c	0.0824784
Sirt2	0.0823645
Pcgf3	0.0822038
Bbof1	0.0821474
Comt	0.0821118
Lars1	0.0821018
Hnrnph1	0.0820712
Ythdf1	0.0819784
Ccdc93	0.0819398
Eif3j	0.0819239
Mtmr4	0.0819066
Polr3b	0.0818596
Asb8	0.081855
Fastk	0.0817861
Ano10	0.081771
Cdip1	0.0817524
Utp18	0.0817452
Stard10	0.0817233
Nprl3	0.0816246
Nudt12	0.0816026
Narf	0.0815412
Zranb1	0.0815097
N4bp1	0.0814826
Dazap2	0.0814646
Cul2	0.0814617
Arrdc3	0.0814592
Akap1	0.0814142
Atp8b5p	0.081347
Brd7	0.0812964
Llgl2	0.0812799
Elk4	0.0812062
Sh3bp2	0.0811699
Fbxo34	0.081101
Ptpn1	0.0810083
Dek	0.080897
Ube2e2	0.0808651
Ppm1a	0.0807388
Nectin1	0.0805772
Med1	0.0805556
Cebpz	0.0805542
Cyld	0.080497
Sugp1	0.0804519
Elmsan1	0.0802574
Gan	0.0801445
C2cd3	0.0800529
Gin1	0.0799348
Zfp710	0.0798749
Bsdc1	0.0797725
Plekhm2	0.0796985
Cpsf3	0.0795814
Psip1	0.0795737
Golga5	0.079509
Keap1	0.0794403
Slc25a15	0.0793964
Zfp410	0.0793708
Cnot10	0.0793023
Stk38l	0.0792591
LOC100174910	0.0792105
AABR07072236.1	0.0789715
Dennd10	0.0789426
Fmo1	0.0788231
Helb	0.0788228
Dhx57	0.0787545
Exosc10	0.0786806
Pnpt1	0.0786561
Fam149b1	0.0785294
Man2b1	0.0785116
Pitpnm2	0.0784903
Tmem174	0.0784741
Brpf3	0.0784729
Wiz	0.0784355
Tle3	0.078428
Smim14	0.0784015
Slc38a7	0.0783301
Smagp	0.0782934
Deaf1	0.0782201
Adck1	0.0782035
Cndp2	0.0781468
Cep85	0.0781161
Gpr107	0.078111
Trabd	0.0778807
Carm1	0.0778572
Rbm28	0.0777828
Use1	0.077597
Pxmp4	0.0774989
Mms19	0.0774527
Zfp800	0.0774486
Rfc1	0.0774378
Ilf3	0.0774016
Med26	0.0773961
Elp1	0.0773032
Nupl2	0.077277
Shld1	0.0772462
Gcfc2	0.077213
Fam168b	0.0771046
Slc35d1	0.0770125
Iqcb1	0.0769358
Gnl2	0.076931
Kcnk1	0.0769101
Ints9	0.0767578
Prkrip1	0.0767081
Snx19	0.0766858
Aars	0.0766038
Ankzf1	0.0766009
Tnrc6c	0.0765766
Eda	0.0765458
Nosip	0.0765195
Trip4	0.0765119
Ick	0.0764054
Usf2	0.0763976
Psme3ip1	0.0763649
Ppil2	0.0763395
Stx5	0.0762588
Scp2	0.0760918
Rnf103	0.0760258
Pskh1	0.0760242
Snapc3	0.0759382
Sdhb	0.0758877
[truncated: 270 more rows]

## Sheet: iPT_Module
The gene lists of specific module of iPT correlated with main phenotypes using WGCNA analysis.
Genes	Scores
Kansl1l	0.52673
Glis3	0.494317
Frmd4b	0.488513
AABR07068161.1	0.46305
Igf1r	0.459533
Sh3d19	0.454732
Farp1	0.445214
Ptprk	0.436746
Cd2ap	0.429267
Trabd2b	0.424318
Zbtb20	0.41644
Syn3	0.416112
Adamts1	0.412383
Itga1	0.40707
Arhgap42	0.404832
Pax8	0.403369
Lhfpl2	0.399959
Cttnbp2	0.399572
Nfat5	0.397753
Lpp	0.395144
Snx24	0.394081
Il34	0.389062
Rasa2	0.388643
Snrnp70	0.386973
Cdk6	0.38588
Samd4a	0.385467
Ppp2r3a	0.384925
Nfkbiz	0.383311
Arid5b	0.382715
Sh3rf1	0.382674
Nfia	0.381942
Vmp1	0.380332
Picalm	0.379094
Rere	0.377201
Srsf2	0.373096
Bnc2	0.36973
AABR07064873.1	0.369358
Tsc22d1	0.368488
Plekha5	0.366489
Map3k13	0.364854
Ppm1h	0.363815
Trak2	0.362427
Rbfox2	0.362078
Nrip1	0.362073
Dap	0.36205
Met	0.360604
Prrg4	0.36042
Sgms1	0.360198
Ildr2	0.355476
Nedd4l	0.353007
Cald1	0.351322
Exoc6b	0.351256
Itgb8	0.351117
Prkca	0.348876
Cux1	0.348385
Myo5b	0.347274
Bicc1	0.346728
Smad3	0.344392
Pard3	0.343652
Mab21l3	0.343424
Niban1	0.342464
Fermt1	0.34101
Clic4	0.340759
Flnb	0.34052
Afdn	0.340429
Adgrl2	0.33969
Sash1	0.338761
Slc2a2	0.336664
Stk3	0.334934
Zfand3	0.334805
Dock3	0.334287
Gpc6	0.333645
Nbeal1	0.333285
Wwc1	0.333269
Creb5	0.333243
Igsf11	0.332649
Itgav	0.332553
Arid1b	0.33211
Dlgap1	0.331806
Foxn3	0.331489
Arsb	0.329266
Msi2	0.329116
Cdh6	0.328888
Ptpn13	0.328604
Pabpn1	0.328594
Kcnk5	0.327196
Ythdf3	0.32714
Ppp3ca	0.325421
Tcf12	0.324879
Map4k4	0.324265
Pawr	0.32399
Ppp1r12a	0.322903
Ptpn12	0.321747
Phldb1	0.321294
Rims2	0.32109
RGD1562392	0.320634
Dnm3	0.319529
Enpp6	0.318908
Carmil1	0.318039
LOC100909712	0.318013
Shtn1	0.315952
Tcf4	0.315667
Prpf4b	0.314846
Zfp629	0.3148
Gigyf2	0.314496
Zcchc7	0.314146
Trio	0.313721
Sipa1l3	0.313103
Tmem123	0.313032
Akap13	0.312336
Ttc3	0.311508
Klf6	0.311307
St3gal3	0.310635
Nf1	0.31033
AABR07060133.1	0.309729
Med15	0.309466
Plscr1	0.309025
Nfkb1	0.308314
Ncoa7	0.308124
Xkr4	0.308005
Ypel2	0.307343
Klf12	0.305491
Myof	0.305444
Adk	0.305297
Rbm26	0.305253
Tjp2	0.304854
Atxn1	0.3048
Mbnl1	0.304685
Ablim3	0.304391
Gls	0.303719
Arih1	0.303573
Fchsd2	0.302927
Npepps	0.302902
Fat3	0.302874
Gpm6a	0.302792
Tox	0.302653
Irak2	0.302128
Spp1	0.30204
AC134224.3	0.301317
Tspan5	0.301123
Rps6ka3	0.300646
Trps1	0.300608
Myo9a	0.300056
Nt5c2	0.299814
Cpq	0.299759
Cmip	0.299733
Sbno2	0.299247
Kif12	0.298488
Ptprj	0.297977
Ulk2	0.297696
Cep112	0.296745
Sorbs1	0.295794
Sntb2	0.295457
Son	0.295217
Spag9	0.294984
Gng12	0.29424
Pum2	0.293978
Col18a1	0.293676
Ogt	0.292992
Parp14	0.292753
Exoc6	0.292735
Cdk14	0.292411
Tbc1d5	0.292277
Abl2	0.291168
Marchf3	0.291158
Smg1	0.291142
NEWGENE-1310139	0.290958
Rin2	0.290902
Slc7a7	0.290365
Csnk1g1	0.288586
Znrf1	0.288394
Abcc4	0.28831
Etv6	0.288002
Pdcd6ip	0.287707
Fto	0.287704
Atp8a1	0.287421
Ext1	0.287213
Cdyl	0.286523
Ano6	0.286374
Oxsr1	0.286257
Rtn4	0.286234
Cflar	0.285959
Brwd1	0.285603
Nrg1	0.285376
Rock2	0.285281
Rbpms	0.285168
Pdzrn3	0.285107
Gna14	0.285041
Arhgef12	0.284888
Agap1	0.284804
Abtb2	0.284506
Pxn	0.284308
Irf3	0.283737
Eri3	0.283683
Nsmce2	0.283615
Cdh2	0.283284
Sbf2	0.283138
Gsap	0.283136
Bbs7	0.283107
Actn1	0.282846
Gpatch2	0.282723
Dab2ip	0.282473
Gtdc1	0.282127
Fhod3	0.282019
Oxr1	0.281273
Gab1	0.280809
Kif13a	0.280487
Syncrip	0.280168
Brd4	0.2797
Pde7a	0.2789
Srsf7	0.278782
Yap1	0.278638
Rbm6	0.278336
Pik3ap1	0.278221
Ankib1	0.278217
Lgmn	0.27709
Lamc1	0.277041
RGD1565616	0.276679
Rnf144b	0.276583
Tns3	0.275536
Runx1	0.275484
Bach2	0.275049
Ntn1	0.274027
Bcr	0.273925
AABR07025295.1	0.273847
Mark3	0.273339
Tnik	0.272867
Pter	0.272788
Sema3c	0.272416
Nedd4	0.272101
Bcl2l1	0.271904
Otud7b	0.271346
Swap70	0.27134
Gsk3b	0.27122
Atf7	0.270816
Ehmt1	0.270548
Ash1l	0.270509
Lcor	0.270303
Kpna4	0.270193
Tcf25	0.269787
Fam193a	0.269695
Zfp644	0.269584
Cdk17	0.269364
Ahcyl2	0.268667
Map4	0.268168
Csnk1d	0.268062
Uhrf2	0.267831
Zfp277	0.266907
Cadps2	0.266898
Gnb1	0.266806
Rc3h1	0.265985
Lims2	0.265793
Setd2	0.265581
Ephb1	0.265531
Kif1b	0.265305
Atrnl1	0.264829
Egfr	0.264733
Trip12	0.264708
Hdac9	0.264576
Zfc3h1	0.263949
Map3k14	0.263737
Dtnbp1	0.263574
Hnf1b	0.26324
Map3k21	0.263041
Fars2	0.262976
Epc1	0.262842
Nsd1	0.262588
Add1	0.262527
Cnksr3	0.262112
Nmt2	0.261906
Enah	0.261724
Gpatch8	0.261638
Dennd1a	0.261582
Sfmbt1	0.261151
Traf3	0.260696
Zmym4	0.260544
Mapk14	0.260296
Arhgap26	0.260271
Plcb1	0.259366
Cdk12	0.259291
Arih2	0.259209
Rnls	0.258588
Fgf13	0.258433
Erc1	0.258253
Gphn	0.258081
Fat1	0.257973
Tet2	0.25783
Acvr1	0.257813
Rasal2	0.257573
Cers6	0.257284
Mapt	0.257213
Sorcs2	0.257169
Sae1	0.256913
Dis3l2	0.256505
Zeb2	0.256382
Stradb	0.256029
Pcsk5	0.255168
Ldlrad4	0.255083
Klhl29	0.254617
Ubap2	0.254434
Rell1	0.25437
Ip6k2	0.254234
Slc4a4	0.254134
Sdcbp	0.253786
Map3k2	0.253378
Prkci	0.253324
Acss3	0.253233
Nabp1	0.253188
Ikbkb	0.252853
Pum1	0.252853
Slc38a2	0.252807
Rabgap1l	0.252291
Qser1	0.251592
Baiap2l1	0.25152
Peak1	0.251133
Zmiz1	0.250944
RGD1306556	0.250823
Snx4	0.250675
Peli2	0.250575
Igsf5	0.25051
Agxt2	0.250146
Mob3b	0.250039
Smg6	0.249842
Zfr	0.24935
Ccser2	0.249191
Spns2	0.249134
Abi1	0.249119
Myef2	0.248844
Med13l	0.248568
Slc22a15	0.248517
Stk38l	0.248388
Fndc3b	0.248288
Cfap69	0.247973
Sppl3	0.247925
Taf1d	0.247071
Chka	0.246882
Tmem106a	0.246759
Dennd1b	0.246667
Myo18a	0.246468
Pcdha13	0.246438
LOC108348175	0.246277
Gatad2b	0.246236
Col4a1	0.246155
Pan3	0.245592
Plekha7	0.24547
Aurkaip1	0.245318
Camta1	0.245298
Sik2	0.245208
Thada	0.245101
Gnaq	0.245095
Sh3tc2	0.245025
Litaf	0.244918
Usp32	0.244733
Abca16	0.244547
Cdk13	0.244368
Fggy	0.244186
Srgap2	0.24394
Ktn1	0.243608
Ccdc88c	0.243557
Kansl1	0.243495
Suclg2	0.243476
Pid1	0.243365
Clasp1	0.243088
Larp1	0.242904
Prkaa2	0.242137
Banp	0.242102
Dock1	0.241923
Arfgef1	0.241914
Rreb1	0.241855
Large1	0.241768
Bptf	0.241317
Ppfibp1	0.241118
Col4a5	0.2409
Map1b	0.240742
P4ha1	0.240609
St3gal6	0.240386
Parva	0.240287
Adgrg6	0.240222
Uvrag	0.240218
Rapgef2	0.239923
Hoga1	0.239807
Cacul1	0.239798
Tmem51	0.23974
Myh9l1	0.239606
Lrrcc1	0.239529
Btbd9	0.239008
Armc9	0.238915
Phc2	0.23865
Tanc2	0.238574
Col6a6	0.238494
N4bp1	0.238161
Kdm2a	0.237809
Mib1	0.237742
Senp6	0.237591
Myo6	0.237445
Adgrg1	0.237368
Wdfy3	0.237123
Ankrd17	0.236856
Fsd1l	0.236836
AABR07067023.1	0.236679
Prpf39	0.236521
Yeats2	0.235982
Arid2	0.235904
Wapl	0.235843
Pnisr	0.235676
Lrrfip2	0.235463
Epb41l5	0.235251
Sptbn1	0.235039
Ccdc50	0.235
Rassf8	0.23497
Ankfy1	0.234755
Htt	0.234739
Lgr4	0.234569
Dock7	0.234362
Rabgap1	0.234354
Shb	0.234295
Mbd2	0.234264
B4galt6	0.234224
Wdpcp	0.234211
Disp1	0.234139
Arhgef10l	0.233989
Dlg1	0.233854
Sgms2	0.233822
Birc6	0.233821
Tnfrsf14	0.233727
Wac	0.233606
RGD1307100	0.233424
Kalrn	0.233354
Sox6	0.233301
Pafah1b1	0.233075
Flot2	0.232835
R3hcc1l	0.232766
Ube2g1	0.232494
Arhgap17	0.232299
Mgrn1	0.232268
Tcerg1	0.231797
Rsrp1	0.231459
Zfp407	0.230875
Srsf11	0.230809
Sema4a	0.230631
Tpm1	0.230578
Cdc42bpb	0.229854
Ube2h	0.229825
Dmxl2	0.229687
Afap1l2	0.229587
Agpat4	0.229527
Eif2ak3	0.229187
Ddx52	0.229129
Pik3r1	0.229025
Fbxw4	0.228895
Ahdc1	0.228806
Fgf1	0.22872
Zfp385b	0.228667
Rap1gds1	0.228571
Acbd6	0.22832
Akap9	0.228252
Sptlc2	0.228159
Stx8	0.228031
Itga6	0.227915
Zfp385d	0.227757
Sqstm1	0.227446
Ube2d3	0.227434
Inpp5f	0.227256
Dcaf5	0.227052
Eml5	0.226943
Plekha1	0.226881
Grb2	0.226863
Arhgap35	0.226758
Rsu1	0.226641
Ptk2	0.226565
Abhd17c	0.226488
Kdm5a	0.226358
Sufu	0.226299
Ankrd27	0.225841
Plekhh1	0.225716
Sf3b1	0.225613
Togaram1	0.225256
Rrbp1	0.225241
Zc3h11a	0.225235
Sertad2	0.225207
Phf20	0.225066
Pkig	0.225034
Bdp1	0.224998
Itsn2	0.224943
Prpsap2	0.224898
Arhgef17	0.224714
Dnajc1	0.2247
Phactr4	0.224658
Smad2	0.224603
Hnrnph1	0.224412
Pikfyve	0.224348
Eif4ebp3	0.224323
Mbtd1	0.224301
Rnf111	0.224293
Rfx3	0.224184
Igfbp7	0.224112
Zhx2	0.223888
Vps13d	0.223668
Mcu	0.223643
Exoc4	0.223416
Abcb4	0.22334
Dot1l	0.223131
Strn3	0.223109
Lyrm4	0.223022
Cd47	0.223015
Rps6kc1	0.222816
Ddah1	0.222603
Acin1	0.222315
Zfp609	0.222102
Myl12b	0.222027
Chd6	0.221822
Celf2	0.221774
Gipc2	0.22148
Zfp36l1	0.221271
Cnot4	0.221134
Arhgef28	0.221122
Fam193b	0.221083
Ctnna1	0.220836
Pcm1	0.220705
Wdr33	0.22045
Cdkal1	0.220327
Mast2	0.220241
Nap1l1	0.220072
Kmt2a	0.220007
Chd1	0.219486
R3hdm2	0.219384
Rbbp8	0.219348
Asxl1	0.219221
Med13	0.219115
Sult1c2a	0.219055
Anxa5	0.218939
Vps13a	0.218922
Map2k5	0.218885
AC105531.1	0.218686
Pde11a	0.218472
Oplah	0.218357
Naa15	0.218346
Ambra1	0.21833
Xkr6	0.218203
Nlk	0.217951
Rab10	0.21788
Arhgap39	0.217828
Sh3bp2	0.217764
Ttc39c	0.217752
Baz2b	0.217648
Ints6	0.217565
Ccser1	0.217406
Stx3	0.217248
Rbms1	0.217164
Tbl1xr1	0.217154
Jmjd1c	0.217034
Nsd3	0.216959
Pkn2	0.216746
Cwc27	0.21654
Agps	0.216454
Susd6	0.216351
Pnn	0.216278
Huwe1	0.216219
Esyt2	0.216072
Cp	0.216061
Eif4g3	0.216009
Sestd1	0.215886
Pde4d	0.215745
Pds5a	0.215639
Spata5	0.215581
Tacc2	0.215461
Smurf1	0.215259
Fcho2	0.215256
Luc7l3	0.215056
Sltm	0.215047
Lmo7	0.214963
Klc1	0.214918
Atp11a	0.214869
Golga4	0.214698
Tnrc6b	0.214554
Manba	0.214452
Mkln1	0.214444
Vti1a	0.214415
Pard3b	0.214405
Snd1	0.214396
Ubr4	0.214382
Fxr1	0.214301
Trim33	0.214289
Nisch	0.214276
Papola	0.214251
Lpin2	0.214241
Babam2	0.214232
Tmem243	0.21416
Sema6a	0.214154
Hnf4g	0.214028
Arl15	0.21394
Pak1	0.213885
AABR07037451.2	0.213857
Nckap1	0.213834
Mtr	0.213822
Rab11fip3	0.213612
Mllt10	0.213433
Ppp2r2a	0.213323
Eps15l1	0.213267
Ptpn9	0.213264
Gss	0.213252
Clk1	0.212854
Cstf3	0.212757
Pdgfa	0.212655
Xrn1	0.212627
Ube2r2	0.212552
RGD1310951	0.212542
Nup98	0.212528
Rab11fip5	0.212484
Ino80	0.212447
Gpbp1	0.212345
Nop58	0.212266
Eda	0.21223
Oga	0.212223
Erbb4	0.212187
Xrn2	0.212067
Arhgap10	0.211976
Man1a2	0.211956
Ppm1b	0.211897
Ammecr1l	0.211771
AABR07047789.1	0.211694
Tbl1x	0.211541
Nln	0.211486
Tet3	0.211382
Dennd5a	0.211375
Herc4	0.211249
Zfp451	0.211239
Ezr	0.211185
Zfp91	0.210842
Stim2	0.21078
Ddi2	0.210732
Sik3	0.210723
Mafg	0.210677
Hs6st1	0.210212
Dym	0.210129
Ep400	0.210125
Fndc3a	0.210109
Dcakd	0.210086
Tlk2	0.210035
Aftph	0.209983
Rora	0.209969
R3hdm1	0.209961
Rb1	0.20984
Aff4	0.209711
Spsb4	0.20965
Zfp292	0.209635
Stxbp5	0.209623
Pdss2	0.209368
Filip1l	0.209363
Gatad2a	0.209233
Atf2	0.209206
LOC100910057	0.20917
Usp34	0.209144
Morc3	0.209067
Phf14	0.20898
Rasa1	0.208952
Atxn2	0.208863
Atxn10	0.208855
Foxp4	0.208595
Fip1l1	0.208566
Mark2	0.208541
Ccny	0.208482
Kmt2e	0.20846
Npc1l1	0.208361
Rab6a	0.2082
Pdcd11	0.208163
Xpo7	0.208138
Cdk19	0.208132
Ubn2	0.207933
Ptpn4	0.207916
Ankrd33b	0.207906
Gcc2	0.207739
Wls	0.207663
Rras2	0.207626
Cfdp1	0.207426
Fam13b	0.207105
Clmn	0.207071
Cep57l1	0.206971
Fus	0.206916
Myo7b	0.206842
AABR07035916.1	0.206809
Tasor	0.206794
Wwc2	0.206763
Ifrd1	0.206683
Marchf8	0.206415
Gon4l	0.206271
Fubp1	0.206171
AC241873.1	0.206129
Mgmt	0.206008
Rngtt	0.205693
Trpc1	0.205659
Fbxw11	0.20561
Crebbp	0.205396
Lpgat1	0.205343
Chd7	0.204914
Rin3	0.204895
Dusp16	0.204772
Rptor	0.20473
Cspp1	0.204476
Mrtfa	0.204463
Rhot1	0.20443
Supt20h	0.204385
Hs2st1	0.204198
Basp1	0.204024
Mroh1	0.204004
Micu2	0.20396
Agap3	0.203729
Trim35	0.203641
Ranbp9	0.203488
Rnd3	0.20334
Zfp142	0.20332
E2f3	0.203272
Ccnt2	0.203152
Rnf217	0.203135
Tnks	0.203111
Nufip2	0.202992
Ndel1	0.202988
Xpr1	0.202866
Tra2b	0.202747
Tbcd	0.202701
Ube3a	0.202488
Anxa2	0.202448
Ptpn2	0.202401
Fam120a	0.202376
Cdk10	0.202234
Vps35l	0.20214
Tgfbr2	0.201934
Etl4	0.201843
Zmym2	0.201545
Smarcc1	0.2015
Rfx7	0.201241
Rnf213	0.201238
Pex14	0.201218
Ddx6	0.201069
Ppp6r3	0.200982
Naa16	0.200972
Foxo3	0.200956
Pign	0.200871
Fnbp4	0.200869
Cask	0.20071
Srek1	0.200687
Tmcc1	0.200596
Ttc17	0.200535
Ddx39b	0.20029
Adamts9	0.200232
Epb41l4a	0.2002
Sp3	0.200025
Trit1	0.199898
Pik3c2a	0.199893
Ccdc57	0.19986
Ywhah	0.199835
Map4k5	0.199812
Aff1	0.199747
Phf3	0.199745
Mef2a	0.19954
Ints8	0.199424
Ncoa5	0.199393
Ccdc6	0.1993
Wdfy2	0.199216
Cnn3	0.199053
Arap2	0.199043
Inpp5b	0.199002
Washc4	0.198765
Rbm5	0.198763
Kif2a	0.198664
Gtf3c2	0.198561
Dcun1d3	0.198531
Ate1	0.197999
Slc12a8	0.197951
Ube2k	0.197726
Srsf6	0.197705
Hexd	0.197511
Iqcg	0.197492
Aak1	0.197477
Cdc14b	0.197457
Slc7a9	0.197435
Csnk2a1	0.197364
Akap10	0.1972
Spidr	0.197109
Nsd2	0.197084
Phip	0.197057
Mprip	0.197031
LOC679894	0.196988
Coq8b	0.196842
Acap2	0.196815
Gkap1	0.196796
RGD1304622	0.196712
Fbxl20	0.196665
Dock5	0.196659
Gucy1a2	0.19662
Nup153	0.196595
Capn13	0.196509
Lrch3	0.196508
Mtap	0.196405
Ctnnd1	0.196403
Dmtf1	0.196252
Cop1	0.196159
Mapk8ip3	0.196158
Xpo6	0.196129
Tnpo3	0.196074
Sema5a	0.195994
Pbrm1	0.19599
RGD1311595	0.195977
Xylb	0.195825
Akt3	0.195748
Fbxo34	0.195665
Macrod1	0.195634
Rbks	0.19554
Rhobtb1	0.195539
Zc3hav1	0.195517
Wdfy1	0.19549
Ppp1r12b	0.195031
Top1	0.19492
Dhx36	0.194735
Kdm5b	0.194607
Ift88	0.194541
Dnmt3a	0.194415
Rsbn1l	0.194405
Brd1	0.194301
Thrap3	0.194231
Dennd3	0.194192
Kpna3	0.194179
Cnot1	0.194148
Gpc4	0.194064
G3bp1	0.19402
Nktr	0.193988
Klhdc10	0.193979
Mtmr12	0.193972
Lpin3	0.193916
Myo9b	0.1939
Atp9b	0.193896
S100pbp	0.193731
Kat6b	0.193701
Ankrd12	0.193537
Chd9	0.19352
Skap2	0.193129
Zfp84	0.193111
Abcc5	0.193091
Osbpl3	0.192951
Phf21a	0.192785
Dock9	0.192748
Herc2	0.19274
Chdh	0.19266
Fbxo32	0.192659
Phc3	0.192643
Lclat1	0.192466
Slco3a1	0.192383
Eps15	0.192302
Ap3b1	0.192294
Sfswap	0.192285
Metap1	0.19211
Vps53	0.191993
Grik5	0.191987
Rev3l	0.191971
Ep300	0.191925
Polr2a	0.191914
Ubr2	0.191882
Ar	0.191855
Qrich1	0.191823
Helz	0.191704
Slc11a2	0.191688
Arel1	0.191649
Tm9sf4	0.191629
Uxs1	0.191503
Osbpl8	0.191306
Atad2b	0.191284
Ccdc30	0.191253
Pi4k2b	0.191144
Pkd2	0.191129
Ppp2r5e	0.190963
Psme4	0.190884
Swt1	0.190857
Cyb5r4	0.19059
Setd5	0.190416
Usp9x	0.190393
Carm1	0.19029
Tra2a	0.190189
Bin1	0.190171
Unc5cl	0.190164
Pip5k1b	0.190109
Slc44a1	0.190099
Scaper	0.190074
Hbs1l	0.189882
Rb1cc1	0.189817
Wdr43	0.189796
Fnbp1l	0.189783
Sap130	0.189777
Anks6	0.189755
Cdhr5	0.189749
Pip5k1a	0.189637
Ttc7a	0.189523
Commd10	0.189495
Arhgef11	0.189476
Baz1a	0.189419
Zfp608	0.189409
Atp6v1c1	0.189351
Ubr5	0.189323
Mtmr11	0.18929
Prkacb	0.189264
Sf3b3	0.189101
Nhs	0.189077
Zfp622	0.1889
Ywhae	0.18886
Slmap	0.188762
Eml6	0.188647
Septin2	0.188612
Wdr26	0.188549
Msn	0.18849
Snx1	0.188465
Daam1	0.188462
Gxylt1	0.188338
Esco1	0.188336
Alkbh1	0.188292
Ube3d	0.188212
Mau2	0.188052
Skil	0.188012
Vps50	0.18787
Tbcel	0.187707
Pde6d	0.187701
Znrf2	0.187576
Slc5a2	0.187532
Ddx42	0.187518
Parp9	0.187351
Mapk1	0.187298
RGD1560883	0.187058
Usp6nl	0.186964
Mycbp2	0.186918
Megf9	0.186891
Csnk1a1	0.186844
Ipo9	0.186796
Ywhag	0.186608
Glis1	0.186512
Acer3	0.1863
ST7	0.186296
AABR07016572.1	0.186233
Sarnp	0.186211
Nr2c1	0.18607
Ptger3	0.185947
Coro1c	0.185887
Nhlrc2	0.18587
Slc13a1	0.185831
Taf15	0.185787
Zfand6	0.185702
Rock1	0.185638
Itch	0.185536
Nfatc3	0.185482
Abcc1	0.185348
Zfyve9	0.185278
Slain2	0.185259
Stat3	0.185159
Kif26b	0.18503
AC099449.1	0.185008
Arhgap12	0.184884
Prickle2	0.184816
Spred2	0.184732
Zfp236	0.184645
Casp8	0.184622
Eif2b3	0.1846
Crtc3	0.184373
Luc7l	0.18429
Aatf	0.184175
Patj	0.184056
Mrps28	0.184035
Smarcad1	0.183988
Insr	0.183948
Pdpk1	0.183932
Gapvd1	0.183887
Dync1i2	0.183831
Asap1	0.183817
Mapk8	0.183695
Adnp	0.183617
Pola1	0.183259
Dcbld1	0.183185
Rassf1	0.183152
Zfp280d	0.183144
Sec24a	0.183121
Fer	0.18306
Smap1	0.182856
Gtf2f2	0.182824
Bicral	0.182738
Zfp148	0.182691
AABR07041096.1	0.182543
Specc1l	0.182535
Rapgef6	0.182479
Rai1	0.182221
Usp15	0.182215
Ric8b	0.18218
Golgb1	0.182174
Zfyve1	0.182146
Nudt3	0.181921
Hook2	0.181801
Usp54	0.181799
Zbtb44	0.181725
Ap2a2	0.181695
RGD1305110	0.181675
Gabbr1	0.18166
Xpnpep3	0.181646
Ski	0.181379
AABR07064719.2	0.181359
Glcci1	0.181339
Fam135a	0.181238
Pspc1	0.181221
Dab2	0.181082
Rsf1	0.181082
Phkg2	0.181058
AABR07001519.1	0.181029
Bbx	0.180991
Hdac4	0.180989
Smim14	0.180928
Wbp1l	0.180871
Mga	0.180821
Tpk1	0.180794
Scaf4	0.180734
Tmem260	0.180671
Arl13b	0.180644
Gpbp1l1	0.180644
Hectd1	0.180613
Mt-co2	0.180604
Lrig2	0.180596
Cxadr	0.180541
Ttc7b	0.180538
Sos2	0.180503
Ptpn14	0.180493
Fkbp11	0.18046
Chst9	0.180286
Tlk1	0.180259
Sbf1	0.180243
Cab39	0.180176
Trim37	0.180112
Ptprf	0.180111
Ncor2	0.180088
Msantd2	0.18007
RGD1304624	0.180022
Irf2	0.180003
Vps41	0.179985
Galk2	0.179946
Bend7	0.179936
Mvb12b	0.1799
Tmem67	0.179836
Mxi1	0.179779
Paxbp1	0.179762
Sclt1	0.179722
Cert1	0.179704
Tbce	0.179521
Wwtr1	0.179467
Abhd17b	0.179441
Alpk1	0.179431
Camk2d	0.179406
Pibf1	0.179397
Dyrk1a	0.179393
Epn2	0.179267
Lmbr1l	0.179247
Fam184a	0.179198
Wdr70	0.179102
Plcxd2	0.179055
Tbc1d19	0.178965
Krcc1	0.178785
Eif4e	0.178775
Pdgfc	0.178664
LOC103693780	0.178605
Aebp2	0.178552
Bmpr2	0.178497
Relch	0.178447
Lama5	0.178416
Tmem87b	0.178207
LOC691083	0.178204
Zbtb21	0.178203
Pcgf3	0.178132
Prr3	0.178106
Git2	0.177945
Ap2b1	0.177873
Fxr2	0.177814
Atg10	0.177658
Elavl1	0.177655
Styx	0.17759
Usp20	0.177553
Stk38	0.177444
Agfg1	0.177305
Ankrd11	0.177199
Tnpo1	0.177151
Slc20a2	0.177112
Pacs2	0.177093
Ctps2	0.176968
Ift74	0.176891
Fam222b	0.176851
Rnf216	0.176749
Lrrc1	0.176735
Slk	0.176717
Smarca4	0.176632
Far1	0.176604
Trak1	0.176579
Ipo7	0.17656
Cttnbp2nl	0.176551
Htra1	0.176209
Ctif	0.176208
Ywhaq	0.176191
RGD1308428	0.176131
Evi5	0.176118
Fbxw2	0.176093
Vps13c	0.176089
Ggct	0.17608
S100a10	0.176058
Dgkh	0.176054
AABR07018038.1	0.176026
Lcorl	0.176013
Tp53	0.175888
Ss18	0.175881
AABR07032622.1	0.175851
Txndc11	0.17583
Sbno1	0.175788
Tfdp2	0.17572
Cbfb	0.175594
Wasf2	0.175549
Alg9	0.175431
RGD1309540	0.17531
Btaf1	0.175294
Aig1	0.175238
Usp22	0.175081
Cep120	0.17504
Csnk2a2	0.174997
Smc5	0.174995
Ddx10	0.174888
Nbas	0.174886
Spred1	0.174834
Prpf6	0.174741
Ergic1	0.174574
Cdc42	0.174458
Ttc26	0.174345
Spopl	0.174258
Ppp2r5c	0.174105
Sox13	0.174098
Satb2	0.174098
Septin7	0.174097
Ccar1	0.174054
AABR07034767.1	0.174008
Ssh1	0.173965
Fubp3	0.173802
Taok1	0.173737
Upf2	0.173707
Cdc27	0.173545
Rab2a	0.173538
Efl1	0.173443
Rbm33	0.173394
Snapc3	0.173166
Nacc2	0.173013
Ddx46	0.172937
Lman2l	0.172918
Pi4kb	0.172912
Dync1h1	0.1729
Rnf13	0.172882
Ncoa1	0.172874
Mapk1ip1l	0.172871
Dennd4c	0.172819
Sec24b	0.172795
Pou2f1	0.172526
Dpp8	0.172371
Cnot2	0.172359
St3gal5	0.172289
Parm1	0.172192
Rnf14	0.172184
Ppp4r2	0.172174
Nectin2	0.172162
Rimbp2	0.17214
Sec22a	0.172114
Mical3	0.172099
Chd2	0.17205
Clec16a	0.171942
Rlf	0.171823
Psen1	0.171823
Clip2	0.171816
Pank2	0.171751
Lrrk2	0.171708
Rif1	0.171648
Dpp9	0.171626
Marchf7	0.171512
Eya3	0.171482
Ube3c	0.171447
Usp33	0.171446
Wtap	0.171147
AABR07031399.1	0.171095
Zmym5	0.171092
Nfx1	0.170949
AABR07057997.1	0.170924
Slc38a7	0.170823
Foxj3	0.1708
Entr1	0.170708
Pax2	0.170666
Trim24	0.170609
Tent2	0.170575
Rnf115	0.170559
Pitpnb	0.170537
Srsf4	0.17046
Zfp618	0.170395
Fam133b	0.170314
AABR07007032.1	0.170063
Lasp1	0.169749
Creb1	0.16971
Tp53i3	0.169663
Rai14	0.169618
Memo1	0.169576
Rab23	0.169549
Elp5	0.169532
Ptbp2	0.169501
Pias2	0.169499
Snx6	0.169336
Mt-co3	0.169151
Ubr3	0.169114
Kdm3b	0.169082
LOC100294508	0.169078
Zfp326	0.169075
Braf	0.168998
Ccdc91	0.168977
Smchd1	0.16895
Kdm3a	0.168895
Ola1	0.16884
Lsm14a	0.168748
Ift43	0.168702
Adgrg3	0.1687
Pcnx1	0.168674
Slf2	0.168633
Cdc42bpa	0.168616
Gtf2i	0.168521
Chm	0.168452
Orc2	0.1684
Ubxn4	0.168373
Tango6	0.168282
Lmtk2	0.168225
Cul1	0.168104
Il1rap	0.168099
Nbr1	0.168003
Secisbp2	0.167874
RGD1562608	0.16786
Slx4ip	0.167684
Ylpm1	0.167675
Frs2	0.167673
Wdr60	0.167659
Abcg2	0.16746
Rprd2	0.167458
Papss2	0.167338
Ppip5k1	0.167289
Vps9d1	0.167285
Setx	0.167192
Dzip3	0.167159
Plcg1	0.167054
Ptpra	0.167052
Khdc4	0.167025
Dcp1a	0.167011
Gmds	0.166932
Cast	0.166911
Kdm1a	0.166884
Atxn7l1	0.166812
Otud5	0.166784
Gcn1	0.16678
Slc5a10	0.166762
Cpsf6	0.166689
Leng8	0.166612
Kmt2d	0.166585
Jade3	0.166551
Zmynd8	0.166544
Ccdc62	0.166529
Tulp4	0.166434
Cul4a	0.166384
Dcaf1	0.166329
Celf1	0.166319
Cpsf7	0.166237
Pls1	0.166183
Hsd17b12	0.166145
Prxl2c	0.166061
Tnfaip8	0.166045
Ercc6l2	0.166019
Nmt1	0.165989
Lrif1	0.165811
Prpf40a	0.165762
Fam76b	0.165521
Cops4	0.165495
Smad1	0.165485
Smtnl2	0.165399
Usp36	0.165269
Gpr137b	0.165179
Zfp462	0.165177
Adgra3	0.165002
Zdhhc21	0.164919
Vps8	0.164893
Nvl	0.164892
Ahr	0.164845
Ube4a	0.164766
Gfod2	0.164754
AABR07035338.1	0.164735
Pphln1	0.164727
Mpp6	0.164621
Stam2	0.164616
Cdc73	0.164467
Rab7a	0.164439
Setd7	0.164324
Prpf3	0.164257
Pym1	0.164255
Spop	0.164233
Pik3cb	0.164198
Ptar1	0.164084
Kras	0.164019
H6pd	0.164007
Plekhm2	0.164002
Tnrc18	0.163951
Ube2n	0.163633
Herc6	0.163524
Tom1l2	0.163488
Unc13b	0.16346
U2surp	0.163262
Pwwp2a	0.163248
Ubap2l	0.163241
Cbfa2t2	0.163194
Rictor	0.163194
Smc6	0.163105
Adss	0.163021
Ago3	0.162978
Zfp507	0.162737
Ralgps2	0.162735
Abcc2	0.162718
Hnrnpll	0.162682
Trpc4ap	0.162679
Atp6v1b2	0.162546
Rnf41	0.162478
Eif3j	0.162442
Atxn7	0.162414
Trpv4	0.16239
Erap1	0.162381
Atl3	0.162361
Ubp1	0.162285
Scaf8	0.1622
Exoc5	0.161864
Dpyd	0.161718
Zranb2	0.161669
Sptan1	0.161577
Elf1	0.161552
Dip2c	0.161548
Setbp1	0.161478
Mgat5	0.161443
Nars2	0.161355
Hbp1	0.161335
Nufip1	0.161318
Krit1	0.161206
Map2k4	0.161198
Ermard	0.16113
Srsf3	0.161103
Sfxn1	0.161082
Kdm4a	0.16108
Tjap1	0.160997
Uimc1	0.160993
Zfp827	0.160985
Trrap	0.160984
RGD1309104	0.160738
Zfp346	0.160725
Raly	0.160676
Igtp	0.160626
Ttc21b	0.160598
Lnx2	0.160585
C5	0.160548
Snx5	0.160498
Cd82	0.16044
Wasl	0.160429
Rnf38	0.160376
Fam49b	0.160348
Arl5a	0.160237
Zc3h12c	0.160229
Zbtb11	0.16003
Txlng	0.159987
Dpp7	0.159987
Rabep1	0.159852
Xrcc4	0.15974
Rmnd1	0.15972
Tab2	0.159604
Ttc27	0.159554
Adra1a	0.15955
Utp20	0.159482
Lars1	0.159385
Cachd1	0.159361
Cep164	0.159211
Rab3gap2	0.159195
Arpc2	0.15919
Tcea1	0.159162
Depdc5	0.159081
Dhx9	0.159067
Xpo1	0.159064
RGD1563680	0.159011
Ide	0.158746
Slc38a9	0.158604
Rufy3	0.158589
Man1a1	0.158583
Prr14l	0.158502
Arglu1	0.158494
Bod1l1	0.158466
Stau1	0.158465
Homer1	0.158419
Ddx50	0.158295
Cblb	0.158247
Slc19a1	0.158222
Nrf1	0.158187
Tnks2	0.158175
Nr6a1	0.158171
Poc1b	0.158079
Spata7	0.158009
Fbxl5	0.157906
St7l	0.157881
Gak	0.157805
Mt-atp6	0.157794
Nceh1	0.157732
Cul5	0.157677
Fbf1	0.157655
Zc3h7a	0.157567
AC096301.1	0.157562
Kcnb1	0.157537
Nmnat3	0.157488
Tmem164	0.157448
Psmd11	0.157307
Senp7	0.157266
Zfp61	0.157225
Iqce	0.15707
AABR07026125.1	0.157044
Tcf20	0.157025
Sesn1	0.156999
AABR07028902.1	0.156971
Phlpp2	0.15694
Shprh	0.156895
AABR07066522.1	0.156761
Nf2	0.156759
Raph1	0.156742
Frmd6	0.156719
Parn	0.156655
Ift57	0.156521
Macroh2a1	0.156508
Ilkap	0.156411
Stard3	0.156402
Dtymk	0.156349
Ube2z	0.156319
Hus1	0.156311
Abhd6	0.156302
Tecpr2	0.156268
Atp6v0b	0.156236
Zeb1	0.156204
Xpc	0.156201
Dnm2	0.156175
Ireb2	0.156151
Nptn	0.156108
Klhl2	0.155956
Nsmaf	0.15585
Phlpp1	0.155801
Atr	0.155773
Pcgf5	0.155724
Actr2	0.155599
Ube2q2	0.155484
Zfp704	0.155374
Elmsan1	0.155295
Ice1	0.155273
Spaca6	0.155215
Dcaf8	0.155119
Sesn3	0.155087
Rprd1a	0.15508
Pkd1	0.155075
Iffo1	0.155031
Col4a2	0.154952
Rc3h2	0.154946
Herc3	0.154945
Ube2j2	0.154915
Snx27	0.154768
Dip2b	0.154756
Adar	0.154663
Cwf19l2	0.154626
B3galnt2	0.154529
Ndrg1	0.154503
Gna13	0.154322
Ubap1	0.154277
Sypl1	0.154271
Dync2h1	0.154241
Camsap2	0.154137
Fam126a	0.154084
Pogz	0.154057
Rpgrip1l	0.154027
Pcf11	0.153988
Slc39a11	0.153984
LOC103694902	0.153841
Mt-co1	0.153799
Arid4a	0.153769
Cct3	0.153759
Abcg3l1	0.153741
Herpud2	0.153708
Mllt6	0.153667
Numb	0.153627
Vac14	0.153586
Pfdn2	0.153576
Nelfb	0.153442
Numa1	0.153432
Rps6kb1	0.153412
Zfand4	0.153355
Dstyk	0.153339
Fancc	0.153292
Ggnbp2	0.153195
Zfp592	0.153172
Trappc8	0.153023
Ptpn21	0.15301
Cct4	0.152994
Bmp2k	0.152966
Trim44	0.152953
Smarcc2	0.152919
Szrd1	0.152918
Ddx24	0.152802
Fnbp1	0.152795
Zscan26	0.152721
Spen	0.152577
Rhoq	0.152575
Capn15	0.152472
Dgka	0.152463
Smad4	0.152458
Hm13	0.152419
Impa2	0.152411
Cep290	0.152357
Septin4	0.152253
Nono	0.152212
Cyld	0.152205
Clcn6	0.152205
Dbnl	0.1521
Trim3	0.152004
Wdr20	0.151984
Dgkd	0.151907
Dhdds	0.151903
Slc49a4	0.151899
Heatr5a	0.15187
Dnttip1	0.151793
Rnf19a	0.151788
Zcchc8	0.151766
Armh3	0.151719
Snrnp48	0.151579
Sos1	0.15155
Agrn	0.151346
Megf8	0.151321
Glg1	0.151258
Kcnc3	0.151194
Cep70	0.151177
AABR07062583.1	0.151127
Rnf169	0.151125
Pfdn1	0.151124
Auh	0.151075
NEWGENE-1582771	0.151009
Ell2	0.150996
Vta1	0.150986
Ddx31	0.150822
Hmg20a	0.150619
Tdg	0.150581
Fgfr1	0.150485
Acbd3	0.150446
Slc16a10	0.150436
Fermt2	0.150434
Ndfip2	0.150334
Odf2	0.150268
Ap2a1	0.150182
Hnrnpa3	0.150167
Ranbp10	0.150156
Tent4b	0.150146
Dctn4	0.150093
Sun1	0.150032
Ccdc66	0.150022
Pstpip2	0.149974
Trim25	0.149926
Cpox	0.149887
Slc10a7	0.149872
Usp48	0.149845
Pus10	0.149797
Synj2bp	0.149777
Napsa	0.149687
Brd8	0.149684
Kmt5b	0.149642
Asap2	0.149621
Klhl8	0.149594
Hmg20b	0.14957
Zc3h13	0.149521
Wdr44	0.149506
Mvp	0.1494
Ak3	0.149323
Morf4l2	0.149276
Sult1c2	0.149266
Gon7	0.1492
Jun	0.149197
Tusc3	0.149188
Traf3ip2	0.149083
Akap11	0.149082
Gnl3	0.149081
Ndfip1	0.149066
Crcp	0.149057
Hdac8	0.148968
Sec11a	0.148934
Ppm1a	0.148905
Cabin1	0.148835
Btbd7	0.148615
Cep170b	0.148594
Zcchc9	0.148471
Arl8b	0.148427
Pdxdc1	0.148404
Galnt13	0.148362
Ythdf2	0.148342
Reep3	0.148145
Rab40c	0.148121
Stam	0.148072
Arhgef5	0.14806
Myo1e	0.148017
Supt5h	0.148016
Yes1	0.147937
Ift81	0.147925
Hspbap1	0.147894
Cdc37l1	0.147888
Aplf	0.147779
Sh3pxd2a	0.147761
Vav2	0.147739
Prdm2	0.147726
Hgs	0.147632
Btbd1	0.147603
Zfp516	0.147599
Tecpr1	0.147482
AABR07027750.1	0.147393
AABR07035839.1	0.147374
Exoc1	0.147369
Vcl	0.147334
Fbxw7	0.14724
Cep128	0.147202
Ccdc9	0.147155
AABR07002969.1	0.147108
Mier1	0.147057
Ilf3	0.147037
Comt	0.146992
Chd8	0.146924
Evl	0.146899
Atp11c	0.146823
Rasa3	0.146781
Capn7	0.146773
Utp18	0.146733
Mfsd6	0.146698
Acly	0.146666
Luzp1	0.146581
Plekha6	0.146529
Cr1l	0.146512
Scyl2	0.146441
Stxbp3	0.146436
Dhx40	0.146417
Tm2d1	0.146406
Mdm2	0.14625
Ppp2r2d	0.146247
Sdccag8	0.146218
Crk	0.14621
Tnip1	0.146187
Snx9	0.146148
Tut7	0.146112
Dido1	0.146095
Dcbld2	0.146014
Trim8	0.145932
Mnat1	0.145921
Fbxo42	0.145867
Septin11	0.145839
Ythdc1	0.145821
Lig4	0.145803
Pitpnm2	0.145742
Neo1	0.145708
Sgsm2	0.145456
Sema4d	0.145382
Acadl	0.145256
Anapc4	0.145187
Maea	0.145085
Srpk1	0.145056
Gnai3	0.145044
Cept1	0.145016
LOC688553	0.144959
Lrrc8c	0.144818
Sh3gl1	0.144778
Ppig	0.144686
Asxl2	0.144646
Cdc23	0.144553
Phf12	0.144544
Psip1	0.144506
Adsl	0.144472
Ralgapb	0.144401
Dnajb6	0.144161
Sh3glb1	0.144158
Zranb1	0.144148
Ipo11	0.144131
Mtg2	0.144108
Uri1	0.144078
Zbtb10	0.144045
Zfp444	0.143918
Rmnd5a	0.143894
Ttc23	0.143849
LOC294154	0.143743
Arvcf	0.143724
Bmt2	0.143715
Anapc1	0.143706
Itsn1	0.143702
Kifap3	0.143598
Plin2	0.143562
Eif5b	0.143562
Zfp384	0.14351
Fam126b	0.143508
Mettl16	0.143499
Ppp1cb	0.143411
Rffl	0.143392
Mt-nd3	0.143356
Srsf10	0.143208
Dnajc6	0.143205
Upf1	0.143123
Fbh1	0.143116
Trip4	0.143103
Csnk1g3	0.143006
Gtf2h1	0.143003
Ube4b	0.142748
Tp53bp1	0.142724
Vezt	0.142721
Ube2e1	0.142672
B4galt1	0.142601
Ppid	0.142536
Rbbp6	0.142514
Hsf2	0.142501
Pcyt1a	0.142373
Esf1	0.142298
Zfp512	0.142234
Tdrd7	0.142231
RGD1359158	0.142225
Urgcp	0.142174
Pitpna	0.142127
Nfrkb	0.142068
Marchf6	0.142021
Mettl3	0.142006
Gdi1	0.141958
Mplkip	0.141954
Evc2	0.141905
Nipa2	0.141858
Mtdh	0.14167
Ccdc112	0.141639
Atp13a3	0.141621
Stx16	0.14162
Btrc	0.141509
Tdrp	0.141507
Ubac2	0.141503
Sgpl1	0.141424
Mt-nd1	0.141422
Ttc37	0.141388
Zfyve26	0.14138
Cbwd1	0.141311
Eif2ak4	0.141296
Vps26c	0.14128
Rtf1	0.141225
Xrcc5	0.141222
Megf11	0.141187
Ctr9	0.141177
LOC108349594	0.141163
Scap	0.141145
Prcc	0.141103
Chic2	0.14109
Baiap2	0.141015
Rsbn1	0.140904
Strn	0.140896
Zc3h14	0.14088
Ddit3	0.140871
Zfp821	0.14082
Bnip2	0.140793
Cep162	0.140783
Pkn1	0.140753
Hpd	0.140725
Fbxw8	0.140712
Bmp7	0.140686
Dcun1d5	0.140656
Tbc1d8	0.140551
RGD1311899	0.140534
Drosha	0.140219
Tep1	0.140214
LOC361646	0.14019
Serinc5	0.140138
Dhx15	0.140131
Uba3	0.140097
Klhl12	0.14005
Med27	0.139948
Tmem87a	0.139943
Ncln	0.139921
Snx12	0.1399
Dhx57	0.139871
Dennd6a	0.139781
Mfsd11	0.139699
Pnpla7	0.139672
Kcmf1	0.139535
Rapgef1	0.139505
Riok3	0.139452
Ncoa2	0.139442
Ube2e2	0.139345
Cys1	0.139324
Ctc1	0.139317
Ppp3cc	0.139245
Gmeb1	0.139212
Washc5	0.139198
Kmt5a	0.139129
Pttg1ip	0.139108
AABR07064415.1	0.139098
Lpcat3	0.139073
Cldn2	0.138975
Usp4	0.138872
Golga3	0.13887
Phtf2	0.138764
Morf4l1	0.138748
Samd4b	0.138712
Setdb1	0.138623
Slc37a3	0.138483
Btbd10	0.138399
Ccdc138	0.138388
Akap17a	0.138359
Epha7	0.138319
Rheb	0.138246
Hormad2	0.138185
Alkbh8	0.138077
Bbs9	0.138059
Srbd1	0.138028
Rexo5	0.138025
Ppip5k2	0.137996
Abca1	0.137957
Sall1	0.137869
Nck1	0.137844
Fam168b	0.137834
Iws1	0.13782
Gars	0.137735
Zfp710	0.137697
Ttbk2	0.137689
Hlcs	0.13764
Gab2	0.137636
AABR07054370.1	0.137419
Eif4e2	0.137415
Pacs1	0.137338
Phtf1	0.137298
Ncoa6	0.137088
Rnf145	0.137079
Bcl2l13	0.137001
Abi2	0.136985
Rab3ip	0.136878
Zfp322a	0.136826
Zc3h3	0.136633
Sgta	0.136531
Hmbox1	0.136516
Clock	0.136509
Zdhhc17	0.136447
Zswim5	0.13634
Cdc42se2	0.136304
Ube2f	0.136295
Slc12a7	0.136287
Tyk2	0.136122
Dnm1l	0.136115
Schip1	0.136111
Micu3	0.136013
Zfp780b-ps1	0.135947
Cep85	0.13594
Scmh1	0.135797
Usp10	0.135791
Supt6h	0.135759
Nck2	0.135666
Ttc14	0.135607
Bsdc1	0.135547
Fbxo28	0.135496
Sirt2	0.135465
Zrsr2	0.13539
Mtmr1	0.135371
Prkd3	0.135325
Znhit6	0.135304
Dcaf10	0.135266
Jak2	0.135248
Phf8	0.135223
Zbtb7c	0.135174
Rfx1	0.13516
Tle4	0.135159
Cyp24a1	0.135125
Cep63	0.134981
Zmym6	0.134962
AABR07051515.1	0.134961
Dctn2	0.134861
Ergic2	0.134831
Dnajc21	0.134777
Tut4	0.134759
Gramd2b	0.134754
Camsap1	0.134732
Smg7	0.134723
Stx12	0.134686
Kcnj12	0.134648
Cc2d2a	0.134599
Tbc1d15	0.134449
Nadk	0.134423
Nt5e	0.134403
Khdrbs1	0.134401
Mars1	0.134322
Dhx30	0.1343
Safb	0.134251
Arfip1	0.134229
Ino80d	0.134094
Ercc6	0.134091
Snx14	0.134087
Ube2e3	0.133894
Hps3	0.133828
Arf4	0.133706
Upf3b	0.133628
Vcpip1	0.133597
Lekr1	0.133569
Hacd2	0.13356
Cpped1	0.133528
Stox2	0.133524
Lrig3	0.133498
Aagab	0.133492
Serpinh1	0.133459
Nubpl	0.133306
Ctnnal1	0.13327
Nop56	0.133249
Stk40	0.133244
Faf2	0.133074
Ddx3	0.132988
Dync1li2	0.132987
Spg7	0.132919
Tsc1	0.132916
Fcf1	0.132873
Ndufaf2	0.132853
Capn2	0.132712
Glis2	0.132666
Ube2v2	0.132648
Lamb1	0.132627
Mrps27	0.132575
Virma	0.132573
Gigyf1	0.132544
Usp14	0.132536
Mid1	0.132509
Gpat4	0.132452
Invs	0.132415
Atxn2l	0.132388
Alkbh3	0.132351
Mid2	0.132303
Suds3	0.132213
Clk4	0.132167
Kif3b	0.132097
Patl1	0.132061
Stx6	0.131936
Sirpa	0.131849
Sh3bgrl	0.131834
Cdk16	0.131792
Dhx32	0.131753
Net1	0.131752
Cog4	0.131747
Dkc1	0.131742
Naa25	0.13174
Rassf3	0.131706
Pip4p2	0.131651
Ddb1	0.131599
LOC100909750	0.131592
Nectin1	0.131587
Agtpbp1	0.131509
Rit1	0.131503
Cep85l	0.131468
Clec2g	0.131443
Aars	0.131441
Dguok	0.131423
Ldlrad3	0.131407
Tbca	0.131379
Agfg2	0.131278
Plekha8	0.131241
Nup188	0.131204
Eif4ebp2	0.131169
Tspan14	0.131167
Arnt	0.131136
Zfp532	0.13109
Cables1	0.131074
Sephs1	0.131047
Marchf2	0.130995
Fastkd1	0.130983
Capzb	0.130937
Epc2	0.130913
Ints3	0.1309
Tcf3	0.130892
Eml2	0.130762
Smc3	0.130757
Trmt13	0.130377
Slc9a8	0.130366
Kansl3	0.130348
RGD1306271	0.130307
Nsrp1	0.130289
Avl9	0.130233
Ern1	0.130217
Ist1	0.130192
Tbk1	0.130128
Pdcd10	0.130098
Stat5b	0.130032
Wsb1	0.130031
Prrc2b	0.130002
Micu1	0.129862
Soga1	0.129847
Fam149b1	0.129711
Vps52	0.1297
Edrf1	0.129617
Prpsap1	0.129598
Casc1	0.129587
Ssu72	0.129586
Copg2	0.129581
Ctdspl2	0.129533
Rbm27	0.129522
Tspan9	0.129485
[truncated: 830 more rows]
