# Supplementary material for: Single-cell transcriptomics and chromatin accessibility profiling elucidate the kidney-protective mechanism of mineralocorticoid receptor antagonists
Source: J Clin Invest. 2024 Jan 2;134(1):e157165. doi: 10.1172/JCI157165 (PMC10760974; doi:10.1172/JCI157165)
Supplement: Supplemental table 14 [file jci-134-157165-s015.xlsx]

## Sheet: Supplementary Table 14
Supplementary Table 14. Differentially expressed genes along the pseudotime trajectory in snRNA-seq.
gene_name	morans_I	q_value
Map7	0.257011	0
Slc6a18	0.373786	0
Esr1	0.409272	0
Slc22a2	0.276453	0
Slco3a1	0.276604	0
Acsm2	0.344192	0
Acy3	0.333293	0
Slc22a12	0.303269	0
Ust5r	0.52252	0
Slc22a25	0.526266	0
Slc22a6	0.28423	0
Glyat	0.441206	0
Smarca2	0.269961	0
Myof	0.320105	0
Pyroxd2	0.342618	0
Bhmt2	0.304713	0
Itga1	0.393966	0
Ghr	0.386067	0
LOC361914	0.30773	0
Slc7a12	0.530032	0
LOC688389	0.279397	0
Cp	0.252405	0
Chd1l	0.319585	0
Hao2	0.394761	0
Gclm	0.42972	0
Etnppl	0.560776	0
Slc13a1	0.316228	0
Cald1	0.338377	0
Atp6v0a4	0.269517	0
Creb5	0.313131	0
Mat2a	0.381953	0
Nat8f5	0.36212	0
Kap	0.287666	0
Slco1a1	0.491028	0
Slc21a4	0.49509	0
Slco1a6	0.670798	0
Hnmt	0.396315	0
Dpp4	0.259021	0
Lrp2	0.473791	0
Slc27a2	0.320357	0
Acss2	0.453692	0
Gss	0.268454	0
Hnf4a	0.321911	0
Slc7a13	0.592694	0
Bnc2	0.254665	0
Cyp4a2	0.499857	0
Slc3a1	0.597178	0
Khk	0.310406	0
Dhrs7l1	0.6791	0
Actn1	0.249957	0
Aspg	0.293362	0
AABR07057997.1	0.255657	0
AABR07058656.1	0.52704	0
Pim3	0.25931	0
Miox	0.323949	0
Gramd1b	0.526271	0
Ca12	0.251393	0
Tpm1	0.295362	0
Gclc	0.697555	0
Acy1	0.357154	0
Slc38a3	0.342845	0
Pth1r	0.298024	0
Sult1c2a	0.291559	0
Mep1a	0.29084	0
Gls	0.390511	0
Aox2	0.252681	0
Kansl1l	0.326088	0
AABR07068161.1	0.450838	0
Col4a3	0.258224	0
Scly	0.268753	0
Spp1	0.322419	0
LOC360919	0.338345	0
Slc4a4	0.341623	0
Gba3	0.321953	0
AABR07016672.1	0.249529	0
Pm20d1	0.521934	0
Niban1	0.313125	0
Fmo4	0.290485	0
Havcr1	0.252165	0
Slc5a10	0.295883	0
Aspa	0.417198	0
LOC102554608	0.482035	0
Thrb	0.256783	0
Gucy1b2	0.357654	0
Msra	0.355955	0
Slc34a1	0.565985	0
AABR07027240.1	0.305476	0
Slc17a3	0.323313	0
Zeb1	0.353991	0
Klf6	0.267522	0
RGD1564865	0.329725	0
Akr1c12l1	0.332539	0
Akr1c19	0.25678	0
Aadat	0.355496	0
Adamts1	0.305608	0
Nfkbiz	0.288428	0
Hgd	0.433077	0
Slc15a2	0.265492	0
Mep1b	0.324558	0
Slc23a1	0.252075	0
Nfat5	0.306489	0
Osgin1	0.405736	0
Tmlhe	0.538861	0
Upb1	0.308222	0
AY172581.9	0.433937	0
AY172581.24	0.48747	0
Trpv3	0.245002	2.07e-298
Pvr	0.244223	8.49e-296
AABR07001025.1	0.242865	2.74e-294
Slc22a22	0.243408	1.81e-293
Galnt13	0.242381	1.23e-291
Pard3b	0.241967	9.37e-290
Akr1c13	0.241628	4.36e-289
Pid1	0.240649	1.04e-287
Klf12	0.240561	1.5e-286
Samd4a	0.238103	1.12e-280
Cldn10	0.238007	2.04e-280
Akr1c1	0.236477	2.94e-277
Cttnbp2	0.235654	6.19e-275
AABR07021433.2	0.234384	2.39e-273
Zfp385d	0.233201	5.55e-270
AABR07013477.2	0.232862	6.4e-269
St6galnac3	0.232743	3.13e-268
Mme	0.232468	1.51e-267
Fga	0.230007	4.26e-266
Aoah	0.231216	8.92e-265
Plce1	0.230593	9.96e-264
Glis3	0.230354	5.02e-263
Mab21l3	0.230111	5.75e-263
Cyp2c23	0.230331	1.12e-262
Slfn13	0.227976	3.32e-258
Cyp4a3	0.227746	5.52e-257
Hpd	0.226343	1.05e-253
Ppm1k	0.225314	1.1e-251
Dclk1	0.224091	2.42e-250
Zbtb20	0.224151	1.28e-249
AABR07058158.1	0.222791	2.14e-246
Galnt14	0.218636	6.57e-237
AABR07000398.1	0.218012	1.3e-235
Haao	0.216533	1.54e-232
AABR07062897.1	0.216408	2.32e-232
A1cf	0.215532	2.96e-230
Runx1	0.214225	3.11e-228
Cdh6	0.2122	2.44e-223
Ptprj	0.212204	3.95e-223
Cd2ap	0.211803	2.64e-222
Ak4	0.210818	2.64e-220
Kynu	0.210267	3.8e-219
Akr7a3	0.2096	4.95e-218
Dlgap1	0.209453	8.77e-218
LOC100910978.1	0.205725	1.74e-211
Adra1d	0.20583	6.85e-211
Axl	0.205424	1.05e-210
Xylb	0.203104	1.74e-204
Flt1	0.202197	3.32e-203
Cd44	0.200847	1.26e-200
Rab11fip3	0.200539	2.12e-199
Rmdn1	0.200393	3.2e-199
LOC108352756	0.199864	2.43e-198
Map1b	0.198674	3.39e-196
Fmo3	0.198737	5.2e-196
Pkd2l2	0.197124	2.85e-193
Slc7a7	0.196927	1.43e-192
Dcdc2	0.196475	6.44e-192
Met	0.195959	1.62e-190
Pck1	0.195251	3.21e-189
Hlf	0.194578	4.43e-188
Dpyd	0.194166	5.3e-187
Tnni1	0.188277	7.64e-185
Alpl	0.192355	8.95e-184
Tsc22d1	0.192221	2.61e-183
Ndrg1	0.191661	2.97e-182
Pitpnm3	0.190728	4.36e-182
Thada	0.190874	9.38e-181
Cdk14	0.190546	3.59e-180
Trps1	0.189763	8.5e-179
Dap	0.189581	1.71e-178
Kirrel1	0.187632	7.6e-176
Cat	0.18697	1.49e-173
Tns1	0.186327	2.02e-172
Xkr4	0.185956	7.8e-172
Erc2	0.185779	1.47e-171
Mt-nd4	0.185084	5.05e-170
Nid1	0.184522	4.75e-169
Rhobtb1	0.183878	7.91e-168
AABR07027750.1	0.183298	7.25e-167
Adgrg6	0.182709	3.57e-166
Etv6	0.181259	3.94e-163
Birc3	0.180235	6.51e-162
Pld1	0.180443	9.42e-162
Agmat	0.180197	3.08e-161
Dpys	0.179169	1.47e-159
RGD1559600	0.17892	1.8e-159
Pccb	0.179136	1.94e-159
AABR07035916.1	0.178602	4.58e-159
Dgkg	0.178606	1.02e-158
Pde7a	0.176885	1.15e-155
Prtfdc1	0.176692	1.3e-155
Nme7	0.175999	6.81e-154
Hdac9	0.175731	1.16e-153
Wwp1	0.175788	1.69e-153
Rtn4	0.175499	2.95e-153
Atp11a	0.174971	4.39e-152
Hmga2	0.174606	6.93e-152
Rbpms	0.174722	1.17e-151
Adamts5	0.173238	3.19e-150
Picalm	0.173334	2.8e-149
Cenpp	0.172647	3.52e-148
Anxa1	0.171552	2.96e-147
Slc6a20	0.171922	6.28e-147
Wls	0.171761	1.2e-146
LOC102551339	0.169535	1.56e-146
Prom1	0.17152	2.23e-146
Col24a1	0.170869	1.16e-145
Anxa2	0.170343	4.92e-145
Tpmt	0.170019	9.22e-144
Aldob	0.16998	1.28e-143
Entpd5	0.169799	2.33e-143
C5	0.169476	6.44e-143
Chst9	0.169393	9.43e-143
Ildr2	0.169127	2.02e-142
Chst11	0.167639	1.79e-141
Aldh6a1	0.168643	2.17e-141
Snx29	0.168515	3.45e-141
Slc13a3	0.167515	1.33e-139
RGD1563354	0.167224	2.14e-139
Slc22a8	0.166828	3.65e-139
Cisd1	0.167153	6.28e-139
Clmp	0.166655	2.11e-138
Phldb2	0.166747	2.97e-138
Fermt1	0.166565	3.48e-138
Spns2	0.16643	6.23e-138
AABR07032520.1	0.166312	9.17e-138
Sorbs1	0.166018	4.47e-137
LOC103690120	0.165559	8.18e-137
Slc28a1	0.165149	4.64e-136
Ppp1r16b	0.164815	1.37e-135
Slco4c1	0.164853	1.58e-135
Oplah	0.16505	1.76e-135
Fgb	0.162424	2.79e-135
Bckdhb	0.164862	3.5e-135
Scamp3	0.16425	3.18e-134
Ppm1h	0.163914	1.2e-133
Sgms1	0.163751	1.96e-133
Prrg4	0.163373	7.42e-133
Fbp1	0.16287	3.91e-132
Ext1	0.162619	1.4e-131
Slc25a25	0.161777	1.67e-130
Farp1	0.161846	2.53e-130
Pdzd2	0.161607	4.9e-130
Col4a1	0.161512	7.7e-130
Zmat4	0.161036	2.16e-129
Sh3bp2	0.160198	5.36e-128
Lbp	0.157976	1.3e-126
Mt-nd2	0.159441	1.63e-126
AC134224.3	0.157803	1.9e-124
Hsd11b1	0.158098	1.9e-124
AABR07004221.2	0.157713	6.23e-124
Cacnb4	0.156849	1.81e-122
LOC103692048	0.156256	4.57e-122
Mt-co2	0.156584	4.67e-122
Pdzk1	0.156376	8.98e-122
Zfp354a	0.155661	7.28e-121
Lurap1l	0.155136	3.94e-120
Ntn1	0.155243	5.34e-120
Bicc1	0.154897	1.79e-119
AABR07029596.1	0.154697	3.12e-119
Cdk6	0.15392	5.18e-118
Pip5k1b	0.152999	7.39e-117
Rnf150	0.152635	1.35e-116
Satb2	0.152267	1.69e-115
Vmp1	0.152252	1.7e-115
RGD1309534	0.151766	6.76e-115
Prlr	0.151741	1.05e-114
Nebl	0.151298	1.35e-114
Slc25a30	0.151407	1.85e-114
Gulp1	0.151053	4.05e-114
Cgnl1	0.151125	6.91e-114
Exoc6b	0.151061	1.07e-113
Arhgap24	0.150383	1.11e-112
Nedd4	0.150324	1.37e-112
Sash1	0.149602	1.47e-111
Kif26b	0.149312	1.64e-111
Mt-cyb	0.149526	2.04e-111
Col11a1	0.146199	2.19e-111
Cryl1	0.148932	1.33e-110
Sh3rf1	0.148652	3.85e-110
Efna5	0.148372	8.41e-110
Igfbp7	0.148286	1.34e-109
Fhod3	0.148039	3.08e-109
AABR07058658.1	0.147041	3.21e-109
Bach2	0.147703	5.94e-109
Tmem123	0.147348	2.27e-108
Tgfb2	0.146894	4.25e-108
Eci3	0.147218	4.39e-108
Sox13	0.146883	1.34e-107
Ppargc1b	0.146267	1.07e-106
Baiap2l2	0.146154	1.21e-106
Sh3tc2	0.145673	8.16e-106
Pc	0.145057	4.96e-105
Mt-nd1	0.145009	7.32e-105
Casp12	0.144395	1.51e-104
Mt-co1	0.144371	6.05e-104
Arid1b	0.144032	1.76e-103
Alcam	0.143598	2.59e-103
Slc2a2	0.14374	3.62e-103
Ppp2r3a	0.143689	5.53e-103
Mt-atp6	0.143516	9.81e-103
Enpep	0.143453	1.14e-102
Cacnb2	0.142942	5.29e-102
Lrrtm3	0.142358	2.12e-101
Aldh8a1	0.142373	3.75e-101
Tcf12	0.142259	5.76e-101
AABR07068728.1	0.141445	1.28e-100
Fam189b	0.141526	1.85e-100
Ltbp2	0.141136	1.95e-100
Gng7	0.141805	2.01e-100
Osbpl1a	0.141666	3.76e-100
Tff3	0.141353	4.92e-100
Gstt3	0.141488	6.48e-100
Stk3	0.141292	1.25e-99
Pzp	0.139175	5.99e-97
AABR07006120.1	0.138419	4.48e-96
LOC688553	0.138511	7.24e-96
AC134224.1	0.138019	1.99e-95
Vill	0.137672	7.87e-95
Itgav	0.137268	4.18e-94
Pah	0.136782	1.57e-93
Abcg2	0.136178	1.21e-92
Fah	0.135798	3.17e-92
Plppr1	0.135532	5.15e-92
Ptprz1	0.135273	6.99e-92
Ptprk	0.135572	7.83e-92
Gna14	0.135336	8.2e-92
Rab29	0.135262	1.69e-91
Frmd4b	0.135036	3.54e-91
Mt-co3	0.13494	5.88e-91
Dock8	0.134658	1.35e-90
Mgll	0.134309	3.95e-90
Arhgef15	0.13329	1.76e-89
Cpeb4	0.133447	5.58e-89
Arl15	0.133318	7.99e-89
Tmem150a	0.132975	1.55e-88
Gpx2	0.132506	1.97e-88
Lgmn	0.132637	5.99e-88
Lhfpl2	0.132426	9.79e-88
Map4k4	0.13239	1.19e-87
Loxl1	0.131792	1.58e-87
Slc22a23	0.131918	3.97e-87
Kcnk5	0.131613	1.21e-86
Ephb1	0.131441	1.38e-86
Parm1	0.131481	1.47e-86
Sorcs1	0.131444	2.18e-86
Ptger3	0.131174	3.67e-86
Atrnl1	0.1308	1.54e-85
Stat5b	0.13009	1.11e-84
Gatm	0.129969	1.38e-84
Slc25a48	0.129861	1.55e-84
Dmgdh	0.129645	3.92e-84
Baiap2	0.129559	5.51e-84
Nme4	0.129387	8.55e-84
Fer1l4	0.0906175	2.21e-83
Cyp4a8	0.12887	4.26e-83
Sult1b1	0.1287	4.48e-83
Slc13a2	0.128693	5.57e-83
Rasa2	0.128763	6.11e-83
Ggct	0.128404	1.77e-82
Hykk	0.127479	1.94e-81
Slc1a1	0.127018	9.89e-81
Rgn	0.126569	1.66e-80
Ttc21b	0.126636	2.88e-80
Rimbp2	0.126605	3.18e-80
Tcaim	0.126493	4.41e-80
RGD1359290	0.126072	7.69e-80
Npnt	0.125817	2.96e-79
Aco1	0.125466	7.78e-79
LOC102551695	0.12459	7.88e-78
Csf2rb	0.124426	8.28e-78
Nrdc	0.124375	1.91e-77
Afmid	0.123755	9.79e-77
Snx24	0.123693	1.3e-76
Twist2	0.120833	2.34e-76
RGD1307537	0.123024	2.85e-76
Serpinf2	0.123105	5.34e-76
Plekhh2	0.122676	1.04e-75
Ddi2	0.122782	1.67e-75
Gpm6a	0.122716	2.01e-75
Acox1	0.122189	7.58e-75
Cryz	0.122174	7.68e-75
Sspo	0.121274	5.67e-74
Cubn	0.121452	6.57e-74
Cbs	0.121303	7.46e-74
Cpne8	0.121143	8.09e-74
Ddah1	0.12136	8.47e-74
RGD1562392	0.121028	2.14e-73
Parp14	0.120575	5.31e-73
Slc22a5	0.120505	8.82e-73
Nuak1	0.11972	2.18e-72
Megf11	0.120123	2.45e-72
Fam20c	0.119508	1.3e-71
Mt-nd5	0.11916	3.33e-71
Oacyl	0.11793	7.93e-71
Pmepa1	0.118566	8.36e-71
Scp2	0.118632	1.34e-70
Nfkb1	0.118338	2.75e-70
Paqr5	0.118264	3.85e-70
Abcc6	0.118169	4.31e-70
Wdfy3	0.118007	7.28e-70
Tgif1	0.117726	1.03e-69
Dao	0.117787	1.13e-69
Trim72	0.0797741	1.16e-69
Pign	0.117822	1.28e-69
Fosl2	0.117534	1.66e-69
Afap1l2	0.117437	2.83e-69
Grhpr	0.117046	8.31e-69
Ypel2	0.11695	1.03e-68
Blnk	0.116392	2.51e-68
Zcchc7	0.11663	3.07e-68
Thnsl2	0.116475	4.2e-68
Prr5	0.116294	6.14e-68
Usp20	0.116331	6.4e-68
Agxt2	0.11619	9.4e-68
Sema6a	0.116175	9.66e-68
Plekha7	0.116173	1.01e-67
Scn3b	0.115026	1.66e-67
Ngf	0.114871	1.85e-67
Elfn1	0.115389	4.29e-67
Csmd1	0.115342	4.86e-67
Ppic	0.115263	8.33e-67
Itgb1	0.115188	1.23e-66
Mgam	0.115107	1.61e-66
App	0.114771	3.92e-66
Vwa8	0.114225	1.35e-65
Slc25a13	0.114148	2e-65
Sema3c	0.114028	2.48e-65
Itpr1	0.11394	3.43e-65
Tenm4	0.113505	7.48e-65
Rufy3	0.11361	8.07e-65
Rnf152	0.113575	8.28e-65
Folh1	0.11289	1.33e-64
Tnfrsf21	0.1133	1.81e-64
Adgrl2	0.113265	1.96e-64
Sord	0.11311	2.73e-64
Atp8a1	0.113036	2.82e-64
AABR07044001.4	0.112615	2.96e-64
Spatc1	0.112935	3.59e-64
Csad	0.112677	6.27e-64
Maml2	0.112705	8.3e-64
Anxa5	0.112412	9.58e-64
Nrg1	0.112618	1.03e-63
Ttc3	0.112499	1.39e-63
Abcc4	0.112472	1.45e-63
Glul	0.11237	1.71e-63
AABR07021930.1	0.111727	3.33e-63
Cacna2d3	0.111686	3.76e-63
Rbfox2	0.111985	5.08e-63
AABR07035839.1	0.111931	5.35e-63
Pde4d	0.111781	7.43e-63
Abhd14a	0.111554	8.88e-63
Etl4	0.111707	1.03e-62
Errfi1	0.111585	1.37e-62
Skint10	0.11107	1.75e-62
Nmrk1	0.111335	1.82e-62
Foxp2	0.111144	2.73e-62
Vim	0.110835	3.01e-62
LOC108350528	0.110706	3.06e-62
Topaz1	0.110834	8.39e-62
Gja1	0.110455	9.42e-62
LOC100363193	0.110014	1.53e-61
Mindy3	0.110566	1.68e-61
Gsta5	0.110208	3.4e-61
Cadps2	0.110283	3.51e-61
Ggt1	0.110065	5.77e-61
Sntg2	0.109899	6.18e-61
Arid5b	0.109551	2.31e-60
Fnip2	0.109518	2.52e-60
Nfia	0.109297	4.01e-60
Nxn	0.109085	4.08e-60
Podnl1	0.0797384	5e-60
Pnpla3	0.108989	6.06e-60
Sptlc2	0.10899	8.6e-60
Pik3ap1	0.108798	1.14e-59
Xpnpep2	0.108702	1.46e-59
Mbnl1	0.108365	4.32e-59
Gk	0.108185	6.35e-59
Fam102a	0.10754	2.63e-58
Dnm3	0.107589	2.72e-58
Myl12b	0.107411	3.65e-58
Jarid2	0.107451	4.07e-58
Nectin2	0.106634	1.06e-57
Tox	0.106934	1.46e-57
Mt-nd3	0.106894	1.54e-57
Gm22714	0.104253	1.65e-57
AABR07067023.1	0.106693	2.54e-57
AABR07027080.1	0.0972598	3.97e-57
Ankib1	0.106285	7.04e-57
Trak2	0.106142	9.84e-57
Nabp1	0.105946	1.07e-56
Slc16a4	0.105703	2.42e-56
Tnik	0.105675	2.75e-56
Adhfe1	0.105319	6.15e-56
Gmds	0.10528	7.19e-56
Pamr1	0.104995	8.07e-56
AABR07060519.1	0.104857	1.2e-55
Oxr1	0.104956	1.56e-55
Nrip1	0.104754	2.74e-55
Srrm2	0.104702	3.03e-55
Mt-nd4l	0.104178	9.38e-55
Lactb2	0.104151	1e-54
Atf3	0.103056	1.38e-54
Naprt	0.103643	3.14e-54
Wnk1	0.103464	5.9e-54
Acmsd	0.103093	9.19e-54
AC095390.2	0.102669	1.2e-53
Erich4	0.102212	1.84e-53
Pawr	0.102886	2.19e-53
Mrps6	0.102721	2.8e-53
Ppp3ca	0.102736	3.23e-53
Nckap5	0.102581	4.36e-53
Ppfibp2	0.102566	4.44e-53
Slc5a12	0.102321	5.38e-53
Tinag	0.102435	5.56e-53
Dse	0.102001	5.81e-53
Akr1c2	0.101998	6.29e-53
Dennd2b	0.101914	1.07e-52
Fmnl1	0.101911	1.48e-52
Frmd6	0.101762	1.58e-52
Ccdc88a	0.101901	2.18e-52
Utrn	0.101875	2.3e-52
Plekhg1	0.101343	5.94e-52
Aldh1l1	0.101008	1.24e-51
Ctsh	0.100938	1.85e-51
Nav1	0.100429	3.7e-51
Oat	0.100381	5.87e-51
Phyhd1	0.100407	6.67e-51
Tcea3	0.100252	7.41e-51
Mid1	0.100065	1e-50
Sycp3	0.0997987	1.25e-50
Nit2	0.0999084	1.62e-50
Slc34a3	0.0991645	2e-50
Lgr4	0.0997597	3e-50
Tef	0.0996586	3.09e-50
Sh3d19	0.0994759	5.76e-50
Sntb1	0.0990899	7.64e-50
Anpep	0.099073	1.21e-49
Psd3	0.0988197	1.51e-49
Prkcq	0.0988573	1.87e-49
Ythdf3	0.0986984	3.25e-49
AABR07025295.1	0.0986537	3.46e-49
Eps8l2	0.0984109	6.05e-49
Acvr1c	0.0982564	6.36e-49
Flna	0.0976631	1.47e-48
Timd2	0.097803	1.85e-48
Xpnpep1	0.0978301	2.15e-48
Pcdha13	0.0975809	2.98e-48
Epha7	0.0971543	4.48e-48
Fchsd2	0.09744	5.54e-48
Ets1	0.0971255	6.25e-48
Anxa3	0.0968152	7.17e-48
Plat	0.0965482	8.28e-48
Hagh	0.0970947	9.41e-48
AC134224.2	0.0968288	2.04e-47
Pter	0.0967661	2.44e-47
Ppp1r12a	0.0966857	2.91e-47
Nedd4l	0.0965588	3.53e-47
Ddc	0.0960669	5.74e-47
Spns3	0.0960783	7.47e-47
Shroom4	0.0960659	1.13e-46
Ipmk	0.0960252	1.22e-46
Slc47a1	0.0959745	1.23e-46
Rims2	0.0959173	1.49e-46
Slc38a1	0.0945768	3.5e-46
Cndp1	0.0952462	5.09e-46
Peak1	0.0953081	5.41e-46
Gnb1	0.0950226	9.81e-46
Tes	0.0942581	2.24e-45
Exoc4	0.0943667	4.49e-45
Cpq	0.0942294	5.89e-45
Cd276	0.0937406	6.96e-45
Zfp36l1	0.0939923	8.58e-45
Sctr	0.0935138	9.99e-45
Zfp521	0.0933495	1.86e-44
Pax8	0.093529	2.63e-44
Slc34a2	0.0933469	3.35e-44
Macrod1	0.0934075	3.46e-44
AABR07072562.1	0.0930918	3.84e-44
Il34	0.0933547	3.84e-44
Prkci	0.0931816	4.8e-44
Hacl1	0.0931377	5.13e-44
Plppr3	0.0838286	5.15e-44
Ctnna1	0.0931741	5.54e-44
Igsf11	0.0929578	9e-44
Mgat3	0.092759	1.13e-43
Pdgfb	0.0925056	1.31e-43
Alpk1	0.0924573	1.5e-43
Abtb2	0.0925858	1.76e-43
Rnls	0.0924418	2.67e-43
Ugt2b35	0.0920875	3.13e-43
Sds	0.0904953	3.16e-43
Galm	0.0922805	3.53e-43
Atxn1	0.0922494	3.99e-43
Tspan9	0.0917496	5.75e-43
Hoga1	0.092056	6e-43
Cnksr3	0.091919	7.05e-43
Septin4	0.091626	1.11e-42
AABR07002969.1	0.0916857	1.17e-42
Sdc2	0.0915037	1.85e-42
Galnt11	0.0914245	2e-42
Slc2a5	0.0911997	2.12e-42
Akt3	0.0911845	2.56e-42
Ccn6	0.0907534	2.57e-42
Zfp385b	0.0911326	2.76e-42
Slit2	0.0912938	2.83e-42
Rnf19a	0.0913002	2.86e-42
LOC501233	0.0911148	3.73e-42
Osmr	0.0907291	6.62e-42
Rarres1	0.090369	7.04e-42
Itgb8	0.0907166	9.65e-42
Sptbn1	0.0906828	9.73e-42
Nbeal1	0.0905675	1.31e-41
Sult1c2	0.0900791	2.99e-41
Srgap3	0.0894742	4e-41
Foxn3	0.0899978	4.19e-41
Atp1b1	0.0899219	4.94e-41
Tet2	0.0897014	7.67e-41
Col4a4	0.0895168	1.08e-40
Kmo	0.0894083	1.26e-40
Large1	0.0894402	1.32e-40
Mlc1	0.0876628	2.74e-40
Spata22	0.0887365	2.81e-40
Plcb1	0.0886512	6.45e-40
Igf1r	0.0884457	9.19e-40
Tcf4	0.0884457	9.95e-40
Impa1	0.0880478	1.81e-39
Pum2	0.0881104	1.91e-39
Nr1h4	0.0878298	3.34e-39
Gng12	0.0878228	3.47e-39
Ar	0.0875257	6.12e-39
Apaf1	0.0871135	8.32e-39
Prodh1	0.0872152	9.28e-39
Myh9l1	0.0872522	9.54e-39
Fndc3b	0.0870495	1.55e-38
Nf1	0.086795	2.69e-38
Fndc1	0.0865539	3.1e-38
RGD1309104	0.0863631	3.18e-38
Plscr1	0.0866125	3.83e-38
Tanc2	0.08659	4.01e-38
Slc5a8	0.0863407	5.13e-38
Fhl1	0.0862819	5.19e-38
AABR07012635.1	0.0861219	7.08e-38
Sipa1l1	0.0862097	8.2e-38
Odc1	0.086035	9.15e-38
Dcxr	0.085821	1.17e-37
Cmbl	0.0858737	1.26e-37
Fars2	0.085951	1.39e-37
Osbpl8	0.0859427	1.42e-37
Ptpn12	0.0858583	1.59e-37
Ass1	0.0858629	1.59e-37
Spint2	0.0857407	2.03e-37
Lifr	0.0856604	2.46e-37
Relb	0.0854541	2.56e-37
Caln1	0.0855165	2.69e-37
Afm	0.0852861	3.11e-37
Mybl1	0.0854125	3.63e-37
Zc3hav1	0.0852519	4.07e-37
Atp2a2	0.0852958	5.01e-37
Filip1l	0.0851155	5.38e-37
Gucy1a2	0.08513	6.19e-37
Carmil1	0.0851722	6.28e-37
AABR07015081.2	0.0850913	6.64e-37
Nhsl1	0.0851243	6.84e-37
Dennd2a	0.0846652	7.45e-37
Fmn1	0.0846676	7.95e-37
Plekha5	0.0849185	1.01e-36
Epn2	0.0847663	1.04e-36
Dmxl2	0.0848824	1.1e-36
Dnajc5b	0.0736347	1.13e-36
Ahnak	0.0846637	1.4e-36
Id3	0.0805517	1.51e-36
LOC108351703	0.0841719	1.72e-36
Pik3r1	0.0845862	1.89e-36
Ulk2	0.0844941	2.25e-36
Pde4b	0.0843465	2.33e-36
Fam189a1	0.0839732	2.72e-36
Cyp2e1	0.0841591	2.98e-36
Enah	0.0842686	3.11e-36
Ankrd6	0.0840237	3.55e-36
Mroh7	0.0776262	4.09e-36
Slc7a8	0.0838674	4.52e-36
AABR07028488.1	0.0839478	4.57e-36
Npc1l1	0.0838952	6.25e-36
Gpc4	0.0839264	6.83e-36
Clip2	0.0835193	8.09e-36
Plxna4	0.0833853	8.41e-36
Nox4	0.0836784	1.05e-35
LOC100910526	0.0835563	1.05e-35
Sardh	0.0835495	1.27e-35
Dlg1	0.0835953	1.27e-35
Hibadh	0.0835416	1.41e-35
Rabgap1l	0.0834077	1.84e-35
Ccser1	0.0833851	1.91e-35
Cdk17	0.0832976	2.08e-35
Ccdc114	0.0831254	2.26e-35
Fgfr2	0.0827553	2.5e-35
Ddx5	0.0830069	3.86e-35
Mcf2l	0.0827865	5.59e-35
Schip1	0.0824718	6.89e-35
H6pd	0.0826364	7.21e-35
Aass	0.0822509	1.41e-34
Arsb	0.081887	3.17e-34
Stard13	0.0818581	3.2e-34
Lpp	0.0818636	3.33e-34
Slc8a1	0.0815843	4.6e-34
LOC100910057	0.0815924	5.25e-34
Sntb2	0.0815161	6.05e-34
Tmem236	0.0810561	9.58e-34
Marchf3	0.0812543	1.03e-33
Arntl2	0.0805683	1.13e-33
AABR07015067.1	0.0807178	1.78e-33
Cttnbp2nl	0.0807552	2.1e-33
Gcdh	0.0807776	2.23e-33
Itgb4	0.0805423	2.39e-33
Lims2	0.0807095	2.63e-33
Gas6	0.0804517	2.96e-33
Arih1	0.0804067	4.97e-33
Tmem106a	0.0802517	6.5e-33
Slc9a3	0.0797832	9.88e-33
AABR07016674.1	0.0792339	2.48e-32
Rnf213	0.0793997	2.57e-32
Myo7a	0.0792913	3.33e-32
Nt5e	0.0793155	3.57e-32
Eps8	0.0792017	4.46e-32
Iqgap2	0.0790897	5.27e-32
Lclat1	0.0790369	5.97e-32
Sema5a	0.0789992	6.39e-32
Gpc6	0.078962	6.7e-32
Prodh2	0.078779	7.34e-32
Flnb	0.0788578	8.26e-32
Syn3	0.0788111	8.82e-32
Col16a1	0.0765576	8.93e-32
Rexo5	0.0787291	9.5e-32
Sat1	0.0785625	9.74e-32
Abcb4	0.0785655	1.08e-31
Ank3	0.0786187	1.18e-31
Rcan2	0.0785961	1.25e-31
Glt1d1	0.0783877	1.33e-31
Vav3	0.0784033	1.65e-31
St6gal1	0.0782606	2.17e-31
AABR07026125.1	0.0782988	2.17e-31
Zhx2	0.0782014	2.66e-31
Timp3	0.0781823	2.73e-31
Arhgap42	0.0781299	3.01e-31
Cd47	0.0780396	3.18e-31
Nap1l1	0.0779816	3.45e-31
Flvcr2	0.077893	3.95e-31
Crybg2	0.0777338	4.3e-31
Adk	0.0778944	4.49e-31
Reln	0.0771318	4.67e-31
Nsmce2	0.077708	6.33e-31
Sergef	0.0775766	7.09e-31
Stox2	0.0773911	7.21e-31
Capn13	0.0776218	7.33e-31
Pank1	0.0774804	9.09e-31
Faf1	0.0774098	1.08e-30
Srsf7	0.0773147	1.2e-30
Kif5c	0.0760262	1.21e-30
AABR07044444.1	0.0771467	1.28e-30
Uhrf2	0.077179	1.54e-30
Eya1	0.077054	1.58e-30
Fcgbpl1	0.0538976	1.86e-30
Nfib	0.0770747	1.92e-30
B2m	0.076891	2.23e-30
Chpt1	0.0767673	3.11e-30
Mitf	0.0767098	3.33e-30
Abhd17c	0.0766992	3.52e-30
P3h2	0.0766826	3.82e-30
Kpna4	0.0766671	3.86e-30
AABR07028137.1	0.0692626	5.46e-30
Stim2	0.0762876	6.73e-30
Tbl1x	0.0761639	9.13e-30
Rbms1	0.076106	1.04e-29
Luc7l2	0.0761012	1.06e-29
Il4r	0.0759689	1.13e-29
Irak3	0.0757753	1.23e-29
Abat	0.0756454	2.03e-29
Pgpep1	0.0756211	2.35e-29
AABR07051892.1	0.063603	3.2e-29
AABR07041140.1	0.0529543	5.91e-29
Gprc5c	0.0750775	5.91e-29
Ptpn13	0.0749354	7.71e-29
Flot2	0.0746994	1.06e-28
Cd9	0.0743179	1.27e-28
Rin2	0.0746297	1.32e-28
B3galt5	0.0745044	1.45e-28
Ros1	0.0743678	1.67e-28
AC114389.1	0.0735786	2.16e-28
Plxdc2	0.0741194	3.16e-28
Nipsnap1	0.0740726	3.3e-28
Msi2	0.0740065	3.65e-28
Rps6ka3	0.0739469	4.22e-28
Msmb	0.070805	4.47e-28
Nck2	0.0737244	4.99e-28
Rbm47	0.0737646	5.45e-28
Gsk3b	0.0736997	6.26e-28
Fras1	0.0736839	6.43e-28
Gpx3	0.0736782	6.54e-28
Rgl1	0.0736462	6.99e-28
Ptpro	0.0729601	7.62e-28
Gsta1	0.0734031	8.16e-28
Mcoln2	0.0733411	8.5e-28
Icam1	0.072972	9.86e-28
Jazf1	0.0731912	1.22e-27
Mob3b	0.0730538	1.89e-27
LOC108348175	0.0728149	2.55e-27
Swap70	0.0724252	4.79e-27
Tut4	0.0722186	5.66e-27
Fmo1	0.0722364	6.14e-27
Atp1a1	0.072319	6.38e-27
Cdo1	0.0721448	6.62e-27
Crocc	0.0721256	7.05e-27
Ncam1	0.0710701	7.33e-27
AABR07054469.1	0.070754	8.31e-27
Litaf	0.0720211	9.4e-27
Dach1	0.0720807	9.41e-27
Pdgfd	0.0715668	9.68e-27
Zbtb7c	0.0719272	9.79e-27
Lcn2	0.0713746	1.27e-26
Slc12a8	0.071709	1.64e-26
Rhpn2	0.0716166	1.65e-26
Il1rap	0.0713872	1.73e-26
Itga6	0.0716861	1.77e-26
Cpe	0.0712031	1.78e-26
Zfp622	0.0716585	1.79e-26
Ldlrad4	0.0716418	1.91e-26
AABR07008439.1	0.0713073	2.67e-26
Spop	0.0714131	2.77e-26
AABR07001382.1	0.0712833	3.39e-26
Gpc3	0.0709612	3.5e-26
Wwc1	0.0712343	3.57e-26
Mir6321	0.0500338	3.94e-26
LOC306766	0.0710937	4.16e-26
Glb1	0.0711525	4.19e-26
Disp1	0.0708588	6.2e-26
Bend7	0.0707961	7.43e-26
Fbxw12	0.0525187	8.55e-26
Ccdc141	0.0706713	8.83e-26
Pced1b	0.0703467	9.3e-26
Dock7	0.0706156	9.69e-26
Spats2l	0.0703087	9.69e-26
Dnajc13	0.0706293	9.9e-26
LOC500948	0.0704071	1.05e-25
Fggy	0.0705005	1.22e-25
Fut9	0.0699964	1.25e-25
Dglucy	0.0703563	1.43e-25
Slc10a2	0.07021	1.46e-25
Map7d1	0.0699431	1.46e-25
Abcc5	0.0702038	1.5e-25
Spock1	0.0701832	1.55e-25
Cdkl1	0.0702073	1.72e-25
Sox6	0.0702633	1.77e-25
Aldh1a1	0.0698269	2.08e-25
Rnf181	0.0698098	2.5e-25
AABR07044171.2	0.0693054	2.58e-25
Hif3a	0.0688546	2.76e-25
AABR07006283.1	0.0692345	2.85e-25
Gbf1	0.0699292	3.01e-25
Gldc	0.0695783	3.54e-25
Pcsk5	0.0698176	3.56e-25
Ppfibp1	0.0698136	3.6e-25
Pxmp4	0.0696263	3.61e-25
Rbbp8	0.0696727	3.99e-25
Bcl6	0.0695992	4.12e-25
Bicd1	0.0692051	4.72e-25
Ncoa7	0.0695975	4.98e-25
Prkar2a	0.0695257	5.16e-25
Cyp2d5	0.0689307	8.44e-25
Arhgap18	0.0692513	8.56e-25
Zfand3	0.0692356	9.04e-25
Abcd3	0.0691409	1.03e-24
Cemip	0.0685139	1.04e-24
Hnf1a	0.0687436	1.76e-24
Arhgef28	0.0686693	2.2e-24
Slc25a42	0.0685145	2.29e-24
Lcor	0.0686007	2.45e-24
5330417C22Rik	0.0684583	2.57e-24
Slc22a18	0.0684837	2.76e-24
Clcf1	0.0683153	2.81e-24
Fam214a	0.0684608	2.97e-24
Sirpa	0.067869	4.11e-24
Scpep1	0.0681796	4.64e-24
Zfp93	0.0680154	4.73e-24
Zdhhc18	0.0679796	5.22e-24
AABR07060133.1	0.0680712	5.6e-24
Robo1	0.0674369	7.57e-24
Bmp4	0.0676497	8.49e-24
Cdhr5	0.0674742	1.36e-23
AABR07041096.1	0.0673206	1.45e-23
Slc5a11	0.0672435	1.75e-23
AABR07066188.1	0.0671356	2.2e-23
Stk32c	0.0640307	2.51e-23
Dennd1a	0.0670964	2.53e-23
Vegfa	0.0670455	2.66e-23
Mark1	0.0669006	2.66e-23
Pxdn	0.0664525	2.69e-23
Wdr33	0.0669892	2.97e-23
Slc39a8	0.0666773	3.09e-23
Plec	0.0669041	3.11e-23
Abl2	0.0668185	3.79e-23
Cobll1	0.0668243	3.8e-23
Hs6st1	0.0668147	3.8e-23
Sae1	0.0667488	4.01e-23
AABR07044900.1	0.0666333	4.96e-23
Eya2	0.0659515	5.23e-23
AABR07071287.1	0.0452336	5.47e-23
Me3	0.0664526	5.75e-23
Tyw1	0.0664724	5.79e-23
Clic4	0.0665445	5.81e-23
Ppp2r1b	0.0664097	6.53e-23
Tbc1d9	0.0659931	6.56e-23
Kyat1	0.0663747	6.76e-23
Ccn2	0.0660381	8.04e-23
Stat3	0.0663037	8.12e-23
Stmn4	0.0558538	8.3e-23
Dock11	0.0659236	9.35e-23
Ptbp3	0.0661635	9.63e-23
Ptpn9	0.0660978	1.08e-22
Zfp629	0.0660192	1.27e-22
Hecw1	0.0658954	1.28e-22
Phc2	0.0658828	1.4e-22
Rnf144b	0.0658989	1.52e-22
Mast3	0.0657137	1.74e-22
Pde4c	0.0655739	1.76e-22
Unc13b	0.0657113	1.78e-22
Clu	0.0655955	1.87e-22
Prss48	0.0655295	2.12e-22
Synpo	0.0604959	2.15e-22
Cers6	0.0656629	2.16e-22
Cdc42	0.0656322	2.16e-22
Pard3	0.0656305	2.27e-22
Adamts16	0.0646563	3.04e-22
Rdh5	0.0653307	3.1e-22
Lamc1	0.0653326	3.51e-22
AABR07001519.1	0.065303	3.7e-22
Gnaq	0.06523	4.14e-22
S100a10	0.0650222	4.23e-22
Tpk1	0.0651626	4.56e-22
Gstz1	0.0649674	4.87e-22
Setd7	0.0649274	4.94e-22
Pdcd7	0.0649647	5.84e-22
Ppara	0.0648663	6.13e-22
Manba	0.0649568	6.15e-22
Cdyl	0.0648525	7.01e-22
Amn	0.0647898	7.09e-22
Adamtsl4	0.0647086	7.13e-22
Erp44	0.0648405	7.29e-22
Aldh9a1	0.064499	1.11e-21
Slc44a1	0.0645108	1.14e-21
Pklr	0.0644364	1.14e-21
Nrep	0.0643087	1.18e-21
Btd	0.0644158	1.28e-21
C1qb	0.0453878	1.29e-21
Amacr	0.0642429	1.46e-21
Acsm3	0.0641344	1.52e-21
Gramd4	0.0641334	1.93e-21
St6galnac2	0.0634771	2.19e-21
Susd3	0.0639758	2.21e-21
Ush1c	0.0640039	2.42e-21
Tacc2	0.06402	2.46e-21
Epb41l3	0.063872	2.58e-21
Afap1	0.0636302	2.66e-21
Stxbp5	0.0639566	2.7e-21
Slc6a19	0.0634269	2.9e-21
Map3k5	0.0638949	2.95e-21
RGD1305807	0.0637144	3.39e-21
Tcim	0.0631964	4.16e-21
Frk	0.0632728	4.9e-21
Zfr	0.0635061	5.2e-21
Sparc	0.0631474	5.62e-21
Slc16a14	0.0633041	5.85e-21
Klf7	0.0631214	6.38e-21
Ttc36	0.0631221	6.8e-21
Gsap	0.0632372	7.28e-21
Sgms2	0.0631285	8.08e-21
AC121719.1	0.0625764	8.27e-21
Aqp1	0.0631167	8.38e-21
Snap91	0.0629848	8.44e-21
Pex1	0.0631184	8.72e-21
LOC501038	0.0628691	9.79e-21
Lrrc8c	0.0626977	1.11e-20
Id4	0.0626161	1.47e-20
Cyp2d2	0.0624651	1.85e-20
Slc6a13	0.0623997	2.1e-20
Tgfbi	0.0621652	2.58e-20
Dusp15	0.0586289	2.91e-20
Fam3d	0.0619499	3e-20
Neurl1	0.060799	3.2e-20
AABR07058091.2	0.0619208	3.24e-20
Sdcbp	0.0621742	3.28e-20
LOC103690116	0.0612804	3.31e-20
Ankrd44	0.0620955	3.9e-20
Tom1l2	0.0620244	4.32e-20
Spout1	0.0618082	5.24e-20
Cep112	0.0618766	5.31e-20
Myo1d	0.061874	5.33e-20
Txnrd1	0.0618593	5.37e-20
LOC103691744	0.0617061	5.42e-20
Rhob	0.0615495	5.5e-20
Arfgef3	0.0617457	5.74e-20
Chn2	0.0617541	5.98e-20
Iqch	0.0614998	6.98e-20
Rida	0.0615934	7.51e-20
Pabpn1	0.0616297	7.53e-20
AABR07058170.1	0.060925	9.03e-20
Pdzrn3	0.0614982	9.07e-20
Lamb1	0.0613567	9.5e-20
Myh7b	0.0613181	1.05e-19
Col5a1	0.0597008	1.07e-19
Phf14	0.0613433	1.13e-19
Taf4b	0.0612395	1.23e-19
Acsl4	0.0611938	1.27e-19
B4galt5	0.0609765	1.3e-19
Zcchc12	0.0380649	1.36e-19
Tsku	0.0608258	1.39e-19
Ywhaq	0.0611241	1.4e-19
Tmem169	0.0608295	1.46e-19
Btc	0.0609442	1.62e-19
Lamp1	0.0610272	1.7e-19
Pcdh17	0.0609865	1.71e-19
Kansl1	0.0610122	1.77e-19
Pde3b	0.0607624	2.13e-19
Lonp2	0.0607886	2.43e-19
Babam2	0.0607342	2.62e-19
Tspan5	0.0606138	3.11e-19
Ctnnd2	0.060271	3.16e-19
Ube2h	0.0605822	3.23e-19
Clk4	0.0604891	3.51e-19
Ifnlr1	0.0600483	3.65e-19
Eda	0.0604003	3.67e-19
Klf15	0.0602352	4.14e-19
Ftl1	0.0597403	5.96e-19
5S-rRNA.264	0.0571411	6.02e-19
Dock1	0.0600604	6.64e-19
Mmp16	0.0589445	6.91e-19
Abcg1	0.0592299	8.71e-19
Pfkfb3	0.0592636	8.76e-19
Efr3b	0.0595248	9.54e-19
Gtpbp4	0.0596153	9.78e-19
Slc5a2	0.0595455	1.05e-18
Ahcyl2	0.0597152	1.06e-18
Slco4a1	0.0583222	1.07e-18
Ptprm	0.0595873	1.13e-18
Chchd3	0.0596519	1.16e-18
Strn3	0.0595561	1.32e-18
Pde9a	0.0592078	1.32e-18
Ywhah	0.0594496	1.38e-18
Hspa8	0.0594434	1.5e-18
C4bpa	0.0531661	1.59e-18
Kl	0.0593528	1.59e-18
Homer1	0.0593517	1.65e-18
Nup210l	0.0592809	1.68e-18
AABR07044049.1	0.0590955	1.73e-18
Cux1	0.0593483	1.73e-18
R3hcc1l	0.0592914	1.85e-18
Ccdc80	0.0587581	1.87e-18
Mfsd5	0.0560175	1.92e-18
Usp10	0.0592109	2.05e-18
LOC103694082	0.0515443	2.15e-18
Dio1	0.0589231	2.45e-18
Pfkfb4	0.0588164	2.67e-18
AABR07027263.1	0.057301	2.71e-18
LOC103690137	0.0587414	2.79e-18
Adam12	0.0581257	2.95e-18
Mtss1	0.0589519	2.97e-18
Rhpn1	0.0588297	3.06e-18
Ubc	0.058907	3.1e-18
Pde7b	0.0587686	3.72e-18
Zfp608	0.0587521	3.74e-18
Srgap2	0.0587106	3.95e-18
Arhgap17	0.0586807	4.27e-18
Myo5b	0.0586685	4.33e-18
Phyh	0.0586398	4.39e-18
Tmigd1	0.0583549	4.58e-18
Chka	0.058314	6.66e-18
Snora20	0.0326245	7.09e-18
Tbl1xr1	0.0582612	7.38e-18
Krt76	0.038836	7.55e-18
Anxa4	0.0581323	7.85e-18
Npepps	0.0581511	8.56e-18
Limch1	0.0581539	8.62e-18
Pdpn	0.0575876	8.64e-18
LOC499643	0.0579059	1.01e-17
Ubap1	0.057996	1.03e-17
Frem2	0.0577383	1.08e-17
Map3k13	0.0578647	1.27e-17
Agfg2	0.0577921	1.29e-17
Mpp6	0.0577925	1.36e-17
Arl13a	0.0571738	1.45e-17
Ogt	0.0577012	1.57e-17
Gpr137b	0.0576643	1.63e-17
Gli3	0.0568596	1.71e-17
Col4a5	0.0576297	1.71e-17
Rell1	0.0575636	1.83e-17
Prpsap2	0.057535	1.83e-17
Ppp1r9a	0.0574692	2.02e-17
AABR07044635.2	0.0573049	2.29e-17
Ddx52	0.0573298	2.35e-17
Pcgf5	0.0573372	2.41e-17
AABR07053472.1	0.0572432	2.52e-17
Myo6	0.0573081	2.62e-17
Pcca	0.0572602	2.72e-17
Stag1	0.0572578	2.8e-17
Add1	0.0572509	2.82e-17
Csrp1	0.0569646	2.84e-17
Arhgef12	0.0571393	3.26e-17
Slc7a9	0.0571215	3.26e-17
Ano6	0.0571072	3.4e-17
Arid5a	0.0540309	3.4e-17
Dab2ip	0.0570723	3.45e-17
Col6a6	0.0570597	3.55e-17
Add3	0.0569884	3.95e-17
AABR07026536.1	0.056819	4.24e-17
Rb1	0.0568724	4.58e-17
Selenop	0.0567985	4.6e-17
Glp2r	0.0399818	4.82e-17
Rfx3	0.0566532	6.06e-17
Map3k2	0.056575	6.66e-17
Gtdc1	0.0565679	6.73e-17
Epb41	0.0565383	7.08e-17
Mpv17l	0.0564669	7.16e-17
AABR07035461.1	0.0502148	7.34e-17
Usp13	0.0560791	7.78e-17
Efcab5	0.056263	8.11e-17
Bcat1	0.0548153	8.15e-17
7SK.22	0.039407	8.9e-17
Wsb1	0.0562434	9.45e-17
Ppargc1a	0.0562886	9.66e-17
Fam171a1	0.056275	9.73e-17
Pacsin2	0.0561043	1.24e-16
Cpxm2	0.0556747	1.29e-16
AABR07058441.1	0.0558929	1.44e-16
Arhgef3	0.0558546	1.71e-16
Naglt1	0.0557088	1.75e-16
Dst	0.055815	1.78e-16
AY172581.23	0.0555306	1.82e-16
Rreb1	0.0557519	1.95e-16
Dgka	0.0557267	1.96e-16
Arhgap10	0.0556989	2.07e-16
Sbf2	0.0556236	2.29e-16
Lpin2	0.0555942	2.32e-16
Shroom3	0.0554942	2.34e-16
Serpinc1	0.0553143	2.52e-16
Erbb4	0.0555206	2.6e-16
Man2a1	0.0554683	2.75e-16
Rere	0.0554472	2.8e-16
AABR07033987.1	0.0385795	2.92e-16
Metazoa-SRP.4	0.0384394	2.99e-16
Tead1	0.0553996	3.01e-16
Gm24262	0.0390143	3.08e-16
Gm25803	0.0358219	3.15e-16
AABR07062583.1	0.0553478	3.16e-16
Wnt6	0.0382751	3.23e-16
Phf1	0.0551244	3.48e-16
AC118957.1	0.0330635	3.52e-16
Ube2q2l	0.0369057	3.54e-16
LOC108348048	0.0533193	3.55e-16
Tmem88b	0.0212717	3.58e-16
Kcnh3	0.055221	3.59e-16
Crtac1	0.0550648	3.6e-16
U6.900	0.037911	3.66e-16
AABR07057079.1	0.0389268	3.69e-16
Wdr88	0.0381459	3.86e-16
Dpp7	0.0549086	4.45e-16
Myom3	0.0341133	4.47e-16
Prdm14	0.0386857	4.47e-16
Msi1	0.0495376	4.66e-16
Rbms3	0.0549475	5.03e-16
Il33	0.0549289	5.18e-16
Josd2	0.0546346	5.33e-16
Usp32	0.0549192	5.44e-16
Tnrc6b	0.054917	5.51e-16
Palmd	0.0526997	5.72e-16
Fmo2	0.0547481	5.75e-16
Il24	0.0540522	5.82e-16
Cd164	0.0548173	5.94e-16
Atp6v1b2	0.0547877	6.14e-16
Cysltr1	0.0373911	6.21e-16
Pdcd6ip	0.0547494	6.72e-16
44621	0.0545239	6.84e-16
Trabd2b	0.0547101	6.92e-16
Ccdc113	0.0539192	8.09e-16
Cacng5	0.0540037	9.18e-16
Mplkip	0.0544246	9.25e-16
Syt17	0.05425	9.51e-16
Slc9a3r1	0.0542192	1.22e-15
Hsd17b14	0.0537995	1.53e-15
Ap1s3	0.0540084	1.57e-15
Col18a1	0.0540609	1.59e-15
Mapt	0.0540445	1.63e-15
RT1-A1	0.0537288	1.69e-15
Nceh1	0.0538373	1.86e-15
Cyp39a1	0.0530548	2e-15
Tanc1	0.0538285	2.12e-15
Gigyf2	0.0538168	2.17e-15
Arhgef17	0.0537017	2.3e-15
Capza1	0.0536482	2.47e-15
Cep57l1	0.053598	2.47e-15
B4galt6	0.053647	2.55e-15
Sh3pxd2a	0.0535	2.74e-15
Tmem125.1	0.0531868	2.76e-15
Nmt2	0.053499	3.02e-15
Nfyc	0.0535288	3.02e-15
Birc6	0.0534964	3.2e-15
Akap10	0.0534351	3.38e-15
Myoz2	0.0435229	3.38e-15
Gcm1	0.0530536	3.84e-15
Ugt1a6	0.053295	4e-15
Scoc	0.0532623	4.1e-15
Pcsk2	0.0529857	4.15e-15
Fgf1	0.0531689	4.59e-15
C1qtnf3	0.0528408	4.83e-15
Stradb	0.0531357	4.84e-15
Boc	0.0528247	4.95e-15
Sgcd	0.0530104	5.18e-15
Prrg1	0.0527957	5.77e-15
Mkln1	0.0529874	5.93e-15
Plxna2	0.0529597	5.98e-15
Sh3bgrl	0.0528452	6.1e-15
Mapkap1	0.0529624	6.11e-15
AABR07007032.1	0.0529111	6.5e-15
Chsy3	0.0524588	7.03e-15
Map4k5	0.0527926	7.33e-15
Etv1	0.0526528	7.54e-15
Lmx1b	0.0526439	7.57e-15
Rasal2	0.0527832	7.57e-15
Gstt2	0.0526668	7.58e-15
Cflar	0.0527156	8.22e-15
Ift88	0.0526372	8.34e-15
Rngtt	0.0526826	8.37e-15
Espn	0.0526253	8.6e-15
Smtnl2	0.0524438	9.83e-15
Mgrn1	0.0523381	1.2e-14
Wwc2	0.0523994	1.2e-14
Depdc1b	0.052157	1.29e-14
Ehbp1	0.0522983	1.35e-14
AABR07016845.1	0.0520192	1.35e-14
AABR07027925.1	0.0521218	1.36e-14
Csrnp3	0.0522527	1.37e-14
Acnat2	0.0403762	1.43e-14
Soga1	0.0519799	1.54e-14
Dysf	0.0519318	1.63e-14
Nova1	0.0519864	1.63e-14
Gphn	0.0521023	1.71e-14
Shtn1	0.0520783	1.73e-14
Prkar1b	0.0517079	1.89e-14
Hipk2	0.0519027	2.17e-14
AABR07014855.1	0.041147	2.19e-14
Lamb2	0.0516931	2.24e-14
Dcbld2	0.0518054	2.26e-14
Adamts12	0.0514323	2.36e-14
Lmo7	0.0518178	2.39e-14
ST7	0.0517738	2.51e-14
Ccdc106	0.0473459	2.78e-14
Sertad2	0.0515927	2.9e-14
Esyt2	0.0516042	2.99e-14
Mdga2	0.0515742	3.06e-14
Akr1c15	0.0472813	3.12e-14
Pabpc4l	0.0418725	3.31e-14
Asrgl1	0.0514508	3.46e-14
AABR07044001.2	0.050574	3.47e-14
Gcnt2	0.0514789	3.49e-14
AABR07001068.1	0.0510405	3.66e-14
Kit	0.0510486	3.66e-14
Tmtc1	0.0509004	3.96e-14
Cpne4	0.0509511	4.28e-14
Hnrnph1	0.0512808	4.43e-14
Rap1gap2	0.0512047	4.43e-14
Mroh2a	0.0511617	4.47e-14
Kif13b	0.051216	4.67e-14
AC111847.1	0.0507729	4.71e-14
Srms	0.0478092	4.8e-14
Kif16b	0.0511771	5.07e-14
Lrch1	0.0509334	5.54e-14
Car2	0.0510569	5.73e-14
Kank2	0.0507307	5.86e-14
Pum1	0.0510023	6.17e-14
Herpud1	0.0509217	6.33e-14
Prkd1	0.0508631	6.51e-14
Ect2	0.0506284	6.77e-14
Sil1	0.0508877	6.88e-14
Glud1	0.0507846	7.98e-14
Spag9	0.0506901	8.97e-14
U6.24	0.0425385	9.36e-14
LOC102554658	0.0499897	9.43e-14
Cdkal1	0.0506108	9.75e-14
Fcho2	0.0505741	1.02e-13
LOC103689965	0.0504285	1.07e-13
Ankrd33b	0.0504165	1.17e-13
Slc10a5	0.0501152	1.2e-13
Ehmt1	0.0503919	1.25e-13
Tbc1d5	0.050369	1.3e-13
Fkbp5	0.0502861	1.32e-13
Dync1h1	0.0502723	1.43e-13
Myo16	0.0498932	1.45e-13
Agps	0.0502071	1.47e-13
Pnisr	0.0501887	1.59e-13
Hnf1b	0.0501657	1.64e-13
Smg6	0.0501467	1.66e-13
Rsu1	0.0501185	1.69e-13
Eml5	0.0500769	1.71e-13
Tjp2	0.0500444	1.86e-13
Lamc2	0.0494987	1.86e-13
Snd1	0.0500324	1.9e-13
Prkca	0.0500343	1.9e-13
Phldb1	0.0500093	1.91e-13
Usp2	0.0497195	1.95e-13
Mtmr12	0.0499994	1.96e-13
Ikbkb	0.0499157	2.1e-13
G6pc	0.0496179	2.11e-13
Kcp	0.0489285	2.16e-13
Clybl	0.0498972	2.16e-13
Abca7	0.0496784	2.21e-13
Cyp4a1	0.0496833	2.36e-13
Adamts6	0.0496251	2.47e-13
Ablim3	0.0497784	2.51e-13
Cndp2	0.0497039	2.62e-13
Ano2	0.0489971	2.66e-13
Bbs2	0.0496499	2.69e-13
Tat	0.032011	2.69e-13
Arhgef40	0.0495323	2.72e-13
Dgki	0.0474582	2.84e-13
Ivns1abp	0.0495899	3.13e-13
Lpcat1	0.0491873	3.14e-13
Igsf5	0.0495494	3.19e-13
Cltrn	0.0494496	3.54e-13
Camta1	0.0494609	3.61e-13
Asgr2	0.0483878	3.88e-13
Sclt1	0.0493768	3.97e-13
Napsa	0.0493179	4.23e-13
Cnot4	0.0492243	4.71e-13
Tle4	0.0491875	4.85e-13
Akap8l	0.0491714	4.94e-13
Chdh	0.0491349	5.16e-13
LOC500350	0.0441116	5.21e-13
Mpzl2	0.0489603	5.34e-13
Kpna3	0.0490556	5.4e-13
Mef2a	0.0489589	6.35e-13
Robo2	0.0480819	6.97e-13
Cntnap1	0.0486302	7.08e-13
AABR07006097.1	0.0485427	7.36e-13
Elf3	0.0484922	7.5e-13
Cfap69	0.0487485	7.72e-13
Ubash3b	0.0487121	7.91e-13
AC096301.1	0.048692	8.09e-13
Samd5	0.0485825	8.62e-13
Rock2	0.0486856	8.68e-13
Fbn2	0.0353646	8.9e-13
RGD1560883	0.0486257	9.07e-13
Slc5a9	0.0485323	9.17e-13
AABR07044570.1	0.0485075	9.28e-13
Ankfy1	0.0485732	9.59e-13
Tas1r2	0.0484897	9.72e-13
Melk	0.0480823	1.01e-12
Per2	0.0484908	1.01e-12
Hlcs	0.0484503	1.05e-12
Akap2	0.0484713	1.06e-12
Zmynd8	0.048372	1.22e-12
Hnrnpa2b1	0.0483534	1.24e-12
Dut	0.0482659	1.33e-12
Nptn	0.0482467	1.37e-12
Itga9	0.0482564	1.37e-12
Hormad2	0.0482522	1.37e-12
Tlr4	0.046863	1.38e-12
Samd9	0.0470931	1.44e-12
Mt-atp8	0.0481894	1.45e-12
Sdhaf3	0.0480268	1.59e-12
Gramd2b	0.0480899	1.61e-12
Kremen1	0.0467972	1.62e-12
Plau	0.0480449	1.71e-12
Stat5a	0.0477004	1.79e-12
Ehhadh	0.0478898	1.82e-12
Ccdc50	0.0479543	1.88e-12
Mlh3	0.0479343	1.89e-12
Kcnj15	0.0478186	1.89e-12
Ppfia4	0.0478281	2.02e-12
AABR07032622.1	0.0478086	2.06e-12
Anks6	0.0478417	2.16e-12
Cpeb3	0.0476791	2.6e-12
Exoc6	0.0476858	2.6e-12
Camk2d	0.0476112	2.69e-12
Kif11	0.0475431	2.86e-12
Tkfc	0.0474592	2.89e-12
Myo9a	0.0475539	2.97e-12
Suclg2	0.047549	3.02e-12
St3gal6	0.0474874	3.15e-12
Aspdh	0.0472611	3.34e-12
Aff1	0.0474434	3.34e-12
Bmp1	0.0471749	3.45e-12
Ssbp2	0.0474062	3.51e-12
Ptprd	0.0473431	3.78e-12
Fgf12	0.0467826	3.92e-12
AC125248.1	0.0472692	3.93e-12
Fgfr4	0.0472	4.15e-12
Ubac2	0.0471431	4.56e-12
Rgs12	0.0463051	4.61e-12
Cstf3	0.0471287	4.69e-12
Kifc1	0.0466568	4.7e-12
Papss2	0.0470837	4.81e-12
Cdc42bpa	0.047097	4.87e-12
Pbld1	0.0470513	4.94e-12
Phc3	0.047049	5.08e-12
AC103056.1	0.0455507	5.27e-12
Agpat4	0.04698	5.28e-12
Enpp3	0.0468721	5.62e-12
Sh3gl2	0.0468836	5.67e-12
Ywhag	0.0468455	5.98e-12
Tns3	0.0469093	6.01e-12
Srgap1	0.0468705	6.06e-12
Pbx3	0.0468672	6.11e-12
Ccdc96	0.0439225	6.19e-12
Arhgap28	0.0466015	6.22e-12
N4bp1	0.0468188	6.37e-12
Tmcc3	0.0467589	6.52e-12
Marchf6	0.0468173	6.53e-12
Rai1	0.0467854	6.62e-12
Dok6	0.0464516	6.69e-12
Adamts9	0.046698	7.4e-12
Phactr2	0.0465564	7.8e-12
Map4	0.0465836	8.44e-12
Phf21a	0.0465795	8.49e-12
Uvrag	0.0465499	8.78e-12
LOC691551	0.0460321	9.38e-12
Gmnn	0.0423117	9.49e-12
Atf7	0.0464454	9.79e-12
Slc6a6	0.0464183	9.85e-12
Mtap	0.046352	1e-11
Bhmt	0.0461616	1.07e-11
S100a1	0.0461318	1.09e-11
Dsg2	0.0461755	1.14e-11
Htra1	0.0461157	1.2e-11
Crym	0.046105	1.25e-11
Dcaf8	0.0461925	1.28e-11
Trpm3	0.0461548	1.28e-11
Parp9	0.0460874	1.28e-11
Ppp6r3	0.0461549	1.33e-11
Ncald	0.0461038	1.35e-11
Nanos3	0.0419258	1.35e-11
Snrnp70	0.0460787	1.45e-11
Clasp1	0.0460497	1.47e-11
Slc25a10	0.0459384	1.51e-11
Psma8	0.0456305	1.55e-11
Col4a2	0.0459565	1.55e-11
Lcorl	0.0459894	1.57e-11
Grb10	0.0459357	1.61e-11
Trim35	0.0459118	1.64e-11
Fat3	0.0459191	1.65e-11
C3	0.0450722	1.66e-11
Slc27a6	0.0373914	1.74e-11
Rhbdl3	0.0458253	1.81e-11
Arfgap3	0.0457924	1.87e-11
Samd12	0.0456215	1.89e-11
Etv5	0.0455488	1.95e-11
Usp47	0.0457446	2.04e-11
Gpatch2	0.0456847	2.16e-11
Akap13	0.0456801	2.19e-11
Pif1	0.0454025	2.22e-11
Ica1	0.0454471	2.3e-11
Ola1	0.0455549	2.36e-11
Egfr	0.0455888	2.39e-11
Celf2	0.0455531	2.48e-11
Lrrn3	0.0447485	2.56e-11
Epb41l5	0.0455116	2.6e-11
Afap1l1	0.0450961	2.6e-11
AABR07016572.1	0.0454594	2.68e-11
Oxsr1	0.0454069	2.87e-11
Baz1b	0.0453675	3.01e-11
Trio	0.0453354	3.13e-11
Def8	0.0452414	3.21e-11
Cr1l	0.0452502	3.23e-11
Dmxl1	0.0452926	3.28e-11
Dusp16	0.0452406	3.29e-11
Tmem131l	0.045218	3.43e-11
Nt5c2	0.0451576	3.75e-11
Bmf	0.0446084	3.81e-11
Ssbp3	0.045104	3.84e-11
Trim24	0.045079	3.85e-11
Myo10	0.0450927	4.02e-11
Cert1	0.0450302	4.28e-11
Npas2	0.044737	4.43e-11
Cdk13	0.0449808	4.52e-11
Tmcc1	0.0449522	4.59e-11
Dnah7	0.0448513	4.81e-11
Greb1	0.0443963	4.84e-11
Lypla1	0.0448364	5.08e-11
Tnfaip3	0.0442914	5.27e-11
Pdlim7	0.0445287	5.45e-11
Cpox	0.0447442	5.63e-11
Gadd45g	0.0445171	5.81e-11
Ovol1	0.0445807	5.91e-11
Kdm2a	0.0447146	5.91e-11
Ctsl	0.0446842	6.01e-11
Angpt1	0.0445509	6.22e-11
Sacm1l	0.0445779	6.75e-11
Setd5	0.0445871	6.75e-11
Tmem164	0.0445655	6.79e-11
Dclk3	0.044511	7.02e-11
Acox2	0.0442009	7.42e-11
Ktn1	0.0444941	7.42e-11
Mbnl2	0.0444778	7.56e-11
Arhgap26	0.0444646	7.65e-11
Klhdc10	0.0444174	7.91e-11
Fndc3a	0.0444222	7.92e-11
Hsp90ab1	0.0443878	8.26e-11
Snx4	0.0443469	8.4e-11
Syndig1	0.0429255	8.4e-11
Map9	0.0439989	9.22e-11
Eif2ak3	0.0441969	9.85e-11
Fxr1	0.0441914	1e-10
Iyd	0.0439023	1.01e-10
Bcl3	0.0440474	1.02e-10
Pdgfa	0.0441051	1.02e-10
AABR07065124.2	0.043243	1.08e-10
Ndel1	0.0440804	1.12e-10
RGD1309730	0.0439436	1.14e-10
Plekha1	0.0440252	1.15e-10
Map2k4	0.0440019	1.19e-10
AABR07030257.1	0.0395054	1.19e-10
Trim46	0.0419761	1.23e-10
Armc3	0.0434072	1.25e-10
RGD1307100	0.0439484	1.29e-10
Herc4	0.0438779	1.38e-10
Kcnk1	0.0437773	1.4e-10
Bdh2	0.0437846	1.42e-10
Olr1668	0.0426863	1.49e-10
Nit1	0.0437734	1.49e-10
Lmna	0.0436564	1.5e-10
Mylk	0.0437365	1.58e-10
Nfkbia	0.043588	1.59e-10
Pias2	0.0437112	1.6e-10
Cask	0.0436038	1.71e-10
Cfap65	0.0429908	1.78e-10
AABR07008287.2	0.0434208	1.84e-10
Stk38l	0.043514	1.88e-10
Prss30	0.0431059	1.95e-10
Cenpu	0.0322254	1.97e-10
Abi1	0.0435099	1.98e-10
Itga3	0.0433576	1.99e-10
Mcts1	0.0434147	2.02e-10
Lbh	0.0431155	2.04e-10
Sp3	0.0434553	2.04e-10
Etv4	0.0426836	2.04e-10
Csrp2	0.0433472	2.14e-10
Slc17a2	0.0433308	2.15e-10
Ttll13	0.0431852	2.19e-10
Lrpap1	0.0433086	2.37e-10
AABR07065598.1	0.0350896	2.46e-10
Col27a1	0.0432238	2.5e-10
Slc12a6	0.0432017	2.66e-10
LOC100909712	0.0431857	2.73e-10
Fam107b	0.0431813	2.73e-10
Eif4ebp3	0.0431787	2.77e-10
Zfp84	0.0431157	2.87e-10
Rab10	0.0431158	2.92e-10
Prima1	0.0427548	2.93e-10
Sipa1l3	0.0431039	2.96e-10
Pde5a	0.0430283	2.97e-10
Zhx3	0.0430513	3e-10
Golga4	0.0430576	3.12e-10
Krt7	0.042704	3.23e-10
Fnbp1l	0.0430056	3.26e-10
Myef2	0.0429398	3.44e-10
Cxcl16	0.0427064	3.47e-10
Slc14a2	0.0373444	3.57e-10
Impa2	0.0428083	3.76e-10
Sgcg	0.0382901	3.81e-10
Cmip	0.0428267	3.91e-10
Crlf1	0.0403575	3.95e-10
Rai14	0.0427508	4.05e-10
Pcm1	0.0427564	4.19e-10
Me1	0.0426744	4.25e-10
Tf	0.042608	4.27e-10
Trpc1	0.0426188	4.42e-10
AABR07049499.1	0.0420391	4.94e-10
Gab2	0.0425062	5.02e-10
Rhbdf2	0.0424364	5.23e-10
Fto	0.0425253	5.26e-10
Erlin1	0.0424469	5.35e-10
Prxl2c	0.042443	5.49e-10
Cys1	0.0424361	5.61e-10
Bzw2	0.0423238	5.64e-10
Tgfbr2	0.0423936	5.71e-10
Tnpo3	0.0424083	5.73e-10
Shmt1	0.042344	5.93e-10
Arg2	0.0421217	5.96e-10
Smad2	0.0422158	6.95e-10
Ralgps2	0.0421908	7.07e-10
Lrguk	0.0420713	7.29e-10
Dock5	0.0421655	7.42e-10
Prpf4b	0.0421191	7.78e-10
Cadps	0.0418099	8.15e-10
AABR07008462.1	0.0333736	8.44e-10
Cd302	0.0417948	8.6e-10
Clpx	0.0420001	8.63e-10
Slc35b4	0.0419598	8.72e-10
Ugcg	0.0416224	9.1e-10
Proc	0.0414749	9.12e-10
Map3k1	0.0417308	9.14e-10
Foxp1	0.0419432	9.19e-10
Slmap	0.0419224	9.35e-10
Mcu	0.0418838	9.53e-10
Calm1	0.0418157	1e-09
Hsd17b4	0.0418316	1.02e-09
Slc16a2	0.0417199	1.06e-09
Sorcs2	0.041721	1.11e-09
Aldh2	0.0416937	1.13e-09
Zfp516	0.0415955	1.15e-09
Ppl	0.0413832	1.18e-09
Glcci1	0.0416256	1.24e-09
Aco2	0.0416185	1.25e-09
Nedd9	0.0416085	1.26e-09
Rabgap1	0.0415816	1.3e-09
Ttbk2	0.0414851	1.35e-09
Ctsc	0.0413867	1.37e-09
Dcun1d3	0.0414563	1.38e-09
Olfml1	0.041357	1.39e-09
Mxd3	0.04141	1.41e-09
Eml6	0.0414605	1.42e-09
Srd5a3	0.0394278	1.46e-09
Fbxo32	0.0413179	1.49e-09
Tifa	0.041118	1.5e-09
Sh3glb1	0.0413514	1.55e-09
Masp1	0.0402484	1.6e-09
Ca5b	0.0413153	1.63e-09
Gspt1	0.041288	1.67e-09
Asph	0.0413082	1.67e-09
Canx	0.041309	1.68e-09
Pus7	0.0410505	1.71e-09
Lhpp	0.0412207	1.76e-09
Orai2	0.0411476	1.78e-09
Cebpd	0.0402596	1.8e-09
Xpr1	0.0412007	1.84e-09
Rbpms2	0.0411369	1.86e-09
Nkain3	0.040804	1.89e-09
Ipo7	0.0411474	1.89e-09
Ero1b	0.0411249	1.91e-09
St3gal3	0.041164	1.93e-09
Med13l	0.0411609	1.93e-09
Col8a1	0.0406943	1.93e-09
Spred2	0.0411533	1.94e-09
Ntf3	0.0410733	1.99e-09
Il19	0.0401617	2.02e-09
Memo1	0.0410532	2.05e-09
Plpbp	0.0409729	2.12e-09
Mtmr3	0.0409971	2.25e-09
Ddt	0.0409222	2.26e-09
F5	0.0407379	2.27e-09
Cabcoco1	0.0409817	2.27e-09
Trib3	0.0348052	2.29e-09
Dusp10	0.0396409	2.31e-09
Klhl29	0.0409568	2.33e-09
Emx1	0.0408558	2.35e-09
Ralgapa2	0.0409224	2.4e-09
Msantd3	0.0406261	2.45e-09
Ecpas	0.0408918	2.46e-09
Tnfrsf12a	0.0405709	2.5e-09
Reep3	0.0408365	2.56e-09
Lhfpl6	0.0403709	2.59e-09
Ttc28	0.0405283	2.7e-09
Pkn2	0.0407623	2.78e-09
Tmem237	0.0406418	2.79e-09
Scrn2	0.0404115	2.82e-09
Cd24	0.0406519	2.82e-09
Zfp827	0.040727	2.83e-09
Ptbp2	0.0407165	2.86e-09
Spata2L	0.0403643	2.87e-09
Adra1a	0.0406971	2.91e-09
Ubr3	0.0406986	2.96e-09
Atxn7l1	0.0406802	2.99e-09
Lims1	0.040525	3e-09
Ccny	0.0406628	3.03e-09
Abcc2	0.0405925	3.05e-09
Skap2	0.0406242	3.13e-09
Ppa2	0.0406123	3.14e-09
Shc2	0.0394335	3.16e-09
Zfand6	0.0406092	3.19e-09
Ybx1	0.0405376	3.19e-09
Zfhx3	0.0405744	3.25e-09
Dyrk1a	0.0405598	3.32e-09
Mccc1	0.0404798	3.36e-09
Dennd3	0.0405397	3.4e-09
Pafah1b1	0.0404971	3.56e-09
Cap2	0.0402491	3.57e-09
B4galt1	0.0403308	3.59e-09
Kdm1b	0.0404442	3.6e-09
Stxbp4	0.0404718	3.61e-09
AABR07057510.1	0.0396599	3.83e-09
Timp2	0.0399416	3.94e-09
Sgk2	0.0401504	4.18e-09
Slc1a5	0.0390873	4.19e-09
Tnfaip8	0.0402522	4.4e-09
Kctd1	0.0401648	4.45e-09
Atp8b5p	0.0401673	4.45e-09
Bbx	0.0402172	4.5e-09
Ptpn4	0.0402269	4.51e-09
Sesn3	0.0401533	4.54e-09
Pias1	0.0402184	4.54e-09
Mthfd1	0.0401677	4.57e-09
Agr3	0.0281866	4.88e-09
Washc4	0.0401347	4.95e-09
Necab2	0.0398409	4.97e-09
Ccdc148	0.040066	5.05e-09
AABR07049688.1	0.0395859	5.07e-09
Peli2	0.0400303	5.46e-09
Trim33	0.0399911	5.59e-09
Slc4a7	0.0397862	5.87e-09
Eaf2	0.039433	5.89e-09
Atxn10	0.0398909	6.12e-09
Ethe1	0.0397788	6.19e-09
Ces2h	0.0396523	6.42e-09
Bend5	0.0397857	6.62e-09
Kif12	0.0398109	6.65e-09
Egf	0.0369287	7e-09
Tmem174	0.0396911	7.08e-09
Ctsa	0.0397032	7.08e-09
Sgk1	0.0395591	7.24e-09
Matr3	0.0397107	7.31e-09
Arnt2	0.0394046	7.66e-09
Pan3	0.039659	7.66e-09
Tead2	0.0389148	7.7e-09
Itgb6	0.0395404	7.98e-09
Fut10	0.0390562	8.04e-09
Trpv4	0.0395757	8.16e-09
Mvp	0.0395102	8.17e-09
Slc37a4	0.0394675	8.54e-09
Akr1b8	0.0390621	8.62e-09
Parva	0.0395035	8.76e-09
Znrf1	0.0394532	9.12e-09
Ap3b1	0.0394244	9.5e-09
Parg	0.0394207	9.5e-09
L1cam	0.0380422	9.71e-09
Pds5a	0.0393476	1.01e-08
Foxo1	0.039347	1.01e-08
Fgf13	0.0392972	1.02e-08
AABR07002065.2	0.0391735	1.03e-08
Tmod3	0.0391937	1.09e-08
Cystm1	0.0390736	1.09e-08
Mccc2	0.0392049	1.1e-08
Eda2r	0.0364375	1.13e-08
S100pbp	0.0391798	1.16e-08
Hdac7	0.0388936	1.17e-08
Itm2b	0.0391739	1.17e-08
Fam83g	0.0391108	1.18e-08
Mblac2	0.0390161	1.21e-08
Ube2d3	0.0391426	1.21e-08
Lmbrd1	0.0390615	1.26e-08
Ptprf	0.0390693	1.28e-08
Ppp2r2a	0.0390682	1.3e-08
Chd6	0.0390557	1.32e-08
Epg5	0.0390177	1.32e-08
AABR07031399.1	0.0390197	1.34e-08
Spred1	0.0389948	1.36e-08
Spag1	0.0389521	1.36e-08
Ctnnd1	0.0390014	1.37e-08
Acvr2a	0.0389492	1.39e-08
Scd2	0.0387745	1.42e-08
AABR07049085.1	0.0388811	1.44e-08
Casc4	0.0386027	1.49e-08
Fn1	0.038653	1.52e-08
Krt8	0.0385843	1.52e-08
Npepo	0.0388757	1.53e-08
Bbs7	0.0388624	1.54e-08
Lama1	0.0386876	1.59e-08
Arf6	0.0379094	1.6e-08
Smarcc1	0.0387782	1.65e-08
Ksr1	0.0384233	1.67e-08
Trim47	0.0383123	1.67e-08
Adam9	0.0387198	1.72e-08
Veph1	0.0387218	1.74e-08
Igtp	0.038648	1.74e-08
Ggnbp2	0.0386932	1.81e-08
Bmpr2	0.0386707	1.84e-08
Fads2	0.0385696	1.84e-08
Specc1	0.0384231	1.89e-08
Zeb2	0.0386398	1.9e-08
Nav2	0.0385402	2.08e-08
Yeats2	0.0385338	2.09e-08
Brsk1	0.0379848	2.09e-08
St3gal5	0.0385112	2.13e-08
Nsd1	0.0385048	2.15e-08
Ctsd	0.0383879	2.17e-08
Usp25	0.0384322	2.17e-08
Usp22	0.038378	2.3e-08
Dcaf6	0.0384088	2.32e-08
Nars2	0.0383623	2.34e-08
Scgb3a2	0.030059	2.42e-08
AABR07042654.2	0.027729	2.44e-08
Glb1l2	0.0383107	2.48e-08
Piezo2	0.0372214	2.53e-08
R3hdm2	0.0382937	2.58e-08
Slc1a4	0.0380616	2.64e-08
Sfxn1	0.0382232	2.73e-08
Map2k6	0.0381154	2.75e-08
Cables1	0.0380842	2.93e-08
Adgra3	0.0381148	3e-08
Iqcg	0.0380668	3e-08
Septin11	0.038069	3.01e-08
Stk38	0.0380748	3.06e-08
Kif1b	0.0380834	3.11e-08
Hnrnpm	0.0380656	3.12e-08
Hip1	0.037942	3.15e-08
Lrrfip2	0.0380138	3.23e-08
Acss1	0.0380007	3.26e-08
Arel1	0.0379777	3.34e-08
Scrn1	0.0374174	3.35e-08
Nkd2	0.0378386	3.37e-08
Cdh2	0.0379748	3.4e-08
Cpeb1	0.0375742	3.67e-08
Ppp1r12b	0.03784	3.81e-08
Itpkb	0.0375951	3.83e-08
Xpo7	0.0378065	3.93e-08
Dnah1	0.0375166	3.96e-08
Rtn2	0.0329643	4.06e-08
AABR07040412.1	0.037756	4.09e-08
Ppp2r2d	0.0377074	4.1e-08
Gps2	0.0377179	4.14e-08
Kdm5b	0.0377355	4.15e-08
Dbn1	0.0369168	4.15e-08
Trim34	0.0374723	4.24e-08
Rassf8	0.0377064	4.27e-08
Psme4	0.0377113	4.28e-08
Rtp3	0.0302123	4.34e-08
Raver2	0.0372011	4.41e-08
Fgf9	0.0376463	4.42e-08
Dynll1	0.0374593	4.42e-08
Cxadr	0.0376083	4.42e-08
Ppp1cb	0.0376349	4.44e-08
Mgmt	0.0376265	4.44e-08
Depdc7	0.0375857	4.45e-08
Ss18	0.0376262	4.45e-08
Slc22a1	0.0376283	4.46e-08
AABR07019403.1	0.036949	4.58e-08
Erbb3	0.0375829	4.66e-08
Rbm6	0.0376006	4.69e-08
Fam13b	0.037592	4.7e-08
Slc12a3	0.0374003	4.71e-08
Elavl1	0.037583	4.71e-08
Dock9	0.0375209	4.95e-08
Mpp2	0.0359714	4.96e-08
Ccdc136	0.0348694	4.97e-08
St14	0.0372925	5.09e-08
Guca2a	0.0279417	5.19e-08
Rnf169	0.0374442	5.21e-08
AABR07044631.1	0.0368243	5.37e-08
Fam81a	0.0371895	5.46e-08
Akr1a1	0.0373745	5.52e-08
Ints6	0.0374008	5.52e-08
RT1-CE10	0.0370501	5.82e-08
Nln	0.0372639	5.98e-08
Mpp5	0.0373115	5.99e-08
Tmem51	0.0373029	6e-08
Fkbp11	0.037263	6.07e-08
Braf	0.0372715	6.1e-08
Pls3	0.0370308	6.11e-08
Fam184a	0.0372439	6.11e-08
Rarb	0.0372173	6.23e-08
Ywhae	0.037238	6.35e-08
Rnf111	0.0372374	6.36e-08
Btrc	0.0371971	6.37e-08
AC127920.1	0.0315441	6.41e-08
Pikfyve	0.0372178	6.45e-08
Arhgap5	0.0371948	6.59e-08
LOC100362109	0.0365833	6.61e-08
Map3k20	0.0371156	6.66e-08
Dstyk	0.0371644	6.66e-08
Bcl2l1	0.0371289	6.99e-08
Myo5c	0.0366295	7.02e-08
Fbxl5	0.0370824	7.06e-08
Snx1	0.0370576	7.36e-08
Rspry1	0.0370177	7.55e-08
Sts	0.036857	7.75e-08
Tbcd	0.0369609	7.96e-08
Mras	0.0369115	8.12e-08
Stx6	0.0368493	8.19e-08
Stx8	0.0369247	8.27e-08
Epha4	0.0365039	8.46e-08
Srcin1	0.0367733	8.9e-08
Cox6a1	0.0352852	8.95e-08
Fmnl2	0.0367132	9.02e-08
Otud7b	0.0368105	9.09e-08
Mtmr14	0.036753	9.32e-08
Ubtd2	0.0365837	9.55e-08
Irf1	0.036398	9.67e-08
Tekt1	0.0363153	9.68e-08
Mypn	0.0364892	9.74e-08
Lvrn	0.0292659	1.01e-07
AABR07024542.1	0.0363601	1.05e-07
Clgn	0.0362084	1.05e-07
Magi3	0.0366014	1.07e-07
Amotl1	0.0359576	1.08e-07
Card14	0.0363121	1.09e-07
Acap2	0.0365206	1.15e-07
Creb3l2	0.0364849	1.18e-07
Rcn1	0.036257	1.18e-07
Magi1	0.0364631	1.22e-07
Slc29a3	0.036437	1.23e-07
Abcc12	0.0293716	1.23e-07
Ube2r2	0.0364462	1.23e-07
Pten	0.0364184	1.26e-07
Wdr7	0.0364143	1.27e-07
Mia2	0.0363862	1.31e-07
Crebbp	0.0363599	1.34e-07
Zc2hc1a	0.0361413	1.36e-07
Kifap3	0.0363206	1.36e-07
AC141220.3	0.0349258	1.36e-07
RGD1565616	0.0363289	1.37e-07
Azgp1	0.0356647	1.39e-07
Xpo1	0.0362416	1.45e-07
Acadl	0.0362381	1.45e-07
Tmem39b	0.036206	1.48e-07
Cst7	0.0352838	1.48e-07
Ptk2	0.0362222	1.49e-07
LOC681544	0.0341973	1.5e-07
Cul3	0.0361864	1.53e-07
Cbfa2t2	0.0361733	1.55e-07
Acbd6	0.0361598	1.56e-07
Herc6	0.0360912	1.56e-07
Cacul1	0.0361158	1.62e-07
Slc38a2	0.0361164	1.62e-07
Cnot2	0.0360953	1.63e-07
Erap1	0.036039	1.65e-07
Esrrg	0.0360985	1.65e-07
Got1	0.0360067	1.66e-07
Tusc3	0.0360295	1.66e-07
Glod5	0.0360356	1.7e-07
Rhbdl2	0.0354962	1.73e-07
Pak1	0.0359745	1.78e-07
Tia1	0.0359236	1.81e-07
Kalrn	0.0359671	1.85e-07
Supt20h	0.0359322	1.89e-07
F2rl1	0.0354185	1.92e-07
Luc7l3	0.0359185	1.92e-07
Acvr1	0.0359031	1.93e-07
Lmcd1	0.0357927	1.93e-07
AABR07004891.1	0.0356483	1.95e-07
Huwe1	0.0358975	1.95e-07
Eri3	0.0358661	2e-07
Sik3	0.0358652	2.01e-07
Nlk	0.0358597	2.01e-07
Gatad2b	0.0358567	2.01e-07
Unc5d	0.0350428	2.07e-07
Map2k5	0.0358159	2.08e-07
Aurkaip1	0.0358169	2.08e-07
Rfx7	0.0357832	2.1e-07
Cbl	0.035732	2.13e-07
Ca4	0.0354888	2.18e-07
Rxrg	0.0347118	2.22e-07
Azin2	0.0353574	2.27e-07
Rps6ka5	0.0356471	2.29e-07
Jag2	0.0336688	2.32e-07
Laptm4b	0.0355384	2.35e-07
Pmfbp1	0.0355255	2.42e-07
Ide	0.0355877	2.5e-07
Wdfy2	0.0355767	2.52e-07
Nnmt	0.0343399	2.54e-07
Xrn2	0.0355635	2.55e-07
Abcg3l3	0.0354427	2.58e-07
RGD1561662	0.034036	2.62e-07
Ldhb	0.0354093	2.64e-07
Usp26	0.0352836	2.69e-07
Pik3c2a	0.0354958	2.7e-07
Atat1	0.035402	2.7e-07
Bbox1	0.0347849	2.8e-07
Crim1	0.0354414	2.82e-07
Rdh10	0.0353511	2.82e-07
Rab7a	0.0353927	2.91e-07
Plcl2	0.0352485	2.92e-07
Cyp2d4	0.0351827	2.93e-07
Sfmbt1	0.0353771	2.98e-07
Erc1	0.035363	3.01e-07
Dixdc1	0.0352666	3.11e-07
Stard8	0.035069	3.13e-07
Mapk4	0.0348894	3.14e-07
Pde1c	0.0351439	3.16e-07
Sh3bp4	0.0350932	3.24e-07
Ptprs	0.0349948	3.25e-07
Adcy9	0.035253	3.25e-07
F11r	0.0352073	3.27e-07
Ltbp3	0.0341259	3.27e-07
Med13	0.0352131	3.4e-07
Pgap1	0.0350258	3.42e-07
Mtmr11	0.0351481	3.45e-07
Il12rb2	0.034941	3.52e-07
Ash1l	0.0351541	3.56e-07
Tnc	0.0339454	3.58e-07
Prorp	0.0351036	3.59e-07
Tmem135	0.035134	3.59e-07
Mbd2	0.0351214	3.62e-07
Zswim4	0.03499	3.62e-07
Mpped1	0.0349362	3.72e-07
[truncated: 21,507 more rows]
