# Supplementary material for: Single-cell transcriptomics and chromatin accessibility profiling elucidate the kidney-protective mechanism of mineralocorticoid receptor antagonists
Source: J Clin Invest. 2024 Jan 2;134(1):e157165. doi: 10.1172/JCI157165 (PMC10760974; doi:10.1172/JCI157165)
Supplement: Supplemental table 15 [file jci-134-157165-s016.xlsx]

## Sheet: Supplementary Table 15
Supplementary Table 15. Differentially accessible regions along the pseudotime trajectory in snATAC-seq.
Region	SYMBOL	morans_I	q_value
chr1-36360824-36361733	Tent4a	0.326784	0
chr14-114098786-114099709	Rtn4	0.24493	0
chr1-11909064-11911465	Rn5-8s	0.240141	2.22913e-282
chr19-5836398-5837275	Cdh8	0.2396	8.20079e-282
chr19-52085447-52086804	Necab2	0.221235	8.73839e-240
chr4-100366474-100367711	Capg	0.207599	2.10462e-211
chr4-176392580-176393639	Slco1a6	0.198918	7.45148e-194
chr6-42752655-42753648	Nol10	0.192554	1.54866e-181
chr13-71544297-71545307	Glul	0.18689	5.94322e-171
chr9-85473717-85474624	Ap1s3	0.179606	5.7826e-170
chr17-57775714-57776727	Idi2	0.185181	2.60278e-168
chr6-30631033-30631959	Rn5-8s	0.181551	3.76695e-161
chr19-52069488-52070599	Osgin1	0.178512	3.99872e-156
chr5-142971226-142972072	Rspo1	0.176167	1.13211e-153
chr1-11905762-11906691	Rn5-8s	0.17729	1.49046e-153
chr19-48198394-48199151	Maf	0.174781	8.20185e-153
chr5-91124912-91125715	Rn5-8s	0.176441	9.66358e-153
chr9-4075416-4076337	LOC301165	0.175379	2.73383e-150
chr1-270447-271351	Vom2r3	0.172962	1.20395e-146
chr4-77414836-77415794	Ezh2	0.172448	1.38016e-145
chr19-52060783-52061861	Osgin1	0.167004	1.22855e-136
chr13-60880471-60881359	Rgs2	0.112826	2.40223e-135
chr2-251997413-251998607	Mcoln2	0.165368	5.56217e-134
chr6-103865963-103867200	Exd2	0.16127	1.70478e-127
chr14-46648677-46649602	Rn28s	0.160735	3.4376e-126
chr8-85005910-85006902	Gclc	0.16036	4.19895e-126
chr4-100293528-100294474	Mat2a	0.153658	9.95066e-116
chr1-229003326-229004260	Fam111a	0.152879	2.63655e-114
chr7-70320961-70322172	Tsfm	0.151533	1.22549e-112
chr13-33504608-33505567	Tsn	0.151457	3.736e-112
chr13-109969955-109970884	Nenf	0.135538	3.28449e-111
chr8-13857883-13858823	RGD1309534	0.149981	5.95125e-110
chr10-67137302-67138297	Mir365b	0.14951	1.24688e-109
chr10-81522540-81523027	Utp18	0.104748	8.75725e-108
chr2-45299025-45299925	Cspg4b	0.126909	2.18125e-107
chr10-75716914-75717923	Ccdc182	0.147895	3.46433e-107
chr14-46644676-46645523	Rn5-8s	0.147093	1.23875e-105
chr7-129897672-129899518	Pim3	0.146679	1.256e-105
chr10-109907966-109908410	Dcxr	0.143189	1.57457e-105
chr9-63474387-63475480	Satb2	0.146756	2.2297e-105
chr3-105431714-105432720	Gjd2	0.145524	4.43721e-104
chr4-167552444-167553443	Kap	0.1454	1.3409e-103
chr20-34319420-34320409	Pln	0.143399	4.02793e-101
chr2-235804248-235805358	Ostc	0.143629	6.01176e-101
chr9-95896669-95897859	Arl4c	0.142544	3.75317e-100
chr8-104686666-104687573	Zbtb38	0.142505	1.83249e-99
chr8-116433502-116434417	Gnat1	0.141959	1.45602e-98
chr6-99948105-99949142	Max	0.138551	1.89863e-96
chr13-97325366-97326424	Mixl1	0.118856	8.3585e-96
chr5-159033822-159034902	Padi6	0.139165	8.3694e-95
chr8-85101103-85101939	Gclc	0.138978	8.3694e-95
chr7-97436706-97438253	Zhx2	0.138812	2.83224e-94
chr9-82683612-82684893	Chpf	0.138455	4.79121e-94
chr20-3146151-3147193	RT1-N1	0.138071	3.18184e-93
chr1-11907188-11908042	Rn5-8s	0.137511	2.55882e-92
chr3-165946724-165947650	Zfp64	0.137144	3.52614e-92
chr1-48328903-48330695	Slc22a2	0.136504	1.15949e-91
chr1-99053326-99054205	Vom2r37	0.136146	1.59597e-90
chr17-20855780-20856572	LOC690414	0.126289	2.85885e-90
chr7-93703735-93704645	Tnfrsf11b	0.135678	4.18303e-90
chr20-46276452-46278395	Cd164	0.135188	2.35215e-89
chr9-80037592-80038436	Rpl37a-ps1	0.125432	6.09885e-89
chr18-74379307-74380397	Siglec15	0.133916	2.83932e-88
chr20-29278993-29279647	Micu1	0.0947992	6.09108e-88
chr13-110663832-110664811	Slc30a1	0.133614	1.53882e-87
chr14-46643391-46644212	Rn45s	0.133785	2.09686e-87
chr17-34422069-34422996	Foxq1	0.133075	6.7047e-87
chr16-81212069-81212998	Tmem255b	0.13088	5.65655e-85
chr1-99054549-99055473	Vom2r37	0.131459	2.07074e-84
chr19-47813159-47814074	Maf	0.108484	2.10033e-84
chr7-12313906-12314197	Gamt	0.128791	3.58405e-83
chr1-65595851-65596816	Slc27a5	0.1301	3.69001e-83
chr1-40678948-40680220	Akap12	0.130014	9.49092e-83
chr20-50260743-50261674	Prep	0.129816	1.53488e-82
chr10-101305572-101306421	Sox9	0.129327	2.69548e-82
chr8-78164303-78165369	Myzap	0.129214	1.1083e-81
chr9-19761865-19763401	Rcan2	0.128992	1.24057e-81
chr1-101702597-101703188	Rpl18	0.126263	1.80651e-81
chr13-69434693-69435813	RGD1309104	0.0907365	4.84977e-81
chr9-111400929-111401693	Macir	0.110474	6.75134e-81
chr2-199750068-199751267	Fmo5	0.128177	1.95035e-80
chr10-105528171-105528898	Sphk1	0.0893565	7.49931e-80
chr8-128044550-128045128	Xylb	0.126126	9.69942e-80
chr18-28467882-28468806	Spata24	0.127552	1.00747e-79
chr1-34356181-34357247	Irx1	0.127147	1.43805e-79
chr14-46655156-46656021	LOC257642	0.127426	2.54644e-79
chr12-41632227-41633165	Sdsl	0.126893	5.68753e-79
chr8-48650005-48650904	C2cd2l	0.124443	1.07098e-78
chr3-151095997-151097138	Gss	0.126588	1.17095e-78
chr19-57330475-57331782	Agt	0.126549	1.61955e-78
chr9-81320244-81321309	Tns1	0.126556	1.61955e-78
chr12-16018670-16020014	Amz1	0.125636	2.18019e-78
chr11-80935975-80937100	St6gal1	0.126082	4.29982e-78
chr6-95469226-95470490	Dhrs7l1	0.125638	4.29982e-78
chr10-102984495-102985458	Rpl38	0.117851	6.3142e-78
chr8-85013309-85014260	Gclc	0.12594	1.12612e-77
chr5-151574895-151575837	Slc9a1	0.117264	1.3674e-77
chr20-11747632-11748700	Sumo3	0.125417	3.93631e-77
chr1-175527979-175529695	Ampd3	0.124843	5.53615e-77
chr2-84505944-84506822	Ropn1l	0.105218	7.2454e-77
chr13-105012757-105013769	Tgfb2	0.124965	1.25778e-76
chr10-4718285-4718901	Litaf	0.114927	6.74197e-76
chr4-180318056-180319043	Sspn	0.123969	2.3498e-75
chr19-21122735-21123683	N4bp1	0.123545	6.20131e-75
chr6-41334218-41335692	Trib2	0.123321	1.10979e-74
chr4-167581635-167582552	Kap	0.123344	1.26092e-74
chr19-52051409-52052775	Osgin1	0.122722	6.49157e-74
chr8-62124449-62125210	Ppcdc	0.118757	1.0146e-73
chr2-233495314-233496260	Pitx2	0.122406	1.31614e-73
chr8-91470185-91471147	Bckdhb	0.122315	1.61325e-73
chr16-32890271-32891271	Aadat	0.121769	8.92528e-73
chr1-54142854-54143807	Smok2a	0.121999	9.47255e-73
chr20-50261931-50262722	Prep	0.121504	1.23825e-72
chr20-46505238-46507491	Foxo3	0.121674	1.41773e-72
chr19-5835025-5835945	Cdh8	0.121381	1.84723e-72
chr17-72044734-72045837	Mir466c	0.121245	2.6005e-72
chr17-9746221-9747109	Pfn3	0.121513	2.70925e-72
chr2-188486339-188487466	Mir3541	0.120819	8.76508e-72
chr7-125544342-125545385	Prr5	0.120709	1.40261e-71
chr3-137301732-137302777	Otor	0.120733	1.94168e-71
chr3-148426527-148427589	Dusp15	0.118904	2.2174e-71
chr19-48917917-48918800	Dynlrb2	0.10321	5.69879e-71
chr4-176294827-176295739	Slco1a3	0.119948	1.69554e-70
chr11-24495072-24496081	App	0.119026	1.67643e-69
chr10-39214515-39215390	Slc22a5	0.109967	2.71886e-69
chr12-51002038-51003076	Mn1	0.11791	5.493e-69
chr3-11541474-11542427	Dpm2	0.118365	1.33578e-68
chr10-89767983-89768955	Meox1	0.118077	2.36362e-68
chr2-225807076-225808093	Gclm	0.117685	5.57298e-68
chr11-66901879-66902863	Eaf2	0.117461	6.12845e-68
chr5-120254892-120255890	Ak4	0.117356	1.88905e-67
chr12-44616354-44617351	Nos1	0.116465	2.86768e-67
chr5-168349051-168349897	Vamp3	0.11384	3.33462e-67
chr8-85007153-85009027	Gclc	0.116909	4.65036e-67
chr14-36563692-36564681	Rasl11b	0.0818874	6.1981e-67
chr6-109339397-109340304	Fos	0.0818874	6.1981e-67
chr6-136686798-136687705	Aspg	0.116664	7.72216e-67
chr18-69854805-69855770	Me2	0.116591	9.4529e-67
chr14-46656355-46657682	LOC257642	0.116467	2.4028e-66
chr4-167554704-167555743	Kap	0.115412	2.46617e-65
chr3-99782418-99783363	Mettl15	0.115087	6.4296e-65
chr19-48465367-48466483	Maf	0.114814	1.05519e-64
chr8-128424888-128425739	Scn10a	0.0991402	1.05519e-64
chr9-110823248-110824265	Fbxl17	0.114213	3.48439e-64
chr3-11536943-11537901	Dpm2	0.114253	5.75888e-64
chr18-48451031-48451983	Ppic	0.10344	5.97345e-64
chr2-187332495-187333264	Crabp2	0.112029	7.12412e-64
chr9-93962916-93963902	Dis3l2	0.10357	9.61374e-64
chr1-2517649-2518546	Ust	0.0774518	2.56874e-63
chr9-27242017-27242987	Tmem14a	0.113366	2.8389e-63
chr10-67190986-67192030	Mir365b	0.113185	3.54465e-63
chr3-152927184-152928026	Rab5if	0.0919269	5.42491e-63
chr17-450435-451202	Fbp1	0.106725	6.48869e-63
chr12-37578734-37579545	Kmt5a	0.108172	6.73384e-63
chr17-22081557-22082717	Edn1	0.112097	1.35467e-62
chr17-57176363-57177277	Crem	0.0979688	1.49211e-62
chr4-10694628-10695611	Rsbn1l	0.11266	2.66899e-62
chr5-117813189-117814495	Atg4c	0.10615	3.62527e-62
chr6-26816484-26817351	Khk	0.112557	4.80127e-62
chr19-14404324-14405108	Tom1	0.0794235	8.64127e-62
chr9-44902721-44904189	Rev1	0.112138	1.17642e-61
chr7-117162723-117163291	Nrbp2	0.0896033	2.64715e-61
chr1-275335961-275336905	Adra2a	0.110114	4.04411e-61
chr6-132181347-132182261	Cyp46a1	0.109311	4.54324e-61
chr12-48350106-48350990	Dao	0.111341	1.00354e-60
chr6-33933954-33934855	Sdc1	0.0993037	1.04167e-60
chr1-221600696-221601598	Ppp2r5b	0.105369	1.23175e-60
chr16-78969297-78970264	Myom2	0.110437	4.70617e-60
chr19-61299798-61300642	Nrp1	0.0953089	6.12166e-60
chr5-27207944-27209008	Runx1t1	0.0946882	1.28302e-59
chr5-79262332-79263295	Akna	0.110072	1.79668e-59
chr14-46678106-46679029	Rn5-8s	0.109889	2.62669e-59
chr7-132870915-132871764	Lrrk2	0.0949521	3.08677e-59
chr4-77447626-77448563	Pdia4	0.109012	4.7741e-59
chr4-57512268-57513372	Mir183	0.109535	5.75518e-59
chr3-50047464-50048503	Fign	0.109606	6.19168e-59
chr11-14247467-14248398	Samsn1	0.100847	9.88447e-59
chr3-108988041-108989070	Rasgrp1	0.0993061	1.23848e-58
chr1-11971306-11972223	Rn5-8s	0.109414	1.4896e-58
chr1-220783643-220784770	Tsga10ip	0.108488	1.6648e-58
chr6-110500946-110501988	Esrrb	0.108823	2.25931e-58
chr6-136683432-136684419	Aspg	0.108957	3.50831e-58
chr14-16743521-16744516	Shroom3	0.108122	5.71217e-58
chr17-69204075-69205025	Akr1e2	0.108642	7.53672e-58
chr18-61787166-61788224	Lman1	0.108181	1.17024e-57
chr1-48326575-48327507	Slc22a2	0.107972	1.58444e-57
chr13-28859514-28860628	Serpinb8	0.108084	1.941e-57
chr14-19073706-19074553	Afm	0.10796	2.26917e-57
chr10-84495878-84496927	Snx11	0.107555	3.30971e-57
chr8-48105381-48106151	Nectin1	0.103612	3.83889e-57
chr3-97590364-97592413	Mpped2	0.107717	4.95774e-57
chr19-52061965-52063158	Osgin1	0.107691	6.61476e-57
chr2-238978354-238979479	Cxxc4	0.107306	1.05744e-56
chr8-28609947-28610967	Spata19	0.106826	3.60379e-56
chr15-40518001-40518951	Nup58	0.104086	3.6516e-56
chr2-88859381-88860459	Slc7a12	0.106955	3.72804e-56
chr9-20526804-20527791	Tnfrsf21	0.106794	7.63251e-56
chr3-37909233-37910023	Arl5a	0.0955292	7.93719e-56
chr11-80180481-80181468	Bcl6	0.106557	9.44652e-56
chr8-103194669-103195641	Paqr9	0.106614	9.74918e-56
chr1-236546086-236546980	Gcnt1	0.106081	1.07645e-55
chr12-16811147-16812247	Elfn1	0.106455	1.16124e-55
chr10-63680558-63681168	Slc43a2	0.102796	1.34787e-55
chr20-14942937-14943984	Gnaz	0.106116	2.55171e-55
chr3-151098685-151099762	Gss	0.105983	5.45989e-55
chr15-31248716-31249763	Dad1	0.105868	6.52654e-55
chr1-91329850-91330544	Cebpa	0.0945377	6.75999e-55
chr19-33949921-33950794	Ednra	0.084115	7.22395e-55
chr7-129844304-129845195	Pim3	0.105757	7.32697e-55
chr10-36520538-36521504	Olr1408	0.105702	9.70625e-55
chr9-112412920-112413903	Man2a1	0.105447	1.16354e-54
chr14-46329145-46330051	LOC498368	0.105506	1.78206e-54
chr1-264501636-264502502	Pax2	0.103133	3.17191e-54
chr3-169522571-169523525	Cbln4	0.105075	3.17191e-54
chr14-21036018-21036892	Grsf1	0.0740687	4.19243e-54
chr13-52702886-52703821	Tnnt2	0.0857671	4.44057e-54
chr20-19548718-19549641	Mrln	0.104872	4.57427e-54
chr4-6317979-6319007	Galnt11	0.10499	4.64388e-54
chr5-33838340-33839780	Atp6v0d2	0.104708	5.37526e-54
chr1-260944810-260945994	Slit1	0.0855823	5.44668e-54
chr3-159939121-159940158	Hnf4a	0.104726	9.83532e-54
chr10-46280614-46281378	Med9	0.08477	1.46613e-53
chr3-159929875-159930807	Hnf4a	0.104394	1.91549e-53
chr20-9864289-9865373	Tff3	0.104256	2.08383e-53
chr2-49758928-49760047	Emb	0.0960686	2.61718e-53
chr11-33120011-33121004	Runx1	0.103999	3.29678e-53
chr11-32121587-32122740	Atp5po	0.104112	3.34713e-53
chr6-8297761-8298725	Slc3a1	0.10367	6.46772e-53
chr5-61780984-61781966	Xpa	0.103741	9.01132e-53
chr1-180852121-180853192	Rras2	0.103505	1.27699e-52
chr3-154404289-154405367	Tti1	0.102291	1.63396e-52
chr1-278416010-278416894	Trub1	0.0915172	1.91767e-52
chr13-101763503-101764441	Taf1a	0.10322	1.91767e-52
chr6-13460610-13461610	Fshr	0.102837	1.93853e-52
chr13-83098355-83099366	Dpt	0.0840988	1.97436e-52
chr19-50523855-50524758	Mphosph6	0.0918631	2.46974e-52
chr1-229059662-229060588	Glyat	0.103158	3.83593e-52
chr13-80682563-80683551	Fmo4	0.102666	1.19069e-51
chr15-89768990-89770129	Ndfip2	0.102367	1.83163e-51
chr7-11575761-11576753	Gng7	0.102371	2.1847e-51
chr3-43307836-43308856	Gpd2	0.101843	2.29314e-51
chr10-75934280-75935178	Akap1	0.102183	2.84895e-51
chr1-204196045-204197096	Cpxm2	0.101677	2.91053e-51
chr18-69942115-69943052	Mapk4	0.101806	2.91053e-51
chr3-107034364-107035323	Meis2	0.101626	4.72766e-51
chr6-108164411-108164938	Aldh6a1	0.0975942	5.64749e-51
chr7-138013080-138014190	Slc38a1	0.100784	6.0535e-51
chr2-84639854-84640769	Cmbl	0.101821	7.2189e-51
chr1-228428023-228428824	Osbp	0.0692315	7.27967e-51
chr18-32806760-32807070	Nr3c1	0.0668223	1.13166e-50
chr6-33589976-33591142	Gdf7	0.101568	1.15086e-50
chr4-171991393-171992470	Slc15a5	0.101469	1.27691e-50
chr13-68342029-68343308	Hmcn1	0.0826429	1.41206e-50
chr15-4570984-4571357	Kcnk5	0.0978243	1.80568e-50
chr14-113950479-113951439	Mtif2	0.0769586	1.8299e-50
chr2-30598387-30599428	Ocln	0.101138	3.27024e-50
chr13-43170773-43171795	Mir350	0.101014	3.385e-50
chr18-69858157-69859166	Me2	0.100898	4.5344e-50
chr4-157970621-157971564	Cd9	0.100828	4.8981e-50
chr7-130308223-130309156	Miox	0.100819	6.8307e-50
chr5-8937001-8938851	Ppp1r42	0.100123	7.48693e-50
chr3-45949394-45950436	Wdsub1	0.100348	9.19465e-50
chr18-56426554-56427401	Csf1r	0.089287	1.22342e-49
chr1-141574449-141575548	Anpep	0.100543	1.24701e-49
chr3-38107434-38108157	Cacnb4	0.0898358	1.29355e-49
chr12-32734760-32735729	Slc15a4	0.100482	1.41761e-49
chr12-50405438-50406195	Crybb1	0.0819759	1.82212e-49
chr7-116445636-116446489	Ly6i	0.1001	1.89331e-49
chr4-2842515-2843478	Dnajb6	0.100219	2.05256e-49
chr8-73420279-73421184	LOC100911360	0.0933069	2.36503e-49
chr11-80861881-80862899	Rtp1	0.0999	3.29241e-49
chr16-32643033-32644134	Hpf1	0.0998216	3.29241e-49
chr4-85550808-85551754	Aqp1	0.100088	4.4522e-49
chr4-167609510-167610589	Kap	0.0993169	1.56262e-48
chr6-42754873-42755977	Odc1	0.099183	2.13431e-48
chr4-80323814-80325006	Cycs	0.0990905	2.50682e-48
chr6-41162882-41164508	Trib2	0.0943073	2.79003e-48
chr5-159435579-159436855	Padi2	0.0984206	4.28784e-48
chr1-219232204-219233069	Acy3	0.0990338	4.33053e-48
chr9-98801847-98802774	Twist2	0.0988173	4.49922e-48
chr7-129871795-129873367	Pim3	0.0989433	5.2738e-48
chr8-12712029-12712970	Sesn3	0.0988097	5.61807e-48
chr9-89742068-89743010	Sphkap	0.0986083	6.87781e-48
chr6-95502299-95503223	Dhrs7l1	0.0982327	1.03758e-47
chr8-44438875-44440032	Gramd1b	0.0983711	1.23382e-47
chr14-11885014-11885988	Prkg2	0.0903226	1.62628e-47
chr5-125571923-125572950	Usp24	0.0981614	1.68118e-47
chr17-23167092-23167963	Nedd9	0.0908513	1.80937e-47
chr20-44231289-44232297	Tube1	0.0979265	2.80781e-47
chr3-164523772-164524739	Cebpb	0.0979054	4.3791e-47
chr16-17317167-17318033	Prxl2a	0.0796689	5.89274e-47
chr13-47615876-47616838	Il24	0.0974108	1.10063e-46
chr20-48746965-48747931	Ddo	0.0923322	1.69527e-46
chr1-198163884-198164926	Mapk3	0.0969876	1.74638e-46
chr14-82782811-82783791	Ctbp1	0.0972212	1.84276e-46
chr20-34321898-34322789	Pln	0.0968065	2.06851e-46
chr7-41520678-41521595	Dusp6	0.0686376	3.01152e-46
chr7-47690254-47691249	Tmtc2	0.0793225	3.01152e-46
chr7-11444775-11445496	Zbtb7a	0.0961393	3.04035e-46
chr9-99054894-99056577	Twist2	0.0968467	3.06157e-46
chr2-84306074-84307179	Dap	0.0969167	3.42931e-46
chr12-38960107-38961228	Orai1	0.0968258	4.0595e-46
chr9-98798303-98799452	Twist2	0.0968952	4.0595e-46
chr12-54448-55385	Brca2	0.0969696	4.13948e-46
chr4-176378971-176379906	Slco1a6	0.0966071	5.88855e-46
chr16-1926213-1927243	Ppif	0.0936032	8.13979e-46
chr7-138240575-138241516	Slc38a2	0.0962726	8.43826e-46
chr3-137303867-137304947	Otor	0.0962612	8.53468e-46
chr3-11682690-11683700	Eng	0.0965238	8.60054e-46
chr3-164455504-164456278	Cebpb	0.0708251	9.67203e-46
chr5-24084409-24085294	Cfap418	0.0787798	9.8885e-46
chr8-78244652-78245629	Cgnl1	0.0962981	1.25151e-45
chr8-56869470-56870369	Zc3h12c	0.0776005	1.32043e-45
chr15-28462557-28463506	Olr1638	0.0958696	1.44031e-45
chr5-127422823-127423624	Magoh	0.081076	1.45712e-45
chr3-156478497-156479371	Mafb	0.0786849	1.59859e-45
chr8-13808790-13809695	Vstm5	0.0962705	1.83747e-45
chr1-8803470-8804353	Vta1	0.0778354	1.91703e-45
chr5-60202880-60203735	Pax5	0.0785397	2.07736e-45
chr1-156285312-156286163	Tmem126a	0.0784625	2.07998e-45
chr17-30601709-30602665	Eci3	0.0961188	2.2169e-45
chr2-54876520-54877168	Prkaa1	0.0777612	2.52563e-45
chr11-86810423-86811491	Mir185	0.0955415	2.63554e-45
chr1-46454941-46455952	Zdhhc14	0.095864	2.80296e-45
chr2-78130389-78131327	Retreg1	0.0957273	3.27362e-45
chr13-3234935-3235888	Dsel	0.0774952	3.61873e-45
chr8-13397817-13398762	Gpr83	0.0959342	3.72578e-45
chr6-135652642-135653603	Traf3	0.0769071	3.8182e-45
chr19-43354558-43355449	Fcsk	0.0783267	3.84276e-45
chr16-19058330-19059214	Slc35e1	0.0782768	4.17729e-45
chr1-266362783-266363717	Wbp1l	0.0778007	4.18299e-45
chr1-45518777-45519819	Ldhal6b	0.095802	4.21324e-45
chr7-141647479-141648375	Lima1	0.0777002	4.35784e-45
chr17-20841899-20842906	LOC690414	0.0953915	5.12325e-45
chr4-33873906-33874795	C1galt1	0.0777112	5.14021e-45
chr1-255889230-255890282	Marchf5	0.0953442	5.33202e-45
chr8-119807094-119807884	Dclk3	0.0778395	5.82965e-45
chr13-91385559-91386851	Apcs	0.0781108	5.87101e-45
chr1-137904357-137905557	Klhl25	0.0765823	6.2369e-45
chr5-66219806-66220705	Grin3a	0.0771944	6.74567e-45
chr10-58777274-58777920	Txndc17	0.0937414	7.94221e-45
chr12-30310829-30311617	Zbed5	0.0776849	8.11328e-45
chr7-53692818-53693674	Zdhhc17	0.066086	8.45968e-45
chr7-77778256-77779256	Baalc	0.0867171	9.14304e-45
chr15-9416947-9417840	Thrb	0.0775374	9.37997e-45
chr8-129985754-129986717	Trak1	0.0954077	1.08906e-44
chr10-35913568-35914581	Rufy1	0.0948203	1.17903e-44
chr9-65268250-65269198	Bzw1	0.0953185	1.17903e-44
chr2-139178810-139179701	Pcdh18	0.0760454	1.21442e-44
chr8-127213219-127214106	Golga4	0.0763348	1.21753e-44
chr14-113735902-113736835	Cfap36	0.095174	1.24205e-44
chr7-126553759-126554706	Mirlet7c2	0.0951837	1.33111e-44
chr13-110478553-110479536	Nek2	0.0951672	1.57939e-44
chr2-243194700-243195611	Dapp1	0.0769894	1.60063e-44
chr4-81962402-81963150	Skap2	0.0754608	1.72822e-44
chr17-37819295-37820501	Sox4	0.0947715	1.84207e-44
chr10-26536815-26537656	Ccng1	0.0759398	2.18628e-44
chr2-172958660-172959440	Schip1	0.0742968	2.35866e-44
chr4-123352950-123353842	Slc41a3	0.0948843	2.35866e-44
chr1-136045166-136046226	Slco3a1	0.0948026	2.57786e-44
chr14-20517031-20517940	LOC498339	0.0764411	2.64012e-44
chr5-56462367-56463322	Aco1	0.0947846	3.08783e-44
chr4-77449430-77450190	Pdia4	0.0949016	3.47551e-44
chr1-82448583-82450644	Bckdha	0.0947369	4.34383e-44
chr17-24380473-24380934	Cd83	0.0758107	4.49035e-44
chr5-4564480-4565979	Xkr9	0.0944073	5.2234e-44
chr1-274167353-274168209	Smndc1	0.0945731	5.31486e-44
chr2-140250044-140250967	Noct	0.0943587	6.84649e-44
chr1-200741791-200742776	Fgfr2	0.094364	7.08106e-44
chr8-33213274-33214115	LOC100362981	0.0667933	7.27883e-44
chr10-81702737-81703515	Spag9	0.0761381	7.50096e-44
chr7-142657391-142658460	Scn8a	0.0935766	8.19232e-44
chr2-257392834-257393885	Gipc2	0.0942326	1.03392e-43
chr17-4747258-4748469	Dapk1	0.0930589	1.30911e-43
chr9-17319732-17320796	Vegfa	0.0738056	1.38448e-43
chr2-84286672-84287954	Dap	0.0940684	1.52046e-43
chr4-118021602-118022615	Tgfa	0.0920736	1.54912e-43
chr17-29261308-29262337	Fars2	0.0936695	1.69064e-43
chr8-85269300-85270228	Elovl5	0.0936169	1.72247e-43
chr2-166249257-166250304	B3galnt1	0.0938091	2.07225e-43
chr5-116689838-116690747	Nfia	0.0743678	2.27654e-43
chr17-42443534-42444680	Ripor2	0.0743237	2.44374e-43
chr1-99046909-99047936	Vom2r37	0.0937884	2.86605e-43
chr10-89614204-89615265	Dhx8	0.0929203	3.71527e-43
chr11-53095576-53096650	Bbx	0.093275	5.78786e-43
chr6-42082859-42083694	E2f6	0.0915583	5.95879e-43
chr20-19700752-19701694	Mrln	0.0934719	6.06794e-43
chr18-41423955-41425349	Commd10	0.0935061	6.11361e-43
chr1-88954592-88955580	Prodh2	0.0933602	6.64319e-43
chr14-76779982-76780997	Wdr1	0.065773	7.73997e-43
chr5-142974563-142975755	Rspo1	0.0924242	8.83476e-43
chr17-69605444-69606405	Akr1c12l1	0.0930201	9.02767e-43
chr6-450293-451229	Crim1	0.072821	1.05035e-42
chr8-96009063-96010134	Nt5e	0.0931128	1.06342e-42
chr19-15120694-15121628	Ces1e	0.0931773	1.1101e-42
chr2-153964156-153965132	LOC102546391	0.0931492	1.1101e-42
chr15-34410100-34411134	Rabggta	0.0926729	1.36709e-42
chr9-117348145-117349274	RGD1559714	0.0728502	1.38e-42
chr8-103627080-103628107	Pls1	0.0926869	1.44645e-42
chr2-76492512-76493607	Basp1	0.0927176	1.78081e-42
chr5-79433585-79434554	Tmem268	0.0927334	1.78081e-42
chr4-158398126-158399400	Ntf3	0.092209	2.17452e-42
chr7-33274891-33275906	Nedd1	0.0926435	2.18317e-42
chr3-11436085-11437124	Ptges2	0.0926885	3.1441e-42
chr1-221923015-221924128	Slc22a12	0.0926746	3.19809e-42
chr9-97627701-97628628	Cops8	0.0912277	3.52421e-42
chr16-18814035-18814981	F2rl3	0.0920905	3.56839e-42
chr7-14396791-14397601	Wiz	0.0896167	3.74566e-42
chr11-66044273-66045185	Hgd	0.0925286	3.75605e-42
chr10-107367600-107368766	Cep295nl	0.0812509	5.67307e-42
chr15-40925329-40926277	Spata13	0.0921474	5.83056e-42
chr3-127947424-127948289	Plcb1	0.065253	6.65409e-42
chr20-46955429-46956554	LOC499469	0.0918545	6.67675e-42
chr1-2842794-2843680	Ust	0.0874989	7.05616e-42
chr7-140371382-140372330	Ccdc65	0.0921071	8.27161e-42
chr1-94605910-94607071	Plekhf1	0.0920948	1.01264e-41
chr8-85553304-85554247	Gsta2	0.0920915	1.06597e-41
chr11-45297478-45298566	Tmem30c	0.0908806	1.0959e-41
chr7-129887751-129888764	Pim3	0.0917514	1.17417e-41
chr7-96030721-96031643	Sntb1	0.091796	1.38554e-41
chr19-17443736-17444699	Rbl2	0.0916618	1.42393e-41
chr9-17384358-17385369	Vegfa	0.0918009	1.42996e-41
chr11-26108730-26109857	Adamts5	0.0918179	1.43134e-41
chr15-58784568-58785714	Serp2	0.0917763	1.64765e-41
chr8-124897088-124898071	Tgfbr2	0.0915109	2.07074e-41
chr10-91147013-91148001	Nmt1	0.0915577	2.45262e-41
chr1-180857753-180858687	Rras2	0.0914233	2.84816e-41
chr2-31590612-31591726	Pik3r1	0.0915691	3.24823e-41
chr4-146546832-146547754	Atg7	0.091553	3.24823e-41
chr2-180305443-180306374	Pdgfc	0.0910938	3.597e-41
chr8-75676360-75678117	Anxa2	0.0912251	3.63004e-41
chr3-148062726-148063449	Defb24	0.0844296	3.86436e-41
chr19-53673674-53674616	Map1lc3b	0.0913687	4.30606e-41
chr12-15997652-15998681	Amz1	0.0906806	4.53217e-41
chr17-85975548-85976795	Armc3	0.091084	4.82566e-41
chr9-38702623-38703572	Prim2	0.0913086	5.4933e-41
chr2-224837184-224838238	Alg14	0.090888	6.20641e-41
chr4-140993748-140994679	Edem1	0.0744713	6.45314e-41
chr13-34432083-34433046	Nifk	0.0838894	6.57769e-41
chr14-108481021-108481786	Pus10	0.082304	7.32889e-41
chr7-117517536-117518579	Scx	0.0910146	7.64332e-41
chr2-204224617-204225088	Mab21l3	0.0891191	8.96101e-41
chr1-224532962-224534009	Ust5r	0.0909408	9.21712e-41
chr15-39850577-39851628	Cdadc1	0.0908305	9.99065e-41
chr5-33895829-33896845	Atp6v0d2	0.0906641	1.0308e-40
chr17-5617670-5618536	Agtpbp1	0.0788227	1.04195e-40
chr7-3087664-3088788	Suox	0.0908739	1.09608e-40
chr2-88698268-88699251	Slc7a12	0.0907149	1.13433e-40
chr7-132470941-132471961	Abcd2	0.0907045	1.48438e-40
chr5-123365287-123366254	Oma1	0.0906288	1.69423e-40
chr1-213901610-213902541	Sigirr	0.090747	1.7768e-40
chr18-51566729-51567817	Gramd2b	0.0899317	1.87416e-40
chr9-111392498-111394155	Macir	0.0901637	1.90117e-40
chr4-78694075-78695513	Gpnmb	0.0904469	2.14352e-40
chr17-78410681-78412130	Fam107b	0.0902117	2.26338e-40
chr4-157989845-157990890	Cd9	0.0817086	2.26795e-40
chr9-54544291-54545028	Myo1b	0.0789992	2.31158e-40
chr2-235809209-235810099	Ostc	0.0903757	2.41392e-40
chr7-119552135-119553063	Csf2rb	0.0905395	2.44883e-40
chr12-40503420-40504425	Mapkapk5	0.0904954	2.47891e-40
chr7-98421666-98422822	Fam91a1	0.0901519	3.1607e-40
chr14-83828240-83829053	Smtn	0.0827604	3.27013e-40
chr3-165968741-165969661	Zfp64	0.0901715	3.80108e-40
chr11-38089552-38090371	Tmprss2	0.0882336	3.85585e-40
chr6-108325766-108326829	Abcd4	0.0897536	5.22644e-40
chr3-160516506-160517470	Kcns1	0.0897253	5.446e-40
chr13-71637790-71638613	Glul	0.0895953	5.46131e-40
chr13-75174938-75175997	Sec16b	0.0900176	5.71087e-40
chr8-94165128-94166206	Ube3d	0.0898551	5.90027e-40
chr11-80668763-80669781	Rtp4	0.0895881	7.47521e-40
chr1-187780829-187781548	Arl6ip1	0.0860544	8.09316e-40
chr13-95050997-95052223	Sdccag8	0.0899065	8.4513e-40
chr17-11757782-11758580	Msx2	0.0835449	9.35772e-40
chr8-68757487-68758624	Smad3	0.0896937	1.07651e-39
chr3-56625757-56626574	Sp5	0.0893645	1.16909e-39
chr6-42765854-42767087	Odc1	0.0896384	1.27002e-39
chr11-73319503-73320769	Acap2	0.0896535	1.41568e-39
chr8-102021211-102022301	Dipk2a	0.0894114	1.50027e-39
chr3-167063239-167064377	Zfp217	0.0896028	1.57433e-39
chr20-5626542-5628327	Ggnbp1	0.0895266	1.63388e-39
chr10-65691704-65692661	Slc13a2	0.0895979	1.69079e-39
chr5-60530137-60531080	Grhpr	0.0892562	1.83667e-39
chr14-71509797-71510793	Prom1	0.0890804	1.92908e-39
chr20-14949150-14950127	Gnaz	0.0891138	2.15976e-39
chr5-33693728-33694594	Wwp1	0.0893068	2.16262e-39
chr2-188483968-188484767	Mir3541	0.0890092	2.3088e-39
chr2-53754821-53755861	Fbxo4	0.0892303	2.3088e-39
chr5-33782511-33783481	Slc7a13	0.0892755	2.34855e-39
chr8-99976806-99977737	Plod2	0.0890836	2.3724e-39
chr13-80041959-80042978	Mir199a2	0.089266	2.46371e-39
chr7-118124544-118125777	Mb	0.0891584	3.00976e-39
chr2-198682504-198683436	Txnip	0.0892067	3.29575e-39
chr6-7893485-7894446	Dync2li1	0.0889936	3.64558e-39
chr1-189482550-189483643	Acsm3	0.0890407	3.70258e-39
chr2-116446036-116446947	Terc	0.0777308	4.38003e-39
chr18-77263340-77264583	Nfatc1	0.0889541	4.86856e-39
chr6-8120365-8121456	Lrpprc	0.0888651	5.20549e-39
chr8-106150006-106150925	Clstn2	0.0868997	5.36122e-39
chr3-165960716-165961799	Zfp64	0.0887638	5.423e-39
chr8-124917140-124918135	Tgfbr2	0.0886627	5.45008e-39
chr15-20409410-20410731	Bmp4	0.0886836	5.49422e-39
chr16-4383241-4384292	Wnt5a	0.0888613	6.10319e-39
chr1-219834491-219835262	Lrfn4	0.0848652	6.9746e-39
chr5-91131918-91132833	Rn5-8s	0.0887326	6.9746e-39
chr4-56397677-56398637	Rbm28	0.0876693	7.61575e-39
chr7-26305686-26306526	Appl2	0.0766429	8.92309e-39
chr13-89700296-89701186	Dedd	0.0886123	9.20961e-39
chr4-7751706-7752809	LOC100909675	0.0881594	1.05913e-38
chr2-174978222-174979204	Fstl5	0.0882787	1.20219e-38
chr1-242121339-242122079	Fxn	0.0853534	1.39179e-38
chr3-124145205-124146187	Adra1d	0.0884459	1.40639e-38
chr11-80680966-80681990	Rtp4	0.0883704	1.44613e-38
chr17-41713376-41714440	Nrsn1	0.0883583	1.58362e-38
chr11-531766-532828	Epha3	0.0879601	1.62597e-38
chr4-61872699-61873669	Akr1b7	0.0883232	1.74419e-38
chr5-115234657-115235756	Cyp2j3	0.0880095	1.74817e-38
chr2-231221962-231223030	Camk2d	0.0877632	1.8832e-38
chr5-62670712-62671969	Anks6	0.0880517	2.24745e-38
chr1-199965095-199966025	Bag3	0.0877482	2.61399e-38
chr5-67851774-67852749	Plppr1	0.087797	3.01301e-38
chr8-67341282-67342471	Anp32a	0.0878917	3.3301e-38
chr2-30100108-30101116	Cartpt	0.0873574	4.46667e-38
chr3-121702481-121703900	Slc20a1	0.0874539	4.75605e-38
chr20-4626811-4627737	Neu1	0.0878752	4.88727e-38
chr20-8091529-8092481	Armc12	0.0879366	4.88727e-38
chr19-17018405-17019962	Fto	0.087864	4.94784e-38
chr1-162326201-162327272	Kctd21	0.0875999	5.06704e-38
chr6-75696136-75697073	Snx6	0.0877829	5.59487e-38
chr4-123180048-123181407	Lsm3	0.0877026	6.20431e-38
chr7-129841708-129842694	Pim3	0.0874774	6.50706e-38
chr11-82030273-82031195	Dgkg	0.0875671	7.21797e-38
chr1-202857937-202858687	Plpp4	0.0745933	7.96085e-38
chr1-274140531-274142193	Smndc1	0.0875355	8.6947e-38
chr5-156127352-156128383	Alpl	0.087506	8.74383e-38
chr1-102121901-102123753	Kcnj11	0.0874047	8.81527e-38
chr1-129545853-129546851	LOC682259	0.0872017	8.99185e-38
chr19-15987529-15988546	Irx3	0.0874569	9.77724e-38
chr9-44262405-44263454	Mgat4a	0.0872035	1.06305e-37
chr19-26093221-26094011	Junb	0.0867384	1.09652e-37
chr17-70347999-70348889	Gdi2	0.0771238	1.13368e-37
chr1-256594410-256595519	Myof	0.086703	1.18229e-37
chr13-44887061-44887967	Mir128-1	0.0750719	1.57662e-37
chr13-84042189-84043186	Cd247	0.0616597	1.72483e-37
chr2-100610396-100611330	Ythdf3	0.0611638	1.78203e-37
chr5-22047487-22048536	Lnc056	0.0870274	2.03867e-37
chr19-57333011-57333932	Agt	0.0868857	2.48822e-37
chr3-95103557-95104653	Wt1	0.0866613	2.51189e-37
chr2-31308170-31309104	Slc30a5	0.087004	2.5406e-37
chr6-24078944-24079945	Ypel5	0.0869316	2.5406e-37
chr2-103790431-103791405	Armc1	0.0869945	2.55287e-37
chr1-212126534-212127465	Utf1	0.0867204	2.59868e-37
chr19-56338205-56339250	Gas8	0.0870734	2.63674e-37
chr5-166238430-166239224	Ube4b	0.0833941	2.67568e-37
chr12-9986668-9987600	Rasl11a	0.0856519	2.8126e-37
chr10-82849916-82850881	Pdk2	0.0869551	2.909e-37
chr6-39134770-39136643	Lratd1	0.0865074	2.91975e-37
chr5-155549821-155550760	Wnt4	0.0857071	3.40506e-37
chr2-61947129-61947971	Npr3	0.0860308	3.57921e-37
chr11-62304542-62305506	Zbtb20	0.0868974	3.61374e-37
chr1-220680380-220681488	Gal3st3	0.086755	3.87489e-37
chr9-95910838-95911810	Arl4c	0.0860535	4.82881e-37
chr4-177884846-177885923	Etnk1	0.0865909	5.26885e-37
chr3-130698998-130700013	Jag1	0.0860299	5.39002e-37
chr8-73218413-73219620	Mir190	0.0864453	5.46847e-37
chr1-101767524-101769612	Sult2b1	0.086495	5.63997e-37
chr2-200830309-200831551	Hao2	0.0865038	6.0788e-37
chr4-80409525-80410454	Npvf	0.0860515	7.41972e-37
chr5-138048790-138049769	Lao1	0.0784356	7.49611e-37
chr8-70818347-70819345	Clpx	0.086392	8.27467e-37
chr11-61148586-61149591	Spice1	0.0842727	1.01004e-36
chr19-39410406-39411574	Cyb5b	0.0860496	1.04427e-36
chr3-80921543-80922723	Creb3l1	0.0860473	1.20679e-36
chr1-224820567-224821730	Slc22a6	0.086211	1.21481e-36
chr1-245731818-245733528	Pum3	0.0861177	1.29002e-36
chr13-80853896-80854881	Fmo3	0.0860499	1.30278e-36
chr14-84969985-84971212	Cabp7	0.0858758	1.34485e-36
chr8-115140624-115141408	Acy1	0.0861976	1.35003e-36
chr1-217034788-217035844	Dhcr7	0.0860999	1.63445e-36
chr5-152667582-152669097	Stmn1	0.0860579	1.73991e-36
chr13-110562862-110563903	Nek2	0.0857069	1.75228e-36
chr1-157522195-157523214	Ankrd42	0.0843615	1.76972e-36
chr8-70939313-70940262	Mtfmt	0.0855803	2.56541e-36
chr5-10074152-10075214	Sntg1	0.085466	2.67381e-36
chr10-101306807-101307797	Sox9	0.085707	3.01287e-36
chr15-50881932-50882992	Stc1	0.0842611	3.0247e-36
chr14-64803660-64804625	Gba3	0.0857272	3.23493e-36
chr9-94141041-94142068	Alpi	0.0856291	3.27597e-36
chr1-47277134-47278121	Sytl3	0.0857104	3.56624e-36
chr19-58507021-58507975	Map10	0.0853667	3.60708e-36
chr18-69855891-69856852	Me2	0.0856104	3.70214e-36
chr17-63250888-63251975	Larp4b	0.0849909	4.30905e-36
chr7-129864891-129865953	Pim3	0.0855898	4.52619e-36
chr7-123620426-123621482	Cyp2d5	0.0852889	4.78772e-36
chr15-20436196-20436964	Bmp4	0.0851549	6.22956e-36
chr10-99927591-99928859	Kcnj2	0.0852266	6.35316e-36
chr4-115822647-115823755	Dysf	0.0843367	6.96402e-36
chr1-199951536-199952331	Bag3	0.0759867	7.26273e-36
chr10-73277818-73278909	Tbx2	0.0851808	8.81204e-36
chr17-21998873-21999951	Edn1	0.0760455	1.07612e-35
chr5-156091836-156093086	Alpl	0.0850235	1.19491e-35
chr3-92356912-92357882	Pamr1	0.0846129	1.28666e-35
chr1-225290095-225291117	Scgb1a1	0.0845659	1.38897e-35
chr5-134957114-134957970	Rad54l	0.0682549	1.53416e-35
chr1-197982228-197983146	Eif3c	0.0849244	1.66251e-35
chr7-29435004-29436000	Slc5a8	0.0847961	1.66963e-35
chr2-144070556-144071563	Rfxap	0.0845775	1.76573e-35
chr20-31959330-31960132	Hk1	0.0812779	2.02257e-35
chr13-51550863-51551783	Syt2	0.0775145	2.15314e-35
chr10-85757058-85758049	Lasp1	0.0846529	2.33375e-35
chr8-85003697-85005159	Gclc	0.0842209	2.34041e-35
chr1-177053824-177054838	Mical2	0.0818792	2.40701e-35
chr3-12270218-12271063	Angptl2	0.0818767	2.61137e-35
chr10-47338188-47339098	Kcnj12	0.076951	2.6216e-35
chr4-100292139-100292957	Mat2a	0.0842145	2.78911e-35
chr20-31961700-31962679	Hk1	0.0845106	3.23772e-35
chr6-51492715-51493551	Prkar2b	0.0595092	4.01528e-35
chr1-143039477-143040343	Pde8a	0.0799203	4.16813e-35
chr7-128616560-128617761	Tafa5	0.0840433	4.17876e-35
chr6-110808457-110809372	Irf2bpl	0.0755008	4.22455e-35
chr3-171213312-171214261	Pck1	0.0844182	4.25015e-35
chr12-40225763-40227206	Sh2b3	0.0843563	4.46436e-35
chr1-45035543-45036544	Nox3	0.0837804	4.49621e-35
chr15-59735326-59736326	Dnajc15	0.0841572	4.92819e-35
chr6-95497243-95498342	Dhrs7l1	0.0839815	5.12395e-35
chr3-92320609-92321708	Fjx1	0.0840593	5.31139e-35
chr4-85552805-85553709	Aqp1	0.08423	5.75917e-35
chr19-16988275-16989224	Fto	0.0841634	6.4407e-35
chr9-98994692-98995528	Twist2	0.0775591	6.70707e-35
chr4-85004763-85005471	Znrf2	0.0806829	6.82801e-35
chr8-30980886-30982051	Ntm	0.0838764	7.0705e-35
chr14-42132398-42133364	Shisa3	0.0837496	7.41811e-35
chr15-38493859-38495441	Fgf9	0.0839497	7.78801e-35
chr5-150078513-150080552	Srsf4	0.0834627	9.62547e-35
chr1-243143395-243144288	Kank1	0.0767546	1.05903e-34
chr10-100912698-100913988	Sox9	0.0834891	1.07321e-34
chr13-52690730-52691842	Tnnt2	0.0836794	1.07321e-34
chr1-180902324-180903265	Rras2	0.0837848	1.07835e-34
chr9-95556438-95557372	Spp2	0.0837724	1.12287e-34
chr14-59558992-59559941	Tbc1d19	0.0838449	1.14911e-34
chr17-77521624-77522565	Bend7	0.0835712	1.18609e-34
chr3-48423728-48424664	Gcg	0.0833824	1.3238e-34
chr3-140028585-140029590	Naa20	0.0836831	1.36545e-34
chr18-48377311-48377830	Ppic	0.0832201	1.44348e-34
chr17-69611211-69612028	Akr1c13	0.0836913	1.45886e-34
chr17-435971-436917	Fbp1	0.0836867	1.63006e-34
chr5-157815196-157816253	Mrto4	0.0834026	1.68824e-34
chr19-53683826-53684808	RGD1304884	0.0835596	1.70971e-34
chr4-41875951-41876871	Mdfic	0.0835397	1.76825e-34
chr2-153884072-153885010	Mme	0.0835489	1.81434e-34
chr3-10372890-10373570	Ass1	0.0799023	2.13396e-34
chr18-49084402-49085400	Csnk1g3	0.0832787	2.13837e-34
chr14-5049898-5050959	Lrrc8d	0.0834754	2.1627e-34
chr18-57347520-57349302	Ablim3	0.0832307	2.49623e-34
chr1-180644454-180645608	Rras2	0.0832329	2.58301e-34
chr8-44181945-44182941	Scn3b	0.083325	2.66579e-34
chr3-14472072-14473081	Gsn	0.0832657	2.7523e-34
chr8-114851062-114852068	Glyctk	0.0833819	2.79064e-34
chr8-22755325-22756345	Ldlr	0.0832436	2.79064e-34
chr2-200828381-200829389	Hao2	0.0832661	2.97169e-34
chr8-12135085-12136040	Mtmr2	0.0830398	3.61863e-34
chr15-61316384-61317347	Rgcc	0.0829333	3.8354e-34
chr1-161396558-161397220	Tenm4	0.0758702	3.86723e-34
chr3-159368672-159369644	Sgk2	0.0827625	4.28673e-34
chr20-30037784-30038565	Vsir	0.0663163	4.49905e-34
chr19-34312963-34313911	Arhgap10	0.0830919	4.60767e-34
chr13-48905804-48907308	Cdk18	0.0829405	4.92545e-34
chr15-60732044-60732877	Akap11	0.070983	4.92984e-34
chr14-21088290-21089326	Mir6321	0.0829014	5.5527e-34
chr8-40095170-40095937	Siae	0.0740484	5.75997e-34
chr1-99051613-99052555	Vom2r37	0.0828854	6.77784e-34
chr1-178494970-178495783	Far1	0.056321	7.01984e-34
chr4-68908431-68909260	Tas2r138	0.0714146	7.08656e-34
chr20-46269729-46271537	Cd164	0.0827846	7.1475e-34
chr17-13182980-13183912	Gadd45g	0.0824695	7.26801e-34
chr9-115024959-115025730	Rab12	0.0697929	7.92962e-34
chr7-77311923-77312996	Azin1	0.0827227	8.04592e-34
chr1-213654524-213655515	Cox8b	0.0826904	8.42377e-34
chr7-141440378-141441297	Cers5	0.077204	9.20366e-34
chr19-52097169-52098141	Necab2	0.0825247	9.5355e-34
chr4-157223931-157224836	Emg1	0.0765422	9.53617e-34
chr14-92502628-92503724	Cobl	0.0817622	9.74704e-34
chr17-77843510-77844521	Frmd4a	0.0823918	9.76198e-34
chr5-156064137-156065218	Rap1gap	0.0825363	1.02265e-33
chr14-107040648-107041581	Ehbp1	0.0825087	1.04763e-33
chr19-37047331-37048420	Ces2h	0.0819657	1.11727e-33
chr8-130607025-130608073	Pomgnt2	0.0782794	1.21797e-33
chr3-82942911-82943868	Alkbh3	0.0823183	1.45689e-33
chr16-22581864-22582899	Lpl	0.081157	1.46616e-33
chr5-146791893-146792845	Tlr12	0.0822654	1.5658e-33
chr5-134207550-134208449	Cyp4a2	0.0822431	1.84675e-33
chr17-80881943-80882989	Vim	0.0821996	1.95939e-33
chr4-88668065-88669008	LOC500148	0.0821029	1.95939e-33
chr9-30825945-30826881	Lmbrd1	0.0731592	1.97643e-33
chr6-7056568-7057534	Haao	0.0821887	2.4763e-33
chr3-163608113-163609205	Arfgef2	0.081534	2.96678e-33
chr6-42745862-42746817	Nol10	0.0820524	3.01904e-33
chr1-146734658-146735516	Fah	0.081974	3.21287e-33
chr14-106127633-106129434	Vps54	0.0818864	3.21287e-33
chr10-96223537-96224516	Cacng5	0.0817113	3.96505e-33
chr1-174068894-174069867	Trim66	0.0817526	4.3171e-33
chr13-48494589-48496229	Slc26a9	0.0817027	4.37836e-33
chr4-88876339-88877249	Abcg2	0.0817793	4.51858e-33
chr20-20660144-20661094	Rhobtb1	0.0818952	4.57654e-33
chr3-111784872-111785860	Mapkbp1	0.0815201	4.70228e-33
chr1-89555318-89556353	Scn1b	0.0814011	5.55966e-33
chr13-50525836-50526899	Kiss1	0.0810817	6.00007e-33
chr16-4418195-4419274	Wnt5a	0.0814075	6.58652e-33
chr9-85529828-85530779	Wdfy1	0.0813027	6.74778e-33
chr14-80521683-80522544	Hmx1	0.0700136	7.12938e-33
chr19-52568714-52569658	Usp10	0.0814685	7.53457e-33
chr6-107671847-107672779	Mideas	0.081141	7.65694e-33
chr19-327492-328425	Ces2a	0.057569	9.08527e-33
chr8-127744478-127745993	Vill	0.0814341	9.3098e-33
chr16-64598341-64599361	Fut10	0.0812435	1.07798e-32
chr1-163359637-163360548	Tsku	0.0811553	1.08163e-32
chr1-224812502-224813380	Slc22a6	0.0813502	1.10068e-32
chr15-45539548-45540736	Gucy1b2	0.0813795	1.11331e-32
chr16-22611185-22612222	Ints10	0.0808869	1.13219e-32
chr9-41758112-41759000	Plekhb2	0.0806232	1.29326e-32
chr8-104779522-104780796	Pxylp1	0.0810315	1.35175e-32
chr9-37253905-37254835	Ptp4a1	0.0811254	1.43467e-32
chr8-104752085-104753047	Pxylp1	0.0811827	1.44847e-32
chr5-138649275-138650180	Guca2a	0.0811086	1.4557e-32
chr12-22224785-22225910	Gnb2	0.0658919	1.54244e-32
chr10-94556784-94557937	Scn4a	0.0809362	1.76944e-32
chr4-68154659-68155716	Prss37	0.075804	1.85801e-32
chr8-117739117-117740118	Pfkfb4	0.0805864	1.85801e-32
chr11-24176195-24177145	Mir155	0.0807531	1.90936e-32
chr1-273780881-273781815	Xpnpep1	0.0809888	2.03573e-32
chr7-139265835-139266880	Slc48a1	0.0801194	2.04712e-32
chr1-202076846-202078255	Acadsb	0.0809605	2.09121e-32
chr4-43983132-43984063	Tfec	0.0809178	2.17432e-32
chr5-157590787-157591873	Micos10	0.0802812	2.57302e-32
chr8-109419894-109420919	Pccb	0.0809379	2.61392e-32
chr2-189980088-189981001	S100a3	0.0807098	2.76509e-32
chr4-55530424-55531355	Zfp800	0.080607	2.77963e-32
chr15-9203424-9204395	Thrb	0.0807996	3.03122e-32
chr15-20660292-20661719	Bmp4	0.0808288	3.0916e-32
chr5-100647652-100648599	Nfib	0.0806516	3.17626e-32
chr1-219284401-219285465	Gstp1	0.0801192	3.2113e-32
chr4-124574365-124574922	Prickle2	0.0687929	3.29771e-32
chr17-9752978-9754291	Pfn3	0.080544	3.52368e-32
chr17-18503716-18504677	Fam8a1	0.0803447	3.61509e-32
chr3-125505333-125506273	Crls1	0.0806721	3.70102e-32
chr1-14435523-14436491	Perp	0.0803344	3.98076e-32
chr3-112975416-112976410	Epb42	0.0802328	4.03695e-32
chr10-35915578-35916664	Rufy1	0.0788129	4.35161e-32
chr12-2467134-2468069	Elavl1	0.0806001	4.40651e-32
chr18-3294278-3295677	Cables1	0.0802436	4.46241e-32
chr19-59695772-59696996	Tomm20	0.080547	5.06188e-32
chr4-44446036-44447728	Tes	0.080296	5.53429e-32
chr5-142972292-142973093	Rspo1	0.0801315	5.72702e-32
chr1-80883327-80884449	Ceacam20	0.0802536	6.19111e-32
chr10-39396184-39397439	Pdlim4	0.0802687	6.23755e-32
chr20-211459-212648	Tmlhe	0.0801897	6.35807e-32
chr8-84717086-84718164	Lrrc1	0.0682032	6.75454e-32
chr2-206181064-206182143	Olfml3	0.0791796	7.51368e-32
chr5-166940721-166941693	Spsb1	0.0800619	7.57367e-32
chr13-71274395-71275331	Rgsl2h	0.079966	8.14424e-32
chr8-36696723-36697810	Cdon	0.080125	8.6825e-32
chr4-167880148-167881225	Etv6	0.080072	9.15997e-32
chr2-249307875-249308827	Pkn2	0.0800062	9.34574e-32
chr12-17932538-17934399	Fam20c	0.0800399	9.48345e-32
chr17-26140653-26141460	Eef1e1	0.0559365	9.57879e-32
chr18-32179172-32180147	Arhgap26	0.0629957	9.57879e-32
chr2-260880380-260881470	Cryz	0.080099	9.92482e-32
chr1-72550740-72551722	Shisa7	0.0797833	9.93823e-32
chr14-33375358-33376621	Hopx	0.0798887	1.02177e-31
chr3-5050404-5051526	Abo3	0.0800503	1.02177e-31
chr11-81806038-81807044	Crygs	0.0801561	1.02277e-31
chr7-71099252-71100058	Rdh7	0.0738251	1.04092e-31
chr17-4340166-4341585	Dapk1	0.0798792	1.06019e-31
chr16-19115001-19115897	Eps15l1	0.0650353	1.06641e-31
chr4-100460554-100461535	Elmod3	0.0800582	1.07924e-31
chr3-119433567-119434505	Sppl2a	0.0794795	1.08901e-31
chr2-33222405-33223525	Cd180	0.0799734	1.09325e-31
chr11-32219706-32220588	Slc5a3	0.0778408	1.09524e-31
chr1-47415281-47417230	Ezr	0.0797374	1.13532e-31
chr4-56110870-56111871	Lrrc4	0.0675102	1.14173e-31
chr7-12468450-12470380	Sbno2	0.0799277	1.17629e-31
chr14-17280351-17281367	Naaa	0.0647692	1.20014e-31
chr16-31641439-31642335	Cbr4	0.0794732	1.21508e-31
chr7-49259658-49260374	Acss3	0.0653484	1.26667e-31
chr14-81826621-81827559	Mxd4	0.0796305	1.35252e-31
chr13-90178564-90179687	Slamf1	0.0797743	1.56488e-31
chr1-92423640-92424737	Zfp507	0.0797014	1.56624e-31
chr20-27702568-27703683	Calhm6	0.0796315	1.58402e-31
chr5-97576136-97577051	Tyrp1	0.0559169	1.61145e-31
chr1-11961412-11962397	Rn5-8s	0.0796264	1.61291e-31
chr6-89059984-89060992	Mdga2	0.0793455	1.80381e-31
chr16-51105763-51106864	Fat1	0.0723653	2.0281e-31
chr16-3537073-3538030	Erc2	0.079547	2.0674e-31
chr10-97610965-97611414	Rgs9	0.0769398	2.19703e-31
chr12-39196424-39197336	Rnf34	0.0783517	2.26354e-31
chr3-11417259-11418284	Lcn2	0.0794738	2.28154e-31
chr3-146424799-146425752	Apmap	0.0796667	2.28506e-31
chr8-66491159-66492263	Tle3	0.079537	2.31392e-31
chr10-95031853-95032765	Ddx5	0.0793949	2.34169e-31
chr12-25465009-25465830	Ncf1	0.070654	2.39654e-31
chr10-76213012-76214185	Akap1	0.0678411	2.54922e-31
chr5-167140929-167141679	Slc2a5	0.0794545	2.64792e-31
chr6-44037129-44038072	Mboat2	0.0746361	3.04164e-31
chr19-47361741-47362679	Wwox	0.079051	3.08336e-31
chr14-57383494-57384360	Stim2	0.064565	3.11325e-31
chr14-42005629-42006682	Shisa3	0.079376	3.16819e-31
chr7-71669265-71670432	Cpq	0.0793357	3.58972e-31
chr11-36686683-36687662	B3galt5	0.0791968	3.72751e-31
chr20-14193388-14194315	Upb1	0.0793539	4.0605e-31
chr4-60695136-60696194	Exoc4	0.0793027	4.0605e-31
chr10-67127339-67128335	Mir365b	0.078928	4.21877e-31
chr1-133734838-133735798	Mctp2	0.0783535	4.2361e-31
chr8-15009529-15010424	Fat3	0.0780328	4.51112e-31
chr9-61297817-61298746	Pgap1	0.0790628	4.58399e-31
chr7-95783400-95784332	Sntb1	0.0719149	4.88003e-31
chr6-105846279-105847111	Sipa1l1	0.07902	4.92618e-31
chr1-255689593-255690534	Btaf1	0.0792421	4.97867e-31
chr14-71496033-71496947	Prom1	0.0790544	4.99436e-31
chr1-124937644-124938673	Trpm1	0.0790432	5.08795e-31
chr9-70725582-70726785	Klf7	0.0788915	5.08795e-31
chr14-84538090-84539252	Lif	0.0790353	5.15979e-31
chr13-47457124-47457930	LOC498222	0.0680107	5.19879e-31
chr2-23399878-23400637	Arsb	0.075755	5.19879e-31
chr3-107006457-107007405	Meis2	0.0788964	5.31969e-31
chr1-274025743-274026958	Mxi1	0.0790561	5.42167e-31
chr13-50490181-50491081	Etnk2	0.0790955	5.79442e-31
chr8-45295029-45295966	Crtam	0.078951	5.88563e-31
chr13-51146495-51147526	Myog	0.0791191	5.99086e-31
chr13-51074109-51075057	Adora1	0.078987	6.02839e-31
chr6-25401386-25402334	Srd5a2	0.078916	6.06503e-31
chr12-25048369-25049370	Limk1	0.0790606	6.12906e-31
chr6-8295691-8296624	Slc3a1	0.079122	6.27401e-31
chr1-36409070-36410155	Tent4a	0.0789852	6.36448e-31
chr10-67140765-67141685	Mir365b	0.0780505	6.52086e-31
chr8-78124811-78125502	Myzap	0.0716649	6.52086e-31
chr20-14078996-14079887	Gucd1	0.0789773	7.3352e-31
chr15-33429797-33430679	Slc7a8	0.0785763	7.80849e-31
chr7-117608712-117609700	Slc52a2	0.0784594	8.27598e-31
chr20-13964417-13965387	Susd2	0.0789425	8.5392e-31
chr1-277217367-277218302	Casp7	0.0788146	8.5703e-31
chr10-92324982-92325867	Mapt	0.0787484	9.51093e-31
chr6-44427986-44429037	Id2	0.0788053	9.81234e-31
chr5-169303460-169305678	Tnfrsf25	0.07879	1.0404e-30
chr20-4698322-4699302	RT1-CE7	0.0788553	1.08395e-30
chr1-174751410-174752582	Wee1	0.0786085	1.09167e-30
chr18-76781468-76782365	Slc66a2	0.0738455	1.10039e-30
chr1-18132707-18133626	Ptprk	0.0701832	1.17086e-30
chr20-7993938-7994955	Tulp1	0.0785925	1.1778e-30
chr3-169533903-169534904	Cbln4	0.0785402	1.22698e-30
chr1-163724442-163725556	Thap12	0.0785317	1.32774e-30
chr4-482813-483740	En2	0.0785736	1.41296e-30
chr14-79975725-79976722	Afap1	0.0786035	1.4289e-30
chr5-46876781-46877212	Map3k7	0.0748727	1.5086e-30
chr6-95398690-95399676	Dhrs7l1	0.0785371	1.60843e-30
chr4-176713925-176714905	Ldhb	0.0784636	1.61674e-30
chr15-19825638-19826424	Fermt2	0.0782792	1.71945e-30
chr20-22267078-22268154	Ado	0.0769403	1.74278e-30
chr18-70315275-70316252	Mbd1	0.0782355	1.80335e-30
chr1-265435310-265436184	Fbxw4	0.0554348	1.82803e-30
chr9-54558754-54559236	Myo1b	0.0711214	1.84482e-30
chr7-22323134-22324132	Vom2r57	0.0782316	1.9455e-30
chr12-30286003-30286927	Vkorc1l1	0.078297	2.04973e-30
chr8-97541569-97542531	Adamts7	0.0778454	2.06404e-30
chr4-119681385-119682023	Gp9	0.0773008	2.13892e-30
chr1-223574402-223575417	Slc22a24	0.0781743	2.14876e-30
chr4-113735036-113736024	Sema4f	0.0782723	2.1688e-30
chr20-44259457-44260495	Ccn6	0.0782415	2.21774e-30
chr17-42338172-42339140	Gmnn	0.0779735	2.37883e-30
chr14-18453683-18454661	Areg	0.0783711	2.39389e-30
chr6-8144679-8145589	Ppm1b	0.0782856	2.43646e-30
chr6-103972705-103973739	Exd2	0.0780773	2.71981e-30
chr8-13680617-13681646	Hephl1	0.0778961	2.75353e-30
chr2-80884833-80885736	Otulinl	0.0779898	2.80434e-30
chr10-107491288-107492103	Engase	0.0689907	2.93506e-30
chr5-172575024-172576120	Faap20	0.0781378	3.06119e-30
chr10-104655874-104657116	Trim47	0.0780179	3.23503e-30
chr12-8379419-8380398	Mtus2	0.0771846	3.25549e-30
chr16-82003530-82004501	Mcf2l	0.0779911	3.34582e-30
chr5-167719715-167720678	Slc45a1	0.0780987	3.36362e-30
chr8-52558313-52559323	Nxpe4	0.0672775	3.40445e-30
chr15-4509960-4510887	Kcnk16	0.0781352	3.42831e-30
chr8-68123604-68124568	Map2k5	0.0780918	3.50747e-30
chr4-124326693-124327309	Trh	0.0715256	3.52233e-30
chr17-76141683-76142660	Echdc3	0.0778682	3.84904e-30
chr11-80934575-80935558	St6gal1	0.0773182	4.02883e-30
chr9-95555451-95556372	Spp2	0.0779435	4.25076e-30
chr18-63751768-63752726	Ldlrad4	0.0779673	4.35687e-30
chr5-59085379-59086516	LOC100365008	0.0773571	4.79613e-30
chr7-53929584-53930528	Osbpl8	0.07784	4.97453e-30
chr14-79852241-79853358	Afap1	0.077154	6.1173e-30
chr16-21307677-21308636	Cilp2	0.0777881	6.37038e-30
chr2-34720533-34721462	Cwc27	0.077621	6.40764e-30
chr8-33636577-33637347	Fli1	0.0603024	6.43673e-30
chr6-94482582-94483628	Ppm1a	0.077162	6.89786e-30
chr15-33464720-33465703	Slc7a8	0.0716989	6.91754e-30
chr8-85635501-85636461	Gsta5	0.0776009	7.0097e-30
chr20-19679125-19680060	Mrln	0.0777322	7.09298e-30
chr8-63227242-63228295	Insyn1	0.0769396	7.09845e-30
chr1-193051220-193052217	Tnrc6a	0.0774122	7.12183e-30
chr2-140230730-140231654	Noct	0.0775138	7.12803e-30
chr20-7138266-7139333	Hmga1	0.0775582	7.4511e-30
chr1-216218361-216219306	Cd81	0.0775297	7.68914e-30
chr14-42001783-42002749	Grxcr1	0.0774584	7.78191e-30
chr1-224836922-224837884	Slc22a6	0.0775303	7.7997e-30
chr8-70055382-70056355	Rab11a	0.0772251	7.8813e-30
chr17-11362225-11363336	Drd1	0.0773156	7.94175e-30
chr2-188454965-188455685	Pklr	0.0692292	8.12843e-30
chr17-74621726-74622539	Celf2	0.0671187	8.47361e-30
chr13-48637794-48638756	Rab29	0.0774552	8.83163e-30
chr2-207543238-207544262	Cttnbp2nl	0.0774458	8.90068e-30
chr12-47505408-47506463	Oasl2	0.0769862	1.00798e-29
chr1-204430879-204432376	Oat	0.0774231	1.07502e-29
chr12-38860544-38861378	Hpd	0.0741497	1.08089e-29
chr13-33508086-33509057	Tsn	0.0772594	1.36141e-29
chr5-116344222-116345221	Nfia	0.0770824	1.37532e-29
chr19-59726297-59727764	Tomm20	0.076769	1.43785e-29
chr4-77446033-77446874	Pdia4	0.0773449	1.48801e-29
chr1-88873630-88874683	Tyrobp	0.0768071	1.63044e-29
chr7-12497855-12498917	Gpx4	0.0771533	1.69584e-29
chr7-90734864-90735900	Trps1	0.0752081	1.86537e-29
chr18-40162164-40163305	Trim36	0.0525503	1.86965e-29
chr4-13196231-13197315	Gnai1	0.0525503	1.86965e-29
chr5-2550440-2551909	Rdh10	0.0770523	1.96592e-29
chr17-67673251-67674250	Klf6	0.076817	1.97824e-29
chr1-71207250-71208203	Zfp583	0.0770657	2.01766e-29
chr5-14596567-14597837	Lypla1	0.0770085	2.03274e-29
chr1-211787265-211787809	Inpp5a	0.053659	2.07435e-29
chr12-46859113-46860411	Sirt4	0.0769932	2.12703e-29
chr2-189978228-189979290	S100a3	0.0769227	2.32063e-29
chr10-75797740-75798789	Ccdc182	0.0768281	2.50055e-29
chr8-73241850-73242753	Mir190	0.0725403	2.50055e-29
chr4-171210092-171210839	Ptpro	0.0676494	2.52213e-29
chr8-57952651-57953760	Poglut3	0.0762464	2.63595e-29
chr6-144202010-144202867	Dync2i1	0.0653186	2.66159e-29
chr3-29831179-29832135	Gtdc1	0.0766691	2.70851e-29
chr5-61039205-61039805	Mcart1	0.0715222	2.72852e-29
chr1-21606609-21607531	Enpp3	0.0768995	2.80825e-29
chr5-127405329-127406312	Magoh	0.0768569	2.82332e-29
chr10-83807648-83808657	Igf2bp1	0.0761574	3.01743e-29
chr19-39459491-39460414	Wwp2	0.0766539	3.29999e-29
chr12-9837157-9838088	Mtif3	0.0766809	3.32879e-29
chr20-31447021-31448183	Macroh2a2	0.0767854	3.52252e-29
chr20-31949947-31950858	Hk1	0.0765395	3.92766e-29
chr2-60652564-60653554	Rai14	0.076624	4.00553e-29
chr3-123940473-123941349	Rnf24	0.0766452	4.02165e-29
chr17-76048715-76049674	Echdc3	0.0763035	4.16234e-29
chr7-116988319-116989348	Zfp707l1	0.0765285	4.16548e-29
chr6-92039759-92040946	L2hgdh	0.0763703	4.19338e-29
chr9-20450241-20451108	Tnfrsf21	0.0764719	4.3213e-29
chr2-198965083-198966035	Pdzk1	0.0766447	4.45807e-29
chr4-99936063-99936483	St3gal5	0.0740548	4.48455e-29
chr11-44059500-44060527	Cpox	0.0765805	4.73889e-29
chr4-117527103-117528096	Nat8	0.0765899	4.94009e-29
chr1-142948457-142949449	Slc28a1	0.0764969	5.46493e-29
chr5-132016957-132017963	Skint1	0.0755281	5.53582e-29
chr13-110529396-110530301	Nek2	0.0749812	5.66239e-29
chr13-110554142-110556107	Nek2	0.0762374	6.31152e-29
chr9-119069056-119070099	Tgif1	0.0763183	6.4135e-29
chr19-56238144-56239623	Def8	0.0764144	7.15045e-29
chr3-11839454-11840096	Cfap157	0.0752454	7.26263e-29
chr9-82684981-82685799	Chpf	0.0759813	7.44981e-29
chr8-78274600-78276086	Cgnl1	0.0752294	7.73447e-29
chr6-123724539-123725493	Foxn3	0.0761089	7.76202e-29
chr10-96120501-96121440	Cacng5	0.0758548	8.24126e-29
chr1-48132748-48133650	Igf2r	0.0759505	8.57422e-29
chr6-52233569-52234714	Sypl1	0.0760828	8.76424e-29
chr7-70329772-70330706	Cyp27b1	0.0761263	8.76424e-29
chr14-20266425-20267364	Gc	0.0761034	8.9379e-29
chr1-238661973-238662923	Tmc1	0.0762188	8.9737e-29
chr2-149086342-149087302	Clrn1	0.0754349	9.33159e-29
chr14-5163440-5164256	Lrrc8d	0.0724743	9.37243e-29
chr4-86641008-86641897	Pde1c	0.0759849	9.47425e-29
chr7-127027320-127028545	Cerk	0.0760482	9.53287e-29
chr12-26550858-26552481	Mir6322	0.0758716	9.98039e-29
chr3-6310579-6311876	Rxra	0.0757266	1.07521e-28
chr5-151249533-151250489	Wasf2	0.0760789	1.07521e-28
chr1-226287744-226288713	Myrf	0.0760398	1.08919e-28
chr10-96202602-96203544	Cacng5	0.0760404	1.14055e-28
chr8-49486291-49487263	Tmprss4	0.0760349	1.22416e-28
chr2-106643468-106644396	Tbl1xr1	0.064568	1.26058e-28
chr13-76290007-76291133	Mir488	0.074064	1.2608e-28
chr6-26704520-26705570	Slc5a6	0.0756827	1.31116e-28
chr20-12666783-12667682	Col6a2	0.0708576	1.32388e-28
chr19-12933009-12933970	Large1	0.0759237	1.33034e-28
chr3-59369729-59370873	Cdca7	0.0756422	1.38716e-28
chr7-123637985-123638871	Cyp2d3	0.0699438	1.48828e-28
chr3-35129075-35130014	Kif5c	0.0647233	1.57104e-28
chr14-10851482-10852492	Sec31a	0.0758113	1.68256e-28
chr17-18887831-18889030	Rbm24	0.0757453	1.69719e-28
chr9-94674132-94675146	Neu2	0.0755177	1.70587e-28
chr9-4189827-4190727	LOC301165	0.0758845	1.72926e-28
chr7-102694897-102695885	Myc	0.0758336	1.78162e-28
chr11-57249732-57250770	Plcxd2	0.0757954	1.80076e-28
chr12-31469609-31470598	Rimbp2	0.0758071	1.81106e-28
chr6-94166897-94168119	Ppm1a	0.0668216	1.91547e-28
chr12-41629285-41630289	Sds	0.0753431	1.99973e-28
chr18-69862202-69863136	Me2	0.0756968	2.07172e-28
chr19-48550432-48551653	Maf	0.0756116	2.07172e-28
chr14-18664159-18665222	Epgn	0.0753395	2.11283e-28
chr14-5479547-5480116	Lrrc8b	0.0737788	2.16371e-28
chr2-78580465-78581301	Zfp622	0.0606644	2.18283e-28
chr8-99984342-99985281	Plod2	0.075053	2.2769e-28
chr16-6604356-6605068	Tkt	0.0645689	2.37309e-28
chr2-57022214-57023206	Gdnf	0.0753553	2.52004e-28
chr1-141037979-141038981	Abhd2	0.0754897	2.61354e-28
chr14-10381116-10382149	Gpat3	0.0754491	2.63404e-28
chr4-57564930-57565789	N5	0.052958	2.78014e-28
chr2-204242009-204242905	Mab21l3	0.0753828	2.8856e-28
chr6-13458293-13459323	Fshr	0.0751863	2.92394e-28
chr4-179917461-179918437	Tuba3b	0.0752844	3.05704e-28
chr2-260342870-260343776	Slc44a5	0.0754873	3.13209e-28
chr10-84498801-84499777	Snx11	0.075224	3.18274e-28
chr1-266249783-266250548	Trim8	0.0710069	3.25087e-28
chr15-4512615-4513566	Kcnk16	0.0753994	3.42954e-28
chr20-4476701-4477615	Tnxa-ps1	0.0751606	3.46093e-28
chr9-63476005-63476966	Satb2	0.0753485	3.5256e-28
chr10-104591762-104592554	H3f3b	0.0604082	3.55774e-28
chr17-8428737-8429851	Tgfbi	0.0753284	3.61027e-28
chr4-73184685-73185601	Tpk1	0.0753208	3.63535e-28
chr15-20412829-20413766	Bmp4	0.075201	4.08913e-28
chr7-11701481-11702504	Tmprss9	0.0750911	4.27172e-28
chr8-124960692-124961730	Tgfbr2	0.075019	4.34656e-28
chr8-129006105-129007080	Myrip	0.0523724	4.44073e-28
chr17-9771704-9772822	Slc34a1	0.0752227	4.44266e-28
chr2-164901429-164902548	Mfsd1	0.0744843	4.45379e-28
chr2-251475878-251476752	Znhit6	0.0686236	4.85077e-28
chr13-69920407-69921329	Tsen15	0.0493555	5.37007e-28
chr1-180705247-180706348	Rras2	0.0748994	5.70442e-28
chr15-33041269-33042257	Slc7a7	0.0750773	5.78127e-28
chr7-62614420-62615532	Lemd3	0.0682593	5.86497e-28
chr11-31496681-31497638	Il10rb	0.0748747	6.03917e-28
chr8-56695990-56696643	Zc3h12c	0.0739562	6.05636e-28
chr2-20134895-20135810	Atg10	0.0599782	6.26603e-28
chr15-23762276-23763272	Samd4a	0.0738398	6.40221e-28
chr2-260904183-260905126	Cryz	0.0748649	6.65164e-28
chr6-102096008-102096996	Plek2	0.0718868	6.85759e-28
chr15-44085280-44086167	Ebf2	0.0507343	6.91772e-28
chr12-24073661-24074667	Por	0.0749493	6.95959e-28
chr2-227553792-227554901	Mettl14	0.0739514	7.40549e-28
chr6-127175017-127176117	Fam181a	0.0745242	7.54136e-28
chr4-179721995-179722816	Lmntd1	0.0693633	7.69242e-28
chr18-7228678-7229670	Chst9	0.0747192	7.77968e-28
chr2-120594753-120595772	Fxr1	0.0747309	8.35548e-28
chr10-67187882-67188811	Mir365b	0.0745588	8.45388e-28
chr1-265529070-265529980	Oga	0.0720119	8.66522e-28
chr14-2316359-2317425	Slc49a3	0.0746046	8.8006e-28
chr3-71084376-71085512	Zc3h15	0.0746035	9.18919e-28
chr15-58919319-58920387	Serp2	0.0738292	9.25637e-28
chr10-14007440-14008473	Slc9a3r2	0.0738827	9.45171e-28
chr10-4687789-4688887	Snn	0.0746324	9.47014e-28
chr2-188622341-188623238	LOC102550325	0.0748247	9.63705e-28
chr3-9856824-9857868	Usp20	0.0748019	1.00173e-27
chr3-101327998-101328930	Bbox1	0.0747622	1.01393e-27
chr20-26198321-26199274	Lrrtm3	0.0746544	1.01587e-27
chr9-65550770-65551678	Cflar	0.0710576	1.04962e-27
chr12-6796295-6797410	Alox5ap	0.0745363	1.05796e-27
chr9-80076269-80077214	Igfbp2	0.0709254	1.08759e-27
chr14-61084677-61085616	Dhx15	0.0746225	1.12032e-27
chr15-52556479-52557473	Gfra2	0.0745392	1.12149e-27
chr8-72410744-72411746	Ca12	0.0746059	1.19409e-27
chr10-6932446-6933399	Usp7	0.0745906	1.20586e-27
chr20-18626877-18627859	Tfam	0.0745273	1.22686e-27
chr9-16425513-16426459	Tbcc	0.0745004	1.23973e-27
chr9-96696929-96697864	Agap1	0.0733959	1.2448e-27
chr12-48126151-48127376	Foxn4	0.0742163	1.27748e-27
chr2-30691238-30692177	Ccdc125	0.0740615	1.29904e-27
chr3-171176935-171177886	Ctcfl	0.0746179	1.37472e-27
chr8-66967996-66968951	Paqr5	0.0745447	1.38326e-27
chr8-102040504-102041439	Dipk2a	0.0702951	1.41993e-27
chr8-52231018-52231912	Cadm1	0.0526319	1.42922e-27
chr8-52080570-52081767	Cadm1	0.0744451	1.46833e-27
chr19-55345858-55346942	Piezo1	0.0735009	1.48657e-27
chr2-186489871-186490864	Kirrel1	0.0743958	1.50555e-27
chr10-30966779-30967763	Lsm11	0.0744759	1.517e-27
chr10-15456408-15457466	Decr2	0.0744392	1.61568e-27
chr8-87157799-87158872	LOC100363289	0.0744118	1.63221e-27
chr6-110880232-110881020	Irf2bpl	0.0640394	1.659e-27
chr17-13092796-13093883	Gadd45g	0.0512369	1.6965e-27
chr19-1703431-1704392	Cdh5	0.0741758	1.70782e-27
chr16-7248242-7249278	Nt5dc2	0.0743594	1.74078e-27
chr10-107424329-107425255	Lgals3bp	0.0742647	1.80765e-27
chr16-61602027-61602953	Saraf	0.0694859	1.94292e-27
chr14-5319804-5320790	Lrrc8c	0.0741699	1.98781e-27
chr11-83617805-83619161	Ephb3	0.0739159	1.99764e-27
chr17-86279150-86280080	Ptf1a	0.0741589	2.02106e-27
chr5-129201603-129202527	LOC689589	0.0633448	2.03477e-27
chr16-32638138-32639038	Hpf1	0.0742244	2.16616e-27
chr18-40640109-40641165	Eif1a	0.0741799	2.19151e-27
chr6-37973792-37974501	Mycn	0.0657142	2.22238e-27
chr5-8034883-8035800	Prex2	0.0701135	2.33652e-27
chr13-110196385-110197313	Ints7	0.074203	2.35139e-27
chr14-64767922-64768921	Gba3	0.0634864	2.44607e-27
chr17-71104812-71105758	Prkcq	0.0741727	2.44607e-27
chr9-82690229-82691243	Inha	0.0730419	2.44607e-27
chr1-81251856-81252799	Smg9	0.0734497	2.48431e-27
chr5-167241578-167242640	Ca6	0.0741483	2.5416e-27
chr9-63643221-63644155	Satb2	0.0741413	2.54176e-27
chr16-71728474-71729613	Htra4	0.073212	2.5806e-27
chr5-144139614-144140883	Eva1b	0.0737529	2.6399e-27
chr4-5684451-5685409	Actr3b	0.0737555	2.67712e-27
chr18-81532120-81533049	Cndp2	0.0730193	2.71151e-27
chr11-47478031-47479162	Nfkbiz	0.0740528	2.7391e-27
chr14-20673537-20674460	Slc4a4	0.0741868	2.77616e-27
chr11-80197671-80198678	Bcl6	0.0741129	2.78756e-27
chr10-91189610-91190575	Acbd4	0.0741127	2.87578e-27
chr18-31307740-31308348	Dele1	0.0517381	3.01303e-27
chr9-4170325-4171321	LOC301165	0.0740042	3.04367e-27
chr6-134855956-134856852	Ppp2r5c	0.0635596	3.0761e-27
chr6-21071452-21072397	Fam98a	0.0661107	3.54784e-27
chr4-121309059-121309903	Chchd6	0.0739032	3.55693e-27
chr8-111988191-111989146	Bfsp2	0.073783	3.69691e-27
chr2-173698420-173699389	Serpini2	0.0673762	3.7389e-27
chr2-235849586-235850433	Rpl34	0.0737692	3.82356e-27
chr6-103428459-103429489	Actn1	0.0738729	3.84714e-27
chr8-63688181-63689134	Hcn4	0.0733443	3.94125e-27
chr3-160124646-160125766	Ada	0.0728237	4.0169e-27
chr2-151654419-151655375	Rap2b	0.0737742	4.1667e-27
chr10-76312464-76313135	Coil	0.0708504	4.17071e-27
chr10-93764604-93765433	Tanc2	0.0728101	4.20744e-27
chr1-128891272-128892349	Igf1r	0.0738864	4.24642e-27
chr20-5524100-5525076	Phf1	0.0736818	4.28551e-27
chr18-35727659-35728713	Mcc	0.073769	4.48615e-27
chr11-33139790-33140724	Runx1	0.0735467	4.50617e-27
chr10-95998687-95999532	Cacng4	0.0666731	4.51174e-27
chr2-45474341-45475343	Snx18	0.0738213	4.82584e-27
chr18-69837202-69838116	Me2	0.0738366	4.84531e-27
chr7-71676275-71677368	Cpq	0.0733878	4.93472e-27
chr5-164824347-164825467	Nppa	0.0734122	5.09364e-27
chr7-126873893-126874714	Trmu	0.0706148	5.31758e-27
chr10-16139300-16140401	Cpeb4	0.0733272	5.41207e-27
chr5-162866320-162867403	Dhrs3	0.0737003	5.53158e-27
chr1-121160109-121161020	Mir344b-1	0.0735358	5.82449e-27
chr10-110059591-110060449	Fasn	0.0733756	5.83158e-27
chr3-118273074-118274095	Fgf7	0.0635497	6.07188e-27
chr8-56506754-56507780	Rdx	0.0735755	6.18559e-27
chr20-4486358-4487410	Tnxa-ps1	0.0734554	6.22661e-27
chr5-153341671-153342780	Syf2	0.0732236	6.22661e-27
chr3-112973177-112974178	Epb42	0.0725387	6.51333e-27
chr6-24399310-24400200	Lbh	0.0735007	6.59878e-27
chr3-9542672-9543693	RGD1311084	0.0736221	6.83513e-27
chr2-251381879-251382898	Znhit6	0.07359	6.90166e-27
chr7-12891961-12892855	Gzmm	0.0735752	7.02964e-27
chr6-19972397-19973923	Cwf19l2	0.0731234	7.3265e-27
chr17-12207309-12208636	Nfil3	0.0732884	7.71834e-27
chr3-160892741-160893724	Sdc4	0.0728067	8.24823e-27
chr3-130713233-130714230	Jag1	0.0732698	8.28873e-27
chr8-68837082-68838183	Smad6	0.0732272	8.46396e-27
chr5-173130118-173131100	Ssu72	0.0732678	8.8543e-27
chr7-36990526-36991666	Eea1	0.0722939	9.08073e-27
chr20-14485848-14486783	Rab36	0.0734242	9.20833e-27
chr8-113417542-113418645	Mrpl3	0.0731747	9.32493e-27
chr7-61545362-61546358	Ifng	0.0732049	9.35295e-27
chr13-108988581-108990554	Ptpn14	0.0660489	9.49545e-27
chr3-55840631-55841567	Lrp2	0.0733849	9.69882e-27
chr12-16325209-16326904	Snx8	0.0732423	9.89144e-27
chr15-30286-31211	Kcnma1	0.0732364	1.01406e-26
chr17-87376021-87376942	Arhgap21	0.0718139	1.01406e-26
chr6-26187460-26188485	Slc4a1ap	0.0733282	1.02889e-26
chr2-200503503-200504381	Phgdh	0.0729861	1.03328e-26
chr18-41430355-41431266	Commd10	0.073235	1.05348e-26
chr17-9655487-9656701	Pdlim7	0.0730309	1.10115e-26
chr1-207394423-207395297	Nps	0.0684786	1.10377e-26
chr5-153322613-153323519	Syf2	0.0517507	1.21119e-26
chr8-105997756-105998711	Clstn2	0.0730829	1.22446e-26
chr14-42133481-42134264	Shisa3	0.0727112	1.22562e-26
chr17-42001032-42002056	Dcdc2	0.0731306	1.24283e-26
chr10-64597858-64598943	Timm22	0.072448	1.25413e-26
chr8-104386409-104387367	Rnf7	0.0731461	1.28449e-26
chr13-61136634-61137640	Rgs1	0.071631	1.28929e-26
chr17-16441901-16442544	Mir3596b	0.064771	1.31718e-26
chr10-69125333-69126284	Mir6327	0.0727407	1.32434e-26
chr7-145727517-145728654	Cistr	0.0728903	1.40649e-26
chr5-21527366-21528249	Rab2a	0.0652636	1.40818e-26
chr16-4398863-4399823	Wnt5a	0.0730119	1.49219e-26
chr1-88898855-88899946	Aplp1	0.0729414	1.50238e-26
chr17-36971372-36973185	Gpr50	0.0729578	1.54836e-26
chr6-798170-799045	Crim1	0.0630954	1.57709e-26
chr19-1946449-1947370	Cdh11	0.0690053	1.57876e-26
chr13-48539495-48540411	Slc26a9	0.0730818	1.67002e-26
chr10-75052987-75053800	Mir142	0.063098	1.68926e-26
chr5-140674974-140675865	Mycl	0.0630589	1.71003e-26
chr2-188678125-188679419	Adam15	0.0730469	1.73227e-26
chr7-97071740-97073170	Slc22a22	0.0728781	1.74002e-26
chr10-109389562-109390507	Ndufaf8	0.0725708	1.76528e-26
chr3-12357296-12358429	Angptl2	0.0727857	1.80127e-26
chr8-103320490-103321433	Paqr9	0.0729486	1.94583e-26
chr4-182836615-182837614	Rps4y2	0.0725308	2.0261e-26
chr7-119625924-119626896	Mpst	0.0727652	2.08385e-26
chr7-25086807-25087743	Nuak1	0.0727066	2.14346e-26
chr3-166930240-166931659	Zfp217	0.0721214	2.16726e-26
chr1-131869225-131870107	Nr2f2	0.0488369	2.31932e-26
chr3-12203592-12205442	Angptl2	0.0726926	2.3852e-26
chr10-62980824-62981780	Nsrp1	0.0724509	2.391e-26
chr8-67855420-67856449	Pias1	0.0725248	2.44935e-26
chr10-75863107-75864271	Ccdc182	0.0726383	2.50714e-26
chr5-160620229-160621491	Tmem51	0.0726845	2.53001e-26
chr17-50239200-50240346	Sugct	0.0721314	2.57152e-26
chr17-54621812-54622732	Zeb1	0.0728026	2.62475e-26
chr17-79082727-79083710	Nmt2	0.0721061	2.63829e-26
chr15-15315371-15316358	Cadps	0.0719871	2.68351e-26
chr16-28156468-28157406	Spock3	0.0662312	2.87468e-26
chr1-204640176-204641251	Lhpp	0.0726097	2.91532e-26
chr3-3875813-3876891	Sec16a	0.0725164	3.02661e-26
chr4-49874269-49875205	Ptprz1	0.0726103	3.10713e-26
chr8-63087298-63088155	Loxl1	0.0723468	3.11403e-26
chr20-6352763-6353692	Cdkn1a	0.0726482	3.12665e-26
chr4-167535594-167536635	Kap	0.0710964	3.50003e-26
chr1-274168266-274169169	Smndc1	0.0725649	3.58267e-26
chr2-140227223-140228107	Noct	0.0721884	3.70424e-26
chr9-41376323-41377243	Plekhb2	0.0677384	3.72558e-26
chr4-132377872-132378878	Prok2	0.0724693	3.83271e-26
chr4-95008061-95009039	Atoh1	0.0724348	4.24963e-26
chr3-109811185-109812083	Thbs1	0.0623691	4.43674e-26
chr5-33692656-33693336	Wwp1	0.0717689	4.51118e-26
chr2-202715621-202716855	Tent5c	0.0646716	4.79379e-26
chr1-175694926-175697081	Lyve1	0.0721528	5.10144e-26
chr8-101172366-101173200	Dipk2a	0.0654861	5.11646e-26
chr17-54627035-54627964	Zeb1	0.0722007	5.14368e-26
chr6-21493761-21494783	Ltbp1	0.0721249	5.15141e-26
chr11-47583004-47583983	Nfkbiz	0.0723013	5.21804e-26
chr18-3458125-3459271	Riok3	0.0716569	5.31234e-26
chr10-35698602-35699985	Sqstm1	0.0721157	5.41594e-26
chr4-125522924-125523791	Adamts9	0.0720176	5.43144e-26
chr16-7792321-7794178	Btd	0.0722289	5.66748e-26
chr2-56350501-56351535	Lifr	0.0720036	5.95015e-26
chr5-166180647-166181579	Kif1b	0.0722599	6.33647e-26
chr15-3679369-3680339	Plau	0.0721738	6.44407e-26
chr10-40238459-40239516	Gpx3	0.0722233	6.57786e-26
chr16-80753952-80754934	Tdrp	0.0721182	6.7622e-26
chr3-105425374-105426308	Gjd2	0.0718668	6.82103e-26
chr8-12766698-12767630	Sesn3	0.0719138	6.84538e-26
chr13-110112751-110113393	Ppp2r5a	0.0624296	6.85656e-26
chr1-24089547-24090503	Slc2a12	0.0720335	6.9874e-26
chr9-114648666-114649782	Rab12	0.0719785	7.04131e-26
chr10-37330649-37332223	Jade2	0.072113	7.05798e-26
chr17-9813029-9813953	Lman2	0.0709812	7.34863e-26
chr1-53958420-53959557	Afdn	0.0718706	7.48472e-26
chr13-93662152-93663078	Fh	0.0720094	7.49502e-26
chr7-129862214-129862968	Pim3	0.0720882	7.49502e-26
chr11-53452326-53453385	Cd47	0.07185	7.57305e-26
chr3-101353980-101354887	Bbox1	0.0720789	7.81475e-26
chr1-244751072-244751831	Smarca2	0.0675453	7.84937e-26
chr6-7360522-7361410	Zfp36l2	0.0507738	7.84937e-26
chr7-12408396-12409224	Cirbp	0.0719062	8.13899e-26
chr1-189403389-189404337	Acsm4	0.0717913	8.37476e-26
chr5-76515335-76516255	Ugcg	0.0718228	8.44511e-26
chr13-85575404-85576354	Aldh9a1	0.0718529	8.72649e-26
chr8-66466309-66467366	Tle3	0.0716766	8.87423e-26
chr7-143793628-143794488	Csad	0.0718547	9.22933e-26
chr1-187881978-187882656	Arl6ip1	0.0713831	9.24042e-26
chr20-49064405-49065330	Rtn4ip1	0.0582956	9.35379e-26
chr8-72841122-72842393	Tpm1	0.0718634	9.73417e-26
chr13-72115652-72116701	Cacna1e	0.0717277	1.01603e-25
chr9-20413348-20414493	Grcc10	0.0717259	1.06347e-25
chr13-102717096-102718073	Mtarc1	0.0718592	1.07761e-25
chr2-128112364-128113314	Pgrmc2	0.0718142	1.0799e-25
chr8-119012269-119013221	Pth1r	0.0718829	1.09654e-25
chr1-89540569-89541598	Hpn	0.0716441	1.11219e-25
chr17-80549807-80550879	Rsu1	0.0713061	1.15689e-25
chr2-113736715-113737672	Pld1	0.0717614	1.15953e-25
chr8-44453185-44454016	Gramd1b	0.071312	1.20865e-25
chr13-1919584-1920466	Dsel	0.0507195	1.21036e-25
chr17-23904842-23905924	Gfod1	0.0636647	1.21036e-25
chr19-1253674-1254516	Cdh5	0.0445697	1.25138e-25
chr1-156467371-156468428	Ccdc89	0.0714231	1.25409e-25
chr3-37678220-37679175	Tnfaip6	0.0677492	1.32086e-25
chr5-50135075-50136048	Slc35a1	0.0700578	1.32385e-25
chr10-87552153-87553061	Krtap1-5	0.050702	1.32596e-25
chr1-101597882-101598692	Fut1	0.050702	1.32596e-25
chr2-112896231-112897152	Nceh1	0.0716132	1.43149e-25
chr13-100263255-100264194	LOC686031	0.0714952	1.54808e-25
chr18-40550394-40551443	Ticam2	0.0713293	1.54808e-25
chr2-22997711-22998890	Homer1	0.0714891	1.54808e-25
chr8-85058378-85059395	Gclc	0.0717152	1.55254e-25
chr19-10335925-10336523	Kifc3	0.061372	1.57258e-25
chr1-224824365-224825376	Slc22a6	0.0714708	1.5904e-25
chr15-20403576-20404690	Ddhd1	0.0715834	1.66408e-25
chr12-24617845-24618818	Mlxipl	0.0716557	1.67826e-25
chr8-14419222-14420186	Mtnr1b	0.0711248	1.71567e-25
chr1-183659141-183660115	Copb1	0.0715042	1.71612e-25
chr7-97096057-97097051	Slc22a22	0.0712578	1.80692e-25
chr2-238972058-238973109	Cxxc4	0.0715497	1.88264e-25
chr2-103666312-103667267	Armc1	0.0692737	2.03992e-25
chr4-78142201-78143174	Atp6v0e2	0.0701708	2.12339e-25
chr14-18759045-18760854	Cxcl1	0.0712822	2.12825e-25
chr15-61085079-61086015	Akap11	0.0712834	2.1299e-25
chr12-8050649-8051649	Slc7a1	0.0710754	2.15402e-25
chr6-52967426-52968517	Polr1f	0.0708835	2.23422e-25
chr2-204824747-204825531	Ngf	0.0670998	2.33658e-25
chr9-17832309-17833611	Nfkbie	0.0712792	2.33937e-25
chr2-153935485-153936486	LOC102546391	0.0710235	2.35387e-25
chr18-36501869-36502985	Lars1	0.0708033	2.39714e-25
chr20-40544969-40545826	Pkib	0.0502724	2.4325e-25
chr15-18809436-18810968	Flnb	0.0613419	2.48013e-25
chr5-75094915-75095980	Txndc8	0.0599163	2.54217e-25
chr2-187470849-187472173	Iqgap3	0.0617552	2.54944e-25
chr3-175825391-175826739	Slco4a1	0.0710887	2.57431e-25
chr1-15651187-15652306	Map7	0.0712848	2.64444e-25
chr1-193165949-193166887	Slc5a11	0.071327	2.65633e-25
chr3-174197027-174198021	Cdh26	0.0712565	2.67116e-25
chr17-50241019-50242137	Sugct	0.0710894	2.87815e-25
chr9-18247157-18248094	Znrd1as	0.0711609	2.87815e-25
chr15-86146780-86147659	Commd6	0.0609238	2.91541e-25
chr7-58304737-58306522	Rab21	0.0710274	2.97371e-25
chr17-42136403-42137318	Aldh5a1	0.0578748	3.30612e-25
chr4-83932722-83933804	Tril	0.0699157	3.30612e-25
chr3-2600584-2601802	Sapcd2	0.0708837	3.33782e-25
chr18-17977021-17978016	Celf4	0.0710304	3.34041e-25
chr17-81285349-81286438	Mrc1	0.0705506	3.34876e-25
chr8-69851360-69852345	Dis3l	0.0710648	3.42306e-25
chr9-109545599-109546485	Efna5	0.048064	3.46119e-25
chr5-25376805-25377821	Cdh17	0.0710274	3.54555e-25
chr10-64111422-64112259	Rph3al	0.064822	3.80637e-25
chr8-60767578-60768588	Pstpip1	0.0625655	3.8183e-25
chr10-40265234-40266186	Gpx3	0.0710697	3.84573e-25
chr8-68868652-68869731	Smad6	0.0709235	4.00616e-25
chr2-153898617-153899915	Mme	0.0708472	4.15394e-25
chr2-85309036-85310557	Tas2r119	0.0709329	4.16043e-25
chr8-124908096-124909007	Tgfbr2	0.0705446	4.17005e-25
chr17-44757822-44758773	Hist1h2bo	0.0710031	4.18654e-25
chr5-151145020-151146065	Fgr	0.0710069	4.194e-25
chr9-54874347-54875296	Nabp1	0.0568663	4.26942e-25
chr8-76465493-76466501	Gcnt3	0.0695614	4.37359e-25
chr9-37818612-37819952	Imp4	0.070541	4.60665e-25
chr18-31864062-31865002	LOC100911367	0.0634921	4.61788e-25
chr8-119010972-119012086	Pth1r	0.0709743	4.69348e-25
chr10-72963694-72964874	Ppm1d	0.0708463	4.86422e-25
chr20-19786129-19787091	Mrln	0.0708272	5.07784e-25
chr6-49680288-49681214	Alkal2	0.0677453	5.19454e-25
chr12-15472881-15473844	Gna12	0.0705876	5.20856e-25
chr5-147185908-147186475	Ak2	0.070611	5.2765e-25
chr5-75246360-75247351	Txndc8	0.0705545	5.31378e-25
chr11-83643288-83644620	Ephb3	0.0704869	5.42747e-25
chr2-123162608-123163573	Anxa5	0.0707069	5.44806e-25
chr15-25751192-25752122	Exoc5	0.0707683	5.49446e-25
chr5-130535121-130536210	Agbl4	0.0698062	5.49446e-25
chr6-44009283-44010412	Mboat2	0.0707531	5.7611e-25
chr9-73406260-73407229	Map2	0.0480595	5.76677e-25
chr1-256679584-256680287	Myof	0.0628134	5.94862e-25
chr4-182210105-182211183	Ccdc91	0.0703076	6.39593e-25
chr11-79729091-79730066	Lpp	0.0699138	6.52359e-25
chr2-264917651-264918570	Lrrc40	0.0633248	6.58029e-25
chr17-30616777-30617744	Eci3	0.0708017	6.61464e-25
chr3-107732707-107733513	Meis2	0.0629934	6.61464e-25
chr6-111055242-111056024	Tmem63c	0.0473898	6.61464e-25
chr11-82316933-82317876	Tra2b	0.0703219	6.91668e-25
chr4-174724123-174725128	Aebp2	0.0706894	7.03453e-25
chr8-94652184-94653397	Cyb5r4	0.0704772	7.07617e-25
chr9-110799211-110800271	Fbxl17	0.070403	7.14453e-25
chr13-94986798-94987862	Sdccag8	0.0696068	7.4785e-25
chr18-4504507-4505666	Rpl7a	0.0704039	7.57185e-25
chr6-136681663-136682755	Aspg	0.0706396	7.59914e-25
chr1-260254126-260255058	Blnk	0.0705926	7.67339e-25
chr8-23944069-23945108	Bmper	0.0693098	7.69436e-25
chr1-46251326-46252432	Ldhal6b	0.0706048	7.98632e-25
chr2-235805811-235806828	Ostc	0.0705034	8.60516e-25
chr4-56470973-56472054	Prrt4	0.0704873	8.61e-25
chr1-35929501-35930532	Med10	0.06987	8.80874e-25
chr18-37862585-37863555	Dpysl3	0.0701262	9.4494e-25
chr1-241907417-241908391	Tjp2	0.066305	9.75167e-25
chr14-43007218-43008123	Limch1	0.0704773	1.01741e-24
chr19-48882452-48883418	Dynlrb2	0.0609884	1.02211e-24
chr9-98164181-98165233	Lrrfip1	0.0703579	1.08804e-24
chr6-145872029-145872963	Cdca7l	0.070192	1.08887e-24
chr14-107544024-107545634	B3gnt2	0.0703774	1.11625e-24
chr2-260163293-260164530	Acadm	0.0703031	1.13435e-24
chr1-216701553-216702646	Phlda2	0.070327	1.14483e-24
chr16-81350438-81351139	LOC290876	0.0701397	1.15889e-24
chr2-54981363-54983245	Ptger4	0.0695668	1.20614e-24
chr6-41041645-41042346	Trib2	0.0700999	1.21023e-24
chr6-41330780-41331707	Trib2	0.0692352	1.23334e-24
chr3-162817231-162818612	Sulf2	0.0700296	1.33165e-24
chr1-204162738-204163843	Cpxm2	0.0700655	1.36668e-24
chr13-97088455-97089305	Kif26b	0.0567565	1.45983e-24
chr1-146002782-146003716	Tlnrd1	0.0608567	1.46671e-24
chr15-58669161-58670024	Tsc22d1	0.0567566	1.48772e-24
chr2-142046780-142047928	Cog6	0.0603887	1.49903e-24
chr13-34563631-34564711	Tfcp2l1	0.0701105	1.50516e-24
chr3-6216063-6217171	Rxra	0.0687929	1.50516e-24
chr14-83025483-83026411	Ywhah	0.0702613	1.51162e-24
chr4-65233409-65234375	Akr1d1	0.0697305	1.55252e-24
chr16-73396277-73397126	Sfrp1	0.0491301	1.55554e-24
chr4-146547783-146548681	Atg7	0.070243	1.56009e-24
chr10-16857132-16858558	Atp6v0e1	0.0698039	1.5838e-24
chr9-17200758-17201581	Gtpbp2	0.065322	1.59118e-24
chr11-81010907-81011828	St6gal1	0.0646998	1.63253e-24
chr4-181093173-181094111	Arntl2	0.0699972	1.67027e-24
chr20-48959164-48960258	Rtn4ip1	0.0700963	1.76704e-24
chr1-236650230-236651195	Gcnt1	0.0699145	1.76774e-24
chr1-2626880-2628020	Ust	0.0700209	1.76829e-24
chr20-25342319-25343344	Lrrtm3	0.0698562	1.847e-24
chr7-93649161-93650081	Tnfrsf11b	0.0697985	1.847e-24
chr1-128977346-128978353	Igf1r	0.069893	1.85014e-24
chr17-85994166-85995133	Msrb2	0.0670999	1.85146e-24
chr12-46337122-46338618	Prkab1	0.0670079	1.8572e-24
chr1-4639961-4640898	Rab32	0.069938	1.85987e-24
chr2-200812956-200814108	Hao2	0.0699018	1.90593e-24
chr10-21175511-21176484	Rars1	0.0694966	1.92274e-24
chr5-24006403-24007287	Cfap418	0.0467255	1.9448e-24
chr4-85472566-85473477	Aqp1	0.0699329	1.97811e-24
chr3-159966132-159968021	Ttpal	0.0698858	2.0159e-24
chr18-56997561-56998587	Il17b	0.0695101	2.02427e-24
chr2-259814466-259815469	Asb17	0.0700684	2.04266e-24
chr1-231504357-231505337	Tle4	0.0699377	2.06076e-24
chr12-41621714-41622753	Sds	0.0698424	2.08077e-24
chr9-38525175-38526219	Prim2	0.0694353	2.08415e-24
chr14-44760767-44761578	Wdr19	0.0696996	2.16775e-24
chr2-80745802-80746643	Otulinl	0.0652337	2.22681e-24
chr9-82068283-82069331	Wnt10a	0.0696626	2.30742e-24
chr5-158436748-158437870	Pax7	0.0698752	2.34828e-24
chr2-124396593-124397601	Spry1	0.060429	2.4422e-24
chr5-167786882-167788366	Slc45a1	0.0696976	2.44273e-24
chr5-126165583-126166165	Dhcr24	0.066663	2.4814e-24
chr1-261973630-261974600	Pyroxd2	0.0697863	2.51813e-24
chr4-6878897-6879872	Crygn	0.0698092	2.5521e-24
chr8-87470687-87471546	Senp6	0.0487472	2.58909e-24
chr20-19727810-19728658	Mrln	0.068288	2.69935e-24
chr6-43066701-43067698	Hpcal1	0.0662448	2.7063e-24
chr7-77316726-77318419	Azin1	0.0697542	2.7083e-24
chr14-14945011-14946099	Mrpl1	0.0697056	2.74036e-24
chr2-257521910-257522924	Usp33	0.0695136	2.76159e-24
chr8-117492812-117494211	Prkar2a	0.0692677	2.8057e-24
chr3-7470859-7471845	Barhl1	0.069406	2.83224e-24
chr6-26724300-26725387	Slc5a6	0.0696977	2.85233e-24
chr9-105163151-105164161	Slco6d1	0.0698418	2.85413e-24
chr7-29651923-29652834	Slc5a8	0.0694098	2.85761e-24
chr6-46631590-46632873	Sox11	0.0697529	2.88306e-24
chr5-60526867-60527829	Grhpr	0.0697476	2.94982e-24
chr5-33698106-33699084	Wwp1	0.0695147	2.96955e-24
chr10-105445907-105446916	Prpsap1	0.0696557	3.0067e-24
chr15-3640734-3641709	Plau	0.0680336	3.03185e-24
chr9-10540185-10541100	Znrf4	0.0696447	3.09762e-24
chr11-65831912-65832938	Fstl1	0.06951	3.11549e-24
chr6-108163099-108164090	Aldh6a1	0.0697521	3.20913e-24
chr5-71715649-71716583	Rad23b	0.0695387	3.37452e-24
chr3-12702936-12704058	Lmx1b	0.0694538	3.43065e-24
chr8-127285160-127286023	Golga4	0.0696025	3.52727e-24
chr1-114337799-114339030	Nipa2	0.0577024	3.644e-24
chr12-47409239-47410261	Hnf1a	0.069698	3.67467e-24
chr2-53619642-53620614	Fbxo4	0.0692874	3.85422e-24
chr13-100449905-100450739	Lbr	0.0602716	3.8598e-24
chr9-98035885-98036831	Mlph	0.0695266	3.87952e-24
chr20-6727256-6728400	Ppil1	0.0693362	3.89264e-24
chr3-175546466-175547245	Adrm1	0.0694202	3.95453e-24
chr7-98961555-98962341	Mtss1	0.0693319	4.23098e-24
chr8-124900624-124901722	Tgfbr2	0.0690721	4.40174e-24
chr5-147221211-147223340	Rnf19b	0.0693348	4.55303e-24
chr12-47246496-47247724	Acads	0.069348	4.56806e-24
chr6-137955350-137956282	Crip2	0.0692555	4.66413e-24
chr17-7660137-7661318	Spock1	0.0692558	5.06553e-24
chr7-63712310-63713505	Xpot	0.0685064	5.09116e-24
chr1-236656956-236657968	Gcnt1	0.0689015	5.17733e-24
chr11-71375634-71376566	Tnk2	0.06924	5.24155e-24
chr2-179147878-179148941	Mir2985	0.0687731	5.33558e-24
chr19-16684687-16685616	Irx5	0.069399	5.37904e-24
chr1-122309179-122310166	Mir344a-2	0.0489255	5.75063e-24
chr5-149419407-149420521	Matn1	0.0685849	5.79548e-24
chr3-156953576-156954712	Emilin3	0.0686517	5.88068e-24
chr7-67323777-67324817	Avpr1a	0.0663598	6.03198e-24
chr14-8511573-8512721	Arhgap24	0.0692654	6.16598e-24
chr2-141792671-141793672	Foxo1	0.0691245	6.19173e-24
chr2-31772197-31773576	Pik3r1	0.0659575	6.19174e-24
chr5-159236553-159237517	Padi6	0.0692752	6.35614e-24
chr1-199682176-199682954	Slc5a2	0.0689473	6.58196e-24
chr12-23542883-23543786	Orai2	0.0674977	6.67875e-24
chr10-52654992-52656064	Zfp18	0.0686748	6.754e-24
chr2-235737839-235738881	Ostc	0.0691348	6.85425e-24
chr6-2463754-2464716	Atl2	0.0684045	6.91284e-24
chr8-128786695-128787486	Slc25a38	0.0689125	6.92984e-24
chr17-63567177-63568231	Dip2c	0.068849	7.07382e-24
chr5-160304611-160305683	Agmat	0.0691859	7.14131e-24
chr10-14212846-14213735	Fahd1	0.069153	7.168e-24
chr16-6690562-6692042	Prkcd	0.0687993	7.28672e-24
chr7-119151979-119153026	Txn2	0.069117	7.4465e-24
chr3-152360328-152361446	Cnbd2	0.0687853	7.46801e-24
chr8-107335096-107336120	Pik3cb	0.0691571	7.65802e-24
chr7-60955030-60955903	Rap1b	0.0688473	7.9568e-24
chr17-12417778-12418850	Auh	0.0690285	7.97156e-24
chr10-101510421-101511506	Mir297	0.0684426	8.14453e-24
chr1-166995125-166996119	Lamtor1	0.0690532	8.16129e-24
chr8-70492608-70493896	Hacd3	0.0689451	8.21352e-24
chr1-224698275-224699126	Slc22a25	0.0691034	8.22051e-24
chr16-85200600-85201524	Marco	0.0688061	8.2883e-24
chr4-49875603-49876571	Ptprz1	0.0688709	8.81093e-24
chr9-13477190-13478134	Mocs1	0.0684521	9.06793e-24
chr10-40254750-40255773	Gpx3	0.0690122	9.20353e-24
chr8-73217064-73217887	Mir190	0.0675221	9.82689e-24
chr7-31839804-31840677	Slc25a3	0.0684151	9.84173e-24
chr2-25234917-25235883	F2rl1	0.0689455	1.12221e-23
chr12-7926617-7927629	Ubl3	0.0686761	1.1294e-23
chr8-107621889-107623092	Mras	0.0689129	1.13198e-23
chr2-239012591-239013659	Cxxc4	0.0688889	1.15305e-23
chr4-177715184-177716260	Etnk1	0.0686232	1.17357e-23
chr7-115297974-115298925	Ptp4a3	0.0685437	1.25467e-23
chr10-16954967-16955989	Dusp1	0.0688512	1.2704e-23
chr5-120243364-120244322	Ak4	0.0684084	1.28774e-23
chr13-77919128-77920057	Mrps14	0.0685684	1.29608e-23
chr7-139185053-139185976	Rpap3	0.0686945	1.36309e-23
chr1-104932488-104933503	Dbx1	0.0687678	1.37817e-23
chr4-158705568-158706454	Ntf3	0.0674842	1.37875e-23
chr3-165096400-165097727	Kcng1	0.0684044	1.39289e-23
chr3-44442004-44443007	Acvr1	0.0686159	1.40832e-23
chr10-103408044-103409062	Gprc5c	0.0687901	1.41076e-23
chr20-44681022-44681577	Traf3ip2	0.0680327	1.41367e-23
chr5-1298379-1299311	Gdap1	0.0648519	1.44121e-23
chr17-15816365-15817229	Susd3	0.0687306	1.44651e-23
chr3-12054533-12055479	Slc2a8	0.0684591	1.45415e-23
chr10-21141929-21142912	Rars1	0.0685222	1.48351e-23
chr7-138237608-138238577	Slc38a2	0.0686587	1.49496e-23
chr12-22636137-22637181	Serpine1	0.068222	1.51615e-23
chr5-34049991-34050941	Ggh	0.0683074	1.54991e-23
chr4-125927614-125928930	Magi1	0.0685035	1.55352e-23
chr9-119551819-119552742	Lpin2	0.0686123	1.57053e-23
chr5-76434391-76435648	Ugcg	0.0684452	1.64111e-23
chr10-110632044-110632987	Fn3k	0.068646	1.6432e-23
chr7-90221277-90222215	Trps1	0.0685562	1.73599e-23
chr9-81367130-81368057	Tns1	0.0684835	1.77955e-23
chr16-7312435-7313341	Sema3g	0.0685791	1.82316e-23
chr9-15187238-15188197	Mdfi	0.0681281	1.86216e-23
chr8-97247012-97247936	Rasgrf1	0.0683261	1.94101e-23
chr1-196943795-196944998	Il4r	0.0684239	2.22008e-23
chr6-35585294-35586362	Osr1	0.0682609	2.22516e-23
chr17-37729469-37730408	Sox4	0.0559805	2.23979e-23
chr1-77859911-77860884	Ehd2	0.0681321	2.30968e-23
chr1-263131275-263132315	Hpse2	0.0681823	2.36751e-23
chr2-198701062-198702259	Polr3gl	0.0682857	2.41583e-23
chr13-106184454-106185402	Esrrg	0.0684288	2.4254e-23
chr7-90416988-90418020	Trps1	0.0681571	2.46569e-23
chr6-126786949-126787557	Cox8c	0.0590053	2.48603e-23
chr13-48751766-48752736	Slc45a3	0.0684233	2.49794e-23
chr10-107819781-107820839	Ccdc40	0.0680462	2.54559e-23
chr1-161878185-161879319	Nars2	0.0667847	2.54931e-23
chr2-61876004-61876977	Npr3	0.0651837	2.74536e-23
chr15-18685096-18686549	Abhd6	0.0682259	2.78118e-23
chr13-82514400-82515598	F5	0.0681763	2.84035e-23
chr16-61265898-61267189	Dusp4	0.0680828	2.86354e-23
chr17-33242941-33244010	Gmds	0.0661881	2.86366e-23
chr1-163352251-163353477	Tsku	0.0683007	2.91633e-23
chr3-147863506-147864543	Sox12	0.0680686	2.9924e-23
chr1-262610306-262611300	Kcnip2	0.0679275	3.03793e-23
chr17-18196852-18197739	Kif13a	0.0473244	3.11125e-23
chr7-121244369-121245295	Pdgfb	0.0681644	3.1254e-23
chr3-20511336-20512229	Olr411	0.0481927	3.21119e-23
chr8-85555608-85556520	Gsta5	0.0681712	3.25152e-23
chr2-176402669-176403759	Rapgef2	0.0676636	3.26739e-23
chr7-130312624-130314075	Miox	0.0680804	3.44033e-23
chr10-93785766-93786715	Tanc2	0.0681561	3.48807e-23
chr19-10772133-10773065	Arl2bp	0.0680763	3.52255e-23
chr1-82317521-82318435	Ceacam1	0.0681592	3.67956e-23
chr9-104333593-104334548	Slco4c1	0.067908	3.69213e-23
chr5-157167360-157168509	Pla2g2c	0.0678371	3.92201e-23
chr1-23126328-23127265	Eya4	0.0676364	3.98369e-23
chr11-86537269-86538220	Tbx1	0.068044	4.06706e-23
chr6-135879509-135880522	Tnfaip2	0.0680471	4.07353e-23
chr7-143030763-143031602	Krt80	0.0678283	4.10989e-23
chr3-137943155-137944179	Bfsp1	0.0676399	4.16477e-23
chr1-102636920-102637865	Tph1	0.0678772	4.22099e-23
chr1-236754624-236755675	Gcnt1	0.0676403	4.32668e-23
chr7-142664143-142665054	Scn8a	0.067711	4.40734e-23
chr8-55178150-55179095	Cryab	0.0680344	4.40734e-23
chr12-50791817-50792917	Miat	0.0673765	4.47538e-23
chr3-93404024-93404916	Cat	0.0679145	4.55685e-23
chr8-28434018-28434954	Spata19	0.0677633	4.58127e-23
chr5-120250038-120250986	Ak4	0.0680293	4.66764e-23
chr18-74675194-74676194	Slc14a2	0.0663416	4.72718e-23
chr16-48884681-48885610	Casp3	0.0597906	5.05793e-23
chr4-123242246-123243083	Lsm3	0.0675835	5.17826e-23
chr6-104592511-104594197	Srsf5	0.0678515	5.24237e-23
chr10-18857983-18858922	Kcnmb1	0.0673088	5.29395e-23
chr16-50735118-50736106	Fat1	0.0676611	5.4143e-23
chr10-66960638-66961896	Rab11fip4	0.0677057	5.57167e-23
chr4-174647941-174648909	Plekha5	0.0678463	5.60104e-23
chr2-211183384-211184726	Psrc1	0.0665111	5.66073e-23
chr5-172539490-172540477	Morn1	0.0676447	5.74019e-23
chr4-100911749-100912699	Tmsb10	0.0676686	6.0765e-23
chr5-120258414-120259352	Ak4	0.0677996	6.14996e-23
chr2-84374698-84375746	Ankrd33b	0.0677941	6.18152e-23
chr2-157697708-157698376	Ccnl1	0.0655619	6.28427e-23
chr2-41101840-41102799	Pde4d	0.0677547	6.33014e-23
chr11-80667712-80668595	Rtp4	0.0671224	6.4522e-23
chr4-88669434-88671512	LOC500148	0.0676159	6.55127e-23
chr10-7054179-7055210	Carhsp1	0.0677506	6.61589e-23
chr19-21519267-21520184	Abcc12	0.0676726	6.6669e-23
chr20-18639878-18640815	Tfam	0.0620637	7.32345e-23
chr2-200784914-200785864	Hao2	0.0677305	7.36509e-23
chr4-98982863-98983882	Thnsl2	0.0677089	7.40522e-23
chr4-100900144-100901116	Tmsb10	0.0674684	7.42225e-23
chr4-155340538-155341810	Aicda	0.0674877	7.42225e-23
chr2-84154427-84155458	Dap	0.0675761	7.46139e-23
chr3-9586391-9587330	RGD1311084	0.067641	7.51678e-23
chr1-53866909-53867844	Afdn	0.0675039	7.73864e-23
chr15-9204738-9205706	Thrb	0.0676003	7.74542e-23
chr6-123040860-123041996	Cpg1	0.067576	7.75904e-23
chr3-166953449-166954659	Zfp217	0.0675152	7.82987e-23
chr6-131902347-131903298	Bcl11b	0.0676574	7.86642e-23
chr17-9762387-9763364	Slc34a1	0.0676477	7.97638e-23
chr4-176385226-176386821	Slco1a6	0.0675532	7.99489e-23
chr16-54838747-54839786	Vps37a	0.067014	8.18875e-23
chr4-66081872-66082844	Ttc26	0.0675158	8.24258e-23
chr13-36019233-36020205	Sctr	0.0674501	8.2768e-23
chr10-76685729-76686734	Nog	0.0675405	8.37595e-23
chr2-207107946-207110061	Slc16a1	0.0675755	8.64089e-23
chr4-167940007-167941065	Etv6	0.0675111	8.64089e-23
chr4-183667713-183668650	Etfbkmt	0.0667141	8.66286e-23
chr18-59922065-59923087	Fech	0.0672524	9.10438e-23
chr5-79071799-79072768	Col27a1	0.0674923	9.16812e-23
chr4-83651606-83652519	Creb5	0.0603422	9.3667e-23
chr10-101532050-101533047	Mir297	0.0674991	9.44391e-23
chr7-36507875-36508747	Socs2	0.0549967	9.52957e-23
chr2-63748659-63749707	Cdh6	0.0670831	9.68818e-23
chr11-26999271-27000246	N6amt1	0.06743	9.89102e-23
chr16-82118751-82119775	Atp11a	0.0675215	9.92822e-23
chr12-10119274-10120505	Usp12	0.0672892	1.06092e-22
chr7-15190638-15191582	Cyp4f1	0.0674784	1.07121e-22
chr15-16158994-16159986	Fhit	0.0672276	1.07887e-22
chr14-2017947-2018996	Fgfrl1	0.0673955	1.08855e-22
chr12-39872654-39873739	Ppp1cc	0.0674348	1.09782e-22
chr14-106025300-106026243	Peli1	0.0666198	1.12379e-22
chr1-81319484-81320333	Plaur	0.0475835	1.14951e-22
chr7-77250659-77251623	Klf10	0.0672508	1.16077e-22
chr16-62216831-62217872	Gsr	0.064587	1.17485e-22
chr13-111978042-111979005	Hsd11b1	0.0671753	1.18687e-22
chr7-125130994-125131888	Parvb	0.0474647	1.19636e-22
chr3-9605310-9607273	RGD1311084	0.0673311	1.20146e-22
chr6-10872140-10873144	Mcfd2	0.0672029	1.22718e-22
chr9-17354242-17355146	Vegfa	0.0613631	1.22718e-22
chr2-238968650-238969566	Ppa2	0.0672176	1.22901e-22
chr7-97350191-97351211	Zhx2	0.0672503	1.22972e-22
chr10-102714171-102715142	Sdk2	0.0578909	1.23349e-22
chr4-176338806-176340511	Slco1a3	0.067134	1.27951e-22
chr17-57011091-57012138	Crem	0.0671908	1.30249e-22
chr19-52540615-52541905	Usp10	0.0672602	1.32255e-22
chr5-159402223-159403111	Padi2	0.0634667	1.33027e-22
chr11-32365223-32366223	Kcne2	0.0567021	1.37931e-22
chr6-128545086-128546211	Clmn	0.0672989	1.38587e-22
chr16-82001139-82002123	Mcf2l	0.0671788	1.42121e-22
chr15-46086937-46087940	Wdfy2	0.0609018	1.4413e-22
chr7-29968370-29969251	Ano4	0.0610769	1.46033e-22
chr3-125408367-125409665	Chgb	0.0666877	1.51103e-22
chr17-56707856-56708838	Bambi	0.0671582	1.52291e-22
chr5-78916409-78917340	Ambp	0.0650348	1.52895e-22
chr7-38560434-38562369	Dcn	0.0670159	1.57302e-22
chr9-15194868-15195907	Tfeb	0.0670948	1.61339e-22
chr19-14134217-14135276	Hmgxb4	0.0669852	1.62221e-22
chr4-117492120-117493135	Nat8	0.0670466	1.63093e-22
chr18-28888601-28889628	Psd2	0.0659445	1.646e-22
chr10-73942125-73943109	Mir21	0.0668906	1.66788e-22
chr4-115753492-115754407	Dysf	0.0474025	1.73051e-22
chr9-43542494-43543486	Zap70	0.0666808	1.73348e-22
chr12-17936548-17937572	Fam20c	0.0671297	1.78258e-22
chr5-117256321-117256864	Kank4	0.0569913	1.7866e-22
chr3-161920261-161921199	Cdh22	0.066937	1.79311e-22
chr18-56739160-56740106	Ppargc1b	0.0670253	1.8241e-22
chr6-7857625-7858639	Dync2li1	0.0664768	1.8241e-22
chr3-11502783-11503702	Slc25a25	0.0670166	1.87751e-22
chr1-205957221-205957767	Fank1	0.0565097	1.93395e-22
chr19-16591914-16592875	Irx5	0.0669227	1.93433e-22
chr10-15807233-15808216	Il9r	0.0668739	1.95358e-22
chr2-165867735-165868817	Rabif	0.066815	1.96706e-22
chr6-136662656-136663637	Aspg	0.0666539	1.97413e-22
chr1-261236962-261237866	Ubtd1	0.0576038	1.99623e-22
chr1-206795554-206796265	Dock1	0.04576	2.02887e-22
chr2-179107742-179108647	Gask1b	0.0626118	2.09119e-22
chr2-58141451-58142545	Slc1a3	0.0669277	2.09387e-22
chr8-85355177-85356097	Gcm1	0.0668822	2.09451e-22
chr2-60928033-60928953	C1qtnf3	0.0669277	2.10951e-22
chr11-38242154-38243196	Ripk4	0.0669234	2.15752e-22
chr15-10140443-10141399	Rarb	0.0669101	2.2217e-22
chr3-171172005-171172969	Ctcfl	0.0669059	2.24653e-22
chr15-37367549-37368527	Gjb2	0.0669201	2.2498e-22
chr2-224840310-224841258	Alg14	0.066833	2.25524e-22
chr3-132734522-132735440	Ism1	0.0668503	2.25808e-22
chr7-23541292-23541722	Timp3	0.0667006	2.27033e-22
chr1-8217781-8218774	Hivep2	0.0606465	2.29215e-22
chr3-166870565-166871443	Zfp217	0.0579991	2.34479e-22
chr17-6605304-6606406	Hnrnpk	0.0668035	2.37265e-22
chr1-138134617-138135552	Klhl25	0.065174	2.41609e-22
chr17-72403816-72404826	Gata3	0.0664321	2.46136e-22
chr7-97816280-97817188	Tbc1d31	0.0659457	2.5618e-22
chr7-102592230-102593270	Myc	0.0664889	2.58621e-22
chr11-62267849-62268434	Mir568	0.0637225	2.60955e-22
chr5-47613859-47614882	Bach2	0.0650893	2.61589e-22
chr9-100816649-100817586	Bok	0.0566391	2.61741e-22
chr7-97471528-97472554	Zhx2	0.0667617	2.65888e-22
chr3-172546349-172547551	Ctsz	0.0628968	2.66445e-22
chr2-251534161-251534960	Ccn1	0.0541851	2.71409e-22
chr15-58190666-58191542	Nufip1	0.0643797	2.7371e-22
chr7-26009363-26010299	Ric8b	0.0666831	2.75847e-22
chr2-235730247-235731310	Ostc	0.0666731	2.83143e-22
chr7-125952833-125953866	Fam118a	0.0663583	2.87473e-22
chr6-26192538-26193596	Slc4a1ap	0.0662636	2.88524e-22
chr7-119642145-119643098	Kctd17	0.0667506	2.91082e-22
chr6-25714408-25715362	Fosl2	0.0665121	2.93201e-22
chr4-149923976-149925171	Hnrnpf	0.0668076	2.97318e-22
chr2-250702100-250703084	Sh3glb1	0.0655079	2.98099e-22
chr3-171480631-171481553	LOC689618	0.066712	2.98503e-22
chr3-67548214-67549229	Dnajc10	0.0542568	3.05747e-22
chr20-5989667-5990644	Mapk13	0.066654	3.10973e-22
chr4-119008088-119008910	Antxr1	0.0543259	3.15079e-22
chr10-16974006-16974924	Dusp1	0.0662402	3.20903e-22
chr3-44778195-44779150	Upp2	0.0665793	3.23839e-22
chr10-81972092-81972987	Luc7l3	0.0666853	3.26495e-22
chr13-48579837-48580760	Pm20d1	0.0666366	3.33566e-22
chr15-84584767-84586400	Klf12	0.0665103	3.40402e-22
chr5-128692420-128693479	Mir761	0.0666281	3.48853e-22
chr6-111406185-111406860	Sptlc2	0.057536	3.59843e-22
chr9-114507633-114508605	Rab12	0.0661773	3.64995e-22
chr7-71629547-71630471	Sdc2	0.0663438	3.65134e-22
chr13-98456898-98458054	Coq8a	0.0664356	3.66415e-22
chr8-109709390-109710364	Ppp2r3a	0.0665769	3.87956e-22
chr17-55058726-55059741	Zfp438	0.0663267	4.00927e-22
chr6-144946098-144947052	Mir153	0.0661351	4.22985e-22
chr8-69819829-69820871	Dis3l	0.0662535	4.26595e-22
chr6-23643931-23644922	Ppp1cb	0.0657054	4.27223e-22
chr14-45729693-45730692	Pgm2	0.0662936	4.33763e-22
chr6-50819968-50820735	Slc26a4	0.0575994	4.43164e-22
chr5-154877690-154878709	Luzp1	0.0662874	4.45895e-22
chr3-59418035-59419416	Cdca7	0.0662944	4.46363e-22
chr7-143015814-143016982	Krt80	0.0664139	4.5693e-22
chr6-75362073-75363164	Sptssa	0.066124	4.6045e-22
chr13-37452017-37453776	Htr5b	0.0663136	4.69229e-22
chr8-107716176-107717022	Mras	0.0551519	4.7172e-22
chr10-40242063-40242905	Gpx3	0.0661119	4.76286e-22
chr10-14214068-14214891	Fahd1	0.0658952	4.8526e-22
chr7-69091297-69092232	LOC500846	0.0663326	5.17348e-22
chr1-261983945-261984924	Pyroxd2	0.0663513	5.47651e-22
chr2-88734651-88735625	Slc7a12	0.0663229	5.50831e-22
chr1-218273789-218275653	Smim38	0.0662456	5.55731e-22
chr14-86856356-86857260	Nacad	0.0593098	5.79356e-22
chr7-141551825-141552842	Lima1	0.0660484	5.85292e-22
chr10-106493758-106494309	Septin9	0.0430239	5.89709e-22
chr18-4543459-4544501	Rpl7a	0.0661331	5.95832e-22
chr12-39529906-39530937	Atp2a2	0.066266	6.16797e-22
chr13-52008544-52009408	Gpr37l1	0.0660857	6.17094e-22
chr12-2244249-2245817	Fcer2	0.056027	6.28806e-22
chr6-10943169-10944028	Ttc7a	0.0660229	6.28806e-22
chr2-204399758-204400979	Nhlh2	0.0661995	6.31521e-22
chr2-94648108-94648997	Zbtb10	0.0660927	6.34822e-22
chr5-150344330-150345421	Oprd1	0.0660356	6.37108e-22
chr8-36765381-36766454	Pus3	0.0651288	6.43921e-22
chr1-18137274-18138053	Ptprk	0.0463025	6.51123e-22
chr19-30876896-30877755	Smarca5	0.0573086	6.67297e-22
chr1-53205016-53206041	Rnaset2	0.0572083	6.7098e-22
chr4-82972791-82973860	Tax1bp1	0.0572319	6.83589e-22
chr6-96339397-96340670	Tmem30b	0.0660814	6.84042e-22
chr8-12446034-12447363	Fam76b	0.0660109	6.9081e-22
chr8-61246375-61247271	Lingo1	0.0600552	6.9221e-22
chr12-38989243-38990342	Orai1	0.0660617	7.03724e-22
chr1-167214329-167215374	Chrna10	0.0658901	7.53963e-22
chr15-36718961-36719921	Cenpj	0.0659576	7.54214e-22
chr1-104577426-104579166	Nav2	0.0659034	7.58927e-22
chr6-3813151-3814058	Thumpd2	0.0463196	7.67657e-22
chr14-78800107-78801115	Ppp2r2c	0.0463287	7.81354e-22
chr10-63679759-63680532	Slc43a2	0.0658185	7.97484e-22
chr18-71417225-71418337	Smad7	0.0659844	7.9856e-22
chr6-106637084-106638251	Rgs6	0.0655488	8.05626e-22
chr11-70146482-70147476	Itgb5	0.065924	8.05923e-22
chr15-18004056-18004979	Ptgdrl	0.0660811	8.12463e-22
chr1-199112526-199113495	Mir762	0.0659662	8.16282e-22
chr6-9768262-9769258	RGD1562146	0.0659056	8.17232e-22
chr17-5491871-5492806	Agtpbp1	0.065985	8.20415e-22
chr3-159796637-159797601	Oser1	0.0605767	8.20415e-22
chr16-19295673-19296699	Ap1m1	0.0659057	8.35215e-22
chr1-225276170-225277107	Scgb1a1	0.0652969	8.48445e-22
chr13-82760175-82761104	Atp1b1	0.0660777	8.52085e-22
chr9-59345525-59346582	Slc39a10	0.0464664	8.62641e-22
chr18-6194568-6195547	Psma8	0.0658277	8.68059e-22
chr3-119482506-119483421	Ap4e1	0.0640887	8.85931e-22
chr3-48525696-48527609	Fap	0.0642987	9.00769e-22
chr1-162504599-162505469	Aamdc	0.0609071	9.04062e-22
chr14-63458910-63460011	Ppargc1a	0.065402	9.06918e-22
chr17-31260340-31261074	Slc22a23	0.0654877	9.06918e-22
chr4-126940262-126941083	Kbtbd8	0.0465924	9.31852e-22
chr2-95362241-95363210	Hey1	0.0659469	9.37043e-22
chr2-9768382-9769445	Cetn3	0.061754	9.41158e-22
chr14-34812601-34813716	Kdr	0.0615349	9.65322e-22
chr15-87327690-87328575	Scel	0.0465527	9.77239e-22
chr10-43329915-43330872	Hand1	0.065245	9.90886e-22
chr5-160589981-160590960	Tmem51	0.0659198	1.01827e-21
chr11-54456915-54457814	Retnlg	0.0463295	1.02479e-21
chr2-22970654-22972282	Homer1	0.0655312	1.03451e-21
chr13-50711947-50713040	Optc	0.0654332	1.03474e-21
chr3-38011089-38012005	Arl5a	0.0464995	1.03557e-21
chr19-53676922-53677977	Map1lc3b	0.065523	1.05994e-21
chr13-25250620-25251403	Rnf152	0.0597981	1.06052e-21
chr4-100325359-100326538	Mat2a	0.0658816	1.078e-21
chr9-95500963-95501916	Spp2	0.065562	1.10705e-21
chr1-156983993-156985102	Ccdc90b	0.0655462	1.10725e-21
chr17-20697320-20698250	LOC690414	0.0658582	1.1183e-21
chr19-51554044-51555242	Hsbp1	0.0655776	1.1497e-21
chr19-42982360-42983226	Glg1	0.0654867	1.17378e-21
chr1-222176566-222177618	Esrra	0.0654837	1.17994e-21
chr2-204268675-204269678	Mab21l3	0.0658106	1.18442e-21
chr1-135974240-135975256	Slco3a1	0.065647	1.18642e-21
chr8-53131872-53132718	Zbtb16	0.0568674	1.18972e-21
chr1-240376455-240377389	Mir204	0.0657061	1.20217e-21
chr17-43823476-43824651	Hist1h2ail1	0.0656416	1.29308e-21
chr10-3920772-3921941	Cpped1	0.0656922	1.31441e-21
chr6-42860413-42861491	Odc1	0.0655016	1.33964e-21
chr1-140339866-140340762	Ntrk3	0.0657593	1.35449e-21
chr16-61942252-61943366	Rbpms	0.0536087	1.35941e-21
chr5-115238579-115239645	Cyp2j3	0.0655404	1.37015e-21
chr10-23661191-23662107	Ebf1	0.059739	1.39314e-21
chr1-219719843-219720834	Syt12	0.0655172	1.39314e-21
chr5-160274298-160275232	Ddi2	0.0656644	1.40441e-21
chr2-93573825-93574796	Snx16	0.0653682	1.4272e-21
chr16-62072929-62073851	Gtf2e2	0.0656222	1.46715e-21
chr3-55274215-55275178	Nostrin	0.0653693	1.47638e-21
chr18-31791257-31792392	LOC100911367	0.0653497	1.50357e-21
chr1-49142056-49142995	Agpat4	0.0655347	1.52235e-21
chr13-80848866-80849792	Fmo3	0.0656096	1.57675e-21
chr12-46815299-46815764	Rplp0	0.0641196	1.59758e-21
chr5-151154087-151155007	Fgr	0.0653547	1.6204e-21
chr10-13324102-13325148	Zg16b	0.0649733	1.62246e-21
chr2-153919961-153920915	LOC102546391	0.0654411	1.62966e-21
chr8-68963030-68963953	Smad6	0.0653027	1.64712e-21
chr7-102859773-102860379	Myc	0.0543958	1.67403e-21
chr5-157791444-157792631	Akr7a3	0.0655446	1.69511e-21
chr2-263256992-263257898	Negr1	0.0636854	1.73514e-21
chr14-104311213-104312152	Actr2	0.065067	1.88962e-21
chr11-47476890-47477786	Nfkbiz	0.0653448	1.92645e-21
chr2-204258309-204259214	Mab21l3	0.0626916	1.93676e-21
chr4-115962383-115963342	Dysf	0.0652058	1.93701e-21
chr2-243015369-243016151	H2az1	0.0559078	1.93835e-21
chr5-142237095-142238178	RGD1563049	0.0649579	1.95482e-21
chr5-12062928-12063881	Pcmtd1	0.0653625	1.97837e-21
chr10-10537320-10538351	Eef2kmt	0.0649394	1.99508e-21
chr8-78180890-78182119	Myzap	0.0654097	2.01084e-21
chr13-109740048-109741162	Batf3	0.065126	2.03244e-21
chr11-32787171-32788161	Runx1	0.0650928	2.04027e-21
chr4-431943-432894	En2	0.0648597	2.04341e-21
chr16-79805992-79806966	Cln8	0.0647979	2.04776e-21
chr20-5122213-5123641	Apom	0.0652849	2.11317e-21
chr3-122369053-122370027	Stk35	0.065386	2.12399e-21
chr11-81925311-81926386	Dgkg	0.0652674	2.13635e-21
chr9-94139195-94140368	Alpi	0.0652761	2.13664e-21
chr10-67185763-67186798	Mir365b	0.0649639	2.13868e-21
chr7-54717856-54719042	Krr1	0.0652556	2.19549e-21
chr6-52617055-52617991	Efcab10	0.0653273	2.22295e-21
chr11-74352766-74353834	Hes1	0.0651335	2.24985e-21
chr19-11108500-11109401	Slc12a3	0.065281	2.25618e-21
chr1-198650051-198650890	Tbc1d10b	0.0631836	2.25979e-21
chr1-266236991-266237954	Trim8	0.0653441	2.29276e-21
chr5-88511644-88512715	Tle1	0.0530838	2.2992e-21
chr8-111211328-111211926	Amotl2	0.0648145	2.3314e-21
chr14-105013614-105014528	Aftph	0.0653413	2.33904e-21
chr14-71512820-71513756	Prom1	0.0651359	2.34762e-21
chr7-44185513-44186433	Rassf9	0.0653141	2.373e-21
chr16-83455291-83456328	Col4a1	0.0647562	2.44352e-21
chr2-94278423-94279366	Pag1	0.0652956	2.51129e-21
chr3-107565595-107566619	Meis2	0.0652738	2.54037e-21
chr10-87107158-87107870	Smarce1	0.0532543	2.55835e-21
chr14-110068737-110069768	Fancl	0.0650941	2.5944e-21
chr7-47833361-47834317	Ccdc59	0.0460914	2.59864e-21
chr5-138846511-138847476	Guca2b	0.0650626	2.66546e-21
chr3-39972301-39973335	Galnt13	0.0650191	2.73742e-21
chr9-89733546-89734262	Sphkap	0.0649628	2.74719e-21
chr17-16711632-16712578	Id4	0.0651792	2.81222e-21
chr19-19149602-19150551	Cyld	0.0651933	2.86332e-21
chr17-43790196-43790813	Hist1h2an	0.0634215	2.8667e-21
chr8-29135070-29135941	Opcml	0.0557245	2.93776e-21
chr5-68429951-68430757	Olr848	0.0642781	2.96797e-21
chr2-127955162-127956072	RGD1565989	0.065139	2.99572e-21
chr2-188395861-188396802	Fdps	0.0556845	3.03074e-21
chr1-29298134-29299158	Hey2	0.0650876	3.10071e-21
chr5-165481408-165482368	Tardbp	0.065011	3.19066e-21
chr1-264803953-264804734	Sfxn3	0.0604276	3.51869e-21
chr5-116425280-116426243	Nfia	0.064501	3.53192e-21
chr9-10712387-10713500	Kdm4b	0.0647503	3.53974e-21
chr18-47037336-47038236	Ftmt	0.0648394	3.62912e-21
chr15-59073395-59074494	Serp2	0.0649701	3.68457e-21
chr4-57064385-57065321	Ahcyl2	0.0528085	3.74028e-21
chr10-106518891-106520006	Septin9	0.0649495	3.74238e-21
chr6-972606-973648	Fez2	0.0647274	3.81618e-21
chr8-112881231-112882183	Acp3	0.0647538	3.82955e-21
chr8-22748450-22749401	Ldlr	0.0649481	3.82955e-21
chr7-143074230-143075218	Krt83	0.0648859	4.05497e-21
chr18-51797692-51798827	Lmnb1	0.0579958	4.06449e-21
chr10-91104170-91105438	Dcakd	0.0648903	4.07213e-21
chr20-9855035-9855987	Tff3	0.0648661	4.16004e-21
chr19-41233308-41234401	Cmtr2	0.0646876	4.16442e-21
chr12-40464156-40465153	Aldh2	0.0648363	4.22828e-21
chr9-86047587-86048630	Cul3	0.0644344	4.25533e-21
chr3-138257204-138258130	Snx5	0.0645017	4.33018e-21
chr17-54513872-54515657	Zeb1	0.0633342	4.33647e-21
chr13-34655208-34656103	Tfcp2l1	0.0640741	4.33657e-21
chr2-204743189-204744391	Vangl1	0.0647977	4.41381e-21
chr2-220249537-220250437	Plppr4	0.0457551	4.48497e-21
chr6-8150227-8151135	Ppm1b	0.0635109	4.48705e-21
chr3-63223145-63224127	Rbm45	0.0645885	4.51542e-21
chr5-153408142-153409272	Runx3	0.0642467	4.65263e-21
chr15-59664406-59665281	Dnajc15	0.0648039	4.65328e-21
chr11-68376581-68377766	Sema5b	0.0646377	4.65388e-21
chr1-211705203-211706406	Inpp5a	0.0647468	4.66926e-21
chr5-162902173-162903142	Dhrs3	0.0647215	4.67021e-21
chr19-9913926-9914891	Prss54	0.0648019	4.70994e-21
chr6-136395046-136395944	Zfyve21	0.0624771	4.71962e-21
chr3-12262062-12263112	Angptl2	0.064735	4.76305e-21
chr17-30085014-30086590	Cdyl	0.0644884	4.90371e-21
chr19-52053669-52055577	Osgin1	0.0643227	4.91961e-21
chr6-25434279-25435319	Plb1	0.0646844	5.16919e-21
chr18-28535278-28536250	Sting1	0.0646319	5.3177e-21
chr4-174456965-174457900	Plekha5	0.064606	5.35342e-21
chr15-23410082-23411392	Cdkn3	0.0647202	5.38164e-21
chr6-8319620-8320584	Prepl	0.0646092	5.39079e-21
chr2-84856129-84857207	Atpsckmt	0.0644689	5.41261e-21
chr6-61063193-61064071	Lrrn3	0.0457096	5.61929e-21
chr4-158259234-158260278	Vwf	0.0636392	5.67385e-21
chr5-134192997-134193995	Cyp4a2	0.0645663	5.71979e-21
chr1-57174970-57175921	Dll1	0.0601526	5.84004e-21
chr17-89414475-89415375	Gad2	0.0647503	5.89937e-21
chr2-219409763-219410750	Cdc14a	0.0604747	5.93412e-21
chr1-77201852-77202814	Selenow	0.0646633	6.1672e-21
chr9-37163655-37164605	Phf3	0.0646558	6.30377e-21
chr1-177118322-177119434	Mical2	0.0643002	6.36909e-21
chr1-93034189-93035108	Tshz3	0.0645723	6.36909e-21
chr2-113580138-113581298	Tmem212	0.0644643	6.75678e-21
chr13-74713754-74714811	Ralgps2	0.0645343	6.83671e-21
chr2-118969992-118970923	Gnb4	0.0645908	6.89463e-21
chr10-5434262-5435305	Emp2	0.0439633	6.93852e-21
chr4-158313574-158314602	Vwf	0.0644605	7.02801e-21
chr5-173285769-173286932	Mxra8	0.06453	7.08582e-21
chr10-77857806-77858744	Mmd	0.0645525	7.56557e-21
chr5-137959719-137960489	Olr869	0.0574772	7.65084e-21
chr10-69165198-69166060	Asic2	0.0454129	7.79132e-21
chr3-162135849-162136809	Slc13a3	0.0644759	7.81179e-21
chr10-108801514-108802507	Rptor	0.0638873	7.89641e-21
chr19-9623235-9624228	Slc38a7	0.0643233	8.05103e-21
chr16-32095071-32095971	Cbr4	0.0621523	8.16963e-21
chr10-68244438-68245403	Spaca3	0.0635866	8.18511e-21
chr1-199383144-199383776	Prss8	0.0625013	8.21288e-21
chr3-124381391-124382294	Prnp	0.0642301	8.3112e-21
chr13-71687693-71688660	Glul	0.0635004	8.344e-21
chr15-33814495-33815431	RGD1564324	0.064161	8.53421e-21
chr7-18631578-18632529	Angptl4	0.0644395	8.58887e-21
chr1-239657038-239658089	Trpm3	0.0612574	8.81514e-21
chr10-89281869-89282850	G6pc1	0.0642408	9.06429e-21
chr16-32836951-32837964	Aadat	0.0629018	9.12063e-21
chr3-45592478-45593161	Dapl1	0.0567969	9.49991e-21
chr9-98072542-98073577	Mlph	0.064312	9.89297e-21
chr9-72521804-72523030	Crygf	0.0640674	9.946e-21
chr3-157183402-157184415	Chd6	0.0612478	1.05283e-20
chr20-30401434-30402553	Unc5b	0.0635876	1.0578e-20
chr9-1542512-1543630	Tbc1d5	0.0600303	1.06105e-20
chr1-32199338-32200244	Slc6a19	0.0640186	1.07516e-20
chr5-60998098-60998578	Mcart1	0.0631222	1.0829e-20
chr3-150170582-150171440	Pxmp4	0.0517559	1.10016e-20
chr10-49436572-49437504	Tekt3	0.0453639	1.10667e-20
chr5-4605053-4606096	Xkr9	0.0637722	1.10944e-20
chr1-256225853-256226696	Exoc6	0.0642763	1.10974e-20
chr1-14059234-14060147	Perp	0.0640317	1.11355e-20
chr1-78932675-78933809	Ccdc8	0.0640594	1.11436e-20
chr8-129362340-129363126	Rpl14	0.044463	1.11987e-20
chr3-131099440-131100377	Btbd3	0.0612038	1.12532e-20
chr8-61350099-61350967	Lingo1	0.04389	1.13465e-20
chr8-55385118-55385960	Layn	0.0523537	1.14959e-20
chr6-108019590-108020690	Zfp410	0.0640989	1.17736e-20
chr17-10610925-10611514	LOC306766	0.0387273	1.18804e-20
chr8-64480514-64481441	Pkm	0.064213	1.21501e-20
chr9-98189872-98190889	Lrrfip1	0.0642003	1.21633e-20
chr13-26351519-26352489	Phlpp1	0.0639535	1.22245e-20
chr1-40689338-40690497	Akap12	0.0639297	1.23565e-20
chr16-19190755-19191701	Klf2	0.0641474	1.28459e-20
chr2-22962438-22963513	Homer1	0.0641097	1.28759e-20
chr6-133842898-133843975	Mir379	0.0641319	1.28934e-20
chr2-157654009-157654935	Ccnl1	0.0640162	1.31381e-20
chr4-176380130-176382249	Slco1a6	0.0640828	1.31716e-20
chr5-44209244-44210201	Epha7	0.0452665	1.34412e-20
chr14-59129150-59130016	Stim2	0.045276	1.34412e-20
chr3-5721729-5722763	Dbh	0.0639808	1.36311e-20
chr9-79241020-79241902	Fn1	0.0548785	1.38451e-20
chr11-65727339-65728277	Lrrc58	0.0640805	1.39398e-20
chr6-93240500-93241654	Frmd6	0.0632796	1.40145e-20
chr10-37692036-37692993	Vdac1	0.0639307	1.42335e-20
chr4-77405161-77406609	Ezh2	0.0638784	1.43927e-20
chr9-27131087-27132117	Efhc1	0.0639925	1.46809e-20
chr6-8284533-8285356	Slc3a1	0.0640648	1.49392e-20
chr1-280637583-280638566	Emx2	0.0633001	1.50216e-20
chr9-18884593-18885587	Runx2	0.06324	1.51841e-20
chr3-171219809-171220808	Pck1	0.0640234	1.53983e-20
chr10-75960177-75961156	Akap1	0.063636	1.54766e-20
chr6-49187150-49188200	Tpo	0.0635117	1.58321e-20
chr3-165218686-165219778	Nfatc2	0.0635668	1.65624e-20
chr6-132124849-132125814	Ccnk	0.0639976	1.70076e-20
chr4-43944884-43945808	Tfec	0.063937	1.75828e-20
chr10-40763769-40764781	Sparc	0.0636842	1.76601e-20
chr19-5833656-5834580	Cdh8	0.0638331	1.78784e-20
chr6-33560747-33561678	Gdf7	0.0636933	1.81168e-20
chr5-72578705-72579732	Klf4	0.0596756	1.82772e-20
chr6-13582507-13583226	Fshr	0.0615079	1.94326e-20
chr1-214332693-214333632	Eps8l2	0.0638015	1.95769e-20
chr15-46210108-46211113	Defb30	0.0637696	1.96882e-20
chr8-78201952-78202906	Cgnl1	0.0632897	1.99327e-20
chr8-59515893-59516817	Hykk	0.0637896	2.00101e-20
chr9-62133706-62134896	Plcl1	0.0632098	2.00163e-20
chr3-124374763-124375447	Prnp	0.0636441	2.08024e-20
chr6-43501303-43502549	Ywhaq	0.0637685	2.09564e-20
chr15-82956755-82957680	Bora	0.0631495	2.12454e-20
chr4-153878717-153879581	Slc6a13	0.0637235	2.12887e-20
[truncated: 248,540+ more rows]
