# Supplementary material for: Single-cell transcriptomics and chromatin accessibility profiling elucidate the kidney-protective mechanism of mineralocorticoid receptor antagonists
Source: J Clin Invest. 2024 Jan 2;134(1):e157165. doi: 10.1172/JCI157165 (PMC10760974; doi:10.1172/JCI157165)
Supplement: Supplemental table 16 [file jci-134-157165-s017.xlsx]

## Sheet: Supplementary Table 16
Supplementary Table 16. Clinical characteristics of 991 human kidney tubule samples.
	Tubule Kidney Sample
Subjects (n)	N=991
eGFR (ml/min/1.73 m2 by CKD-EPI)	65.25 (27.33)
Gender (%Male)	606 (61.1%)
Age	61.55 (12.73)
Race
Asian, n (%)	8 (1%)
Caucasian, n (%)	670 (67.6%)
African American, n (%)	192 (19.4%)
Hispanic, n (%)	19 (2%)
Multi-racial, n (%)	40 (4%)
Diabetes, n (%)	342 (34.5%)
Hypertension, n (%)	683 (69%)
BMI (kg/m2)	30.68 (7.74)
HgbA1c, n (%)	6.68 (1.43)
Serum glucose (mg/dl)	135.78 (52.78)
SBP (mmHg)	136.65 (20.11)
DBP (mmHg)	76.77 (12.12)
Global Sclerosis	19.27 (43.38)
Interstitial Fibrosis	13.4 (21.98)
Tubular Atrophy	13.4 (22.6)
Lymphocytic Infiltration (0/1/2/3), n (%)	236 (23.8%)/427 (43.1%)/178 (18%)/60 (6.1%)
Data are mean (SD) or for numeric and n (%) for non-numeric values.

## Sheet: Statistical Analysis
Variables	Cluster 1(N = 473)	Cluster 2 (N = 238)	Cluster 3 (N = 280)	P
Age (years)	61.34 ± 12.33	62.06 ± 13.51	61.47 ± 12.73	0.77
Male (%)	0.613	0.639	0.586	0.46
AA (%)	0.1606	0.218	0.2285	0.04
HTN (%)	0.685	0.723	0.668	0.54
DM (%)	0.315	0.399	0.35	0.03
eGFR (ml/min/1.73 m^2)	71.5 ± 21.98	56.93 ± 13.51	61.74 ± 13.39	0.0001
Fibrosis (%)	8.26 ± 13.08	40 ± 39.4	18.75 ± 22.58	0.0001
