# Supplementary material for: Single-cell transcriptomics and chromatin accessibility profiling elucidate the kidney-protective mechanism of mineralocorticoid receptor antagonists
Source: J Clin Invest. 2024 Jan 2;134(1):e157165. doi: 10.1172/JCI157165 (PMC10760974; doi:10.1172/JCI157165)
Supplement: Supporting data values [file jci-134-157165-s026.xlsx]

## Sheet: Fig.1
Groups	Cr6	BUN6	SBP0	SBP1	SBP2	SBP3	SBP4	SBP5	SBP6	DBP0	DBP1	DBP2	DBP3	DBP4	DBP5	DBP6	UACR6	UACR6_Log(For_P_Value)	Kidney/Weight	Renal Fibrosis
Control	0.3	21	125	122	121	117	105	122	134	70	67	63	60	66	58	69	123.288	2.09092	4	1.3
Control	0.2	23	123	117	107	106	111	109	117	65	61	61	57	71	63	58	123.064	2.09013	3.8	1.5
Control	0.3	23	105	112	112	122	117	109	107	58	58	58	66	57	61	54	101.847	2.00795	3.7	2.1
Control	0.4	19	96	109	119	106	103	117	112	57	65	65	58	63	68	57	85.9585	1.93429	3.6	1.60267
Control	0.5	22	117	114	114	117	119	126	117	60	58	57	68	61	55	70	122.794	2.08918	3.7	1.4646
Control	0.3	26	111	105	115	103	118	111	108	54	60	60	63	63	63	65	57.4509	1.7593	3.6	1.5
Control	0.2	21	122	119	129	128	114	140	122	70	70	63	52	39	50	78	17.6191	1.24598	3.51485	0.9852
Control	0.2	21	115	168	143	142	120	134	138	80	80	70	73	84	68	81	3.7635	0.575592	3.50835	1.56
DOCA	0.5	29	122	149	158	179	184	173	168	61	81	85	94	95	91	96	793.028	2.89929	9.7	7.6
DOCA	0.4	23	114	135	168	161	173	172	188	65	71	78	87	90	103	101	771.263	2.8872	9.8	4.5
DOCA	0.6	42	112	140	151	173	169	191	195	57	76	79	80	86	85	94	1649.54	3.21736	9.6	6.46383
DOCA	0.7	34	104	134	146	156	172	174	172	59	72	76	88	99	98	101	1289.14	3.1103	12.3	8.98
DOCA	0.6	31	107	141	157	168	188	194	182	66	71	80	84	91	92	84	324.775	2.51158	11.3	5.99
DOCA			114	136	162	159				60	69	79	91						4.05063
DOCA			128	217	151					96	143	61							4.22078	4.4514
DOCA			126	164	155					51	48	98							9.47214	5.1168
DOCA	0.3	27	140	180	200	177	197	186	180	87	106	133	123	112	161	132	9052.98	3.95679	9.59016	2.434
DOCA	0.3	33	126	183	163	195	178	200	200	94	136	97	113	110	148	143	14231.1	4.15324		3.50367
DOCA			116	171						97	38
Spironolactone	0.5	27	122	130	124	140	138	146	153	64	67	68	77	79	82	76	1241.72	3.09402	7	5.5
Spironolactone	0.5	25	125	127	132	134	144	134	133	71	69	70	76	77	79	82	1420.35	3.1524	8	5.7
Spironolactone	0.3	27	119	122	132	124	137	144	137	58	64	69	69	77	81	78	456.541	2.65948	8.1	2.39
Spironolactone	0.5	23	114	127	132	121	129	127	146	61	68	72	75	69	71	73	442.133	2.64555	9	3.26
Spironolactone	0.3	24	108	123	127	130	145	153	143	62	66	74	69	72	69	66	779.195	2.89165	4.32277	4.5
Spironolactone	0.5	25	114	121	122	136	127	147	139	55	68	65	70	71	73	81	351.017	2.54533		2.27
Spironolactone			99	142	104					36	73	73							4.30267	1.0088
Spironolactone			122	158	146					59	121	53							6.91441	0.693833
Spironolactone	0.4	23	109	160	122	145	139	164	165	49	58	43	80	54	101	101	968.482	2.98609		1.2
Finerenone	0.4	25	117	121	113	131	140	158	159	55	62	66	70	81	70	87	523.209	2.71868	8	1.2646
Finerenone	0.4	23	119	130	136	141	153	145	163	66	70	73	71	79	88	89	291.796	2.46508	9	3.8388
Finerenone	0.4	21	114	136	132	129	136	138	144	66	69	65	73	75	86	83	171.787	2.23499	8.9	2.62
Finerenone	0.3	21	121	136	125	149	150	142	132	66	74	72	81	67	76	76	283.438	2.45246	8.8	5.03
Finerenone	0.5	30	123	126	126	130	144	149	154	63	63	66	75	83	79	73	576.539	2.76083	4.09357	3.85
Finerenone	0.3	27	114	125	126	134	131	136	141	64	68	73	76	77	78	76	726.735	2.86138	4.14201	2.24
Finerenone			115	143	141					70	88	72								0.439
Finerenone			125	141	146					63	74	62							5.79572	0.7852
Finerenone	0.4	30	121	148	154	142	131	171	142	62	53	71	80	55	90	82	1614.58	3.20806		0.2236
Amiloride			118	131	150					60	76	76							3.64621	1.1454
Amiloride			142	127	150					59	65	76							4.01235	0.4902
Amiloride			135	152	142	127	135			70	87	74	79	80
Amiloride			98							65
Amiloride	0.3	33	125	138	142	164	158	154	156	59	80	76	90	80	71	76	3382.14	3.52919	8.3378	0.858833
Amiloride	0.4	38	120	129	149	146	144	166	168	76	71	50	75	80	87	80	578.249	2.76212	6	2.8792
Amiloride	0.4	21	105	152	150	155	147	163	155	39	96	56	70	85	85	98	944.904	2.97539	6.84896	2.7042

## Sheet: Fig.8C
Cluster	Age	Gender	Race	eGFR	DM-type	HTN	Fibrosis
1	85	0	Non-AA	31.4464	No	No	5
1	68	0	Non-AA	74.2894	No	Yes	5
3	64	0	Non-AA	29.5483	ni	Yes	8
1	59	1	AA	24.3579	Yes	Yes	2
2	61	1		7.26275	No	Yes	30
3	57	1	AA	115.759	No	No
1	59	0	AA	66.5584	No	Yes	8
1	62	0	Non-AA	14.1659	Yes	Yes	5
1	69	0	Non-AA	71.2528	Yes	Yes	2
1	67	0	Non-AA	89.7292	No	No	10
1	75	0	Non-AA	61.2579	No	No	8
1	60	1	Non-AA	97.3019	No	Yes	2
1	44	0	Non-AA	79.4622	No	Yes	2
2	63	1	Non-AA	83.75	No	Yes	0
2	59	1	Non-AA	79.7505	Yes	Yes	40
1	59	1	Non-AA	75.2357	No	Yes	15
3	75	0	Non-AA	27.7966	ni	ni	10
2	64	1	AA	57.4981	ni	Yes
3	74	0		87.1123	No	No	2
3	21	1	AA	6.71253	No	No	80
1	65	0	AA	100.542	No	Yes	5
1	80	0	Non-AA	84.369	Yes	Yes	10
1	49	0	AA	81.5924	No	No	40
3	58	0	AA	70.1811	No	Yes	5
1	42	1	AA	127.286	No	No	2
1	41	1	AA	72.0621	No	No	2
3	57	0		95.3537	No	No	2
2	67	0	AA	72.6324	Yes	Yes
1	65	1	Non-AA	32.3481	No	No
1	69	1	AA	64.0928	No	Yes
1	77	0	Non-AA	46.5083	No	Yes
1	50	0	Non-AA	82.365	No	Yes
1	80	0	Non-AA	57.9339	No	No
3	52	0	Non-AA	69.1081	No	Yes	0
1	54	1	Non-AA	96.8666	No	Yes
1	61	0	Non-AA	94.0428	No	Yes	2
2	62	0	Non-AA	97.2565	No	Yes	5
3	72	0	Non-AA	63.892	3	Yes	5
1	39	0	Non-AA	87.9679	No	No	0
2	63	0	Non-AA	57.0069	No	Yes	0
1	56	0	Non-AA	78.0659	No	No	0
2	83	0	Non-AA	79.4361	No	Yes	0
1	68	0	Non-AA	70.9451	No	No	5
2	43	0	Non-AA	120.698	No	No	2
1	64	0	Non-AA	48.1135	No (borderline)	Yes	5
1	71	0	Non-AA	78.2146	No	Yes	8
1	55	1	Non-AA	100.267	No	Yes	0
2	69	0	AA	10.4658	No	Yes	100
3	61	0	Non-AA	49.5345	No	No	2
1	80	1	AA	54.7933	No	Yes	10
1	60	0	AA	94.1503	No	Yes	2
1	65	0	AA	40.543	No	No
1	53	1	AA	114.398	Yes
2	78	1	Non-AA	65.8355	No	No	15
1	48	0	AA		No	No	2
2	32	0	AA	13.6286	No	Yes	80
2	64	0	AA	66.6594	No	No	40
3	67	1	AA	42.987	No	Yes	10
1	35	0	AA	77.3824	No	No	2
3	52	0	AA	46.1302	N/A	N/A
1	58	0	Non-AA	57.4621	No	Yes	5
3	74	0		31.3603	No	No	10
1	71	0		85.628	No	No	2
1	43	0		88.5515	No	No	0
1	54	0	AA	54.3991	No	Yes	5
1	45	0	AA	104.612	No	No	0
3	56	1	Non-AA	48.2036	No	Yes	8
3	58	1	Non-AA	14.2785	Yes	Yes	100
1	32	0	AA	68.5411	No	Yes	10
3	62	0		45.4957	No	Yes	20
2	72	0	Non-AA	83.9002	Yes	Yes	2
2	65	1	Non-AA	24.1671	Yes	Yes	80
3	58	1					90
2	34	1	AA	76.5345	No	No	0
2	43	0	Non-AA	98.9019	Yes	Yes	5
3	45	1	Non-AA	74.4571	Yes	Yes	10
1	67	1	Non-AA	41.0219	Yes	Yes	5
3	37	1	Non-AA	78.7612	Yes	No	5
3	79	0	AA	34.3868	No	Yes	15
3	48	0	AA	70.6289	Yes	Yes	10
2	44	0	AA	82.8371	No	Yes
3	47	0	AA	64.7433	No	Yes	2
2	52	1	AA	29.0132	No	Yes
1	78	0	Non-AA	58.1572	Yes	Yes	5
1	47	0	Non-AA	104.782	Yes	Yes	2
1	59	1	Non-AA	3.72987	Yes	Yes	5
2	70	1	Non-AA	73.8202	No	No	2
1	64	1	Non-AA	52.0395	Yes	Yes	2
3	68	1	Non-AA	49.5264	Yes	Yes	25
1	52	0	Non-AA	65.7802	Yes	No	2
2	54	0	Non-AA	64.8625	Yes	Yes	10
1	54	1	Non-AA	102.018	Yes	Yes	5
2	53	0	Non-AA	82.5445	No	No	2
1	50	1	Non-AA	39.0693	Yes	Yes	10
2	74	1		64.9308	Yes	Yes
1	57	1	Non-AA	80.8788	No	No	5
2	40	0	AA	65.8345		No
3	54	0	AA	60.1495	No	Yes	80
1	65	0	AA	72.9185	No	Yes
2	60	0	AA	9.99934	Yes	Yes	60
1	64	1	Non-AA	66.0113	Yes	Yes	5
1	60	1	Non-AA	96.8069	No	No	10
1	51	1	Non-AA	65.3879	Yes	Yes	10
1	54	0	Non-AA	88.1355	Yes	No	8
1	66	1	Non-AA	58.8486	No	Yes	0
1	59	0	AA	103.509	No	Yes	2
2	70	0	AA	54.6346	No	Yes	10
1	67	0	AA	87.5122	No	Yes	5
2	79	0	AA	45.6376	Yes	Yes	40
1	60	0	AA	85.7852	No	No	2
1	58	0	Non-AA	83.6049	No	No	1
1	69	1	Non-AA	44.8631	Yes	Yes	5
1	77	1	AA	18.163	Yes	Yes	10
1	76	0	Non-AA	13.6192	Yes	Yes	30
1	66	1	AA	78.1033	Yes	Yes	2
1	56	1	AA	98.2759	No	Yes	2
1	81	0	Non-AA	56.9444	Yes	Yes	8
1	24	1	Non-AA	115.641	No	No	5
2	74	1	Non-AA	27.8953	Yes	Yes	15
3	70	1	Non-AA	50.4357	Yes	Yes	5
1	63	1	Non-AA	57.9921	Yes	Yes	2
3	50	1	AA	60.8925	No	No
2	80	0	Non-AA	30.7982	Yes	Yes	2
3	56	0	Non-AA	104.281	No	Yes	10
1	70	0	Non-AA	38.8617	Yes	No	8
1	50	1		74.7944	No	No	8
1	66	0	AA	65.7294	No	Yes	5
3	60	0	Non-AA	72.5787	No	Yes	0
1	63	1	Non-AA	60.102	No	No	5
1	41	1	AA	72.0621	No	Yes	0
1	68	1	Non-AA	75.9975	No	Yes	2
1	62	1	AA	119.96	No	No	0
2	80	1	AA	69.8381	Yes	Yes
2	45	1		5.28003	No	No	100
3	54	0	Non-AA	75.7032	No	No	10
3	57	1	Non-AA	82.1027	No	No	0
1	55	0	Non-AA	47.7888	No	No	5
2	68	1		58.0276	No	Yes	100
1	59	0	AA	107.694	No	Yes	2
1	46	1		104.238	No	Yes	2
1	51	0	AA	134.578	No	No	2
2	51	0	AA	14.3293	No	Yes	50
2	69	1	Non-AA	46.2226	Yes	Yes
2	50	1	AA	122.912	No	Yes
1	38	1	Non-AA	81.3726	No	Yes
2	82	1	AA	54.0289	No	Yes
3	34	1	AA	75.6941	No	No
2	53	0	AA	98.8956	No	Yes	30
2	47	0	AA	103.153	Yes	Yes	5
3	65	1	AA	38.7036	Yes	Yes	15
3	63	0	Non-AA	79.7445	No	Yes	10
3	76	0	AA	61.2706	No	Yes	10
3	47	1	Non-AA	59.9317	No	Yes	50
1	66	1	AA	60.4558	No	Yes
3	52	0	Non-AA	115.599	Yes	No	2
3	51	0	AA	33.126	No	Yes	15
2	66	1	AA	60.4558	No	Yes	5
2	64	1	AA	7.02676	No	Yes	95
3	65	0	Non-AA	70.0738	No	No	2
1	73	1	Non-AA	49.9272	No	Yes	50
1	45	0	AA	93.2265	No	No	0
2	85	1	Non-AA	51.4958	Yes	Yes
3	66	0	AA	65.7294	No	Yes	30
3	68	0	Non-AA	68.6125	Yes	No	8
2	67	1	Non-AA	94.621	Yes	Yes	15
1	65	0	AA	60.52	No	No	5
1	82	1	Non-AA	46.8685	No	Yes	10
2	55	1	Non-AA	6.73943	No	Yes	100
3	57	1	Non-AA	71.2056	No	Yes
3	56	1	AA	9.26597	Yes	Yes
1	55	1	AA	44.8896	Yes	Yes	5
3	39	0	AA	77.2949	Yes	Yes	2
2	60	0	AA	40.7264	No	No	20
3	77	0	Non-AA	54.1367	N/A	N/A	5
3	81	0	Non-AA	79.8194	No	Yes	5
3	58	1	AA	63.9505	No	Yes	2
1	77	0	Non-AA	40.9458	No	Yes	15
1	54	1	Non-AA	99.9725	No	No	2
1	55	0	Non-AA	99.0559	No	No	2
1	69	0	Non-AA	66.6641	No	No	10
1	34	1	AA	88.125	No	No	5
3	72	0		85.0286	No	Yes	100
1	50	0		46.3282	No	No
1	78	1		81.8382	No	No
1	55	1	Non-AA	70.3194	No	No	0
2	68	1	Non-AA	90.1682	No	No	2
1	28	0	Non-AA	119.155	No	No	2
1	57	0	AA	52.1031	No	No	2
2	66	0	Non-AA	38.364	No	No
1	58	0	Non-AA	40.5817	No	No
1	59	0	Non-AA	59.7237	No	No
1	68	1	Non-AA	46.5484	No	Yes
2	48	0	Non-AA	58.992	No	Yes
1	74	1	AA	64.1322	No	No
1	57	1	AA	72.2668	No	Yes
1	81	0	Non-AA	56.3712	No	Yes
3	74	1	AA	22.7104	Yes	Yes
3	68	0	AA	36.2955	No	Yes	5
1	61	0	Non-AA	34.3589	No	No	5
3	70	1	AA	65.9598	No	Yes	5
1	42	1	AA	80.2971	No	No	2
1	73	1		63.6359	No	Yes	20
2	34	0	Non-AA	71.1894	No	No	0
2	47	0	AA	6.78287	No	Yes	100
1	57	0	AA	50.6246	No	Yes	5
1	49	0	AA	81.5924	No	Yes	2
2	34	1	AA	95.1974	No	No	95
3	74	0	AA	76.8887	Yes	Yes	10
3	65	0	Non-AA	7.91489	Yes	Yes	50
3		0	AA	26.6386	na	na
3	82	1	Non-AA	52.5926	No	Yes	0
1	64	0	Non-AA	86.4479	No	Yes	5
1	69	0	Non-AA	83.4643	No	Yes	5
3	44.2528	1	Non-AA	105.526	No	No
1	67.6264	0	Non-AA	43.7327	No	Yes
3	46.2953	1	Non-AA	104.022	Yes	No
1	63.4894	0	Non-AA	100.089	No	Yes
1	56.735	0	Non-AA	47.2099	No	Yes
2	59.1361	0	Non-AA	59.6666	No	Yes
1	50.9032	0	Non-AA	109.341	No	Yes
1	56.6501	0	Non-AA	99.4071	No	No
2	79.7909	0	Non-AA	28.901	No	Yes
3	63.4921	0	Non-AA	57.8685	No	No
2	66	0	AA	65.7294	Yes	Yes
3	54	1	Non-AA	98.5421	No	No	10
2	61	0	AA	3.37507	No	Yes	95
1	67	0	Non-AA	89.7292	No	Yes	0
1	76	0	Non-AA	84.6378	No	Yes	2
1	40	1	Non-AA	81.3286	No	No	2
1	46	0	AA	88.6613	No	Yes	2
2	78	0	AA	59.8587	ni	Yes	70
1	62	0	Non-AA	92.9367	Yes	Yes	5
2	81	1	Non-AA	26.0226	No	Yes	2
1	65	0	Non-AA	89.3141	No	No	0
1	34	1	Non-AA	101.063	No	No	5
1	52	1	Non-AA	100.894	No	No	10
1	57	0	Non-AA	88.4989	No	Yes	2
1	71	1	Non-AA	64.5362	Yes	No	15
1	57	0	Non-AA	94.9119	No	No	5
1	56	0	Non-AA	73.0385	Yes	Yes	0
1	72	0	Non-AA	54.5113	No	Yes	10
1	72	0	Non-AA	48.1708	No	No	5
2	61	0	Non-AA	95.9245	No	No	2
1	38	1	Non-AA	91.0661	No	No	10
2	65	1	Non-AA	92.5385	Yes?	Yes	0
3	60	0	AA	102.784	No	No	100
3	82	0	AA	80.6687	Yes	Yes	15
1	65	1	Non-AA	67.3144	Yes	No	5
1	61	0	Non-AA	78.0337	Yes	Yes	5
1	59	0	Non-AA	93.159	No	Yes	5
3	52	0	Non-AA	81.216	No	Yes	2
1	47	0	Non-AA	88.1634	No	Yes	2
3	66	1	Non-AA	58.8486	No	Yes	8
3	65	0	Non-AA	72.456	No	Yes	2
1	73	1	Non-AA	67.2315	Yes	Yes	5
1	67	0	Non-AA	59.7793	No	No	2
1	53	1	Non-AA	37.6624	Yes	Yes	5
1	71	1	Non-AA	51.7694	Yes	Yes	5
3	55	0	Non-AA	82.3587	Yes	Yes	0
3	81	0	Non-AA	65.4927	Yes	No	15
1	60	1	Non-AA	54.106	Yes	Yes	2
1	39	0	Non-AA	107.211	Yes	Yes	5
1	66	1	Non-AA	49.6996	Yes	Yes	5
2	84	0	Non-AA	80.0126	No	No	50
1	57	0	Non-AA	85.2341	No	No	2
3	64	1	Non-AA	80.5927	Yes	Yes	5
3	61	0	AA	89.1616	No	Yes	5
3	77	1	Non-AA	39.6662	Yes	Yes	5
1	65	1	Non-AA	59.2635	Yes	Yes	5
1	44	0	Non-AA	90.0411	No	Yes	2
3	52	0	Non-AA	99.2273	No	No	2
3	52	0	Non-AA	49.9363	No	No	2
1	69	1	Non-AA	55.5986	No	Yes	5
1	61	1	Non-AA	57.4609	No	Yes	20
1	73	0	Non-AA	87.2905	No	Yes	5
1	77	1	Non-AA	25.0706	No; Impaired glucose tolerance	Yes	15
2	82	0	Non-AA	50.3449	No	Yes	15
2	79	0	Non-AA	75.8265	No	Yes	8
2	82	0	Non-AA	83.1919	No	Yes	2
1	58	1	Non-AA	71.6688	No	Yes	2
3	69	1	Non-AA	75.4655	Yes	Yes	5
1	27	0	Non-AA	96.8078	No	No	2
2	55	0	Non-AA	97.1581	No	Yes	10
1	57	0	Non-AA	62.3027	Yes	Yes	15
1	62	0	Non-AA	58.4782	No	Yes	10
1	68	0	Non-AA	47.9293	No	Yes	8
1	50	0	Non-AA	110.69	No	Yes	1
1	70	0	Non-AA	67.6553	No	Yes	2
1	67	0	Non-AA	69.0962	Yes	Yes	10
1	50	1	Non-AA	61.3697	No	No	0
2	52	1	Non-AA	100.894	No	Yes	7
2	35	1	Non-AA	123.406	No	Yes	70
1	44	0	AA	90.8787	No	No	0
1	62	1	Non-AA	56.4085	No	Yes	2
3	59	1	Non-AA	71.1671	No	Yes	30
1	63	1	Non-AA	36.5179	Yes	Yes	25
1	70	1	Non-AA	95.3384	No	No	0
2	52	0	Non-AA	87.204	No	No	10
3	63	0	Non-AA	35.7889	Yes	Yes	8
1	55	0	Non-AA	77.7288	Yes	Yes	10
1	43	0	Non-AA	107.239	No	No	2
3	63	0	Non-AA	58.0689	Yes	Yes	80
1	52	0	Non-AA	66.4221	No	No	5
1	47	1	Non-AA	73.4184	No	Yes	2
1	56	0	AA	80.0918	No	No	0
1	62	0	Non-AA	91.2163	No	Yes	10
3	61	0	Non-AA	101.263	No	Yes	5
3	67	0	Non-AA	47.4902	No	Yes	5
3	67	0	Non-AA	7.34981	Yes	Yes	2
1	66	1	AA	67.8394	Yes	Yes	15
2	78	0	Non-AA	42.2502	Yes	Yes	20
1	60	0	Non-AA	55.6619	Yes	Yes	30
2	50	0	Non-AA	108.771	Yes	No	20
2	55	0	Non-AA	69.056	Yes	No	15
2	89	0	Non-AA	48.8291	Yes	Yes	60
1	68	0	Non-AA	36.5962	Yes	Yes	8
2	82	1	Non-AA	60.5497	Yes	Yes	2
2	35	0	Non-AA	3.98409	No	Yes	90
1	68	1		53.47	Yes	Yes	5
3	80	0	Non-AA	51.0572	Yes	Yes	10
1	69	0	Non-AA	63.895	Yes	Yes	5
1	46	0	Non-AA	82.8016	No	Yes	2
3	56	1	Non-AA	51.1573	No	Yes	8
1	65	1	Non-AA	78.8054	Yes	No	5
1	57	0	Non-AA	69.5146	No	Yes	2
1	80	0	Non-AA	49.6785	No	No	10
3	47	1	Non-AA	112.056	No	Yes	10
1	56	0	AA	109.988	No	Yes	0
1	36	1	Non-AA	117.642	No	No	0
1	57	0	Non-AA	57.8671	No	Yes	5
1	59	0	Non-AA	87.2642	Yes	Yes	5
1	66	0	Non-AA	72.7703	Yes	Yes	10
1	74	1	Non-AA	77.5223	No	Yes	2
1	61	0	Non-AA	80.8728	Yes	Yes	15
2	64	0	Non-AA	11.8858	Yes	Yes	80
2	73	0	Non-AA	22.3704	No	Yes	15
3	65	0	Non-AA	79.5933	Yes	Yes	15
2	67	0	Non-AA	99.425	Yes	Yes	2
2	56	0	Non-AA	59.8801	No	Yes	40
2	38	0	Non-AA	17.4169	No	No	30
1	45	0	Non-AA	50.1279	No	Yes	2
2	67	0	Non-AA	32.3618	Yes	No	5
1	62	0	Non-AA	73.9991	Yes	Yes	5
2	51	1	AA	52.9144	Yes	Yes	95
2	76	1	Non-AA	55.5272	No	Yes	5
1	79	0	Non-AA	28.8956	No	Yes	15
1	82	0	Non-AA	72.3985	Yes	Yes	15
3	78	0	Non-AA	54.7994	No	No	10
3	78	1		61.4396	No	Yes	10
1	76	0	Non-AA	40.0216	No	Yes	0
3	52	0	Non-AA	106.052	Yes	Yes	5
2	79	1	Non-AA	44.4263	Yes	Yes	10
3	84	1	AA	47.9555	Yes	Yes	30
2	49	1	Non-AA	73.3466	No	No	2
1	41	0	Non-AA	46.6679	No	Yes	1
1	80	0	Non-AA	42.9987	No	No	7
2	76	0	Non-AA	38.5946	na	na	25
1	69	1	Non-AA	46.2226	Yes	Yes	0
1	61	0	Non-AA	80.8728	Yes	No	5
1	61	0	Non-AA	80.8728	Yes	Yes	0
1	82	0	Non-AA	55.9766	No	Yes	10
1	79	0	Non-AA	71.2671	Yes	Yes	7
1	43	0	Non-AA	73.6183	Yes	Yes	5
2	74	0	Non-AA	84.6203	Yes	Yes	15
2	67	0	Non-AA	42.3214	No	Yes	10
1	79	0	Non-AA	65.6695	Yes	No	5
2	68	0	Non-AA	24.7107	Yes	Yes	na
1	62	0	Non-AA	77.4875	Yes	Yes	10
2	77	0	Non-AA	56.8305	No	Yes	20
1	64	1	Non-AA	58.9676	No	No	2
3	63	1	Non-AA	42.5747	No	Yes	2
1	64	0	Non-AA	31.2101	No	Yes	5
2	58	0	AA	72.2063	Yes	Yes	15
2	69	0	Non-AA	91.1467	Yes	Yes	0
3	66	1	AA	54.9725	Yes	Yes	7
2	76	1		46.3282	Yes	Yes	20
1	50	1	Non-AA	82.4865	Yes	Yes	5
2	81	0	Non-AA	80.1868	Yes	No	20
1	54	0	Non-AA	91.5474	Yes	Yes	7
2	74	1	Non-AA	84.1703	Yes	Yes	10
1	78	0		50.3814	Yes	Yes	5
1	74	0	Non-AA	78.5371	Yes	Yes	7
1	73	0	Non-AA	74.335	Yes	Yes	10
1	79	0	Non-AA	45.8594	Yes	Yes	12
3	51	1	Non-AA	70.4671	Yes	Yes	10
1	69	0	Non-AA	55.6723	Yes	Yes	15
1	49	0	Non-AA	105.992	Yes	Yes	2
2	55	1	Non-AA	76.2932	Yes	Yes	15
1	72	1	Non-AA	49.7321	Yes	Yes	10
2	60	0	Non-AA	40.286	Yes	Yes	15
1	82	1	Non-AA	68.8793	Yes	Yes	5
1	75	1	Non-AA	75.7726	3	Yes	10
1	62	1	Non-AA	66.9453	Yes	No	0
1	62	0		21.2771	No	Yes	40
3	75	1	Non-AA	22.5277	Yes	Yes	60
3	44	0	Non-AA	103.511	No	Yes	5
3	54	1	Non-AA	10.977	Yes	Yes	85
2	44	1	Non-AA	61.2081	No	Yes	5
3	73	1	AA	34.0027	Yes	Yes	10
3	67	1		76.5332	Yes	Yes	2
1	78	1		61.4396	No	Yes	5
3	73	0	AA	76.5805	No	Yes	10
3	70	1	Non-AA	18.0231	Yes	Yes	25
3	56	1	AA	82.6628	No	No	5
2	72	1	Non-AA	45.2587	No	Yes	50
1	53	1	AA	59.6227	No	No	0
3	86	1	Non-AA	45.5699	No	No	5
3	47	1	AA	17.6558	Yes	Yes	70
1	62	1	AA	91.3796	No	Yes	5
3	49	0	Non-AA	99.9384	No	Yes	5
1	92	1	AA	41.1533	No	Yes	80
1	62	1	AA	107.389	No	Yes	10
3	58	0	Non-AA	8.92384	Yes	Yes	70
3	72	1		73.8918	Yes	Yes	5
2	49	0	Non-AA	110.813	No	No
2	46	0	AA	3.8392	Yes	Yes	80
3	65	0	AA	51.4976	No	Yes	40
3	49	0	AA	14.532	No	Yes	50
3	53	1	Non-AA	99.2368	No	No	5
3	65	1	AA	9.52973	No	Yes	80
2	58	1	AA	5.80834	No	Yes	85
1	57	0	Non-AA	83.1774	No	No	2
3	53	0	AA	8.3832	Yes	Yes	95
3	59	0	AA	69.0423	No	Yes	10
2	54	0	AA	111.544	No	Yes	5
3	67	0	AA	50.7791	No	Yes	5
2	57	1	AA	12.3901	No	Yes	100
1	52	1	AA	74.8501	No	No	2
1	67	1	AA	67.3645	No	Yes	5
3	61	0		49.5345	Yes	Yes	2
1	55	0	AA	78.225	No	No	5
1	61	1	Non-AA	79.8278	No	No	2
1	63	0	Non-AA	58.0689	No	Yes	2
1	57	1	Non-AA	71.2056	No	No	20
3	58	1	AA	4.04091	No	Yes	95
3	54	0		75.7032	No	No	2
1	87	1	Non-AA	66.502	No	No	2
3	80	0	Non-AA	18.7499	Yes	No	5
1	82	0	Non-AA	62.186	No	Yes	5
3	73	0	AA	85.9334	Yes	Yes	25
3	64	0	Non-AA	79.1863	No	No	5
1	57	0	AA	64.0185	No	Yes	0
1	61	0	Non-AA	96.4155	No	No	2
1	73	1		86.2299	Yes	Yes	25
3	49	0	AA	101.714	Yes	No	0
1	66	1	Non-AA	95.288	No	No	0
2	68	0	Non-AA	91.7892	No	No	2
3	47	0	Non-AA	106.379	No	No	0
1	50	1	Non-AA	86.2408	Yes	No	5
1	71	0		75.3867	No	No
1	77	1	AA	62.7948	Yes	Yes	20
3	80	0		63.0659	Yes	Yes	5
3	29	1	Non-AA	117.46	No	No	2
1	52	1	AA	85.0185	No	No	2
2	49	0	Non-AA	64.0699	Yes	Yes	15
3	57	0		66.723	No	No	10
1	67	1	Non-AA	46.8765	Yes	Yes	10
1	75	0		83.2555	Yes	Yes	0
3	75	1	AA	19.1649	Yes	Yes	30
2	57	1		4.17524	Yes	Yes	100
3	50	0	Non-AA	6.38972	No	Yes	95
3	59	0	Non-AA	82.017	No	Yes	3
1	57	1		71.2056	No	No	0
3	39	0	Non-AA	13.8189	No	No	100
3	76	1	Non-AA	71.8444	Yes	Yes	10
2	63	1	Non-AA	92.505	No	No	0
1	60	0	AA	75.5251	Yes	Yes	2
2	81	0	Non-AA	43.0421	Yes	Yes	10
2	48	0	Non-AA	88.6058	No	No	10
3	73	1	AA	64.5843	Yes	Yes	5
3	49	1	AA	86.8292	No	Yes	5
2	48	0	AA	7.09496	No	Yes	80
3	74	0	AA	56.8123	No	Yes	15
1	53	1	AA	114.398	Yes	Yes	5
1	45	1	AA	89.3035	No	No	2
2	50	0	AA	61.8636	Yes	Yes	30
3	57	0	Non-AA	66.723	No	No	2
2	50	1	AA	5.47538	Yes	Yes	90
3	52	0	AA	72.5221	No	No	5
3	75	0	Non-AA	83.2555	Yes	Yes	15
2	80	0	Non-AA	56.7686	Yes	Yes	15
3	35	1	Non-AA	112.612	No	No	1
1	76	1	Non-AA	84.4317	Yes	No	5
1	46	0	Non-AA	65.4344	No	No	15
3	49	1	AA	61.3218	No	Yes	5
3	68	0	Non-AA	29.6796	Yes	Yes	15
3	63	0	Non-AA	79.7445	No	No	5
1	85	1	Non-AA	31.5412	Yes	Yes	5
1	51	1	Non-AA	100.641	No	Yes	5
2	52	1	AA	5.71135	Yes	Yes	90
2	69	0	Non-AA	61.3291	No	No	40
1	65	0	AA	108.933	No	Yes	10
1	41	0	Non-AA	93.0717	No	Yes	10
1	67	1	Non-AA	52.0765	Yes	Yes	25
2	61	0	AA	62.2447	No	Yes	5
2	89	1	Non-AA	11.4028	Yes	Yes	90
1	67	0	Non-AA	38.0955	Yes	Yes	10
1	64	0		48.5016	No	No	5
1	55	0	Non-AA	61.4256	Yes	Yes	2
1	73	0	Non-AA	88.6213	No	Yes	5
1	69	1	Non-AA	65.4493	No	Yes	10
1	74	0	Non-AA	53.7508	No	Yes	10
2	85	0	Non-AA	49.7539	Yes	Yes	40
2	55	0	Non-AA	75.1732	No	No	30
2	67	0	Non-AA	88.0681	No	No	60
1	45	0	AA	104.612	No	No	10
2	69	0		61.3291	Yes	Yes	80
1	44	1	Non-AA	61.2081	No	No	5
3	62	0	Non-AA	91.2163	Yes	Yes	5
3	27	1	Non-AA	96.9506	No	No	2
3	52	0	Non-AA	70.5268	No	Yes	5
3	63	1	Non-AA	55.3814	No	Yes	5
2	39	0	Non-AA	56.4452	No	Yes	80
1	65	0	Non-AA	62.4471	No	No	10
3	62	1	Non-AA	57.7226	No	Yes	5
1	80	0	Non-AA	81.5099	No	No	10
1	40	1	Non-AA	110.304	No	No	2
1	53	1	Non-AA	102.206	No	No	5
3	69	1	Non-AA	39.3812	No	No	5
2	65	0	Non-AA	54.7049	Yes	No	40
2	45	0	Non-AA	26.2884	No	Yes	40
2	26	0	Non-AA	75.3046	No	No	10
3	30	0	Non-AA	98.1699	No	No	0
1	72	0	AA	33.3598	Yes	Yes	20
2	65	1	Non-AA	85.2876	No	No	40
3	76	1	Non-AA	80.2549	No	Yes	15
3	62	0	Non-AA	84.3696	No	No	5
1	57	1	Non-AA	96.945	Yes	Yes	5
1	81	0	Non-AA	76.717	No	Yes	5
3	66	0	AA	104.461	No	Yes	5
2	69	0	Non-AA	69.6606	Yes	No	10
3	57	0	AA	74.865	No	Yes	5
3	66	0	Non-AA	101.381	Yes	Yes	10
3	38	0	Non-AA	47.9894	No	Yes	5
1	35	0	Non-AA	83.7433	No	No	8
3	66	1	Non-AA	90.5759	No	Yes	10
3	84	0	Non-AA	53.0504	No	Yes	10
3	68	0	Non-AA	61.7614	No	Yes	5
3	61	0	Non-AA	79.9057	No	Yes	15
3	65	0	Non-AA	57.2588	No	Yes	5
1	57	0	Non-AA	56.3497	No	Yes	10
1	47	1	Non-AA	67.2513	No	Yes	2
3	56	0	Non-AA	70.7412	No	No	2
3	74	0	Non-AA	31.1745	Yes	Yes	10
1	46	0	Non-AA	67.9541	No	Yes	2
2	42	1	Non-AA	95.5404	No	No	2
3	60	0	Non-AA	45.1147	No	No	10
3	59	1	Non-AA	70.2122	No	No	5
1	57	0	Non-AA	61.7147	No	Yes	5
3	56	0	Non-AA	85.8349	No	Yes	2
1	47	0	Non-AA	73.8034	No	Yes	2
1	47	0	Non-AA	85.0981	No	Yes	5
1	35	1	Non-AA	113.692	No	No	5
1	65	0	Non-AA	88.1289	Yes	Yes	3
3	58	0	Non-AA	31.493	No	Yes	20
3	57	0	Non-AA	68.7969	No	No	2
1	53	0	AA	49.2515	No	Yes	1
1	53	1	Non-AA	97.5495	Yes	Yes	5
1	68	0	Non-AA	48.3237	Yes	Yes	5
3	63	0	Non-AA	79.7445	Yes	Yes	15
3	54	0	Non-AA	57.5498	Yes	Yes	10
3	61	0	AA	16.3971	No	Yes	15
3	57	1	Non-AA	117.966	No	No	5
3	47	0	Non-AA	51.3259	No	Yes	15
3	54	1	Non-AA	113.139	No	No	5
2	64	1	Non-AA	95.0974	Yes	Yes	2
1	73	1	Non-AA	46.8222	No	Yes	0
1	61	1	Non-AA	54.9214	No	No	10
3	46	1	Non-AA	86.0896	No	No	0
3	38	1	Non-AA	108.389	No	No	2
1	55	0	AA	75.1846	Yes	Yes	2
3	77	0	Non-AA	92.1178	Yes	Yes	8
2	48	0	Non-AA	69.6712	Yes	Yes	25
3	75	0	Non-AA	44.895	No	Yes	15
1	58	0	Non-AA	97.4747	Yes	No	5
2	79	1	AA	7.37791	No	Yes	60
1	51	1	Non-AA	54.083	No	No	0
3	58	1	AA	82.6182	No	No	2
2	61	1	Non-AA	58.1295	No	Yes
2	52	0	Non-AA	5.59362	No	Yes	80
1	38	1	Non-AA	116	No	Yes	1
1	69	0	Non-AA	80.3213	Yes	Yes	15
3	73	0	Non-AA	78.0958	No	No	2
3	35	1	Non-AA	119.128	Yes	No	0
3	50	0	Non-AA	107.553	No	No	0
3	39	0	Non-AA	82.3028	No	No	2
1	48	0	Non-AA	62.7662	No	Yes	2
1	74	0	AA	48.7104	Yes	Yes	5
1	65	0	Non-AA	70.8518	No	Yes	5
1	55	0	Non-AA	101.618	Yes	Yes	0
1	63	0	Non-AA	93.183	No	Yes	2
3	40	1	Non-AA	89.7956	No	No	0
1	90	0	Non-AA	34.0042	No	No	10
1	75	1	Non-AA	41.7765	Yes	Yes	2
1	58	0	Non-AA	68.3153	No	Yes	5
3	79	1	Non-AA	86.9718	No	No	5
3	45	0	Non-AA	72.5913	No	No	5
3	62	0	Non-AA	79.3464	No	No	5
1	64	1	Non-AA	56.9173	No	No	2
1	70	0	Non-AA	64.1153	Yes	Yes	10
3	72	0	Non-AA	70.571	No	No	5
3	35	1	Non-AA	84.2359	No	No	2
1	48	0	Non-AA	80.7333	No	Yes	2
3	30	0	Non-AA	134.918	No	No	0
2	71	0	Non-AA	85.628	No	Yes	5
1	63	1	Non-AA	95.2729	No	Yes	1
1	61	1	Non-AA	40.9341	Yes	Yes	5
1	82	0	Non-AA	90.6032	No	Yes	2
1	69	0	Non-AA	38.5986	No	Yes	5
2	70	0	Non-AA	67.6553	Yes	Yes	10
3	39	1	Non-AA	96.0648	No	No	0
2	67	1	Non-AA	91.2475	Yes	Yes	30
2	65	1	Non-AA	25.6355	Yes	Yes	20
1	56	1	Non-AA	60.9149	No	No	2
3	79	1	Non-AA	47.8666	No	No	15
1	54	1	Non-AA	72.7221	No	Yes	2
1	68	1	Non-AA	68.6683	No	Yes	2
1	53	1	Non-AA	99.2368	No	Yes	3
1	54	0	Non-AA	98.7827	No	Yes	10
1	74	1	Non-AA	87.7396	No	Yes	10
3	84	0	AA	52.9584	Yes	Yes	10
3	71	0	Non-AA	71.0685	No	No	2
1	66	0	Non-AA	81.0106	No	Yes	5
1	40	0	Non-AA	88.3589	No	Yes	2
1	53	1	Non-AA	92.7887	No	No	1
1	52	1	Non-AA	89.0594	Yes	No	5
1	79	0	Non-AA	40.3746	No	No	7
1	56	0	Non-AA	75.4758	No	No	1
2	66	1	Non-AA	53.0259	No	Yes	5
1	67	0	AA	62.3581	No	No	5
1	56	0	Non-AA	11.128	No	Yes	2
2	47	0	AA	109.752	No	No	2
3	67	0	AA	36.5513	Yes	Yes	30
1	57	0	Non-AA	22.0377	No	Yes	20
1	83	1	Non-AA	68.3971	No	Yes	2
1	48	1	Non-AA	66.7805	No	Yes	0
2	71	1	AA	85.7813	Yes	Yes	15
2	62	1		34.2893	No	Yes	20
1	58	0	Non-AA	82.5952	No	No	5
1	52	0	AA	113.122	No	Yes	5
1	73	0	AA	85.9334	No	Yes	8
2	59	0	Non-AA	13.3456	No	Yes	50
1	51	0	Non-AA	71.7585	No	Yes	2
2	58	0	Non-AA	80.6412	Yes	Yes	20
1	61	1	Non-AA	64.036	No	Yes	5
1	70	0	Non-AA	56.3286	No	Yes	5
1	82	1	Non-AA	43.9536	Yes	Yes	15
1	50	1	Non-AA	65.8489	Yes	Yes	2
1	50	0	Non-AA	99.2388	No	Yes	0
1	58	0	Non-AA	85.6935	No	Yes	5
1	54	0	Non-AA	52.8824	No	Yes	5
3	49	1	Non-AA	75.3217	No	Yes	5
1	78	0	Non-AA	57.5718	No	Yes	15
1	61	0	Non-AA	94.0428	No	Yes	2
1	46	0	Non-AA	89.8594	No	No	2
1	51	1	Non-AA	103.125	Yes	Yes	10
1	71	1	Non-AA	45.1227	No	Yes	8
3	74	1	AA	55.3228	No	Yes	2
1	76	0	Non-AA	58.3863	No	Yes	5
3	87	0	Non-AA	66.5669	No	Yes	40
2	61	0	Non-AA	35.4107	Yes	Yes	10
2	75	1	Non-AA	41.3791	No	No	70
1	53	0	Non-AA	87.663	No	Yes	25
1	90	0	Non-AA	68.4422	No	Yes	15
1	61	1	Non-AA	46.9941	Yes	Yes	0
1	41	0	Non-AA	63.6096	No	No	8
3	65	1	Non-AA	58.5548	No	Yes	15
1	82	0	Non-AA	57.1257	Yes	No	2
2	77	0	Non-AA	33.4771	Yes	Yes	40
1	75	0	Non-AA	53.8752	No	Yes	5
1	68	0	AA	53.6496	Yes	Yes	0
3	58	1	Non-AA	81.528	Yes	Yes	2
2	66	1	Non-AA	66.8432	Yes	Yes	25
1	73	0	Non-AA	74.335	Yes	Yes	15
1	74	0	Non-AA	99.046	Yes	Yes	10
2	63	1	Non-AA	24.509	Yes	Yes	35
1	66	0	Non-AA	88.689	Yes	Yes	5
1	65	1	Non-AA	95.9598	Yes	Yes	5
2	63	0	Non-AA	58.0689	Yes	Yes	30
3	76	1		54.8566	Yes	No	5
2	63	0	AA	7.81452	Yes	Yes	80
1	69	1	Non-AA	90.4207	Yes	Yes	2
3	61	1	Non-AA	35.6043	Yes	Yes	20
1	51	0	Non-AA	79.9438	Yes	Yes	2
1	71	1	Non-AA	69.1537	Yes	Yes	5
3	55	0	Non-AA	92.0897	Yes	Yes	2
2	60	0	Non-AA	51.5407	No	Yes	10
1	47	1	Non-AA	68.9141	Yes	Yes	2
1	66	0	Non-AA	89.5119	Yes	Yes	2
1	55	0	Non-AA	67.667	Yes	Yes	15
2	66	0	Non-AA	76.2344	No	Yes
1	65	0	Non-AA	26.0972	No	No	15
2	51	0		95.9601	No	No	2
3	70	1	Non-AA	26.3342	Yes	Yes	15
1	67	0	Non-AA	59.2016	No	Yes	30
3	51	1	Non-AA	100.641	No	No	2
1	58	1	Non-AA	77.9789	No	Yes	20
2	29	0	Non-AA	115.013	No	No	2
1	66	0	Non-AA	78.0816	No	Yes
1	68	0	Non-AA	68.6125	Yes	Yes	0
2	47	0	Non-AA	102.774	No	No	7
1	59	1	Non-AA	64.1335	No	Yes	2
1	54.9142	0	Non-AA	95.8715	Yes	Yes	0
3	58.4023	0	Non-AA	66.0689	Yes	Yes	30
1	72.1412	0	AA	77.0439	Yes	Yes	10
2	58.2189	0	AA	127.923	Yes	Yes	10
2	59.21	0	Non-AA	103.144	Yes	No
3	59.3278	0	AA	84.3002	Yes	Yes	10
1	69.4443	0	Non-AA	86.5689	Yes	No	10
2	63	0	AA	4.43582	No	Yes	85
2	68	1	Non-AA	26.7068	Yes	Yes	90
1	63	0	Non-AA	95.0704	No	Yes	5
3	60	0	AA	75.5251	No	Yes	5
2	53	0	AA	117.902	No	No	0
2	74	1	AA	2.52919	No	Yes	100
2	71	1	AA	43.2337	Yes	Yes	8
2	64	0	Non-AA	66.179	Yes	Yes	5
1	55	0	Non-AA	76.0078	Yes	Yes	0
2	46	0	AA	99.0693	Yes	Yes	25
2	71	0	Non-AA	84.4917	Yes	Yes	10
2	25	1	Non-AA	23.3075	No	Yes	15
1	73	1	Non-AA	54.0581	Yes	Yes	5
1	75	0	Non-AA	66.7856	No	Yes	5
1	59	1	Non-AA	105.588	No	Yes	10
2	75	1	Non-AA	32.0212	Yes	Yes	40
1	47	0	Non-AA	62.6388	No	Yes	10
1	48	1	Non-AA	59.5122	No	No	5
1	50	0	Non-AA	73.7865	No	No	10
1	48	0	Non-AA	88.6058	No	No	5
1	55	1	Non-AA	50.9993	Yes	Yes	2
1	70	0	Non-AA	95.6147	No	Yes	10
1	70	1	Non-AA	97.114	No	Yes	0
3	59	1	AA	109.677	Yes	Yes	15
1	82	0	Non-AA	27.6579	No	No	5
1	67	0	Non-AA	56.4599	Yes	Yes	2
1	65	0	Non-AA	93.7441	No	Yes	2
1	71	0	Non-AA	75.3867	No	No	5
3	87	0	Non-AA	67.3725	No	No	5
1	86	1	Non-AA	61.3639	No	No
1	44	1	Non-AA	92.7493	No	Yes	2
1	69	1	Non-AA	50.7912	Yes	Yes	8
1	57	0	Non-AA	50.1368	No	No	5
1	62	0	Non-AA	85.4445	No	Yes	15
1	47	0	Non-AA	79.5187	No	Yes	2
2	61	0	Non-AA	34.3589	No	Yes	20
1	70	0	Non-AA	36.0857	No	Yes	2
2	58	1	Non-AA	29.5891	Yes	Yes	60
3	70	0	Non-AA	64.1153	Yes		10
1	56	1	Non-AA	60.2075	No	Yes
1	62	1	Non-AA	93.5991	No	Yes	5
1	63	1	Non-AA	68.2668	Yes	Yes	2
1	56	0	Non-AA	23.9169	Yes	Yes	5
1	44	1	Non-AA	108.322	No	No	0
1	74	0	Non-AA	37.012	No	Yes	1
2	81	0	Non-AA	55.8084	No	Yes	10
1	43	0	Non-AA	67.4548	No	No	5
1	72	1	Non-AA	40.7053	No	Yes	15
1	46	0	Non-AA	49.0485	No	No	2
1	50	0	Non-AA	70.7986	No	Yes
1	72	0	Non-AA	39.1338	No	Yes	8
1	71	1	Non-AA	57.5122	No	Yes	10
1	20	1	Non-AA	84.3459	No	No	0
1	66	0	Non-AA	52.4377	No	No
1	57	1	AA	50.2765	No	Yes	2
3	60	0	Non-AA	75.9029	No	No	0
3	65	1	Non-AA	75.3332	Yes	Yes	5
2	67	0	Non-AA	95.4461	No	No
1	82	0	Non-AA	65.0342	Yes	Yes	25
3	61	1	Non-AA	87.7181	Yes	Yes	90
1	80	1	Non-AA	46.5073	No	Yes	10
1	63	1		60.8367	Yes	Yes	2
1	58	0	AA	102.899	No	Yes	2
1	66	0	Non-AA	56.8579	No	No	1
3	68	1	Non-AA	65.9107	Yes	Yes
1	68	0	Non-AA	49.9627	No	No	5
1	68	0	Non-AA	59.3609	Yes	Yes	5
1	71	0	Non-AA	79.2007	Yes	Yes	10
1	60	0	Non-AA	79.5162	Yes	Yes	2
2	51	0	Non-AA	79.9438	Yes	Yes	2
1	77	1	Non-AA	47.4978	No	Yes	5
1	77	1	Non-AA	48.5439	Yes	Yes	10
2	56	0	AA	10.0369	Yes	Yes	60
1	60	0	Non-AA	98.6325	No	No	1
2	69	1	Non-AA	62.9055	Yes	Yes	5
1	48	1	Non-AA	72.9045	Yes	Yes	5
1	69	0	Non-AA	63.2353	No	No	2
1	42	0	Non-AA	69.8906	No	Yes	2
2	63	0	Non-AA	48.4527	No	Yes	100
1	61	0	Non-AA	52.4809	No	No	10
1	71	1	Non-AA	33.1891	No	Yes	15
2	48	0	Non-AA	88.6058	No	Yes	2
1	60	0	AA	108.441	Yes	Yes	5
1	57	0	Non-AA	74.1245	Yes	No	5
1	70	1	Non-AA	79.7315	Yes	Yes	1
1	58	0	Non-AA	76.9768	Yes	Yes	2
1	79	0	Non-AA	39.4779	Yes	Yes	20
1	53	0	Non-AA	70.0331	Yes	No	5
2	82	1	Non-AA	45.8585	No	Yes	20
3	68	0	Non-AA	61.7614	No	Yes	1
1	58	1	AA	110.45	Yes	No	0
3	75	0	Non-AA	60.6255	No	Yes	2
3	85	1	Non-AA	24.161	Yes	Yes	15
1	50	0	Non-AA	118.047	No	No	1
3	42	1	Non-AA	47.6057	No	Yes	5
3	47	1	Non-AA	70.6537	No	No	1
3	57	0	Non-AA	85.2341	No	Yes	0
3	67	0	Non-AA	43.5959	No	Yes	15
1	53	0	Non-AA	53.2552	No	Yes
3	63	1	AA	75.6377	No	No	2
2	55	0	Non-AA	54.2809	No	No	5
2	52	0	Non-AA	29.894	No	Yes
3	76	0	Non-AA	13.3762	Yes	Yes	30
1	68	0	Non-AA	78.896	No	Yes
2	82	0	Non-AA	48.5471	Yes	Yes	80
2	78	0	Non-AA	18.2761	No	Yes	40
1	76	1	Non-AA	84.8323	Yes	Yes	0
2	83	0	Non-AA	42.4416	Yes	No	20
1	44	0	Non-AA	92.2449	Yes	Yes	5
3	75	0	Non-AA	32.094	Yes	Yes	15
2	22	1	Non-AA	87.5132	No	No	2
3	64	1	Non-AA	42.6642	Yes	Yes	10
1	59	1	Non-AA	57.6099	Yes	Yes	5
3	69	1	Non-AA	95.443	No	No	5
1	64	0	Non-AA	63.5214	Yes	Yes	5
3	56	1	Non-AA	53.8823	No	No	2
1	55	0	Non-AA	39.0719	Yes	Yes	5
1	88	0	Non-AA	47.391	No	Yes	8
3	72	1	Non-AA	53.188	No	Yes	10
1	58	1	Non-AA	65.3998	No	Yes	0
1	72	0	Non-AA	94.2808	No	Yes	0
1	69	0	Non-AA	64.5673	No	Yes	2
2	67	0	Non-AA	63.4735	Yes	Yes	5
2	70	0	Non-AA	62.7927	Yes	Yes
1	64	1	Non-AA	76.998	No	Yes	5
3	64	1	Non-AA	84.5063	Yes	Yes	5
1	81	0	AA		No	Yes	5
3	69	1	Non-AA	59.7829	No	Yes	5
1	78	0	Non-AA	45.4189	No	No	5
1	79	0	Non-AA	52.8776	No	Yes	5
1	66	0	Non-AA	88.689	Yes	Yes	2
1	68	0	Non-AA	64.3454	Yes	Yes	10
1	35	0	Non-AA	100.72	No	Yes	2
3	64	1	Non-AA	66.8893	Yes	Yes	10
1	58	1	Non-AA	80.3127	Yes	Yes	2
3	59	0	Non-AA	94.4661	No	Yes	10
1	82	1	Non-AA	33.8426	No	Yes	10
2	68	0	Non-AA	24.0282	No	Yes	5
1	69	0	AA	49.695	Yes	Yes	20
1	63	0		90.5778	No	Yes	5
2	75	1	Non-AA	35.8491	Yes	Yes	5
2	85	1	Non-AA	60.9387	No	No	15
2	74	1	Non-AA	53.0563	No	Yes	30
1	38	0	Non-AA	73.2863	No	Yes	2
1	52	0	Non-AA	72.7571	No	Yes	8
2	59	0	Non-AA	70.7509	No	Yes
1	81	1	Non-AA	64.4626	No	Yes
1	54	0	Non-AA	64.8625	No	Yes	1
1	59	1	Non-AA	79.7505	No	Yes	1
2	45	1	Non-AA	98.1524	No	Yes
1	76	0	Non-AA	69.4141	No	Yes
3	44	0	Non-AA	20.7543	No	Yes
1	52	0	Non-AA	86.1508	No	Yes
3	46	1	AA	88.6784	Yes	Yes	5
1	30	1	Non-AA	100.77	No	No	0
3	52	1	Non-AA	6.92217	Yes	Yes	100
1	48	0	AA	91.2824	No	No	0
1	73	0	Non-AA	90.0244	Yes	Yes	5
1	55	0	Non-AA	56.1614	No	Yes	2
1	81	1	Non-AA	77.485	No	No
3	82	0	Non-AA	29.4709	Yes	Yes	15
2	74	0	Non-AA	38.5878	Yes	Yes	5
1	67	0	Non-AA	75.7008	No	No	10
1	81	1	Non-AA	77.485	No	Yes	5
1	44	0	Non-AA	123.997	No	Yes
1	56	1	Non-AA	53.8823	Yes	No	10
1	64	0	Non-AA	77.313	No	Yes	2
1	74	1	Non-AA	86.8691	Yes	Yes	2
2	61	0	Non-AA	65.5339	Yes	Yes	2
3	66	0	Non-AA	75.3405	No	Yes	1
3	77	1	Non-AA	35.9561	No	Yes	5
1	76	0	Non-AA	62.7869	No	Yes	2
3	75	1	Non-AA	60.3092	No	Yes	2
1	69	1	Non-AA	79.0345	No	No	8
1	60	0	Non-AA	58.221	No	Yes	5
1	74	0	Non-AA	86.2538	No	Yes	2
2	38	1		37.7177	No	No	2
1	57	1	Non-AA	104.455	No	Yes	0
1	48	1	Non-AA	58.2298	No	No	2
1	35	1	Non-AA	86.5827	No	Yes	0
1	48	1	Non-AA	75.8526	No	No	1
1	59	0	Non-AA	61.4335	No	No	2
1	40	0	Non-AA	94.8736	No	Yes	2
2	39	1	Non-AA	63.3962	No	No	10
3	43	0	Non-AA	80.0224	No	Yes	0
2	65	1	Non-AA	55.8688	No	Yes
2	61	1	Non-AA	44.3846	No	Yes	40
1	76	0	Non-AA	74.5845	na	na
3	68	0	Non-AA	36.8368	Yes	Yes	40
3	67	0	Non-AA	57.5282	Yes	Yes	5
2	67	1	Non-AA	50.4097	Yes	Yes	5
2	54	1	Non-AA	79.0482	No	Yes	60
3	52	0	Non-AA	62.7338	No	No	0
2	44	1	Non-AA	105.713	No	No	30
2	70	0	Non-AA	75.9182	No	No	0
3	41	1	Non-AA	113.581	Yes	No	0
2	62	0	Non-AA	80.3067	No	Yes	0
3	52	1	Non-AA	57.8633	No	No	100
2	59	0	Non-AA	8.5328	No	Yes
2	67	0	Non-AA	62.1968	No	No	2
3	79	0	Non-AA	71.2671	No	Yes
3	73	0	Non-AA	54.1297			10
2	72	0	Non-AA	74.859	No	Yes	5
2	48	0	Non-AA	58.992	No	Yes
1	66	0	Non-AA	47.8249	No	No	20
3	59	0	Non-AA	65.7921	Yes	Yes	0
3	60	0	Non-AA	60.4277	Yes	Yes	0
3	21	0	AA	78.3607	No	No	0
2	77	0	Non-AA	44.2686	No	No	5
2	52	0	Non-AA	46.6819	Yes	Yes
3	41	0	AA	57.052	No	Yes	0
2	60	0	AA	90.8451	No	No	0
2	62	0	Non-AA	67.8216	No	Yes	2
3	74	0	AA	13.5558	No	No	2
2	67	0	Non-AA	44.2597	Yes	Yes	30
2	58	0	Non-AA	57.9809	No	Yes	5
3	56	1	AA	132.512			2
3	64	0	Non-AA	64.1673	No	Yes	5
2	58	1	Non-AA	50.4436	No	Yes
3	77	0	Non-AA	35.7512	Yes	Yes	25
3	60	1	Non-AA	64.4874	No	Yes	2
3	73	0	Non-AA	84.822	No	No	0
3	75	0	Non-AA	76.0475	Yes	Yes
2	68	0	Non-AA	45.3248	No	No
2	60	0	Non-AA	48.7036	No	No	2
2	68	0	Non-AA	51.26	No	No	5
2	64	0	Non-AA	50.9554	Yes	Yes	2
3	63	1	Non-AA	30.1362	No	Yes	2
2	75	0	Non-AA	27.3511	Yes	Yes	40
3	87	0	Non-AA	39.0517	Yes	Yes	2
1	71	0	AA	92.7247	No	Yes	5
2	82	0	Non-AA	51.775	No	No	30
3	47	1	Non-AA	78.4912	No	No	2
3	49	1	Non-AA	17.7843	Yes	Yes	50
2	57	0	Non-AA	96.7228	Yes	Yes	25
2	46	1	Non-AA	63.846	No	Yes	100
2	57	0	Non-AA	76.6444	Yes	Yes	2
2	68	0	Non-AA	40.8256	Yes	Yes	20
2	52	0	Non-AA	91.6624	Yes	Yes	5
2	80	0	Non-AA	23.4873	Yes	Yes	15
2	56	0	AA	115.443	No	No	5
3	56	0	Non-AA	62.1497	No	No	0
3	64	0	Non-AA	88.7502	No	Yes	2
3	74	1	Non-AA	21.8047	No	Yes
3	66	0	Non-AA	86.3633	No	Yes	5
3	63	0	Non-AA	78.791	Yes	Yes	2
3	68	0	Non-AA	26.5821	No	Yes
2	82	1	Non-AA	16.189	Yes	Yes	0
2	65	0	Non-AA	54.2189	Yes	Yes	8
2	77	0	Non-AA	69.7381	No	No	5
2	70	0	Non-AA	8.21821	No	Yes	40
3	91	0	Non-AA	43.9921	No	Yes	5
3	64	0	Non-AA	68.3091	No	Yes	2
1	73	1	Non-AA	51.6245	No	Yes	5
2	27	1	AA	120.481	No	No	0
3	55	1	Non-AA	57.9276	Yes	Yes
3	52	0	Non-AA	74.3169	No	No	5
3	70	0	Non-AA	4.3777	No	Yes	0
2	70	0	Non-AA	27.4455	No	No	5
2	62	0	AA	7.61772	Yes	Yes	60
3	78	1	Non-AA	13.0581	No	Yes	15
3	80	0	Non-AA	15.6157	Yes	Yes
2	38	1	Non-AA	91.0661	No	No	0
2	85	1	Non-AA	46.9205	No	Yes	0
2	53	0	Non-AA	9.22	Yes	Yes	90
2	48	1	Non-AA	67.59	No	No	0
3	58	0	Non-AA	69.7543	No	Yes	0
3	75	1	Non-AA	40.22	No	No	80
2	63	1	Non-AA	90.93	No	Yes	5
3	52	0	Non-AA	71.99	No	Yes	2
3	78	1	Non-AA	63.32	Yes	Yes	0
3	66	1	Non-AA	79.46	Yes	Yes	10
3	59	1	Non-AA	96.52	No	No	0
3	57	0	Non-AA	91.99	Yes	Yes	5
3	61	0	Non-AA	88.28	Yes	Yes	2
2	75	0	Non-AA	79.6	No	No	15
3	50	0	Non-AA	79.6	No	Yes	2
3	64	0	Non-AA	62.88	No	No	5
3	74	0	AA	78.6296	Yes	Yes	5
3	65	1	Non-AA	92.0885	No	Yes	2
2	70	0	Non-AA	58.5327	No	No	5
3	77	1	Non-AA	43.6966	Yes	Yes	10

## Sheet: SFig.1
Groups	Na0	Na3	Na6	Cr0	Cr3	Cr6	BUN0	BUN3	BUN6	Hb0	Hb3	Hb6	UACR0	UACR0_Log	UACR2	UACR2_Log	UACR4	UACR4_Log	UACR6	UACR6_Log	Kidney/Weight	Heart/Weight	Renal Fibrosis_2	Renin0	Renin3	Renin6	Heart Fibrosis
Control	145	140	140	0.3	0.3	0.3	22	25	21	14.3	16.5	18.7	55.3515	1.74313	73.0362	1.86354	146.653	2.16629	123.288	2.09092	4	2.9	1.3
Control	144	142	139	0.5	0.4	0.2	21	22	23	15.3	14.9	16	91.2911	1.96043	37.6712	1.57601	22.8424	1.35874	123.064	2.09013	3.8	3	1.5				1
Control	145	141	142	0.4	0.3	0.3	24	18	23	17.3	15.4	17.3	124.861	2.09643	115.08	2.061	117.284	2.06924	101.847	2.00795	3.7	3.4	2.1				1
Control	142	142	141	0.4	0.2	0.4	20	20	19	16	15.1	16	194.957	2.28994	69.0734	1.83931	126.832	2.10323	85.9585	1.93429	3.6	3.4	1.60267				2.6
Control	141	143	142	0.3	0.2	0.5	22	21	22	15	17	15.6	55.7019	1.74587	83.4413	1.92138	49.1786	1.69178	122.794	2.08918	3.7	3.3	1.4646				2.7
Control	142	140	141	0.3	0.4	0.3	21	18	26	17	16.1	16.7	77.7186	1.89053	32.7265	1.5149	138.973	2.14293	57.4509	1.7593	3.6	3.3	1.5				2.8
Control	141	144	142	0.3	0.2	0.2	14	16	21	16.3	15	15.6	4.7882	0.680172	4.32923	0.636411	9.36294	0.971412	17.6191	1.24598	3.51485	4.03465	0.9852	159	210.887	213.345	1.624
Control	139	140	142	0.3	0.2	0.2	13	16	21	16.1	13.9	15.6	13.6185	1.13413	46.9573	1.6717	6.00099	0.778223	3.7635	0.575592	3.50835	3.38902	1.56	155	225.202	219.476	0.98
DOCA	144	140	143	0.5	0.2	0.5	24	25	29	16	15.6	14.3	70.8244	1.85018	381.954	2.58201	406.758	2.60934	793.028	2.89929	9.7	4.2	7.6				6
DOCA	146	143	141	0.6	0.3	0.4	30	19	23	13.3	15.5	16	49.9724	1.69873	878.378	2.94368	581.41	2.76448	771.263	2.8872	9.8	4.2	4.5				9
DOCA	146	143	154	0.5	0.4	0.6	22	24	42	16	16.9	9.9	100.281	2.00122	458.317	2.66117	906.821	2.95752	1649.54	3.21736	9.6	4.6	6.46383				10
DOCA	142	141	141	0.6	0.4	0.7	27	23	34	15.3	16.9	13.6	92.2013	1.96474	142.682	2.15437	1546.05	3.18922	1289.14	3.1103	12.3	4.6	8.98				10.2
DOCA	146	142	147	0.5	0.3	0.6	26	23	31	15.3	15.8	12.6	242.773	2.3852	488.66	2.68901	413.632	2.61661	324.775	2.51158	11.3	4.7	5.99				14
DOCA	142	143		0.4	0.3		26	19		14	14.8		138.015	2.13993	346.458	2.53965	955.33	2.98015			4.05063	3.73418					2.69
DOCA	145	145		0.4	0.3		22	19		15.1	18				294.628	2.46927					4.22078	6.3961	4.4514		160.502		2.08
DOCA	141	158		0.3	0.3		35	18		15.6	17		947.954	2.97679	3712.37	3.56965					9.47214	5.24927	5.1168	411	164.266
DOCA	146	149	149	0.4	0.3	0.3	27	14	27	15.3	15.6	11.9	8.26534	0.91726	48.1007	1.68215	13251.7	4.12227	9052.98	3.95679	9.59016	5.98361	2.434	175	159.472	157.837
DOCA	144	146	142	0.4	0.4	0.3	26	18	33	15.2	15.3	17.3	10.348	1.01486	213.644	2.32969	13251.7	4.12227	14231.1	4.15324			3.50367	160	161.123	164.478	2.19
DOCA	143			0.4			24			15			99.4403	1.99756													1.66
Spironolactone	142	142	140	0.6	0.2	0.5	27	18	27	15.6	17	16.7	47.6443	1.67801	231.451	2.36446	390.799	2.59195	1241.72	3.09402	7	3.5	5.5				4.2
Spironolactone	142	140	145	0.4	0.2	0.5	30	22	25	15.3	15.5	15.6	47.7398	1.67888	247.093	2.39286	491.355	2.6914	1420.35	3.1524	8	3.7	5.7				4.3
Spironolactone	144	141	141	0.4	0.4	0.3	21	25	27	12.9	15.8	16.7	105.6	2.02366	219.359	2.34115	284.392	2.45392	456.541	2.65948	8.1	3.7	2.39				4.4
Spironolactone	142	143	139	0.5	0.5	0.5	25	18	23	17.7	15.9	16.3	109.883	2.04093	149.639	2.17505	488.978	2.68929	442.133	2.64555	9	4	3.26				5
Spironolactone	142	141	142	0.4	0.4	0.3	21	23	24	16.6	15.3	15.7	33.7146	1.52782	394.737	2.59631	619.175	2.79181	779.195	2.89165	4.32277	4.1	4.5				5
Spironolactone	143	142	141	0.4	0.3	0.5	23	24	25	15.7	15.5	16.4	41.5441	1.61851	161.054	2.20697	997.552	2.99894	351.017	2.54533		7.08934	2.27				2.49
Spironolactone	149	143		0.5	0.2		33	18		15.6	13.6		228.77	2.3594	35.2516	1.54718					4.30267		1.0088		162.373
Spironolactone	149	143		0.4	0.3		33	17		15.6	14.6		37.5885	1.57506	533.284	2.72696					6.91441	6.08309	0.693833	158.244	167.902	159.677
Spironolactone	149	149	144	0.4	0.2	0.4	33	12	23	15.6	13.5	16.3	8.01366	0.903831	23.0397	1.36248	634.643	2.80253	968.482	2.98609		5.15766	1.2	150.244	161.331	160.987	1.33
Finerenone	142	140	141	0.4	0.2	0.4	28	22	25	15.6	16.3	15	73.9988	1.86922	148.412	2.17147	326.311	2.51363	523.209	2.71868	8	3.5	1.2646				1
Finerenone	142	141	141	0.5	0.3	0.4	32	20	23	15.3	16.9	14.3	90.7879	1.95803	286.077	2.45648	553.369	2.74302	291.796	2.46508	9	3.6	3.8388				2.7
Finerenone	146	140	148	0.4	0.4	0.4	26	18	21	15.3	15.4	17.3	125.566	2.09887	170.238	2.23106	214.432	2.33129	171.787	2.23499	8.9	3.6	2.62				4
Finerenone	142	142	146	0.2	0.3	0.3	17	25	21	15	15	16.3	55.3982	1.7435	705.165	2.84829	246.293	2.39145	283.438	2.45246	8.8	3.7	5.03				4.1
Finerenone	143	143	142	0.3	0.4	0.5	22	21	30	16.8	16.2	14.3	121.892	2.08597	214.638	2.33171	485.328	2.68604	576.539	2.76083	4.09357	3.9	3.85				4.2
Finerenone	142	141	144	0.5	0.3	0.3	20	21	27	15.4	16.4	16.7	63.4802	1.80264	195.82	2.29186	411.847	2.61474	726.735	2.86138	4.14201	6.43275	2.24				1.39
Finerenone	142	145		0.5	0.3		24	10		16.3	13.9		474.393	2.67614	4.13408	0.616379						5.88757	0.439		182.561		1.33
Finerenone	142	145		0.4	0.2		24	11		16.3	13.3		8.51667	0.93027	5.24848	0.720033					5.79572		0.7852	162.373	202.895	215.277
Finerenone	142	140	141	0.4	0.3	0.4	24	19	30	16.3	14.6	15	30.0532	1.47789			249.36	2.39683	1614.58	3.20806		5.2019	0.2236	159.373	215	211.29	2.45
Amiloride	137	141		0.4	0.3		23	24		16	11.6		9.19303	0.963459	9.41953	0.974029					3.64621	5.23466	1.1454
Amiloride	143	138		0.4	0.4		18	24		15.6	15.3		48.0938	1.68209	6.54597	0.815974					4.01235	5.8642	0.4902		211.976		1.03
Amiloride	140	143		0.4	0.2		20	12		15.8	15		15.2425	1.18306											229.299		1.67
Amiloride	140			0.4			20			15.8			9.12958	0.960451											162.792
Amiloride	140	143	145	0.4	0.2	0.3	20	14	33	15.8	13.6	18.7	286.655	2.45736	30.4662	1.48382	23.1634	1.3648	3382.14	3.52919	8.3378	5.57641	0.858833		184.928	162.582	2.36
Amiloride	140	145	144	0.4	0.2	0.4	20	12	38	15.8	14.6	17	6.83817	0.83494	35.5733	1.55112	67.3243	1.82817	578.249	2.76212	6	4.69444	2.8792	196.72	165.754	159.267	2.18
Amiloride		140	142		0.3	0.4		16	21		13.6	14.6	10.8212	1.03427	17.0346	1.23133			944.904	2.97539	6.84896	4.45312	2.7042	165.327	196.466	180.458	2.58

## Sheet: SFig.17B
Groups	Atp1a1	Scnn1a	Scnn1b	Pik3r3
Control_1	1086.39	27.61	18.8	4.4
Control_2	893.47	19.38	15.69	2.8
Control_3	976.24	22.86	18.7	3.9
Control_4	1141.42	28.33	17.57	3.38
Finerenone_1	1052.52	16.71	22.52	6.97
Finerenone_2	1176.65	20.18	24.27	5.9
Finerenone_3	777.58	15.62	18.39	3.17
Finerenone_4	923.11	15.73	18.6	3.12
Spironolactone_1	1614.87	38.33	23.8	12.24
Spironolactone_2	1542.21	31.64	23.41	6.3
Spironolactone_3	1484.06	32.11	25.58	10.98
DOCA_1	1711.78	43.56	34.84	11.75
DOCA_2	1554.1	36.89	26.75	11.34
DOCA_3	1734.99	51.74	30.55	9.08

## Sheet: SFig.24E
Groups	Spp1	Il34	Pdgfb
Control_1	344.8	25	13.74
Control_2	257.56	25.12	8.91
Control_3	127.11	28.4	8.33
Control_4	156.77	27.31	9.35
Finerenone_1	1253.73	29.35	18.35
Finerenone_2	1487.67	32.24	21.02
Finerenone_3	2429.93	35.7	23.1
Finerenone_4	2860.06	37.65	20.97
Spironolactone_1	8047.49	59.79	33.51
Spironolactone_2	14217.2	61.32	44.57
Spironolactone_3	5801.08	50.73	35.09
DOCA_1	7520.45	52.91	35.9
DOCA_2	8206.64	49.92	33.84
DOCA_3	8274.16	53.09	30.57

## Sheet: SF31
Cluster	PDGFB	IL34	SPP1
1	7.05051	1.60002	1023.22
1	12.2183	0.968166	1283.57
3	5.92717	1.9137	2350.61
1	10.3955	3.7518	1978
2	13.0829	10.7411	3303.74
3	10.3517	6.91038	587.075
1	5.6225	1.72099	3463.67
1	2.53796	0.653271	1677.21
1	4.06113	1.70907	1233.93
1	5.90901	5.11666	2017.87
1	5.93341	2.27495	1115.38
1	6.57775	1.66249	1685.39
1	4.39209	1.97947	1608.34
2	13.514	1.47589	168.642
2	12.4134	8.43761	2795.22
1	11.1258	8.407	2446.2
3	21.0916	2.32342	858.207
2	18.8015	14.6166	1060.68
3	7.5799	1.5417	520.558
3	15.3368	4.62447	124.058
1	8.35779	1.93267	2841.48
1	4.61649	1.78178	5468.45
1	7.90421	3.09196	1375.91
3	8.80781	3.81735	3447.49
1	5.61436	3.03239	1668.87
1	2.1348	0.926348	983.017
3	5.82149	2.79079	2980.77
2	9.45453	3.63077	822.867
1	7.55883	2.03348	2138.6
1	3.40374	1.60635	847.409
1	5.42209	2.26268	1818.5
1	4.75063	0.579912	1584.68
1	4.87515	1.71871	1382.8
3	3.03554	1.1428	418.211
1	9.39898	1.67224	1628.24
1	3.23026	1.27981	1077.56
2	9.04591	7.67186	3769.08
3	4.66331	1.70192	781.915
1	4.44881	1.34598	884.18
2	8.20223	9.14723	2611.61
1	5.26165	2.72727	5858.49
2	16.4078	1.45228	170.052
1	5.10845	1.8446	2165.47
2	8.17476	4.38963	4841.73
1	4.66483	1.64603	1007.25
1	7.98958	1.70313	1761.46
1	3.41058	0.760079	1317.53
2	9.32606	18.1888	1057.96
3	5.17837	0.749637	1303.19
1	7.61292	2.52575	1065.27
1	35.2459	1.02439	2094.87
1	4.54406	1.86663	1677.46
1	4.12824	1.5495	2447.14
2	21.3101	4.78952	5061.26
1	8.40968	1.7758	1670.15
2	25.4491	19.4654	1595.93
2	10.026	20.8369	1203.49
3	7.46686	15.5266	1024.71
1	7.95696	1.40884	1040.83
3	2.65226	1.18711	897.579
1	4.37824	1.87279	6625.38
3	5.12419	1.65104	1386.97
1	4.58093	0.74757	2542.82
1	3.93143	0.813975	1159.51
1	13.5968	2.03027	4163.33
1	8.07245	4.28679	2075.35
3	12.8419	2.65678	1772.58
3	14.1648	1.49051	4324.86
1	23.1602	2.3482	2572.67
3	3.13044	2.95096	926.261
2	9.6611	2.35549	7373.26
2	18.1103	15.3644	923.107
3	7.96463	2.14561	1573.43
2	25.6292	7.94672	727.616
2	25.9052	3.58572	1506.82
3	10.4453	6.30403	912.247
1	5.93029	0.803337	1761.86
3	3.36906	6.04512	393.61
3	14.6092	7.44368	1878.28
3	9.88212	3.2832	1613.01
2	18.1875	13.1664	1500.78
3	17.1632	1.56922	1461.68
2	4.43077	1.82016	5911.72
1	7.85189	5.18343	2393.15
1	4.18975	2.67155	1005.13
1	5.22654	5.77602	2220.14
2	10.9726	2.14005	594.662
1	5.65624	1.13051	2149.68
3	1.11552	1.88132	2225.7
1	13.5144	2.99783	8948.1
2	8.61058	8.41354	2516.69
1	4.96918	0.805401	1539.52
2	8.12996	4.68876	996.439
1	3.88705	1.36545	1402.26
2	11.7335	4.0592	10259
1	6.11427	2.21594	955.774
2	23.4296	4.27529	7771.87
3	13.0434	17.3527	1789.43
1	5.52633	1.83918	1386.28
2	7.67333	4.42896	4837.65
1	4.81081	1.07369	1887.74
1	6.7447	4.26302	1469.23
1	3.86729	1.65779	1869.76
1	8.31852	4.88002	1619.05
1	2.89764	0.348768	896.292
1	4.03579	1.06861	1267.68
2	13.7841	2.28758	4509.23
1	7.09892	2.33382	4492.74
2	9.02069	3.16156	2736.62
1	11.8988	4.25908	1006.29
1	3.81035	1.24409	1120.59
1	7.33855	3.52765	2692.86
1	3.92617	1.51664	1437.25
1	4.11801	1.53324	2772.9
1	3.19449	0.88725	867.686
1	6.58027	2.82527	2108.42
1	4.1268	1.7649	2235.49
1	3.95331	0.50684	1457.42
2	8.54566	2.43133	978.075
3	12.5023	1.0213	364.305
1	3.92762	1.41277	1977.88
3	4.68552	0.979753	1148.42
2	11.8497	3.89272	5424.45
3	4.07498	0.615041	975.978
1	5.08789	0.957501	1290.81
1	4.41961	4.74953	1005.09
1	3.32827	1.56155	887.657
3	4.97734	5.36604	2104.9
1	5.2834	2.69132	1996.39
1	4.26049	1.2057	1392.46
1	8.01197	11.3594	866.955
1	2.12569	1.24806	1249.66
2	2.24441	15.1871	19.3272
2	11.3424	4.55758	2012.11
3	6.9705	8.64809	934.91
3	2.32891	1.51643	1163.49
1	6.0426	4.42751	871.748
2	9.86907	12.1594	1614.43
1	6.70743	0.944589	2258.05
1	3.13381	0.889045	2813.9
1	5.19794	0.816948	1299.79
2	13.8378	11.326	2944.76
2	10.6099	4.64254	821.795
2	14.5605	20.9071	1499.17
1	2.88398	0.499422	1404.4
2	12.1606	10.3914	3120.59
3	5.07334	3.18807	39.7569
2	41.1341	8.54115	8618.41
2	10.0337	4.07518	2658.12
3	8.53014	1.98895	1260.09
3	2.84941	2.29104	356.868
3	4.09235	0.929445	311.453
3	9.47373	22.9164	674.423
1	7.16752	2.36957	1565.21
3	10.5583	2.25889	1026.3
3	6.75045	0.648361	500.873
2	17.9006	8.24291	924.884
2	8.24264	12.7913	1077.25
3	4.42389	1.98239	1121.02
1	5.84585	1.41389	1114.81
1	6.93882	2.72107	3649.76
2	17.1105	23.7407	265.327
3	10.1806	5.53409	1257.71
3	11.4621	4.75157	3802.88
2	7.32277	12.4577	4472.22
1	14.3917	1.96389	2034.28
1	6.28874	1.90265	2374.16
2	4.70983	2.00453	3938.52
3	9.56888	21.1513	42.4321
3	6.88666	3.86758	3849.38
1	3.08492	3.12443	1351.14
3	14.5202	4.04533	1298.67
2	8.93277	20.5766	1187.42
3	10.2212	7.11267	3416.46
3	1.82805	2.26564	7798.89
3	1.79681	0.937076	585.406
1	7.93281	2.77587	1560.54
1	4.72765	1.34324	839.138
1	6.44554	2.01348	3328.52
1	7.73978	2.24822	2697.04
1	6.74224	1.70504	1216.53
3	3.62221	3.37942	2610.99
1	6.66196	3.12305	3785.33
1	2.54999	1.8921	748.071
1	3.08729	2.76345	4074.25
2	15.7012	4.5071	2728.48
1	4.65379	1.91045	1294.86
1	7.49111	1.67767	1110.94
2	10.6943	3.43948	1145.36
1	7.44009	2.71216	1305.59
1	7.88257	2.33186	2049.19
1	8.68814	3.34313	2363.32
2	14.2639	6.82528	3358.19
1	10.5604	2.43893	1659.75
1	5.89989	2.15997	1835.99
1	6.44916	2.96369	1512.48
3	5.04113	4.38711	121.839
3	5.72161	1.84315	1003.59
1	6.55181	1.04669	1192.64
3	5.2888	1.98511	508.669
1	4.62599	3.43782	1990.8
1	15.9149	6.32279	3676.87
2	9.2735	1.26486	692.393
2	17.4962	16.1307	1671.14
1	6.85674	1.2886	1871.57
1	5.04634	0.82899	1385.85
2	9.41912	13.4448	2298.02
3	15.4023	6.29936	1429.45
3	18.5779	12.6405	2711.45
3	7.14248	0.666258	1063.25
3	1.43305	2.42846	393.237
1	11.6748	1.77687	1612.71
1	9.33768	3.89507	1823.49
3	6.16429	1.68539	538.785
1	6.55812	2.8781	3333.08
3	4.01847	1.93084	719.833
1	6.61195	2.79313	3964.67
1	14.7928	1.89163	1565.8
2	10.2902	6.27215	1504.01
1	6.84285	1.1656	934.658
1	6.10903	1.04378	1113.95
2	11.0595	5.20233	1941.05
3	9.41246	1.36535	1462.96
2	5.9367	2.02988	4190.19
3	10.4205	1.73355	1570.06
2	5.28455	1.78987	3316.71
1	9.05108	1.52133	2320.83
1	4.69053	3.17203	6838.77
1	3.78481	2.90737	955.587
1	6.28108	2.07503	1841.97
2	25.0758	18.0723	1530.98
1	10.5248	2.38876	1625.58
2	9.26594	3.69363	8861.76
1	4.33362	2.67682	4352.33
1	8.57104	1.53194	1571.84
1	6.32732	1.34029	1227.08
1	7.39206	2.91607	1876.67
1	9.04815	2.13753	1215.72
1	4.94379	1.34435	1679.43
1	5.38474	3.40994	2327.39
1	6.78813	2.20043	3823.13
1	7.73364	2.61406	1589.05
2	15.0876	4.29377	162.58
1	8.16136	2.14592	2530.19
2	12.5226	2.52797	812.543
3	12.3078	12.2103	276.061
3	6.43906	3.18424	597.059
1	9.95777	1.89759	786.02
1	4.57545	2.68793	1364.01
1	4.40396	2.35423	1159.39
3	2.35058	1.01283	455.96
1	3.9593	1.35719	1112.71
3	2.36538	0.646686	336.49
3	5.79196	0.497603	1618.93
1	5.09415	2.21616	581.996
1	4.58633	3.65138	1479.82
1	5.67616	2.77165	2328.42
1	4.63809	1.96724	1051.67
3	2.38806	1.7283	1399.66
3	7.74393	4.96423	5005.26
1	8.82043	2.75298	1325.79
1	7.04234	0.984397	1021.17
1	3.42227	2.26582	1300.61
2	8.87757	14.3433	1941.09
1	5.62199	1.95271	1513.57
3	6.30858	1.7487	1376.42
3	8.182	0.975788	1126.06
3	1.17305	1.32903	432.634
1	9.47598	1.62394	3729.47
1	6.68009	1.9059	2531.99
3	10.0196	2.94401	1251.9
3	4.96504	1.07671	463.147
1	12.8802	1.93844	1517.49
1	6.59404	3.24376	1838.12
1	7.05053	2.20244	1779.46
1	10.3857	1.65972	1734.58
2	12.4332	4.08042	1112.56
2	12.8003	2.51279	3872.66
2	8.37261	1.97728	3363.15
1	4.77096	1.19308	890.654
3	8.76391	4.17455	1041.64
1	5.7745	1.11729	2062.85
2	13.4511	2.77687	986.862
1	10.3922	2.58471	2826.78
1	7.25937	3.27428	853.041
1	10.7215	2.6113	2137.87
1	2.39376	0.655416	1610.53
1	3.088	0.689869	1449.41
1	9.2351	3.83899	1228.98
1	5.02011	1.78028	1418.28
2	12.8183	3.22111	853.097
2	13.5732	25.7261	224.332
1	5.59702	2.05019	885.638
1	3.46355	1.26047	2269.82
3	5.95015	3.85772	1152.77
1	3.8707	1.75825	601.647
1	3.95645	1.89469	1080.96
2	16.9103	3.50816	12483.8
3	8.64974	4.30464	3067.07
1	5.61187	2.95481	1783.14
1	2.94011	1.46651	4808.14
3	3.88511	3.56653	892.423
1	3.15579	1.24478	989.278
1	2.62154	1.50435	1524.05
1	6.93617	1.86528	1115.97
1	7.20661	2.74341	1257.69
3	13.942	1.79012	1275.46
3	7.60338	0.915004	731.245
3	0.621696	0.785924	477.677
1	10.3644	4.66593	1755.11
2	9.64116	5.34747	6356
1	11.6257	4.44443	1383.54
2	36.5567	13.8735	6192.83
2	14.1802	10.8215	3601.51
2	15.1912	5.23632	3092.45
1	5.81847	1.52661	1257.64
2	23.4956	4.66073	1458.18
2	20.0938	11.9453	1651.16
1	6.91123	5.70068	2223.72
3	5.94296	1.04434	627.8
1	6.45457	2.26423	1562.87
1	6.62929	4.36272	1519.18
3	6.99897	1.00618	591.926
1	6.13645	2.56286	1133.3
1	5.35191	2.15594	1238.86
1	13.3706	6.94968	1478.41
3	4.64586	1.11504	611.348
1	10.9434	2.58945	1203.8
1	5.94667	2.4046	1007.79
1	12.7347	2.93715	1841.04
1	13.1522	3.03887	960.604
1	6.11769	1.19503	1695.41
1	7.73014	1.45967	1580.85
1	6.74499	1.39738	1502.67
2	12.5617	8.54946	2274.83
2	12.3662	5.03399	2640.57
3	6.31536	8.14133	687.228
2	14.6836	2.70455	3480.8
2	17.0043	25.4473	386.56
2	22.8349	17.837	2516.02
1	3.50367	1.11249	899.822
2	5.5005	1.99421	1844.83
1	12.7741	2.37908	1134.93
2	22.7156	13.6471	2548.46
2	15.7844	2.22153	1853.13
1	7.67023	1.78833	1797.63
1	8.75683	3.4246	1163.56
3	11.562	3.39616	1156.72
3	6.45398	2.78004	837.368
1	6.64157	0.520442	1446.74
3	5.87817	4.30199	2724.02
2	16.1793	7.05408	3355.82
3	2.9335	0.597326	983.076
2	12.2741	5.68825	2931.74
1	7.53822	1.34498	928.466
1	10.0433	1.16325	2099.87
2	21.0228	37.8391	557.631
1	7.59498	0.710172	2707.09
1	4.78864	2.20545	2150.12
1	6.00386	1.61717	882.277
1	6.4041	1.36859	1208.46
1	5.79012	3.02387	1215.08
1	4.2143	1.4002	791.974
2	19.6448	3.76882	8103.05
2	18.1266	3.39902	819.173
1	4.65913	1.55054	856.476
2	19.8444	3.54453	2023.27
1	4.71329	2.5572	973.902
2	21.7038	11.0757	3304.19
1	4.70792	2.76023	2129.88
3	5.22391	1.27506	1564.03
1	5.79531	2.20462	1326.43
2	27.1188	10.4384	9094.6
2	19.0572	5.09609	4700.35
3	6.87374	1.13802	986.714
2	21.1261	5.02163	1637.07
1	6.90226	2.33172	1771.56
2	9.99229	5.21839	2570.43
1	8.34379	2.36332	2384.53
2	22.3652	2.27035	262.825
1	4.7033	0.803443	1627.12
1	10.1405	3.82963	2894.7
1	8.67283	1.46507	3287.88
1	11.5605	1.29708	1342.64
3	11.1041	1.94367	1086.59
1	6.40561	2.40447	4367.54
1	6.4319	1.3486	1491.88
2	16.8296	3.88555	11233
1	7.0762	2.92968	1574.97
2	16.6812	2.32779	1822.03
1	5.67179	2.10127	2282.4
1	5.31649	2.0491	1551.66
1	8.83756	1.26049	1796.8
1	2.76817	1.19584	2103.32
3	1.97573	1.74783	1500.28
3	1.19534	0.50302	1042.37
3	4.17694	5.58605	1338.6
2	9.70627	3.29572	339.791
3	1.71703	1.30578	740.371
3	1.02523	0.333638	561.499
1	5.9258	2.8361	2144.79
3	8.96637	2.23069	1819.77
3	7.40563	6.93016	1220.93
3	2.9506	1.65651	795.27
2	8.37472	2.33233	8266.26
1	3.36457	1.20148	1077.1
3	1.06323	0.864849	674.35
3	3.70088	7.63788	2182.6
1	2.08106	0.667691	1371.79
3	0.83185	0.648578	477.578
1	5.24455	1.00498	1788.19
1	4.93523	1.10167	1966.51
3	3.91112	6.9093	1636.79
3	1.47107	0.304417	459.297
2	3.47972	2.32344	7622.29
2	6.27139	7.73431	1830.8
3	3.01187	1.5766	733.018
3	3.63671	6.63777	1107.86
3	1.16133	0.209474	313.272
3	3.54947	6.76071	1601.6
2	7.84898	9.68155	1095.8
1	3.63	3.11447	2137.58
3	5.97268	4.66899	585.766
3	9.09437	3.44705	1459.7
2	8.42373	3.1058	1960.29
3	2.86015	1.50977	1471.12
2	6.82527	3.55865	987.518
1	7.81224	2.4297	2671.15
1	3.86614	2.02703	1331.15
3	2.80154	1.03436	540.537
1	2.00558	0.599493	677.809
1	2.16959	0.495583	955.633
1	8.01987	2.50799	1371.12
1	8.95311	4.33536	1268.99
3	4.70812	7.33937	1413.07
3	5.012	1.60905	889.084
1	2.93031	0.525742	1521.75
3	5.58402	0.797375	1352.02
1	3.08948	0.834508	968.24
3	5.89268	4.3194	1080.17
3	10.0863	1.71842	504.723
1	4.19728	0.89542	1608.92
1	10.6433	1.1302	1467.64
1	6.72252	4.91191	1574.21
3	5.19872	0.494858	1569.99
1	3.78208	0.674491	1084.45
2	17.5985	13.8019	2875.36
3	7.79404	1.62512	786.86
1	4.15094	1.51516	1083.18
1	3.41624	1.11293	1617.24
1	5.43468	1.68275	2433.5
3	10.39	3.9022	2109.76
3	5.58105	2.6838	2392.83
1	3.4721	2.10609	1532.76
2	16.2542	5.29919	10058
3	2.1609	0.258561	535.994
1	4.59785	0.619602	1602.98
1	8.41497	1.55424	1770.85
3	5.75131	3.90391	2235.33
2	8.51536	3.30176	1562.4
3	5.29387	13.3312	1654.78
3	3.8427	1.20673	1107.17
1	5.17661	1.50556	2213.45
3	3.58187	1.79511	393.446
3	11.4269	5.15562	2663.49
2	14.4297	4.06454	577.672
1	4.38483	1.19869	1759.4
2	20.9521	0.999503	7837.86
2	13.5	5.78337	2623.92
3	4.12548	1.91543	805.527
3	7.16557	2.05473	2647.14
2	7.876	15.5639	2328.99
3	3.00879	0.949309	918.797
1	7.68896	1.41614	2187.81
1	2.88535	1.27755	2053.26
2	15.8643	6.97032	2193.27
3	7.11348	0.668758	1017.08
2	5.28982	5.20866	982.503
3	5.50119	1.33101	564.915
3	4.78514	1.64196	950.157
2	8.75696	8.01248	5682.61
3	2.84465	0.75537	495.5
1	3.85197	1.48568	1414.63
1	6.65932	2.32865	3735.16
3	2.03312	1.57687	1085.27
3	10.3809	4.42742	1144.96
3	4.3516	1.31879	727.083
1	9.0385	3.26543	1230.82
1	4.08327	0.833798	1243.63
2	7.42841	10.937	799.42
2	14.9797	13.4162	2511.2
1	6.76539	2.3566	3017.76
1	5.76352	0.667681	2708.22
1	6.9866	4.05342	1334.63
2	10.5841	10.2925	1641.57
2	9.22234	9.46084	4045.22
1	4.28159	2.20126	1520.82
1	5.18341	2.29891	1681.4
1	3.31141	1.05049	853.988
1	6.47726	1.06074	1561.18
1	5.50079	2.53859	1371.83
1	7.00261	2.76838	1307.29
2	16.0538	16.494	1194.47
2	14.5964	2.44997	736.213
2	10.2929	3.55996	997.613
1	4.37246	2.31422	1170.24
2	23.7466	8.58254	556.981
1	4.4693	0.60981	1349.51
3	5.21637	1.01366	8663.19
3	1.97993	1.64898	795.726
3	14.0476	1.41809	989.497
3	8.5004	2.77752	684.744
2	12.0332	10.1581	374.672
1	2.4808	1.11882	902.822
3	3.45218	1.07044	1905.47
1	4.76301	1.1685	1271.22
1	4.11845	0.716084	1028.1
1	4.72494	1.92007	2364.7
3	4.15478	1.22336	597.253
2	13.2632	18.3721	872.426
2	12.0206	8.90035	2906.57
2	15.0197	10.3566	472.481
3	2.93355	0.432911	282.048
1	9.44062	4.10725	2225.15
2	9.88505	15.2348	5462.03
3	11.167	2.15489	2291.33
3	1.87581	1.60875	971.708
1	5.48257	3.08925	1289.88
1	6.20775	0.95577	923.617
3	3.91138	0.846215	1061.06
2	16.4707	1.41688	610.893
3	4.09534	1.31539	587.883
3	4.79212	0.583997	1987.75
3	2.81882	0.873831	853.406
1	4.51244	1.49884	1194.88
3	3.83754	0.841516	719.482
3	6.6629	2.58819	2086.24
3	4.70012	1.73831	988.923
3	8.16479	2.69245	640.703
3	5.36058	1.09536	983.323
1	5.70347	1.75853	2033.22
1	2.41678	0.660566	874.639
3	2.63999	0.921656	866.74
3	7.28568	2.00244	1695.8
1	5.27896	1.76407	1166.34
2	13.9417	0.839849	234.67
3	3.21066	1.26336	524.075
3	10.6141	1.75447	2710.53
1	3.89185	2.25536	1406.86
3	3.9953	0.840376	692.745
1	6.25935	2.21815	1582.82
1	7.90573	2.17695	1274.58
1	4.25197	2.49427	1524.17
1	6.33199	2.47193	1681.01
3	5.54464	2.32571	566.905
3	14.4923	2.99764	4279.35
1	20.8755	2.33352	1546.44
1	4.45179	3.6147	1963.22
1	16.045	1.48397	1323.93
3	3.02484	1.71977	775.496
3	5.76868	0.793818	847.332
3	4.60479	3.53614	1442.13
3	1.44129	2.814	412.008
3	4.53258	3.36013	976.12
3	1.53295	1.54801	583.648
2	5.22185	2.65573	2252.79
1	5.24377	3.73438	2070.64
1	5.99652	4.90462	3374.74
3	1.20817	2.71082	427.177
3	2.4499	6.10647	394.082
1	3.99924	1.81753	1109.49
3	4.99821	3.46387	1659.87
2	7.44855	23.211	1799.47
3	4.08564	2.83783	768.977
1	6.84041	2.72639	3029.1
2	10.3606	5.44382	4797.68
1	9.0061	1.59241	2017.67
3	4.47052	5.40265	85.4092
2	15.0292	6.82845	1275.94
2	13.7269	3.92007	1232.1
1	9.87487	2.20091	1904.04
1	7.46007	1.99692	916.898
3	1.48263	1.19451	659.774
3	7.39249	1.32245	1245.86
3	5.80396	4.21521	1276.89
3	1.05928	3.36535	859.934
1	4.28152	1.3351	1816.41
1	5.75903	1.01116	1786.54
1	5.64514	1.0305	947.646
1	4.60091	2.22972	2312.05
1	4.26403	2.23843	1336.98
3	1.60293	1.67471	703.808
1	5.82716	2.64081	3701.43
1	6.8051	3.7712	1234.17
1	5.42337	0.98229	1113.05
3	2.30715	3.80412	667.159
3	4.0418	4.03506	857.03
3	1.11494	2.11298	488.604
1	5.40421	4.01284	1704.33
1	7.4544	1.94719	1572.64
3	2.94539	2.31109	419.107
3	2.39129	2.75558	537.301
1	17.3379	2.58111	2226.8
3	1.66175	0.98229	595.924
2	28.9282	8.56617	5589.3
1	4.57683	1.7712	1896.75
1	7.53476	1.30297	1099.22
1	6.32685	3.87712	2167.34
1	8.51485	0.726439	833.036
2	26.3273	1.33815	6254.69
3	0.861409	2.78251	482.445
2	12.5254	3.15895	4561.58
2	15.6375	7.4549	6602.36
1	8.12772	3.76406	2306.07
3	7.28227	8.32798	1213.48
1	6.38834	1.95933	2251.52
1	3.76011	1.68557	1041.87
1	5.52324	1.1884	994.25
1	11.4478	0.905763	2875.94
1	5.65196	1.67592	3184.91
3	2.28122	1.50214	1463.97
3	1.74208	3.45108	746.751
1	6.2936	2.20531	764.639
1	6.09131	1.8449	1107.89
1	6.63396	3.01321	1920.19
1	10.3316	1.88956	1480.09
1	7.37422	2.92145	3486.87
1	10.8679	2.60225	2665.39
2	11.6986	3.70306	3449.05
1	16.1433	1.72889	1942.63
1	12.3304	4.39149	2577.01
2	22.5258	2.34399	248.764
3	3.07921	2.2772	1709.83
1	7.07552	2.14342	1764.89
1	7.63153	2.4156	1952.1
1	6.40032	1.6307	1453.25
2	5.90152	6.08235	2870.28
2	11.8216	5.13234	2238.42
1	6.36433	1.59823	1357.3
1	6.71058	1.05596	847.489
1	6.65877	1.8217	1251.44
2	11.7639	7.86822	789.683
1	4.85034	1.0614	696.084
2	10.2277	6.99448	4616.54
1	7.10507	1.92822	1243.69
1	5.30943	5.0367	1464.24
1	6.85215	6.06316	1214.99
1	16.0117	1.93418	2535.66
1	3.01883	0.594129	963.572
1	3.9664	1.83642	1977.92
1	3.73766	2.16326	1987.6
3	2.61964	0.763419	668.686
1	8.73412	5.87709	1670.8
1	8.24883	1.67053	1059.67
1	4.89903	1.34871	1051.98
1	4.9269	2.24793	1932.01
1	4.49487	2.60984	2084.04
3	2.99045	1.04947	716.064
1	7.46794	1.92579	2049.53
3	12.7796	1.52784	1184.86
2	22.0341	3.45544	2097.45
2	7.43207	9.70381	3313.23
1	5.46566	2.6609	1195.67
1	7.77145	1.97723	1292.64
1	8.55383	1.4651	1833.36
1	8.64283	0.484415	1096.17
3	7.34664	4.61488	1080.88
1	6.50625	1.62714	942.454
2	5.76118	7.79224	2404.71
1	7.24783	2.0418	1689.54
1	6.55925	0.700733	1304.51
3	3.31311	1.11511	1036.83
2	7.99679	4.32019	3218.9
1	6.25261	1.49701	1363.83
1	5.708	1.10512	1356.16
2	9.72074	9.85203	994.924
1	3.63834	0.846029	1052.03
1	4.90791	1.31848	1228.02
2	12.537	4.65175	3235.52
3	1.52779	0.600645	751.587
2	6.89377	4.75322	3597.07
1	6.65907	1.45136	1283.41
3	6.25622	2.79403	1476.46
1	4.8969	1.13582	679.841
1	6.60074	2.84056	3091.74
3	2.41588	0.640386	524.337
2	21.9519	5.12444	2636.6
1	4.40782	1.64775	1469.57
1	3.89474	1.09595	921.349
1	6.24457	4.11245	793.614
2	11.3059	1.36329	330.783
1	5.84389	3.56845	921.398
2	26.6533	0.934513	11821.3
3	8.04281	5.41042	1103.08
1	4.60891	2.66605	2414.9
3	11.0183	4.04263	3245.54
1	4.57682	0.707494	1044.3
2	20.5931	1.46266	3438.77
1	7.95688	2.51215	3468.41
1	5.25476	2.38469	894.968
2	5.88191	3.2766	6607.83
1	7.46617	1.56083	693.195
1	4.9058	2.1887	1160.8
3	5.77219	1.54889	869.29
1	5.23874	0.882283	1145.21
2	11.3737	3.24724	1559.52
2	15.7345	2.67863	1322.66
3	6.28696	1.32938	663.752
1	7.93397	1.83793	927.542
2	11.7643	9.92796	2181.84
2	7.38498	8.26049	2141.78
1	6.1295	0.701471	1043.44
3	7.88858	2.66729	2239.35
2	18.6258	3.95949	4711.72
2	3.75516	5.93819	754.163
2	14.3693	2.92457	3933.31
2	8.68901	5.80569	1845.63
1	4.94111	0.886836	1143.94
2	13.1279	14.0342	1734.22
2	10.7123	3.02842	2455.38
2	9.17898	6.39743	2176.2
1	6.1614	2.48103	743.173
1	10.8659	2.60211	2005.57
1	6.88655	4.20197	1432.11
2	10.8856	4.42129	2886.53
1	4.95481	1.79805	1364.65
1	2.81972	1.44989	1609.64
1	5.71513	2.02875	1505.97
1	5.73402	1.40317	868.446
1	4.65312	1.05437	1177.2
1	5.8859	1.1589	1730.28
1	7.66373	2.15149	2465.47
3	3.51411	3.02452	1285.35
1	6.43626	1.39636	1708.67
1	5.293	2.07962	1723.64
1	5.20461	2.76145	652.286
1	4.09554	1.84476	1549.27
3	5.15829	0.759661	922.632
1	4.97006	0.47496	4159.31
1	4.20153	0.932188	1761.54
1	15.5509	1.22833	2581.34
1	3.65344	3.83154	1883.57
1	4.98708	1.05223	1625.53
1	4.56774	1.97423	2279.05
2	12.9412	1.86199	1639.51
1	4.78156	1.39802	2556.44
2	9.02282	5.37819	1798.39
3	3.08007	0.409041	1485.35
1	3.99249	0.988627	1453.71
1	6.00819	2.91997	1188.36
1	8.30442	0.874138	4087.98
1	8.93145	1.76929	2547.98
1	3.75937	0.693361	1528.42
1	2.49063	0.599557	1430.57
2	13.1916	3.74279	3857.15
1	5.55998	1.40047	3752.6
1	4.90567	1.02433	1577.53
1	4.24529	0.0776288	1059.42
1	4.64134	0.43957	1096.28
1	10.8035	0.367932	1583.14
1	4.27973	2.02551	2093.92
1	3.4886	0.31896	1792.8
1	2.21674	0.5053	789.028
1	1.91734	0.320974	1788.93
3	3.20119	0.552003	460.881
3	7.08454	3.71341	878.455
2	9.29346	9.74403	2659.66
1	3.9948	4.97425	3030.79
3	1.94713	5.47296	215.171
1	3.44322	0.506294	4727.29
1	3.51873	1.59912	2398.26
1	1.31682	0.0823765	1378.37
1	2.88243	0	2513.79
3	4.03016	3.93859	1576.23
1	3.28303	0.876887	1991.67
1	2.79027	0.648874	2793.26
1	2.15666	0.74885	2448.08
1	2.6795	0.0699957	1296.1
2	10.4666	3.83139	582.273
1	4.61243	0.681026	1177.94
1	13.6241	0.797401	2006.91
2	8.25578	3.23051	4050.55
1	1.90086	0.878628	2027.16
2	10.2295	3.19963	420.371
1	1.67209	1.01319	3959.27
1	3.2504	0.0742956	2717.53
1	1.68014	0.217853	2397.71
2	10.6185	5.34262	892.922
1	2.61271	0.734009	3641.89
1	2.91282	0.857289	6849.64
2	9.33812	0.569185	4765.63
1	4.10626	0.962378	1737.29
1	3.33559	0.739167	3862.92
1	3.01019	0.778854	2610.93
1	1.93932	0.204893	1551.81
1	4.99285	0.51829	3815.68
1	1.45643	0.449631	2290.91
2	9.91575	2.15217	5419.87
3	3.5031	0.864597	824.722
1	1.72165	0.392445	726.512
3	1.85763	0.286215	706.21
3	0.891287	0.502751	1186.44
1	1.91655	0.501573	638.048
3	5.38448	1.79122	117.538
3	1.45047	0.199885	921.501
3	7.4482	1.78135	473.419
3	1.18126	2.7854	401.639
1	3.14008	1.05747	1174.61
3	4.7894	1.73378	2360.19
2	3.98638	2.9559	6098.89
2	8.08264	5.50394	878.939
3	6.24709	2.42455	2214.87
1	9.23865	2.94415	2024.94
2	19.7751	13.4185	4126.6
2	14.4073	6.0779	4200.77
1	5.28565	3.17428	2302.94
2	22.5871	4.15483	2942.88
1	14.606	3.31078	1707.72
3	11.1269	7.91117	3518.85
2	22.4439	4.57654	1371.66
3	7.3682	2.65174	383.966
1	9.39452	0.827123	769.83
3	9.9174	4.87764	1089.18
1	4.95921	2.19596	2919.52
3	2.62706	3.42465	2072.26
1	5.46318	2.12285	1203.76
1	9.46731	1.69852	2809.41
3	7.71599	2.63244	1374.55
1	2.05218	1.47829	2221.94
1	3.67908	1.35097	1232.98
1	3.87047	0.783041	2841.66
2	15.1514	2.1595	576.981
2	16.6315	1.55847	371.405
1	3.06047	1.24363	3459.24
3	5.13867	7.57495	847.464
1	1.40608	1.28557	4395.81
3	3.89094	2.39493	1928.69
1	2.50603	1.08313	648.019
1	3.4341	1.18501	2145.01
1	8.00307	1.34608	1911.85
1	15.7151	3.51068	1129.38
1	8.48127	2.85209	1295.91
3	5.74881	2.31906	9711
1	6.20089	1.25629	961.169
3	4.64191	4.01257	1271.6
1	4.6787	2.69625	1784.36
2	18.984	4.04996	3040.61
1	4.80136	1.69363	2423.27
1	1.28781	0.672001	949.218
2	10.7634	2.26913	1753.32
2	34.2341	7.35421	4830.92
2	19.8496	9.85374	3066.15
1	10.7816	2.57286	1154.99
1	9.60176	3.22126	1953.87
2	18.2564	1.8666	7241.63
1	9.38787	4.83231	2518.73
1	15.1374	2.14949	1456.44
1	5.06624	0.864645	1485.29
2	12.833	15.4179	2934
1	6.32479	1.72377	737.824
3	12.2624	7.56022	475.489
1	6.4429	1.49231	613.236
3	2.61634	0.301916	474.826
1	11.9918	2.66416	1542.51
3	12.0924	22.0442	557.736
1	3.6834	0.136813	1214.58
1	7.62143	1.81174	1252.98
1	2.36886	0.612082	515.636
1	10.9539	1.92093	1665.18
3	7.70891	3.55566	1579.78
2	21.0242	3.19008	664.115
1	5.25795	1.02732	1364.69
1	6.11962	4.19923	2265.26
1	9.84998	7.86598	5264.09
1	10.4065	3.19533	1142.72
1	14.2881	2.41823	1610.74
1	8.36087	3.34533	2683.03
2	13.4554	3.90376	5837.8
3	5.08048	2.4322	894.478
3	10.2916	4.52067	1188.76
1	7.71803	2.19725	1435.24
3	12.3875	1.26341	833.334
1	8.11623	2.18794	1134.39
1	8.20859	1.10975	2016.93
1	5.1663	0.696802	1005.01
2	15.1916	3.07119	7729.2
1	8.023	3.55187	1257.74
1	4.59492	0.430035	1241.86
1	1.46231	0.141884	764.687
1	5.8866	3.97707	1391.06
1	11.3088	5.14964	2353.92
1	7.5307	6.15084	1682.56
2	15.5862	14.5671	405.96
3	3.83814	1.93005	750.181
2	23.6195	29.2254	577.801
2	14.4053	4.55203	4910.82
1	14.4612	2.25903	1113.78
3	5.80054	2.60649	509.469
3	8.62562	3.25154	1094.23
2	15.2825	13.9975	1506.32
2	8.83263	13.7373	210.185
3	5.58856	0.694566	1521.42
2	37.7466	8.81112	1900.69
2	14.7486	1.51223	1007.29
3	4.18919	0.894863	818.355
2	18.0517	1.96309	14596.2
3	5.78203	1.7818	651.433
2	6.89984	5.97978	2591.27
2	14.2845	2.49991	1240.39
3	12.3388	1.50939	981.657
3	5.36703	0.544084	875.561
2	30.6756	5.07305	1050.22
2	56.7893	5.22627	1100.23
1	4.13084	1.34035	1881.1
3	11.9736	0.172429	88.0465
3	10.3914	1.99103	886.565
3	12.1155	2.26872	708.971
2	10.0295	3.30544	779.63
2	12.852	4.70632	3290.77
3	9.0218	3.84072	741.046
2	26.2291	2.19773	2889.44
2	13.0323	2.03021	430.609
3	9.92288	1.80823	1845.37
2	22.8637	0.574584	6021.09
2	27.0841	3.91684	599.062
3	3.02639	1.25124	3279.21
3	13.6949	4.83093	916.116
2	9.92167	1.01153	498.202
3	3.95854	0.989962	1102.66
3	10.7707	2.99099	154.196
3	5.20883	2.81411	888.076
3	3.3466	3.32786	965.144
2	15.0385	3.03057	932.238
2	7.41319	4.84201	1088.41
2	13.5674	8.02566	989.595
2	17.9198	3.05417	450.609
3	5.16919	8.4321	1459.76
2	9.56448	16.951	854.06
3	11.1218	4.4205	405.383
1	2.96416	1.00564	2255.44
2	14.0743	3.68727	985.593
3	8.05668	6.37785	1044.15
3	13.9466	10.6635	2567.24
2	13.9849	6.93586	968.23
2	14.1363	12.6344	588.87
2	19.4583	1.74831	708.534
2	15.1279	14.1827	1454.15
2	20.6321	8.61421	993.873
2	14.3539	3.93027	1738.39
2	14.6702	5.33583	2224.55
3	7.80662	1.29323	1009.36
3	7.48248	0.335025	697.328
3	12.154	5.70831	545.926
3	8.50868	2.44213	1226.89
3	6.62761	2.91238	1623.86
3	9.81644	4.90187	1829.66
2	16.3074	2.98582	679.2
2	10.4665	2.26089	9368.84
2	15.2337	2.9008	1836.05
2	17.306	5.81347	2357.41
3	17.4128	3.49245	851.05
3	4.48223	2.04948	868.189
1	6.25646	1.38853	972.343
2	14.8836	1.42358	460.86
3	2.09749	1.68678	426.066
3	5.05556	2.2366	901.524
3	8.65162	3.16816	897.916
2	11.6274	0.990497	791.66
2	14.0338	9.78403	1407.93
3	5.35753	0.597096	809.001
3	7.19442	2.16962	1194.59
2	8.69219	0.86605	758.209
2	10.1978	1.41555	924.961
2	13.7657	22.2948	2685.81
2	8.48881	3.08472	1181.35
3	5.05753	2.13696	1324.23
3	1.05732	2.43926	166.308
2	27.5231	1.52451	597.191
3	6.67348	0.551821	1943.32
3	2.94521	1.01629	542.46
3	3.6559	3.40776	1304.82
3	3.40993	2.52252	691.515
3	10.6039	2.18246	1133.51
3	8.71988	2.30566	988.721
2	16.5309	13.3355	556.603
3	7.34226	3.96227	2442.22
3	8.23979	4.0329	768.863
3	2.22702	1.5569	256.339
3	3.37581	0.613231	2530.08
2	12.2132	3.97174	415.734
3	14.0937	6.52618	595.075
